# Supplementary material for: Genes Contributing to the Unique Biology and Intrinsic Antibiotic Resistance of Enterococcus faecalis
Source: mBio. 2020 Nov 24;11(6):e02962-20. doi: 10.1128/mBio.02962-20 (PMC7701990; doi:10.1128/mBio.02962-20)
Supplement: DATA SET S1 [file mBio.02962-20-sd001.xlsx]

## Sheet: Data Set S1
Data Set S1: Classification of MMH594 genes
MMH594 Gene ID	V583 Gene ID	Annotation	Dval	Fitness Call1	Gene Length	Gene Centric pval	Gene Neighborhood pval	E. faecalis Clonal Outbreak ST Conservation (n=11)	E. faecalis ST Conservation (n=74)	E. faecium clade A1 Conservation (n=5)	E. faecium clade B Conservation (n=3)	Enterococcus Conservation (n=24)	Variable Region from (19)	S. pneumoniae Ortholog/Homolog	S. pneumoniae Fitness Call (17)	S. aureus Ortholog/Homolog	S. aureus Fitness Call (18)	COG Family
SAW_00046	EF0001	chromosomal replication initiator protein DnaA	0.00493964	Critical ABC	1343	0.00121869	4.40472e-05	100	100	100	100	100	No	SP_0001 [ORTH]	High confidence essential	SAOUHSC_00001 [ORTH]	High confidence essential	L
SAW_00047	EF0002	DNA polymerase III%2C beta subunit	0.000829269	Critical ABC	1130	0.000539305	4.40472e-05	100	100	100	100	100	No	SP_0002 [ORTH]	Likely essential	SAOUHSC_00002 [ORTH]	Domain essential	L
SAW_00049	EF0004	DNA replication and repair protein RecF	0.00735096	Critical ABC	1127	0.000906658	4.40472e-05	100	100	100	100	100	No	SP_2227 [ORTH]	High confidence essential	SAOUHSC_00004 [ORTH]	Domain essential	L
SAW_00050	EF0005	DNA gyrase subunit B	0.000738296	Critical ABC	1949	0.000539305	4.40472e-05	100	100	100	100	100	No	SP_0806 [ORTH]	High confidence essential	SAOUHSC_00005 [ORTH]	High confidence essential	L
SAW_00051	EF0006	DNA gyrase subunit A	0.0012838	Critical ABC	2501	0.000539305	4.40472e-05	100	100	100	100	100	No	SP_1219 [ORTH]	High confidence essential	SAOUHSC_00006 [ORTH]	High confidence essential	L
SAW_00052	EF0007	30S ribosomal protein S6	0	Critical ABC	302	0.0660553	4.40472e-05	100	100	100	100	100	No	SP_1541 [ORTH]	High confidence essential	SAOUHSC_00348 [ORTH]	Domain essential	J
SAW_00054	EF0009	30S ribosomal protein S18	0	Critical ABC	239	0.0438334	4.40472e-05	100	100	100	100	100	No	SP_1539 [ORTH]	High confidence essential	SAOUHSC_00350 [ORTH]	High confidence essential	J
SAW_00056	EF0012	50S ribosomal protein L9	0.000278836	Critical ABC	452	0.0484629	1	100	100	100	100	100	No	SP_2204 [ORTH]	Nonessential	SAOUHSC_00017 [ORTH]	High confidence essential	J
SAW_00084	EF0043	glutamate-tRNA ligase	0.00110256	Critical ABC	1457	0.000539305	4.40472e-05	100	100	100	100	100	No	SP_2069 [ORTH]	High confidence essential	SAOUHSC_00509 [ORTH]	Domain essential	J
SAW_00085	EF0044	serine O-acetyltransferase	0	Critical ABC	539	0.105852	4.40472e-05	100	100	100	100	100	No	SP_0589 [ORTH]	Nonessential	SAOUHSC_00510 [ORTH]	High confidence essential	E
SAW_00086	EF0045	cysteine-tRNA ligase	0.000115725	Critical ABC	1412	0.000539305	4.40472e-05	100	100	100	100	100	No	SP_0591 [ORTH]	High confidence essential	SAOUHSC_00511 [ORTH]	High confidence essential	J
SAW_00097	EF0056	ABC transporter ATP-binding protein	0.00152639	Critical ABC	692	0.0211428	1	100	100	100	100	100	No	SP_2171 [ORTH]	High confidence essential	SAOUHSC_01657 [ORTH]	Nonessential	P
SAW_00105	EF0066	Holliday junction ATP-dependent DNA helicase RuvA	0	Critical ABC	614	0.00568722	1	100	100	100	100	100	No	SP_0179 [ORTH]	High confidence essential	SAOUHSC_01751 [ORTH]	Domain essential	L
SAW_00106	EF0067	Holliday junction ATP-dependent DNA helicase RuvB	0.00259766	Critical ABC	1016	0.00417062	1	100	100	100	100	100	No	SP_0259 [ORTH]	High confidence essential	SAOUHSC_01750 [ORTH]	High confidence essential	L
SAW_00159	EF0167	GMP synthase [glutamine-hydrolyzing]	0.00213507	Critical ABC	1562	0.000539305	1	100	100	100	100	100	No	SP_1445 [ORTH]	High confidence essential	SAOUHSC_00375 [ORTH]	High confidence essential	F
SAW_00160	EF0168	pantothenate kinase	0.000421466	Critical ABC	923	0.000539305	1	100	100	100	100	100	No	SP_0839 [ORTH]	High confidence essential	NA [HOM]	NA	H
SAW_00185	EF0198	30S ribosomal protein S12	0.00472485	Critical ABC	413	0.0381001	4.40472e-05	100	100	100	100	100	No	SP_0271 [ORTH]	High confidence essential	SAOUHSC_00527 [ORTH]	High confidence essential	J
SAW_00186	EF0199	30S ribosomal protein S7	0	Critical ABC	470	0.0138626	4.40472e-05	100	100	100	100	100	No	SP_0272 [ORTH]	High confidence essential	SAOUHSC_00528 [ORTH]	High confidence essential	J
SAW_00187	EF0200	elongation factor G	0.00466338	Critical ABC	2081	0.000539305	4.40472e-05	100	100	100	100	100	No	SP_0273 [ORTH]	High confidence essential	SAOUHSC_00529 [ORTH]	High confidence essential	J
SAW_00191	EF0205	30S ribosomal protein S10	0.00569562	Critical ABC	308	0.312886	4.40472e-05	100	100	100	100	100	No	SP_0208 [ORTH]	High confidence essential	SAOUHSC_02512a [ORTH]	High confidence essential	J
SAW_00192	EF0206	50S ribosomal protein L3	0.0010149	Critical ABC	629	0.0144912	4.40472e-05	100	100	100	100	100	No	SP_0209 [ORTH]	High confidence essential	SAOUHSC_02512 [ORTH]	High confidence essential	J
SAW_00193	EF0207	50S ribosomal protein L4	0	Critical ABC	623	0.00884886	4.40472e-05	100	100	100	100	100	No	SP_0210 [ORTH]	High confidence essential	SAOUHSC_02511 [ORTH]	High confidence essential	J
SAW_00195	EF0209	50S ribosomal protein L2	0.00569644	Critical ABC	830	0.00807886	4.40472e-05	100	100	100	100	100	No	SP_0212 [ORTH]	High confidence essential	SAOUHSC_02509 [ORTH]	High confidence essential	J
SAW_00197	EF0211	50S ribosomal protein L22	0	Critical ABC	347	0.329573	4.40472e-05	100	100	100	100	100	No	SP_0214 [ORTH]	High confidence essential	SAOUHSC_02507 [ORTH]	High confidence essential	J
SAW_00198	EF0212	30S ribosomal protein S3	0	Critical ABC	656	0.0157244	4.40472e-05	100	100	100	100	100	No	SP_0215 [ORTH]	High confidence essential	SAOUHSC_02506 [ORTH]	High confidence essential	J
SAW_00199	EF0213	50S ribosomal protein L16	0.00230649	Critical ABC	434	0.110039	4.40472e-05	100	100	100	100	100	No	SP_0216 [ORTH]	High confidence essential	SAOUHSC_02505 [ORTH]	High confidence essential	J
SAW_00200	EF0214	50S ribosomal protein L29	0	Critical ABC	188	0.328678	4.40472e-05	100	100	100	100	100	No	SP_0217 [HOM]	High confidence essential	SAOUHSC_02504 [ORTH]	High confidence essential	J
SAW_00201	EF0215	30S ribosomal protein S17	0	Critical ABC	266	0.175274	4.40472e-05	100	100	100	100	100	No	SP_0218 [ORTH]	High confidence essential	SAOUHSC_02503 [ORTH]	High confidence essential	J
SAW_00202	EF0216	50S ribosomal protein L14	0	Critical ABC	368	0.151527	4.40472e-05	100	100	100	100	100	No	SP_0219 [ORTH]	High confidence essential	SAOUHSC_02502 [ORTH]	High confidence essential	J
SAW_00203	EF0217	50S ribosomal protein L24	0.00718507	Critical ABC	311	0.380883	4.40472e-05	100	100	100	100	100	No	SP_0220 [ORTH]	High confidence essential	SAOUHSC_02501 [ORTH]	High confidence essential	J
SAW_00204	EF0218	50S ribosomal protein L5	0	Critical ABC	539	0.00284361	4.40472e-05	100	100	100	100	100	No	SP_0221 [ORTH]	High confidence essential	SAOUHSC_02500 [ORTH]	High confidence essential	J
SAW_00205	EF0219	30S ribosomal protein S14 type Z	0.00866749	Critical ABC	185	0.57854	4.40472e-05	100	100	100	100	100	No	SP_0222 [HOM]	High confidence essential	SAOUHSC_02499 [ORTH]	High confidence essential	J
SAW_00206	EF0220	30S ribosomal protein S8	0	Critical ABC	398	0.0298695	4.40472e-05	100	100	100	100	100	No	SP_0224 [ORTH]	High confidence essential	SAOUHSC_02498 [ORTH]	High confidence essential	J
SAW_00207	EF0221	50S ribosomal protein L6	0	Critical ABC	536	0.110914	4.40472e-05	100	100	100	100	100	No	SP_0225 [ORTH]	High confidence essential	SAOUHSC_02496 [ORTH]	High confidence essential	J
SAW_00208	EF0223	50S ribosomal protein L18	0	Critical ABC	356	0.205496	4.40472e-05	100	100	100	100	100	No	SP_0226 [ORTH]	High confidence essential	SAOUHSC_02495 [ORTH]	High confidence essential	J
SAW_00209	EF0224	30S ribosomal protein S5	0.0059081	Critical ABC	500	0.0569772	4.40472e-05	100	100	100	100	100	No	SP_0227 [ORTH]	High confidence essential	SAOUHSC_02494 [ORTH]	High confidence essential	J
SAW_00211	EF0226	50S ribosomal protein L15	0.00363369	Critical ABC	440	0.145972	4.40472e-05	100	100	100	100	100	No	SP_0229 [ORTH]	High confidence essential	SAOUHSC_02492 [ORTH]	High confidence essential	J
SAW_00212	EF0227	preprotein translocase%2C SecY subunit	0.00235543	Critical ABC	1298	0.000539305	4.40472e-05	100	100	100	100	100	No	SP_0230 [ORTH]	High confidence essential	SAOUHSC_02491 [ORTH]	High confidence essential	U
SAW_00213	EF0228	adenylate kinase	0.00133329	Critical ABC	650	0.019237	4.40472e-05	100	100	100	100	100	No	SP_0231 [ORTH]	High confidence essential	SAOUHSC_02490 [ORTH]	High confidence essential	F
SAW_00214	EF0229	translation initiation factor IF-1	0	Critical ABC	218	0.205544	4.40472e-05	100	100	100	100	100	No	SP_0232 [ORTH]	High confidence essential	SAOUHSC_02489 [ORTH]	High confidence essential	J
SAW_00217	EF0232	30S ribosomal protein S11	0	Critical ABC	389	0.0804578	4.40472e-05	100	100	100	100	100	No	SP_0235 [ORTH]	High confidence essential	SAOUHSC_02486 [ORTH]	High confidence essential	J
SAW_00218	EF0233	DNA-directed RNA polymerase subunit alpha	0.0031917	Critical ABC	938	0.00245331	4.40472e-05	100	100	100	100	100	No	SP_0236 [ORTH]	High confidence essential	SAOUHSC_02485 [ORTH]	High confidence essential	K
SAW_00219	EF0234	50S ribosomal protein L17	0.00124534	Critical ABC	383	0.0801649	4.40472e-05	100	100	100	100	100	No	SP_0237 [ORTH]	High confidence essential	SAOUHSC_02484 [ORTH]	Domain essential	J
SAW_00239	EF0256	peptidyl-tRNA hydrolase	0	Critical ABC	566	0.00616461	1	100	100	100	100	100	No	SP_0005 [ORTH]	Nonessential	SAOUHSC_00475 [ORTH]	Domain essential	J
SAW_00245	EF0263	tRNA(Ile)-lysidine synthase	0.00476906	Critical ABC	1388	0.00284361	4.40472e-05	100	100	100	100	100	No	SP_0011 [ORTH]	High confidence essential	SAOUHSC_00484 [ORTH]	High confidence essential	J
SAW_00247	EF0265	cell division protein FtsH	0.00455852	Critical ABC	2156	0.000539305	4.40472e-05	100	100	100	100	100	No	SP_0013 [ORTH]	High confidence essential	SAOUHSC_00486 [ORTH]	High confidence essential	O
SAW_00276	EF0282	enoyl-[acyl-carrier-protein] reductase [NADH] FabI	0.00162129	Critical ABC	752	0.0149524	0.00240104	100	100	100	100	100	No	SP_0320 [HOM]	Nonessential	SAOUHSC_00947 [ORTH]	High confidence essential	I
SAW_00278	EF0284	3-hydroxyacyl-[acyl-carrier-protein] dehydratase FabZ	0	Critical ABC	434	0.117082	0.00240104	100	100	100	100	100	No	SP_0424 [ORTH]	High confidence essential	SAOUHSC_02336 [ORTH]	High confidence essential	I
SAW_00384	EF0394	secreted antigen	0.00319368	Critical ABC	1349	0.00268112	NC	100	100	100	100	95.8333	No	SP_2216 [ORTH]	High confidence essential	NA [HOM]	NA	S
SAW_00446	EF0463	superoxide dismutase [Fe]	0	Critical ABC	608	0.00797737	NC	100	100	100	100	100	No	SP_0766 [ORTH]	High confidence essential	SAOUHSC_01653 [ORTH]	Nonessential	P
SAW_00659	EF0668	UDP-N-acetylmuramoyl-L-alanyl-D-glutamate-L-lysine ligase	0.00585449	Critical ABC	1526	0.00121869	NC	100	100	100	100	100	No	SP_1530 [ORTH]	High confidence essential	SAOUHSC_00954 [ORTH]	Domain essential	M
SAW_00688	EF0697	hypothetical protein	0.000229472	Critical ABC	533	0.0130181	NC	100	100	100	100	100	No	SP_1903 [ORTH]	High confidence essential	SAOUHSC_02004 [ORTH]	Nonessential	S
SAW_00712	EF0724	aspartyl/glutamyl-tRNA(Asn/Gln) amidotransferase subunit C	0	Critical ABC	305	0.0988564	4.40472e-05	100	100	100	100	100	No	SP_0438 [ORTH]	High confidence essential	SAOUHSC_02118 [HOM]	High confidence essential	J
SAW_00714	EF0726	aspartyl/glutamyl-tRNA(Asn/Gln) amidotransferase subunit B	0.00193825	Critical ABC	1430	0.000906658	4.40472e-05	100	100	100	100	100	No	SP_0436 [ORTH]	High confidence essential	SAOUHSC_02116 [ORTH]	High confidence essential	J
SAW_00715	EF0727	lipid kinase	0.00572464	Critical ABC	1088	0.00338159	4.40472e-05	100	100	100	100	100	No	SP_1045 [ORTH]	Nonessential	SAOUHSC_02114 [ORTH]	High confidence essential	R; I
SAW_00767	EF0784	S-adenosylmethionine synthase	0.000794888	Critical ABC	1184	0.000906658	NC	100	100	100	100	100	No	SP_0762 [ORTH]	High confidence essential	SAOUHSC_01909 [ORTH]	Domain essential	H
SAW_00822	EF0843	D-alanine-D-alanine ligase	0	Critical ABC	1070	0.00197556	1	100	100	100	100	100	No	SP_1671 [ORTH]	Likely essential	SAOUHSC_02318 [ORTH]	High confidence essential	R; M
SAW_00823	EF0845	UDP-N-acetylmuramoylalanyl-D-glutamyl-2%2C 6-diaminopimelate-D-alanyl-D-alanyl ligase	0.00528134	Critical ABC	1373	0.00597994	1	100	100	100	100	100	No	SP_1670 [ORTH]	High confidence essential	SAOUHSC_02317 [ORTH]	Domain essential	M
SAW_00853	EF0880	dephospho-CoA kinase	0.000281131	Critical ABC	599	0.0848305	4.40472e-05	100	100	100	100	100	No	SP_0971 [ORTH]	High confidence essential	SAOUHSC_01795 [ORTH]	Domain essential	H
SAW_00854	EF0881	transcriptional repressor NrdR	0.00554863	Critical ABC	482	0.276046	4.40472e-05	100	100	100	100	100	No	SP_1713 [ORTH]	High confidence essential	SAOUHSC_01793 [ORTH]	High confidence essential	K
SAW_00856	EF0883	primosomal protein DnaI	0	Critical ABC	932	0.00435865	4.40472e-05	100	100	100	100	100	No	SP_1711 [ORTH]	High confidence essential	SAOUHSC_01791 [ORTH]	High confidence essential	L
SAW_00872	EF0901	isopentenyl-diphosphate delta-isomerase	0	Critical ABC	1043	0.0129561	4.40472e-05	100	100	100	100	100	No	SP_0384 [ORTH]	High confidence essential	SAOUHSC_02623 [ORTH]	High confidence essential	R; C; I
SAW_00873	EF0902	phosphomevalonate kinase	0.0086842	Critical ABC	1106	0.0427045	4.40472e-05	100	100	100	100	100	No	SP_0383 [ORTH]	High confidence essential	SAOUHSC_00579 [ORTH]	High confidence essential	I
SAW_00875	EF0904	mevalonate kinase	0.000896604	Critical ABC	944	0.0148535	4.40472e-05	100	100	100	100	100	No	SP_0381 [ORTH]	High confidence essential	SAOUHSC_00577 [ORTH]	Domain essential	I
SAW_00908	EF0936	ribosomal RNA small subunit methyltransferase A	0.00297968	Critical ABC	887	0.0438334	NC	100	100	100	100	100	No	SP_1985 [ORTH]	High confidence essential	SAOUHSC_00464 [ORTH]	Nonessential	J
SAW_00939	EF0968	50S ribosomal protein L21	0	Critical ABC	308	0.527961	0.0300911	100	100	100	100	100	No	SP_1105 [ORTH]	High confidence essential	SAOUHSC_01757 [ORTH]	High confidence essential	J
SAW_00940	EF0969	hypothetical protein	0.00692289	Critical ABC	344	0.453268	0.0300911	100	100	100	100	100	No	SP_1106 [ORTH]	High confidence essential	SAOUHSC_01756 [HOM]	High confidence essential	S
SAW_00946	EF0976	Asp%3B alkaline shock protein	0.00265774	Critical ABC	431	0.194275	0.0328232	100	100	100	100	100	No	SP_0434 [ORTH]	High confidence essential	SAOUHSC_01622 [HOM]	Domain essential	S
SAW_00947	EF0977	transcription antitermination factor NusB	0.000724838	Critical ABC	452	0.0894878	0.0328232	100	100	100	100	100	No	SP_0433 [ORTH]	High confidence essential	SAOUHSC_01621 [ORTH]	Domain essential	K
SAW_00948	EF0978	FolD protein	0	Critical ABC	845	0.0521661	0.0328232	100	100	100	100	100	No	SP_0825 [ORTH]	High confidence essential	SAOUHSC_01007 [ORTH]	Domain essential	H
SAW_00952	EF0982	hemolysin A	0	Critical ABC	815	0.0372264	NC	100	100	100	100	100	No	SP_1204 [ORTH]	High confidence essential	NA [HOM]	NA	J
SAW_00961	EF0991	penicillin-binding protein C	0	Critical ABC	2228	0.000539305	4.40472e-05	100	100	100	100	100	No	SP_0336 [ORTH]	High confidence essential	SAOUHSC_01145 [ORTH]	High confidence essential	D; M
SAW_00962	EF0992	phospho-N-acetylmuramoyl-pentapeptide-transferase	0.00822677	Critical ABC	965	0.0411457	4.40472e-05	100	100	100	100	100	No	SP_0337 [ORTH]	High confidence essential	SAOUHSC_01146 [ORTH]	High confidence essential	M
SAW_00963	EF0993	UDP-N-acetylmuramoylalanine-D-glutamate ligase	0.000295539	Critical ABC	1370	0.00728431	4.40472e-05	100	100	100	100	100	No	SP_0688 [ORTH]	High confidence essential	SAOUHSC_01147 [ORTH]	High confidence essential	M
SAW_00964	EF0994	undecaprenyldiphospho-muramoylpentapeptide beta-N-acetylglucosaminyltransferase	0.000247397	Critical ABC	1091	0.011392	4.40472e-05	100	100	100	100	100	No	SP_0689 [ORTH]	High confidence essential	SAOUHSC_01424 [ORTH]	High confidence essential	M
SAW_00965	EF0995	cell division protein DivIB	0.00380579	Critical ABC	1124	0.0185421	4.40472e-05	100	100	100	100	100	No	SP_0690 [ORTH]	High confidence essential	SAOUHSC_01148 [ORTH]	High confidence essential	D
SAW_00966	EF0996	cell division protein FtsA	0.00108508	Critical ABC	1322	0.00807886	4.40472e-05	100	100	100	100	100	No	SP_1667 [ORTH]	High confidence essential	SAOUHSC_01149 [ORTH]	High confidence essential	D
SAW_00974	EF1004	glucose-6-phosphate dehydrogenase	0.0017205	Critical ABC	1523	0.00197556	4.40472e-05	100	100	100	100	100	No	SP_1243 [ORTH]	High confidence essential	SAOUHSC_01599 [ORTH]	High confidence essential	G
SAW_01014	EF1044	DNA polymerase III%2C alpha subunit	0.00458044	Critical ABC	3329	0.000539305	4.40472e-05	100	100	100	100	100	No	SP_0895 [ORTH]	High confidence essential	SAOUHSC_01811 [ORTH]	High confidence essential	L
SAW_01015	EF1045	6-phosphofructokinase	0	Critical ABC	962	0.026478	4.40472e-05	100	100	100	100	100	No	SP_0896 [ORTH]	High confidence essential	SAOUHSC_01807 [ORTH]	High confidence essential	G
SAW_01019	EF1049	6-phosphogluconate dehydrogenase%2C decarboxylating	0	Critical ABC	1421	0.00356698	NC	100	100	100	100	100	No	SP_0375 [ORTH]	High confidence essential	SAOUHSC_01605 [ORTH]	Domain essential	G
SAW_01090	EF1111	signal peptidase I	0	Critical ABC	542	0.056071	4.40472e-05	100	100	100	100	100	No	SP_0402 [ORTH]	High confidence essential	SAOUHSC_00903 [ORTH]	High confidence essential	U
SAW_01100	EF1121	glutamate racemase	0	Critical ABC	821	0.019237	NC	100	100	100	100	100	No	SP_1881 [ORTH]	High confidence essential	SAOUHSC_01106 [ORTH]	Domain essential	M
SAW_01125	EF1147	CTP synthase	0	Critical ABC	1610	0.000539305	1	100	100	100	100	100	No	SP_0494 [ORTH]	Nonessential	SAOUHSC_02368 [ORTH]	High confidence essential	F
SAW_01161	EF1185	metallo-beta-lactamase	0.00152362	Critical ABC	1688	0.00147199	NC	100	100	100	100	100	No	SP_0613 [ORTH]	High confidence essential	SAOUHSC_01252 [ORTH]	High confidence essential	J
SAW_01169	EF1193	transcriptional regulatory protein YycF	0	Critical ABC	704	0.0430631	0.00124673	100	100	100	100	100	No	SP_1227 [ORTH]	High confidence essential	SAOUHSC_00020 [ORTH]	Domain essential	K; T
SAW_01236	EF1264	sulfatase	0.0015363	Critical ABC	2108	0.000539305	NC	100	100	100	100	100	No	NA [HOM]	NA	SAOUHSC_00728 [ORTH]	Domain essential	M
SAW_01241	EF1270	ribosome maturation factor RimP	0	Critical ABC	473	0.192539	4.40472e-05	100	100	100	100	100	No	SP_0552 [ORTH]	High confidence essential	SAOUHSC_01242 [ORTH]	Domain essential	J
SAW_01242	EF1271	transcription termination factor NusA	0	Critical ABC	1199	0.00397623	4.40472e-05	100	100	100	100	100	No	SP_0553 [ORTH]	High confidence essential	SAOUHSC_01243 [ORTH]	High confidence essential	K
SAW_01244	EF1273	50S ribosomal protein L7A	0	Critical ABC	305	0.462862	4.40472e-05	100	100	100	100	100	No	SP_0555 [ORTH]	High confidence essential	SAOUHSC_01245 [ORTH]	High confidence essential	J
SAW_01245	EF1274	translation initiation factor IF-2	0	Critical ABC	2396	0.000539305	4.40472e-05	100	100	100	100	100	No	SP_0556 [ORTH]	High confidence essential	SAOUHSC_01246 [ORTH]	High confidence essential	J
SAW_01246	EF1275	ribosome-binding factor A	0	Critical ABC	350	0.461472	4.40472e-05	100	98.6486	100	100	100	No	SP_0557 [ORTH]	Likely essential	SAOUHSC_01247 [ORTH]	Domain essential	J
SAW_01267	EF1295	riboflavin biosynthesis protein RibF	0	Critical ABC	950	0.029735	1	100	100	100	100	100	No	SP_1110 [ORTH]	Likely essential	SAOUHSC_01249 [ORTH]	High confidence essential	H
SAW_01328	EF1355	dihydrolipoamide acetyltransferase	0.00481264	Critical ABC	1619	0.0101609	4.40472e-05	100	100	100	100	100	No	SP_1162 [ORTH]	Nonessential	SAOUHSC_01042 [ORTH]	High confidence essential	C
SAW_01337	EF1364	hydroxymethylglutaryl-CoA reductase%2C degradative	0.000960438	Critical ABC	2411	0.000539305	1	100	100	100	100	100	No	SP_1726 [ORTH]	High confidence essential	SAOUHSC_00336 [ORTH]	Domain essential	I
SAW_01346	EF1373	DHH family protein	0	Critical ABC	953	0.0159762	NC	100	100	100	100	100	No	SP_1298 [ORTH]	High confidence essential	SAOUHSC_01812 [ORTH]	Domain essential	F
SAW_01350	EF1377	DEAD-box ATP dependent DNA helicase	0.00266174	Critical ABC	1349	0.018314	NC	100	100	100	100	100	No	SP_0761 [ORTH]	High confidence essential	SAOUHSC_01659 [ORTH]	High confidence essential	L
SAW_01388	EF1416	glucose-6-phosphate isomerase	0.00503455	Critical ABC	1349	0.0198208	NC	100	100	100	100	100	No	SP_2070 [ORTH]	Likely essential	SAOUHSC_00900 [ORTH]	High confidence essential	G
SAW_01487	EF1521	DNA primase	0.00027884	Critical ABC	1886	0.00197556	0.00730082	100	100	100	100	100	No	SP_1072 [ORTH]	High confidence essential	SAOUHSC_01663 [ORTH]	High confidence essential	L
SAW_01488	EF1522	RNA polymerase sigma factor SigA	0.00566442	Critical ABC	1106	0.0623721	0.00730082	100	100	100	100	100	No	SP_1073 [ORTH]	High confidence essential	SAOUHSC_01662 [ORTH]	High confidence essential	K
SAW_01501	EF1537	tyrosine recombinase XerD	0.000347269	Critical ABC	890	0.0430504	NC	100	100	100	100	100	No	SP_0890 [HOM]	High confidence essential	SAOUHSC_01591 [ORTH]	High confidence essential	L
SAW_01521	EF1558	CCA-adding enzyme	0.00118768	Critical ABC	1274	0.0199187	0.00359323	100	100	100	100	100	No	SP_1554 [ORTH]	High confidence essential	SAOUHSC_01474 [ORTH]	High confidence essential	J
SAW_01571	EF1611	manganese-dependent inorganic pyrophosphatase	0	Critical ABC	926	0.0282821	NC	100	100	100	100	100	No	SP_1534 [ORTH]	High confidence essential	SAOUHSC_02140 [ORTH]	High confidence essential	C; P
SAW_01574	EF1614	DNA topoisomerase IV%2C A subunit	0.00553458	Critical ABC	2462	0.00147199	4.40472e-05	100	100	100	100	100	No	SP_0855 [ORTH]	High confidence essential	SAOUHSC_01352 [ORTH]	High confidence essential	L
SAW_01575	EF1615	DNA topoisomerase 4 subunit B	0.00506572	Critical ABC	2057	0.00475451	4.40472e-05	100	100	100	100	100	No	SP_0852 [ORTH]	Likely essential	SAOUHSC_01351 [ORTH]	High confidence essential	L
SAW_01599	EF1643	glycerol-3-phosphate acyltransferase	0	Critical ABC	653	0.0454695	NC	100	98.6486	100	100	100	No	SP_0851 [ORTH]	High confidence essential	SAOUHSC_01350 [ORTH]	Domain essential	I
SAW_01604	EF1648	tyrosine recombinase XerC	0	Critical ABC	899	0.0499252	NC	100	100	100	100	100	No	SP_0890 [ORTH]	High confidence essential	SAOUHSC_01224 [ORTH]	Domain essential	L
SAW_01678	EF1723	lipoprotein signal peptidase	0.00249616	Critical ABC	485	0.174238	4.40472e-05	100	100	100	100	100	No	SP_0928 [ORTH]	Nonessential	SAOUHSC_01162 [ORTH]	Domain essential	M; U
SAW_01713	EF1761	cell division ATP-binding protein FtsE	0.000904214	Critical ABC	686	0.158853	4.40472e-05	100	100	100	100	100	No	SP_0756 [ORTH]	High confidence essential	SAOUHSC_00423 [HOM]	Nonessential	D
SAW_01737	EF1786	phosphoribosylaminoimidazole carboxylase%2C ATPase subunit	0	Critical ABC	1124	0.0337524	1	100	100	100	100	100	No	SP_0054 [ORTH]	Nonessential	SAOUHSC_01009 [ORTH]	Domain essential	F
SAW_01844	EF1898	50S ribosomal protein L19	0	Critical ABC	347	0.297456	0.0105141	100	100	100	100	100	No	SP_1293 [ORTH]	High confidence essential	SAOUHSC_01211 [ORTH]	High confidence essential	J
SAW_01845	EF1899	tRNA (guanine-N(1)-)-methyltransferase	0	Critical ABC	740	0.0689966	0.0105141	100	100	100	100	100	No	SP_0779 [ORTH]	High confidence essential	SAOUHSC_01210 [ORTH]	High confidence essential	J
SAW_01846	EF1900	ribosome maturation factor RimM	0.000872124	Critical ABC	524	0.287622	0.0105141	100	100	100	100	100	No	SP_0778 [ORTH]	High confidence essential	SAOUHSC_01209 [ORTH]	High confidence essential	J
SAW_01853	EF1908	UDP-N-acetylmuramate-L-alanine ligase	0	Critical ABC	1337	0.00568722	NC	100	100	100	100	100	No	SP_1521 [ORTH]	Likely essential	SAOUHSC_01856 [ORTH]	High confidence essential	M
SAW_01860	EF1916	ribosome biogenesis GTP-binding protein YsxC	0.000871633	Critical ABC	581	0.142804	0.0300911	100	100	100	100	100	No	SP_1568 [ORTH]	High confidence essential	SAOUHSC_01777 [ORTH]	Domain essential	D
SAW_01898	EF1962	triosephosphate isomerase	0	Critical ABC	755	0.118431	4.40472e-05	100	100	100	100	100	No	SP_1574 [ORTH]	High confidence essential	SAOUHSC_00797 [ORTH]	High confidence essential	G
SAW_01900	EF1964	glyceraldehyde-3-phosphate dehydrogenase	0.00144984	Critical ABC	1001	0.022038	4.40472e-05	100	100	100	100	100	No	SP_2012 [ORTH]	High confidence essential	SAOUHSC_00795 [ORTH]	High confidence essential	G
SAW_01908	EF1973	D-tyrosyl-tRNA(Tyr) deacylase	0	Critical ABC	446	0.438174	0.00642448	100	100	100	100	100	No	SP_1644 [ORTH]	Nonessential	SAOUHSC_01741 [ORTH]	High confidence essential	J
SAW_01987	EF2052	cell division protein FtsK	0.00794678	Critical ABC	2423	0.00356698	NC	100	100	100	100	100	No	SP_0878 [ORTH]	High confidence essential	SAOUHSC_01253 [ORTH]	Nonessential	D
SAW_02001	EF2070	tRNA-specific 2-thiouridylase MnmA	0	Critical ABC	1124	0.00982503	NC	100	100	100	100	100	No	SP_0118 [ORTH]	High confidence essential	NA [HOM]	NA	J
SAW_02003	EF2072	aminotransferase%2C class V	0.00162689	Critical ABC	1145	0.0406863	NC	100	100	100	100	100	No	SP_1094 [ORTH]	High confidence essential	SAOUHSC_01727 [ORTH]	High confidence essential	E
SAW_02088	EF2157	hypothetical protein	0	Critical ABC	884	0.0151298	NC	100	100	100	100	100	No	SP_1561 [ORTH]	High confidence essential	SAOUHSC_02407 [ORTH]	High confidence essential	T
SAW_02103	EF2172	2-C-methyl-D-erythritol 4-phosphate cytidylyltransferase	0.00197836	Critical ABC	704	0.0573143	4.40472e-05	72.7273	74.3243	20	66.6667	50	No	SP_1271 [ORTH]	High confidence essential	SAOUHSC_00225 [ORTH]	Domain essential	I
SAW_02125	EF2198	glycosyl transferase%2C group 4 family protein	0.000615502	Critical ABC	1148	0.00268112	4.40472e-05	100	100	100	100	100	No	SP_0337 [HOM]	High confidence essential	SAOUHSC_00762 [ORTH]	Domain essential	M
SAW_02244	EF2378	DNA polymerase III%2C alpha subunit%2C Gram-positive type	0.00102373	Critical ABC	4355	0.000539305	1	100	100	100	100	100	No	SP_0274 [ORTH]	Likely essential	SAOUHSC_01241 [ORTH]	High confidence essential	L
SAW_02257	EF2395	ribosome-recycling factor	0	Critical ABC	557	0.103246	4.40472e-05	100	100	100	100	100	No	SP_0945 [ORTH]	High confidence essential	SAOUHSC_01236 [ORTH]	High confidence essential	J
SAW_02267	EF2407	glycine-tRNA ligase alpha subunit	0.00332307	Critical ABC	908	0.0179447	4.40472e-05	100	100	100	100	100	No	SP_1475 [ORTH]	High confidence essential	NA [HOM]	NA	J
SAW_02268	EF2409	DNA repair protein RecO	0.00441878	Critical ABC	788	0.0411457	4.40472e-05	100	100	100	100	100	No	SP_0036 [ORTH]	High confidence essential	SAOUHSC_01667 [ORTH]	Domain essential	L
SAW_02269	EF2410	GTPase Era	0	Critical ABC	902	0.00744754	4.40472e-05	100	100	100	100	100	No	SP_0969 [ORTH]	Nonessential	SAOUHSC_01668 [ORTH]	High confidence essential	J
SAW_02283	EF2425	phosphoglucomutase/phosphomannomutase	0.00230634	Critical ABC	1724	0.000539305	NC	100	100	100	100	100	No	SP_1498 [ORTH]	Likely essential	SAOUHSC_02793 [ORTH]	High confidence essential	G
SAW_02304	EF2446	DNA polymerase III%2C delta subunit	0.00685833	Critical ABC	1028	0.0389543	NC	100	100	100	100	100	No	SP_0765 [ORTH]	High confidence essential	SAOUHSC_01690 [ORTH]	High confidence essential	L
SAW_02315	EF2457	cell division protein FtsW	0.000402542	Critical ABC	1208	0.000539305	NC	100	100	100	100	100	No	SP_1067 [ORTH]	High confidence essential	SAOUHSC_01063 [ORTH]	High confidence essential	D
SAW_02331	EF2471	arginine-tRNA ligase	0.00958718	Critical ABC	1691	0.00121869	1	100	100	100	100	100	No	SP_2078 [ORTH]	High confidence essential	SAOUHSC_00611 [ORTH]	High confidence essential	J
SAW_02332	EF2472	tRNA N6-adenosine threonylcarbamoyltransferase	0.00382449	Critical ABC	1046	0.027655	1	100	100	100	100	100	No	SP_0129 [ORTH]	High confidence essential	SAOUHSC_02277 [ORTH]	High confidence essential	J
SAW_02353	EF2494	phosphatidate cytidylyltransferase	0.00301973	Critical ABC	800	0.0213336	1	100	100	100	100	100	No	SP_0262 [ORTH]	High confidence essential	SAOUHSC_01238 [ORTH]	High confidence essential	I
SAW_02354	EF2495	isoprenyl transferase	0	Critical ABC	815	0.0275046	1	100	100	100	100	100	No	SP_0261 [ORTH]	High confidence essential	SAOUHSC_01237 [ORTH]	Domain essential	I
SAW_02360	EF2502	cell cycle protein FtsW	0	Critical ABC	1187	0.000539305	NC	100	100	100	100	100	No	SP_0803 [ORTH]	Likely essential	SAOUHSC_02319 [ORTH]	Nonessential	D
SAW_02373	EF2552	Sua5/YciO/YrdC/YwlC family tRNA threonylcarbamoyl adenosine modification protein	0.000936666	Critical ABC	1022	0.0199187	4.40472e-05	100	100	100	100	100	No	SP_1022 [ORTH]	High confidence essential	SAOUHSC_02357 [ORTH]	High confidence essential	J
SAW_02375	EF2554	peptide chain release factor 1	0.00172639	Critical ABC	1073	0.0148535	4.40472e-05	100	100	100	100	100	No	SP_1020 [ORTH]	High confidence essential	SAOUHSC_02359 [ORTH]	High confidence essential	J
SAW_02423	EF2607	ATP synthase epsilon chain	0	Critical ABC	419	0.273453	4.40472e-05	100	100	100	100	100	No	SP_1507 [ORTH]	High confidence essential	SAOUHSC_02340 [ORTH]	Nonessential	C
SAW_02428	EF2612	ATP synthase subunit B	0	Critical ABC	530	0.165522	4.40472e-05	100	100	100	100	100	No	SP_1512 [ORTH]	High confidence essential	SAOUHSC_02347 [ORTH]	Nonessential	C
SAW_02430	EF2614	ATP synthase subunit A	0	Critical ABC	719	0.00934328	4.40472e-05	100	100	100	100	100	No	SP_1513 [ORTH]	High confidence essential	SAOUHSC_02350 [ORTH]	Nonessential	C
SAW_02438	EF2625	NH(3)-dependent NAD(+) synthetase	0	Critical ABC	827	0.01082	1	100	100	100	100	100	No	SP_1420 [ORTH]	High confidence essential	SAOUHSC_02132 [ORTH]	Domain essential	H
SAW_02439	EF2626	nicotinate phosphoribosyltransferase	0	Critical ABC	1484	0.000539305	1	100	100	100	100	100	No	SP_1421 [ORTH]	Nonessential	SAOUHSC_02133 [ORTH]	High confidence essential	H
SAW_02445	EF2633	chaperonin	0	Critical ABC	1625	0.000539305	1	100	100	100	100	100	No	SP_1906 [ORTH]	High confidence essential	SAOUHSC_02254 [ORTH]	Domain essential	O
SAW_02467	EF2656	phosphopantothenoylcysteine decarboxylase	0.00609405	Critical ABC	554	0.0499663	1	100	100	100	100	100	No	SP_1231 [ORTH]	High confidence essential	SAOUHSC_01178 [ORTH]	High confidence essential	H
SAW_02488	EF2679	tryptophan-tRNA ligase	0.00014091	Critical ABC	1010	0.000906658	1	100	100	100	100	100	No	SP_2229 [ORTH]	High confidence essential	SAOUHSC_00933 [ORTH]	High confidence essential	J
SAW_02500	EF2691	1-acyl-sn-glycerol-3-phosphate acyltransferase	0.000988138	Critical ABC	626	0.0163926	1	100	100	100	100	100	No	SP_1624 [ORTH]	Nonessential	SAOUHSC_01837 [ORTH]	Domain essential	I
SAW_02503	EF2694	MTA/SAH nucleosidase	0	Critical ABC	695	0.0199187	NC	100	100	100	100	100	No	SP_0991 [ORTH]	High confidence essential	SAOUHSC_01702 [ORTH]	Domain essential	F
SAW_02522	EF2718	50S ribosomal protein L1	0.00143307	Critical ABC	689	0.0199187	0.190026	100	100	100	100	100	No	SP_0631 [ORTH]	Nonessential	SAOUHSC_00519 [ORTH]	High confidence essential	J
SAW_02532	EF2729	transcription termination/antitermination factor NusG	0.00256136	Critical ABC	545	0.0430631	0.158756	100	100	100	100	100	No	SP_2007 [ORTH]	High confidence essential	SAOUHSC_00517 [ORTH]	Nonessential	K
SAW_02667	EF2874	HAD phosphatase%2C family IIIA	0	Critical ABC	527	0.0121327	4.40472e-05	100	100	100	100	100	No	SP_1750 [ORTH]	High confidence essential	SAOUHSC_01701 [ORTH]	High confidence essential	R
SAW_02668	EF2875	acetyl-coenzyme A carboxylase carboxyl transferase subunit alpha	0	Critical ABC	788	0.012847	4.40472e-05	100	100	100	100	100	No	SP_0427 [ORTH]	High confidence essential	SAOUHSC_01808 [ORTH]	Domain essential	I
SAW_02669	EF2876	acetyl-coenzyme A carboxylase carboxyl transferase subunit beta	0.00290293	Critical ABC	866	0.0433432	4.40472e-05	100	100	100	100	100	No	SP_0426 [ORTH]	High confidence essential	SAOUHSC_01809 [ORTH]	High confidence essential	I
SAW_02670	EF2877	acetyl-CoA carboxylase%2C biotin carboxylase subunit	0.00299672	Critical ABC	1370	0.00147199	4.40472e-05	100	100	100	100	100	No	SP_0425 [ORTH]	Nonessential	SAOUHSC_01623 [ORTH]	High confidence essential	I
SAW_02671	EF2878	3-hydroxyacyl-[acyl-carrier-protein] dehydratase FabZ	0	Critical ABC	425	0.0710496	4.40472e-05	100	100	100	100	100	No	SP_0424 [ORTH]	High confidence essential	SAOUHSC_02336 [ORTH]	High confidence essential	I
SAW_02672	EF2879	acetyl-CoA carboxylase%2C biotin carboxyl carrier protein	0	Critical ABC	488	0.0276859	4.40472e-05	100	100	100	100	100	No	SP_0423 [ORTH]	High confidence essential	SAOUHSC_01624 [ORTH]	High confidence essential	I; H
SAW_02674	EF2881	3-oxoacyl-[acyl-carrier-protein] reductase	0	Critical ABC	737	0.00475451	1	100	100	100	100	100	No	SP_0421 [ORTH]	High confidence essential	SAOUHSC_01199 [ORTH]	High confidence essential
SAW_02675	EF2882	malonyl CoA-acyl carrier protein transacylase	0	Critical ABC	929	0.0053762	1	100	100	100	100	100	No	SP_0420 [ORTH]	High confidence essential	SAOUHSC_01198 [ORTH]	High confidence essential	I
SAW_02713	EF2923	hypothetical protein	0	Critical ABC	212	0.360979	4.40472e-05	100	100	100	100	100	No	SP_0122 [ORTH]	High confidence essential	SAOUHSC_01036 [HOM]	High confidence essential	K; V
SAW_02714	EF2924	metallo-beta-lactamase	0.00681237	Critical ABC	1685	0.000539305	4.40472e-05	100	100	100	100	100	No	SP_0121 [ORTH]	High confidence essential	SAOUHSC_01035 [ORTH]	High confidence essential	J
SAW_02718	EF2928	FolC family protein	0.00248378	Critical ABC	1322	0.000906658	NC	100	100	100	100	100	No	SP_0290 [ORTH]	High confidence essential	SAOUHSC_01766 [ORTH]	High confidence essential	H
SAW_02915	EF3065	30S ribosomal protein S15	0	Critical ABC	269	0.145972	4.40472e-05	100	100	100	100	100	No	SP_1626 [ORTH]	High confidence essential	SAOUHSC_01250 [ORTH]	High confidence essential	J
SAW_02916	EF3066	peptide deformylase	0.00888794	Critical ABC	563	0.0430233	4.40472e-05	100	100	100	100	100	No	SP_1456 [ORTH]	High confidence essential	SAOUHSC_01038 [ORTH]	Domain essential	J
SAW_02920	EF3070	30S ribosomal protein S4	0.00785264	Critical ABC	611	0.0302583	1	100	100	100	100	100	No	SP_0085 [ORTH]	High confidence essential	SAOUHSC_01829 [ORTH]	High confidence essential	J
SAW_02943	EF3096	chromosome segregation protein SMC	0.00308587	Critical ABC	3578	0.000539305	1	100	100	100	100	100	No	SP_1247 [ORTH]	High confidence essential	SAOUHSC_01204 [ORTH]	Domain essential	D
SAW_02957	EF3112	phosphate acyltransferase	0.0074801	Critical ABC	1001	0.00934328	4.40472e-05	100	100	100	100	100	No	SP_0037 [ORTH]	Likely essential	SAOUHSC_01197 [ORTH]	High confidence essential	I
SAW_02958	EF3113	ATP-dependent DNA helicase RecG	0.000959959	Critical ABC	2036	0.000539305	4.40472e-05	100	100	100	100	100	No	SP_1697 [ORTH]	Nonessential	SAOUHSC_01194 [ORTH]	High confidence essential	L
SAW_02959	EF3114	DAK2 Domain-containing protein	0	Critical ABC	1676	0.000539305	4.40472e-05	100	100	100	100	100	No	SP_0443 [ORTH]	High confidence essential	SAOUHSC_01193 [ORTH]	Nonessential	R
SAW_02960	EF3115	asp2%3B Gls24 family general stress protein	0	Critical ABC	362	0.019237	4.40472e-05	100	100	100	100	100	No	SP_0442 [ORTH]	Likely essential	SAOUHSC_01192 [ORTH]	Nonessential	S
SAW_02962	EF3117	thiamine pyrophosphokinase	0.00602637	Critical ABC	644	0.00728431	4.40472e-05	100	100	100	100	100	No	SP_1982 [ORTH]	Nonessential	SAOUHSC_01190 [ORTH]	High confidence essential	H
SAW_02963	EF3118	ribulose-phosphate 3-epimerase	0.000874064	Critical ABC	653	0.0149524	4.40472e-05	100	100	100	100	100	No	SP_1983 [ORTH]	High confidence essential	SAOUHSC_01189 [ORTH]	High confidence essential	G
SAW_02966	EF3121	protein phosphatase 2C	0.00306271	Critical ABC	749	0.0199187	4.40472e-05	100	100	100	100	100	No	SP_1733 [ORTH]	High confidence essential	SAOUHSC_01186 [ORTH]	Nonessential	T
SAW_02968	EF3123	methionyl-tRNA formyltransferase	0.00984058	Critical ABC	941	0.012016	4.40472e-05	100	100	100	100	100	No	SP_1735 [ORTH]	High confidence essential	SAOUHSC_01183 [ORTH]	High confidence essential	J
SAW_02970	EF3125	primosomal protein N'	0.000247893	Critical ABC	2432	0.000539305	NC	100	100	100	100	100	No	SP_1736 [ORTH]	High confidence essential	SAOUHSC_01179 [ORTH]	High confidence essential	L
SAW_02972	EF3127	guanylate kinase	0.00320234	Critical ABC	614	0.0219958	NC	100	100	100	100	100	No	SP_1738 [ORTH]	High confidence essential	SAOUHSC_01176 [ORTH]	Domain essential	F
SAW_02989	EF3148	CDP-diacylglycerol-glycerol-3-phosphate 3-phosphatidyltransferase	0	Critical ABC	578	0.00728431	1	100	100	100	100	100	No	SP_2222 [ORTH]	Nonessential	SAOUHSC_01260 [ORTH]	High confidence essential	I
SAW_03003	EF3163	ribose-phosphate pyrophosphokinase 1	0.00747591	Critical ABC	971	0.00435865	4.40472e-05	100	100	100	100	100	No	SP_0027 [ORTH]	High confidence essential	SAOUHSC_00472 [ORTH]	High confidence essential	F; E
SAW_03011	EF3171	protein RecA	0.000251678	Critical ABC	1046	0.000539305	1	100	100	100	100	100	No	SP_1940 [ORTH]	High confidence essential	SAOUHSC_01262 [ORTH]	High confidence essential	L
SAW_03071	EF3238	DNA-directed RNA polymerase subunit beta	0.00539622	Critical ABC	3614	0.000539305	1	100	100	100	100	100	No	SP_1961 [ORTH]	High confidence essential	SAOUHSC_00524 [ORTH]	High confidence essential	K
SAW_03073	EF3240	biotin-[acetyl-CoA-carboxylase] ligase	0.00241516	Critical ABC	992	0.00625594	NC	100	100	100	100	100	No	SP_1900 [ORTH]	Nonessential	SAOUHSC_01473 [ORTH]	High confidence essential	H
SAW_03096	EF3269	dihydroneopterin aldolase	0	Critical ABC	362	0.0627456	0.00359323	100	100	0	0	20.8333	No	SP_0292 [ORTH]	High confidence essential	SAOUHSC_00490 [HOM]	High confidence essential	H
SAW_00004	EF3292	serine-tRNA ligase 2	0.0057606	Critical ABC	1271	0.000539305	1	100	100	100	100	100	No	SP_0411 [ORTH]	High confidence essential	SAOUHSC_00009 [ORTH]	High confidence essential	J
SAW_00005	EF3293	inosine-5'-monophosphate dehydrogenase	0.00237732	Critical ABC	1481	0.000539305	1	100	100	100	100	100	No	SP_2228 [ORTH]	High confidence essential	SAOUHSC_00374 [ORTH]	High confidence essential	F; T
SAW_00022	EF3311	tRNA uridine 5-carboxymethylaminomethyl modification enzyme MnmG	0.00446986	Critical ABC	1898	0.000539305	1	100	100	100	100	100	No	SP_0120 [ORTH]	High confidence essential	SAOUHSC_03052 [ORTH]	High confidence essential	J
SAW_00044	EF3332	ribonuclease P protein component	0	Critical ABC	356	0.139689	NC	100	100	100	100	100	No	SP_2042 [ORTH]	High confidence essential	SAOUHSC_03054 [ORTH]	High confidence essential	J
SAW_01677	NA	RluA family pseudouridine synthase (EC:5%2C-)%3B 23S rRNA/1915/1917 synthase [EC:5%2C23]	0.00335594	Critical ABC	905	0.118431	4.40472e-05	100	100	100	100	100	No	SP_0929 [ORTH]	High confidence essential	SAOUHSC_01163 [ORTH]	High confidence essential	J
SAW_01714	NA	peptide chain release factor 2	0.000448512	Critical ABC	983	0.05358	4.40472e-05	100	100	100	100	100	No	SP_0755 [ORTH]	High confidence essential	SAOUHSC_00771 [ORTH]	High confidence essential	J
SAW_00048	EF0003	S4 Domain-containing protein YaaA	0.00630799	Critical AC	245	0.288985	4.40472e-05	100	100	100	100	100	No	SP_2226 [HOM]	Likely essential	SAOUHSC_00003 [HOM]	Nonessential	J
SAW_00069	EF0027	phosphosugar-binding transcriptional regulator	0.00297954	Critical AC	770	0.0121747	NC	100	100	100	100	100	No	SP_1674 [HOM]	Nonessential	SAOUHSC_00160 [HOM]	Nonessential	K
SAW_00087	EF0046	mini-ribonuclease 3	0.000110878	Critical AC	398	0.0595445	4.40472e-05	100	100	100	100	100	No	SP_0592 [ORTH]	Nonessential	SAOUHSC_00512 [ORTH]	Nonessential	J
SAW_00130	EF0096	hypothetical protein	0.00114474	Critical AC	680	0.00223426	NC	100	100	0	0	20.8333	No	NA [HOM]	NA	NA [HOM]	NA	K
SAW_00144	EF0110	ArsR family transcriptional regulator	0.00129276	Critical AC	335	0.187794	4.40472e-05	100	100	0	66.6667	41.6667	No	NA [HOM]	NA	SAOUHSC_01891 [HOM]	Nonessential
SAW_00145	EF0111	oxidoreductase%2C zinc-binding	0	Critical AC	1022	0.000539305	4.40472e-05	100	100	100	100	91.6667	No	SP_0285 [HOM]	Nonessential	SAOUHSC_02445 [ORTH]	Nonessential	R; C
SAW_00210	EF0225	50S ribosomal protein L30	0	Critical AC	179	0.214945	4.40472e-05	100	100	100	100	100	No	SP_0228 [HOM]	High confidence essential	SAOUHSC_02493 [HOM]	High confidence essential	J
SAW_00215	EF0230	50S ribosomal protein L36	0	Critical AC	116	0.58139	4.40472e-05	100	100	100	100	83.3333	No	SP_0233 [HOM]	High confidence essential	SAOUHSC_02488 [HOM]	High confidence essential	J
SAW_00222	EF0237	energy-coupling factor transporter ATP-binding protein EcfA1	0.00294919	Critical AC	839	0.0164718	0.0105141	100	100	100	100	100	No	SP_2221 [ORTH]	Nonessential	SAOUHSC_02483 [ORTH]	Nonessential	R; P
SAW_00224	EF0239	cobalt transporter	0.00211451	Critical AC	797	0.00521328	0.0105141	100	100	100	100	100	No	SP_2219 [ORTH]	Nonessential	SAOUHSC_02481 [ORTH]	Nonessential	H
SAW_00300	EF0306	cro/CI family transcriptional regulator	0	Critical AC	362	0.0437073	1	72.7273	29.7297	0	0	45.8333	Prophage 1	SP_1050 [HOM]	Nonessential	NA [HOM]	NA
SAW_00303	EF0309	excisionase	0.00450117	Critical AC	272	0.271761	0.00268059	18.1818	5.40541	60	0	12.5	Prophage 1	NA [HOM]	NA	NA [HOM]	NA
SAW_00304	EF0310	hypothetical protein	0	Critical AC	140	0.665463	0.00268059	54.5455	37.8378	0	0	4.16667	Prophage 1	NA [HOM]	NA	NA [HOM]	NA
SAW_00306	EF0312	aspartate 1-decarboxylase	0.00508902	Critical AC	218	0.461472	0.00268059	9.09091	6.75676	0	0	4.16667	Prophage 1	NA [HOM]	NA	NA [HOM]	NA
SAW_00307	EF0313	hypothetical protein	0	Critical AC	179	0.140825	0.00268059	54.5455	60.8108	0	0	4.16667	Prophage 1	NA [HOM]	NA	NA [HOM]	NA
SAW_00308	EF0314	hypothetical protein	0.00542707	Critical AC	194	0.574491	0.00268059	36.3636	13.5135	0	0	4.16667	Prophage 1	NA [HOM]	NA	NA [HOM]	NA
SAW_00310	EF0316	hypothetical protein	0	Critical AC	248	0.264909	4.40472e-05	9.09091	4.05405	0	0	4.16667	Prophage 1	NA [HOM]	NA	NA [HOM]	NA
SAW_00312	EF0318	hypothetical protein	0.000150694	Critical AC	479	0.0988564	4.40472e-05	36.3636	8.10811	0	0	4.16667	Prophage 1	NA [HOM]	NA	NA [HOM]	NA
SAW_00313	EF0319	phage protein	0	Critical AC	1172	0.000539305	4.40472e-05	45.4545	14.8649	20	0	16.6667	Prophage 1	NA [HOM]	NA	SAOUHSC_01566 [ORTH]	Nonessential
SAW_00314	EF0320	hypothetical protein	0	Critical AC	242	0.186105	4.40472e-05	27.2727	5.40541	0	0	4.16667	Prophage 1	NA [HOM]	NA	NA [HOM]	NA
SAW_00315	EF0321	hypothetical protein	0	Critical AC	329	0.0371521	4.40472e-05	36.3636	8.10811	0	0	4.16667	Prophage 1	NA [HOM]	NA	NA [HOM]	NA
SAW_00317	EF0323	hypothetical protein	0.00123031	Critical AC	221	0.275857	4.40472e-05	36.3636	8.10811	0	0	4.16667	Prophage 1	NA [HOM]	NA	NA [HOM]	NA
SAW_00320	EF0326	hypothetical protein	0	Critical AC	239	0.250806	0.0105141	18.1818	4.05405	0	0	4.16667	Prophage 1	NA [HOM]	NA	NA [HOM]	NA
SAW_00324	EF0330	phage DNA helicase	3.78144e-05	Critical AC	1373	0.000539305	NC	90.9091	94.5946	100	100	87.5	Prophage 1	SP_1523 [HOM]	Nonessential	SAOUHSC_01542 [ORTH]	Nonessential	L; K
SAW_00387	EF0397	hypothetical protein	0.00640223	Critical AC	515	0.0389543	NC	100	100	100	100	95.8333	No	NA [HOM]	NA	NA [HOM]	NA
SAW_00456	EF0473	ribonucleoside-diphosphate reductase 2%2CNrdH-redoxin	0	Critical AC	224	0.323531	4.40472e-05	100	100	100	100	100	No	SP_1178 [ORTH]	Nonessential	NA [HOM]	NA	O
SAW_00459	EF0477	hypothetical protein	0	Critical AC	137	0.783859	4.40472e-05	100	100	100	100	75	No	NA [HOM]	NA	NA [HOM]	NA
SAW_00461	EF0480	excisionase	0.000296588	Critical AC	230	0.0369559	NC	81.8182	45.9459	0	0	4.16667	PAI	NA [HOM]	NA	NA [HOM]	NA
SAW_00507	EF0519	hypothetical protein	0.00376333	Critical AC	185	0.253226	4.40472e-05	9.09091	10.8108	0	0	8.33333	PAI	NA [HOM]	NA	NA [HOM]	NA
SAW_00587	EF0587	hypothetical protein	0	Critical AC	377	0.0277011	0.0664219	45.4545	54.0541	60	0	62.5	PAI	NA [HOM]	NA	NA [HOM]	NA
SAW_00599	EF0601	TetR family transcriptional regulator	0.0036519	Critical AC	644	0.00197556	1	9.09091	16.2162	0	0	4.16667	PAI	NA [HOM]	NA	NA [HOM]	NA
SAW_00703	EF0714	hypothetical protein	0.00740018	Critical AC	2285	0.000539305	NC	100	94.5946	0	0	20.8333	No	NA [HOM]	NA	NA [HOM]	NA
SAW_00795	EF0815	PTS system IIAB component	0.000732524	Critical AC	926	0.00268112	NC	100	100	100	100	100	No	SP_0061 [HOM]	Nonessential	NA [HOM]	NA	G
SAW_00857	EF0884	hypothetical protein	0.00285798	Critical AC	1166	0.000906658	4.40472e-05	100	100	0	0	12.5	No	NA [HOM]	NA	NA [HOM]	NA
SAW_00960	EF0990	cell division protein FtsL	0	Critical AC	407	0.34097	4.40472e-05	100	100	100	100	100	No	SP_0335 [HOM]	High confidence essential	NA [HOM]	NA	D
SAW_01013	EF1043	hypothetical protein	0	Critical AC	185	0.574491	4.40472e-05	100	100	100	100	95.8333	No	NA [HOM]	NA	NA [HOM]	NA
SAW_01195	EF1220	spermidine/putrescine ABC transporter ATP-binding protein	0.00497927	Critical AC	1040	0.0399046	NC	100	100	100	100	100	No	SP_0242 [ORTH]	Nonessential	SAOUHSC_00175 [HOM]	Nonessential	E
SAW_01207	EF1232	ABC transporter permease	0	Critical AC	911	0.012016	NC	100	100	100	100	100	No	SP_1798 [ORTH]	Nonessential	SAOUHSC_00177 [HOM]	Nonessential	G
SAW_01238	EF1267	ribonuclease HIII	0	Critical AC	917	0.026478	NC	100	100	100	100	83.3333	No	SP_0403 [ORTH]	Nonessential	SAOUHSC_01095 [ORTH]	Nonessential	L
SAW_01359	EF1386	formate/nitrite transporter	0	Critical AC	824	0.0279801	NC	100	100	100	100	91.6667	No	SP_1215 [ORTH]	Nonessential	SAOUHSC_02687 [ORTH]	Nonessential	P
SAW_01365	EF1392	molybdenum cofactor biosynthesis protein C	0	Critical AC	509	0.384756	0.00422354	100	100	0	0	16.6667	No	NA [HOM]	NA	SAOUHSC_02543 [ORTH]	Nonessential	H
SAW_01391	EF1419	hypothetical protein	0.00789802	Critical AC	593	0.108091	0.0300911	36.3636	6.75676	0	0	8.33333	Prophage 3	NA [HOM]	NA	NA [HOM]	NA
SAW_01405	EF1434	DnaD Domain-containing protein	0.000804958	Critical AC	758	0.0196082	0.0565677	100	100	100	100	100	Prophage 3	SP_1575 [HOM]	High confidence essential	SAOUHSC_01470 [HOM]	High confidence essential	L
SAW_01452	EF1481	hypothetical protein	0.00234054	Critical AC	1382	0.00223426	1	72.7273	25.6757	0	0	4.16667	Prophage 3	NA [HOM]	NA	NA [HOM]	NA
SAW_01486	EF1519	cation transporter E1-E2 family ATPase	0.0015964	Critical AC	2336	0.000539305	0.00730082	100	100	100	100	100	No	SP_1623 [ORTH]	Nonessential	SAOUHSC_02873 [HOM]	Nonessential	P
SAW_01520	EF1557	4-hydroxy-tetrahydrodipicolinate reductase	0	Critical AC	779	0.244171	0.00359323	100	100	100	100	100	No	SP_1555 [ORTH]	Nonessential	SAOUHSC_01397 [HOM]	Nonessential	E
SAW_01534	EF1571	hypothetical protein	0	Critical AC	194	0.643686	0.0316205	100	100	0	0	4.16667	No	NA [HOM]	NA	NA [HOM]	NA
SAW_01535	EF1572	hypothetical protein	0	Critical AC	476	0.168182	0.0316205	100	100	100	100	83.3333	No	NA [HOM]	NA	NA [HOM]	NA
SAW_01536	EF1573	hypothetical protein	0	Critical AC	266	0.719173	0.0316205	100	100	100	100	54.1667	No	NA [HOM]	NA	NA [HOM]	NA
SAW_01588	EF1629	ethanolamine ammonia-lyase large subunit	0	Critical AC	1364	0.027994	1	100	100	0	0	16.6667	No	NA [HOM]	NA	NA [HOM]	NA	E
SAW_01804	EF1859	pantothenate synthetase	0.00284475	Critical AC	848	0.00597994	NC	72.7273	22.973	40	0	12.5	Variable region F	NA [HOM]	NA	SAOUHSC_02918 [ORTH]	Nonessential	H
SAW_01859	EF1915	hypothetical protein	0	Critical AC	152	0.911178	0.0300911	100	100	0	0	16.6667	No	NA [HOM]	NA	NA [HOM]	NA
SAW_01966	EF2031	hypothetical protein	0.00039113	Critical AC	734	0.0216662	NC	27.2727	28.3784	0	0	8.33333	Prophage 4	NA [HOM]	NA	NA [HOM]	NA
SAW_02061	EF2130	DnaD Domain-containing protein	0.00621988	Critical AC	851	0.0406863	1	63.6364	41.8919	0	33.3333	25	Prophage 5	NA [HOM]	NA	NA [HOM]	NA
SAW_02062	EF2131	hypothetical protein	0	Critical AC	812	0.019237	1	63.6364	45.9459	0	0	29.1667	Prophage 5	NA [HOM]	NA	NA [HOM]	NA
SAW_02096	EF2165	NAD-dependent epimerase/dehydratase	0.0097642	Critical AC	965	0.0951956	4.40472e-05	100	100	100	100	100	No	SP_1828 [ORTH]	Nonessential	SAOUHSC_00088 [ORTH]	Nonessential	M
SAW_02098	EF2167	glycosyl transferase%2C group 2 family protein	0	Critical AC	971	0.00380796	4.40472e-05	100	100	100	100	83.3333	No	SP_1764 [HOM]	Nonessential	SAOUHSC_00228 [HOM]	Nonessential	M
SAW_02102	EF2171	epimerase/dehydratase	0.00302238	Critical AC	1058	0.01082	4.40472e-05	100	100	100	100	100	No	SP_0358 [HOM]	NA	SAOUHSC_00088 [HOM]	Nonessential	M
SAW_02106	EF2176	glycosyl transferase%2C group 2 family protein	0	Critical AC	758	0.0179447	4.40472e-05	100	100	100	100	100	No	SP_1764 [HOM]	Nonessential	SAOUHSC_00228 [HOM]	Nonessential	M
SAW_02111	EF2181	glycosyl transferase%2C group 2 family protein	0.00962784	Critical AC	3143	0.000539305	4.40472e-05	100	100	100	100	83.3333	No	SP_1365 [HOM]	High confidence essential	SAOUHSC_00228 [HOM]	Nonessential
SAW_02117	EF2190	glycosyl transferase%2C group 2 family protein	0.00919203	Critical AC	725	0.226846	4.40472e-05	100	100	100	100	75	No	SP_1606 [HOM]	Nonessential	SAOUHSC_00713 [HOM]	Nonessential	M
SAW_02118	EF2191	dTDP-4-dehydrorhamnose reductase	0.00326211	Critical AC	842	0.0687787	4.40472e-05	100	100	100	100	91.6667	No	SP_0103 [HOM]	Likely essential	SAOUHSC_00127 [HOM]	Nonessential	M
SAW_02120	EF2193	dTDP-4-dehydrorhamnose 3%2C5-epimerase	0	Critical AC	572	0.158732	4.40472e-05	100	100	100	100	91.6667	No	NA [HOM]	NA	NA [HOM]	NA	M
SAW_02121	EF2194	glucose-1-phosphate thymidylyltransferase	0	Critical AC	866	0.0282695	4.40472e-05	100	100	100	100	100	No	SP_2092 [HOM]	Likely essential	SAOUHSC_02801 [HOM]	Domain essential	M
SAW_02124	EF2197	glycosyl transferase%2C group 2 family protein	0.00633152	Critical AC	782	0.0735733	4.40472e-05	100	100	100	100	83.3333	No	NA [HOM]	NA	SAOUHSC_03002 [HOM]	Nonessential	G
SAW_02376	EF2555	thymidine kinase	0.00405683	Critical AC	584	0.112857	4.40472e-05	100	100	100	100	100	No	SP_1018 [ORTH]	Nonessential	SAOUHSC_02360 [HOM]	Domain essential	F
SAW_02391	EF2571	xanthine dehydrogenase accessory factor	0.00703603	Critical AC	1007	0.0222213	1	100	100	0	0	16.6667	No	NA [HOM]	NA	NA [HOM]	NA	O
SAW_02420	EF2604	hypothetical protein	0.000574532	Critical AC	176	0.453268	4.40472e-05	100	100	100	100	95.8333	No	NA [HOM]	NA	NA [HOM]	NA
SAW_02461	EF2650	spermidine/putrescine ABC transporter permease	0.000264106	Critical AC	836	0.00121869	NC	100	100	100	100	100	No	SP_1387 [ORTH]	Nonessential	SAOUHSC_01048 [ORTH]	Nonessential	E
SAW_02479	EF2669	RluA family pseudouridine synthase (EC:5%2C-)%3B 23S rRNA/1915/1917 synthase [EC:5%2C23]	0.00123127	Critical AC	893	0.0266557	0.0450698	100	100	100	100	100	No	SP_1099 [ORTH]	Nonessential	SAOUHSC_00944 [ORTH]	Nonessential	J
SAW_02562	EF2762	DNA polymerase III subunit delta'	0.00962412	Critical AC	950	0.018314	0.000462495	100	100	100	100	100	No	SP_0936 [ORTH]	Nonessential	SAOUHSC_00442 [HOM]	High confidence essential	L
SAW_02563	EF2763	hypothetical protein	0	Critical AC	329	0.0993912	0.000462495	100	100	100	100	100	No	NA [HOM]	NA	SAOUHSC_00452 [ORTH]	Nonessential	S
SAW_02610	EF2815	phage major tail protein	0.0023143	Critical AC	644	0.0290824	0.0105141	45.4545	32.4324	20	0	12.5	Prophage 6	NA [HOM]	NA	NA [HOM]	NA
SAW_02611	EF2816	HK97 gp10 family phage protein	0	Critical AC	362	0.0377963	0.0105141	45.4545	32.4324	20	0	12.5	Prophage 6	NA [HOM]	NA	NA [HOM]	NA
SAW_02612	EF2817	phage protein	0.000200477	Critical AC	338	0.0571862	0.0105141	45.4545	32.4324	20	0	12.5	Prophage 6	NA [HOM]	NA	NA [HOM]	NA
SAW_02613	EF2818	phage minor structural protein	0.00657024	Critical AC	326	0.101122	0.0105141	45.4545	32.4324	20	0	12.5	Prophage 6	NA [HOM]	NA	NA [HOM]	NA
SAW_02631	EF2836	hypothetical protein	0	Critical AC	470	0.0329128	NC	54.5455	41.8919	0	0	25	Prophage 6	NA [HOM]	NA	NA [HOM]	NA
SAW_02634	EF2839	DnaD Domain-containing protein	0	Critical AC	788	0.00699965	4.40472e-05	100	100	0	0	37.5	Prophage 6	NA [HOM]	NA	NA [HOM]	NA	L
SAW_02638	EF2843	hypothetical protein	0	Critical AC	224	0.271761	4.40472e-05	90.9091	70.2703	0	0	12.5	Prophage 6	NA [HOM]	NA	NA [HOM]	NA
SAW_02691	EF2899	ferredoxin-NADP reductase	7.993e-05	Critical AC	1010	0.000539305	NC	100	100	100	100	100	No	SP_1563 [ORTH]	Nonessential	SAOUHSC_02654 [ORTH]	Nonessential	O
SAW_02715	EF2925	cold shock-like protein CspLA	0	Critical AC	200	0.636897	4.40472e-05	100	100	100	100	100	No	NA [HOM]	NA	SAOUHSC_00819 [ORTH]	Nonessential	K
SAW_02791	EF2938	hypothetical protein	0.0028885	Critical AC	278	0.0430631	NC	27.2727	5.40541	0	0	4.16667	Prophage 7	NA [HOM]	NA	NA [HOM]	NA
SAW_02887	EF3034	GntR family transcriptional regulator	0.00394433	Critical AC	731	0.00699965	NC	100	100	100	100	100	No	SP_1446 [HOM]	Nonessential	SAOUHSC_01254 [HOM]	Nonessential	K
SAW_02912	EF3061	rod shape-determining protein MreD	0.00360885	Critical AC	509	0.00797737	4.40472e-05	100	100	100	100	100	No	SP_2217 [HOM]	High confidence essential	NA [HOM]	NA	M
SAW_02921	EF3072	BioY family protein	0.000113225	Critical AC	548	0.00284361	1	100	100	100	100	87.5	No	SP_0783 [ORTH]	Nonessential	SAOUHSC_02552 [HOM]	Nonessential	H
SAW_02961	EF3116	50S ribosomal protein L28	0	Critical AC	188	0.265038	4.40472e-05	100	100	100	100	100	No	SP_0441 [ORTH]	Nonessential	SAOUHSC_01191 [ORTH]	Nonessential	J
SAW_02986	EF3142	6-phosphogluconate dehydrogenase (decarboxylating)	0.0036528	Critical AC	899	0.00625594	NC	100	100	100	100	100	No	SP_0375 [HOM]	High confidence essential	SAOUHSC_01605 [HOM]	Domain essential	G
SAW_02988	EF3146	hypothetical protein	0.00548208	Critical AC	716	0.00147199	1	72.7273	58.1081	0	0	4.16667	No	NA [HOM]	NA	NA [HOM]	NA
SAW_03016	EF3176	integral membrane protein	0.00376542	Critical AC	383	0.0332657	NC	100	100	100	100	79.1667	No	NA [HOM]	NA	NA [HOM]	NA	S
SAW_03019	EF3179	rsiV%3B ECF anti-sigma factor	0.000263225	Critical AC	884	0.000906658	NC	100	100	100	100	25	No	NA [HOM]	NA	NA [HOM]	NA
SAW_03061	EF3227	hypothetical protein	0.00287024	Critical AC	272	0.0445214	1	9.09091	17.5676	40	0	33.3333	No	NA [HOM]	NA	NA [HOM]	NA
SAW_00010	EF3298	ParB family chromosome partitioning protein	0.00500842	Critical AC	890	0.00397623	1	100	100	100	100	100	No	SP_2240 [ORTH]	Nonessential	SAOUHSC_00342 [ORTH]	Nonessential	D
SAW_00020	EF3309	transcriptional activator SrlM	0.00527305	Critical AC	1862	0.000539305	NC	100	100	100	100	87.5	No	SP_0306 [HOM]	Nonessential	SAOUHSC_02401 [HOM]	Nonessential	K
SAW_00045	EF3333	50S ribosomal protein L34	0	Critical AC	134	0.310228	NC	100	100	100	100	95.8333	No	SP_1993 [HOM]	High confidence essential	SAOUHSC_03055 [HOM]	High confidence essential	J
SAW_02637	NA	hypothetical protein	0.00681207	Critical AC	107	0.862426	4.40472e-05	72.7273	55.4054	0	0	4.16667	Prophage 6	NA [HOM]	NA	NA [HOM]	NA
SAW_04024	NA	tRNA-Gly	0.00651345	Critical AC	70	0.924047	4.40472e-05	NA	NA	NA	NA	NA	No	NA [HOM]	NA	NA [HOM]	NA
SAW_04030	NA	tRNA-Met	0.00108528	Critical AC	73	0.804697	0.00642448	NA	NA	NA	NA	NA	PAI	NA [HOM]	NA	NA [HOM]	NA
SAW_03242	NA	hypothetical protein	0.000326561	Critical AC	179	0.170722	0.0105141	36.3636	8.10811	0	0	4.16667	Prophage 1	NA [HOM]	NA	NA [HOM]	NA
SAW_00509	NA	hypothetical protein	0	Critical AC	194	0.300432	4.40472e-05	72.7273	37.8378	0	0	4.16667	PAI	NA [HOM]	NA	NA [HOM]	NA
SAW_02760	NA	hypothetical protein	0	Critical AC	383	0.0111434	NC	72.7273	41.8919	0	66.6667	41.6667	Variable region K	NA [HOM]	NA	NA [HOM]	NA
SAW_04005	NA	tRNA-Leu	0	Critical AC	81	0.894524	4.40472e-05	NA	NA	NA	NA	NA	No	NA [HOM]	NA	NA [HOM]	NA
SAW_04007	NA	tRNA-Gly	0	Critical AC	71	0.967219	4.40472e-05	NA	NA	NA	NA	NA	No	NA [HOM]	NA	NA [HOM]	NA
SAW_04008	NA	tRNA-Leu	0	Critical AC	85	0.967219	4.40472e-05	NA	NA	NA	NA	NA	No	NA [HOM]	NA	NA [HOM]	NA
SAW_04010	NA	tRNA-Pro	0	Critical AC	73	0.967219	4.40472e-05	NA	NA	NA	NA	NA	No	NA [HOM]	NA	NA [HOM]	NA
SAW_04011	NA	tRNA-Ala	0	Critical AC	72	0.967219	4.40472e-05	NA	NA	NA	NA	NA	No	NA [HOM]	NA	NA [HOM]	NA
SAW_04012	NA	tRNA-Met	0	Critical AC	73	0.894524	4.40472e-05	NA	NA	NA	NA	NA	No	NA [HOM]	NA	NA [HOM]	NA
SAW_04013	NA	tRNA-Met	0	Critical AC	73	0.737163	4.40472e-05	NA	NA	NA	NA	NA	No	NA [HOM]	NA	NA [HOM]	NA
SAW_04014	NA	tRNA-Ser	0	Critical AC	89	1	4.40472e-05	NA	NA	NA	NA	NA	No	NA [HOM]	NA	NA [HOM]	NA
SAW_04016	NA	tRNA-Asp	0	Critical AC	76	0.967219	4.40472e-05	NA	NA	NA	NA	NA	No	NA [HOM]	NA	NA [HOM]	NA
SAW_04017	NA	tRNA-Gly	0	Critical AC	70	0.894524	4.40472e-05	NA	NA	NA	NA	NA	No	NA [HOM]	NA	NA [HOM]	NA
SAW_04018	NA	tRNA-Ile	0	Critical AC	73	0.815841	4.40472e-05	NA	NA	NA	NA	NA	No	NA [HOM]	NA	NA [HOM]	NA
SAW_04020	NA	tRNA-Ser	0	Critical AC	89	1	4.40472e-05	NA	NA	NA	NA	NA	No	NA [HOM]	NA	NA [HOM]	NA
SAW_04022	NA	tRNA-Asp	0	Critical AC	73	0.967219	4.40472e-05	NA	NA	NA	NA	NA	No	NA [HOM]	NA	NA [HOM]	NA
SAW_04025	NA	tRNA-Ile	0	Critical AC	73	0.815841	4.40472e-05	NA	NA	NA	NA	NA	No	NA [HOM]	NA	NA [HOM]	NA
SAW_04026	NA	tRNA-Ser	0	Critical AC	87	0.967219	4.40472e-05	NA	NA	NA	NA	NA	No	NA [HOM]	NA	NA [HOM]	NA
SAW_04033	NA	tRNA-Arg	0	Critical AC	73	0.967219	0.0300911	NA	NA	NA	NA	NA	No	NA [HOM]	NA	NA [HOM]	NA
SAW_04036	NA	tRNA-Ala	0	Critical AC	72	1	4.40472e-05	NA	NA	NA	NA	NA	No	NA [HOM]	NA	NA [HOM]	NA
SAW_04039	NA	tRNA-Asn	0	Critical AC	73	0.843126	4.40472e-05	NA	NA	NA	NA	NA	No	NA [HOM]	NA	NA [HOM]	NA
SAW_04040	NA	tRNA-Ser	0	Critical AC	88	0.971711	4.40472e-05	NA	NA	NA	NA	NA	No	NA [HOM]	NA	NA [HOM]	NA
SAW_04043	NA	tRNA-Asp	0	Critical AC	75	1	4.40472e-05	NA	NA	NA	NA	NA	No	NA [HOM]	NA	NA [HOM]	NA
SAW_04045	NA	tRNA-Tyr	0	Critical AC	80	0.971711	4.40472e-05	NA	NA	NA	NA	NA	No	NA [HOM]	NA	NA [HOM]	NA
SAW_04046	NA	tRNA-Trp	0	Critical AC	73	0.971711	4.40472e-05	NA	NA	NA	NA	NA	No	NA [HOM]	NA	NA [HOM]	NA
SAW_04047	NA	tRNA-His	0	Critical AC	72	1	4.40472e-05	NA	NA	NA	NA	NA	No	NA [HOM]	NA	NA [HOM]	NA
SAW_04048	NA	tRNA-Gln	0	Critical AC	71	0.971711	4.40472e-05	NA	NA	NA	NA	NA	No	NA [HOM]	NA	NA [HOM]	NA
SAW_04063	NA	tRNA-Asn	0	Critical AC	73	0.633209	4.40472e-05	NA	NA	NA	NA	NA	No	NA [HOM]	NA	NA [HOM]	NA
SAW_04066	NA	tRNA-Ala	0	Critical AC	72	0.96524	4.40472e-05	NA	NA	NA	NA	NA	No	NA [HOM]	NA	NA [HOM]	NA
SAW_04068	NA	tRNA-Pro	0	Critical AC	73	0.923097	4.40472e-05	NA	NA	NA	NA	NA	No	NA [HOM]	NA	NA [HOM]	NA
SAW_04070	NA	tRNA-Leu	0	Critical AC	85	0.923097	4.40472e-05	NA	NA	NA	NA	NA	No	NA [HOM]	NA	NA [HOM]	NA
SAW_04071	NA	tRNA-Gly	0	Critical AC	71	0.923097	4.40472e-05	NA	NA	NA	NA	NA	No	NA [HOM]	NA	NA [HOM]	NA
SAW_04073	NA	tRNA-Leu	0	Critical AC	81	0.817399	4.40472e-05	NA	NA	NA	NA	NA	No	NA [HOM]	NA	NA [HOM]	NA
SAW_00585	EF0585	30S ribosomal protein S14 1	0	Critical BC	269	0.349073	0.0664219	100	100	100	100	100	PAI	SP_0222 [ORTH]	High confidence essential	SAOUHSC_01329 [ORTH]	Nonessential	J
SAW_00699	EF0709	phosphocarrier protein HPr	0.00792349	Critical BC	266	0.317884	0.090601	100	100	100	100	100	No	SP_1177 [ORTH]	High confidence essential	SAOUHSC_01028 [ORTH]	Domain essential	G; T
SAW_00825	EF0848	holo-[acyl-carrier-protein] synthase	0	Critical BC	353	0.170722	1	100	100	100	100	100	No	SP_1699 [ORTH]	Likely essential	SAOUHSC_02306 [ORTH]	Domain essential	I
SAW_00885	EF0914	translation initiation factor IF-3	0.00201172	Critical BC	521	0.287622	0.0710243	100	100	100	100	100	No	SP_0959 [ORTH]	High confidence essential	SAOUHSC_01786 [ORTH]	High confidence essential	J
SAW_00886	EF0915	50S ribosomal protein L35	0	Critical BC	200	0.580512	0.0710243	100	100	100	100	100	No	SP_0960 [ORTH]	High confidence essential	SAOUHSC_01785 [ORTH]	High confidence essential	J
SAW_00887	EF0916	50S ribosomal protein L20	0.000599083	Critical BC	359	0.175836	0.0710243	100	100	100	100	100	No	SP_0961 [ORTH]	Nonessential	SAOUHSC_01784 [ORTH]	High confidence essential	J
SAW_00958	EF0988	protein MraZ	0	Critical BC	431	0.366213	1	100	100	100	100	100	No	NA [HOM]	NA	SAOUHSC_01142 [ORTH]	High confidence essential	J
SAW_01017	EF1047	hypothetical protein	0.00148796	Critical BC	569	0.27026	NC	100	100	100	100	100	No	SP_1280 [ORTH]	High confidence essential	SAOUHSC_01077 [ORTH]	High confidence essential	S
SAW_01094	EF1115	phenylalanine-tRNA ligase alpha subunit	0.00839695	Critical BC	1046	0.0556623	1	100	100	100	100	100	No	SP_0579 [ORTH]	High confidence essential	SAOUHSC_01092 [ORTH]	High confidence essential	J
SAW_01124	EF1146	DNA-directed RNA polymerase%2C delta subunit	0	Critical BC	617	0.0940803	1	100	100	100	100	100	No	SP_0493 [ORTH]	High confidence essential	SAOUHSC_02369 [HOM]	Domain essential	K
SAW_01132	EF1154	DNA replication protein DnaD	0	Critical BC	716	0.0703117	NC	100	100	100	100	100	No	SP_1575 [HOM]	High confidence essential	SAOUHSC_01470 [ORTH]	High confidence essential	L
SAW_01148	EF1171	50S ribosomal protein L31 type B	0	Critical BC	269	0.659767	NC	100	100	100	100	100	No	SP_1299 [ORTH]	High confidence essential	SAOUHSC_02361 [ORTH]	Domain essential	J
SAW_01178	EF1202	hypothetical protein	0	Critical BC	269	0.284913	0.0627195	100	100	100	100	100	No	SP_0192 [ORTH]	Nonessential	SAOUHSC_01721 [ORTH]	High confidence essential	S
SAW_01179	EF1203	YqgF family RNAse H Domain-containing protein	0	Critical BC	422	0.311901	0.0627195	100	100	100	100	100	No	NA [HOM]	NA	SAOUHSC_01720 [ORTH]	High confidence essential	K
SAW_01313	EF1338	thioredoxin-disulfide reductase	0	Critical BC	914	0.0940803	NC	100	100	100	100	100	No	SP_1458 [ORTH]	Likely essential	SAOUHSC_00785 [ORTH]	High confidence essential	O
SAW_01377	EF1405	thioredoxin	0	Critical BC	314	0.791374	NC	100	100	100	100	100	No	SP_1776 [ORTH]	High confidence essential	SAOUHSC_01100 [ORTH]	Domain essential	O
SAW_01651	EF1694	30S ribosomal protein S16	0	Critical BC	275	0.484954	NC	100	100	100	100	100	No	SP_0775 [ORTH]	High confidence essential	SAOUHSC_01208 [ORTH]	Domain essential	J
SAW_01688	EF1734	hypothetical protein	0	Critical BC	218	0.670829	1	100	100	100	100	100	No	SP_1882 [HOM]	Nonessential	SAOUHSC_01338 [ORTH]	Domain essential	S
SAW_01698	EF1746	UTP-glucose-1-phosphate uridylyltransferase	0	Critical BC	896	0.0505906	1	100	100	100	100	100	No	SP_2092 [ORTH]	Likely essential	SAOUHSC_02801 [ORTH]	Domain essential	M
SAW_01701	EF1749	HPr kinase/phosphorylase	0.00689082	Critical BC	935	0.0848305	NC	100	100	100	100	100	No	SP_1413 [ORTH]	High confidence essential	SAOUHSC_00781 [ORTH]	Domain essential	T
SAW_02091	EF2160	regulatory protein GlnR	0	Critical BC	383	0.333262	1	100	100	100	100	100	No	SP_0501 [ORTH]	Nonessential	SAOUHSC_01285 [ORTH]	Domain essential	K
SAW_02127	EF2200	methionine aminopeptidase%2C type I	0.00640073	Critical BC	764	0.105852	NC	100	100	100	100	100	No	SP_1084 [ORTH]	High confidence essential	SAOUHSC_02102 [ORTH]	Domain essential	J
SAW_02253	EF2391	NifU family SUF system FeS assembly protein	0	Critical BC	467	0.253226	1	100	100	100	100	100	No	SP_0870 [ORTH]	High confidence essential	SAOUHSC_00850 [ORTH]	High confidence essential	O
SAW_02260	EF2398	30S ribosomal protein S2	0.00572194	Critical BC	785	0.0676045	NC	100	100	100	100	100	No	SP_2215 [ORTH]	High confidence essential	NA [HOM]	NA	J
SAW_02271	EF2412	endoribonuclease YbeY	0.0014754	Critical BC	479	0.219999	NC	100	100	100	100	100	No	SP_0967 [ORTH]	High confidence essential	SAOUHSC_01672 [ORTH]	High confidence essential	J
SAW_02275	EF2416	30S ribosomal protein S21	0	Critical BC	176	0.665463	NC	100	100	100	100	100	No	SP_1414 [ORTH]	High confidence essential	SAOUHSC_01678 [ORTH]	Domain essential	J
SAW_02309	EF2451	phosphopantetheine adenylyltransferase	0	Critical BC	491	0.0723343	1	100	100	100	100	100	No	SP_1968 [ORTH]	High confidence essential	SAOUHSC_01075 [ORTH]	High confidence essential	H
SAW_02446	EF2634	chaperonin	0	Critical BC	284	0.386444	1	100	100	100	100	100	No	SP_1907 [ORTH]	Nonessential	SAOUHSC_02255 [ORTH]	High confidence essential	O
SAW_02487	EF2678	regulatory protein Spx	0	Critical BC	398	0.130906	1	100	100	100	100	100	No	SP_1405 [ORTH]	High confidence essential	SAOUHSC_00934 [ORTH]	Domain essential	P
SAW_02520	EF2715	50S ribosomal protein L7/L12	0.00078415	Critical BC	368	0.150542	0.190026	100	100	100	100	100	No	SP_1354 [ORTH]	High confidence essential	SAOUHSC_00521 [ORTH]	High confidence essential	J
SAW_03039	EF3202	30S ribosomal protein S14 2	0.00218804	Critical BC	269	0.455647	NC	100	100	100	100	100	No	SP_0222 [ORTH]	High confidence essential	SAOUHSC_01329 [ORTH]	Nonessential	J
SAW_00053	EF0008	single-stranded DNA-binding protein	0.0183078	Important ABC	566	0.0435379	4.40472e-05	100	100	100	100	100	No	SP_1540 [ORTH]	High confidence essential	SAOUHSC_00349 [ORTH]	High confidence essential	L
SAW_00057	EF0013	replicative DNA helicase	0.0113668	Important ABC	1367	0.00121869	1	100	100	100	100	100	No	SP_2203 [ORTH]	High confidence essential	SAOUHSC_00018 [ORTH]	High confidence essential	L
SAW_00100	EF0059	GlmU protein	0.0159914	Important ABC	1376	0.00147199	NC	100	100	100	100	100	No	SP_0988 [ORTH]	High confidence essential	SAOUHSC_00471 [ORTH]	High confidence essential	M
SAW_00182	EF0195	2%2C3-bisphosphoglycerate-dependent phosphoglycerate mutase	0.0206673	Important ABC	686	0.0454695	NC	100	100	100	100	100	No	SP_1655 [ORTH]	Likely essential	SAOUHSC_02703 [ORTH]	Nonessential	G
SAW_00188	EF0201	elongation factor Tu	0.0127564	Important ABC	1187	0.00197556	4.40472e-05	100	100	100	100	100	No	SP_1489 [ORTH]	High confidence essential	SAOUHSC_00530 [ORTH]	High confidence essential	J
SAW_00194	EF0208	50S ribosomal protein L23	0.0146096	Important ABC	290	0.322282	4.40472e-05	100	100	100	100	100	No	SP_0211 [ORTH]	High confidence essential	SAOUHSC_02510 [ORTH]	High confidence essential	J
SAW_00196	EF0210	30S ribosomal protein S19	0.0415763	Important ABC	278	0.580512	4.40472e-05	100	100	100	100	100	No	SP_0213 [ORTH]	High confidence essential	SAOUHSC_02508 [ORTH]	High confidence essential	J
SAW_00216	EF0231	30S ribosomal protein S13	0.0179139	Important ABC	365	0.241187	4.40472e-05	100	100	100	100	100	No	SP_0234 [ORTH]	High confidence essential	SAOUHSC_02487 [ORTH]	High confidence essential	J
SAW_00223	EF0238	energy-coupling factor transporter ATP-binding protein EcfA2	0.0289017	Important ABC	869	0.10424	0.0105141	100	100	100	100	100	No	SP_2220 [ORTH]	Nonessential	SAOUHSC_02482 [ORTH]	High confidence essential	R; P
SAW_00246	EF0264	hypoxanthine-guanine phosphoribosyltransferase	0.0146954	Important ABC	545	0.0435149	4.40472e-05	100	100	100	100	100	No	SP_0012 [ORTH]	Nonessential	SAOUHSC_00485 [ORTH]	High confidence essential	F
SAW_00250	EF0268	lysine-tRNA ligase	0.0184306	Important ABC	1496	0.00179768	4.40472e-05	100	100	100	100	100	No	SP_0713 [ORTH]	High confidence essential	SAOUHSC_00493 [ORTH]	High confidence essential	J
SAW_00277	EF0283	beta-ketoacyl-acyl-carrier-protein synthase II	0.0182442	Important ABC	1238	0.0399046	0.00240104	100	100	100	100	100	No	SP_0422 [ORTH]	High confidence essential	SAOUHSC_00921 [ORTH]	High confidence essential	Q; I
SAW_00453	EF0470	ribonucleotide-diphosphate reductase subunit beta	0.0166882	Important ABC	965	0.00147199	4.40472e-05	100	100	100	100	100	No	SP_1180 [ORTH]	Likely essential	SAOUHSC_00743 [ORTH]	High confidence essential	F
SAW_00454	EF0471	ribonucleoside-diphosphate reductase%2C alpha subunit	0.0188533	Important ABC	2159	0.000539305	4.40472e-05	100	100	100	100	100	No	SP_1179 [ORTH]	Likely essential	SAOUHSC_00742 [ORTH]	High confidence essential	F
SAW_00455	EF0472	nrdI protein	0.0609375	Important ABC	377	0.271761	4.40472e-05	100	100	100	100	100	No	SP_0158 [HOM]	Nonessential	SAOUHSC_00741 [ORTH]	Domain essential	F
SAW_00700	EF0710	phosphoenolpyruvate-protein phosphotransferase	0.0255081	Important ABC	1727	0.00197556	0.090601	100	100	100	100	100	No	SP_1176 [ORTH]	High confidence essential	SAOUHSC_01029 [ORTH]	Domain essential	G
SAW_00710	EF0721	ATP-dependent DNA helicase PcrA	0.0161103	Important ABC	2258	0.000539305	4.40472e-05	100	100	100	100	100	No	SP_1087 [ORTH]	Likely essential	SAOUHSC_02123 [ORTH]	High confidence essential	L
SAW_00711	EF0722	DNA ligase	0.0156709	Important ABC	2048	0.00147199	4.40472e-05	100	100	100	100	100	No	SP_1117 [ORTH]	Nonessential	SAOUHSC_02122 [ORTH]	High confidence essential	L
SAW_00713	EF0725	glutamyl-tRNA(Gln) amidotransferase subunit A	0.0604643	Important ABC	1469	0.0199187	4.40472e-05	100	100	100	100	100	No	SP_0437 [ORTH]	High confidence essential	SAOUHSC_02117 [ORTH]	High confidence essential	J
SAW_00752	EF0768	hypothetical protein	0.0148007	Important ABC	935	0.0133029	NC	100	100	100	100	100	No	SP_1564 [ORTH]	Nonessential	SAOUHSC_00789 [ORTH]	Domain essential	K
SAW_00782	EF0801	leucine-tRNA ligase	0.0157171	Important ABC	2414	0.000539305	NC	100	100	100	100	100	No	SP_0254 [ORTH]	Likely essential	SAOUHSC_01875 [ORTH]	High confidence essential	J
SAW_00826	EF0849	alanine racemase	0.0134768	Important ABC	1115	0.0199187	1	100	100	100	100	100	No	SP_1698 [ORTH]	High confidence essential	SAOUHSC_02305 [ORTH]	Nonessential	M
SAW_00851	EF0878	DNA polymerase I	0.0131385	Important ABC	2648	0.000539305	NC	100	100	100	100	100	No	SP_0032 [ORTH]	High confidence essential	SAOUHSC_01797 [ORTH]	Nonessential	L
SAW_00855	EF0882	replication initiation and membrane attachment protein DnaB	0.024823	Important ABC	1409	0.0134056	4.40472e-05	100	100	100	100	100	No	SP_1712 [HOM]	High confidence essential	SAOUHSC_01792 [ORTH]	High confidence essential	L
SAW_00874	EF0903	diphosphomevalonate decarboxylase	0.0170498	Important ABC	1025	0.0906539	4.40472e-05	100	100	100	100	100	No	SP_0382 [ORTH]	High confidence essential	SAOUHSC_00578 [ORTH]	High confidence essential	I
SAW_00902	EF0930	methionine-tRNA ligase	0.0151475	Important ABC	2009	0.00197556	NC	100	100	100	100	100	No	SP_0788 [ORTH]	Likely essential	SAOUHSC_00461 [ORTH]	High confidence essential	J
SAW_00941	EF0970	50S ribosomal protein L27	0.0560617	Important ABC	287	0.719173	0.0300911	100	100	100	100	100	No	SP_1107 [ORTH]	High confidence essential	SAOUHSC_01755 [ORTH]	Domain essential	J
SAW_00949	EF0979	exodeoxyribonuclease 7 large subunit	0.0485275	Important ABC	1346	0.17739	0.0328232	100	100	100	100	100	No	SP_1207 [ORTH]	Likely essential	SAOUHSC_01620 [ORTH]	Nonessential	L
SAW_00967	EF0997	cell division protein FtsZ	0.0614944	Important ABC	1232	0.17739	4.40472e-05	100	100	100	100	100	No	SP_1666 [ORTH]	High confidence essential	SAOUHSC_01150 [ORTH]	High confidence essential	D
SAW_00973	EF1003	isoleucine-tRNA ligase	0.0391781	Important ABC	2780	0.00147199	4.40472e-05	100	100	100	100	100	No	SP_1659 [ORTH]	High confidence essential	SAOUHSC_01159 [ORTH]	High confidence essential	J
SAW_00975	EF1005	iron-dependent repressor	0.0143152	Important ABC	668	0.155699	4.40472e-05	100	100	100	100	100	No	SP_1638 [ORTH]	High confidence essential	SAOUHSC_00638 [ORTH]	Nonessential	K
SAW_01091	EF1112	ATP-dependent helicase/deoxyribonuclease subunit B	0.0102201	Important ABC	3590	0.000539305	4.40472e-05	100	100	100	100	100	No	SP_1151 [ORTH]	High confidence essential	SAOUHSC_00904 [ORTH]	High confidence essential	L
SAW_01092	EF1113	ATP-dependent helicase/nuclease subunit A	0.0128554	Important ABC	3794	0.000539305	4.40472e-05	100	100	100	100	100	No	SP_1152 [ORTH]	Likely essential	SAOUHSC_00905 [ORTH]	High confidence essential	L
SAW_01095	EF1116	phenylalanine-tRNA ligase beta subunit	0.0541266	Important ABC	2423	0.00968661	1	100	100	100	100	100	No	SP_0581 [ORTH]	Likely essential	SAOUHSC_01093 [ORTH]	High confidence essential	J
SAW_01170	EF1194	sensory box histidine kinase VicK	0.018729	Important ABC	1829	0.00475451	0.00124673	100	100	100	100	100	No	SP_1226 [ORTH]	High confidence essential	SAOUHSC_00021 [ORTH]	High confidence essential
SAW_01243	EF1272	hypothetical protein	0.0792615	Important ABC	299	0.75618	4.40472e-05	100	100	100	100	100	No	SP_0554 [ORTH]	High confidence essential	SAOUHSC_01244 [ORTH]	High confidence essential	R
SAW_01279	EF1307	protein GrpE	0.013909	Important ABC	539	0.369771	0.000462495	100	100	100	100	100	No	SP_0516 [ORTH]	Nonessential	SAOUHSC_01684 [ORTH]	Domain essential	O
SAW_01280	EF1308	chaperone DnaK	0.0101223	Important ABC	1829	0.00583576	0.000462495	100	100	100	100	100	No	SP_0517 [ORTH]	Likely essential	SAOUHSC_01683 [ORTH]	Nonessential	O
SAW_01327	EF1354	pyruvate dehydrogenase E1 component subunit beta	0.0202828	Important ABC	977	0.156525	4.40472e-05	100	100	100	100	100	No	SP_1163 [ORTH]	Nonessential	SAOUHSC_01041 [ORTH]	High confidence essential	C
SAW_01329	EF1356	dihydrolipoyl dehydrogenase	0.0315822	Important ABC	1406	0.101122	4.40472e-05	100	100	100	100	100	No	SP_1161 [ORTH]	Nonessential	SAOUHSC_01043 [ORTH]	High confidence essential	C
SAW_01352	EF1379	alanine-tRNA ligase	0.0278665	Important ABC	2642	0.00417062	NC	100	100	100	100	100	No	SP_1383 [ORTH]	High confidence essential	SAOUHSC_01722 [ORTH]	High confidence essential	J
SAW_01527	EF1564	chorismate synthase	0.0657171	Important ABC	1166	0.35893	0.00124673	100	100	80	100	100	No	SP_1374 [ORTH]	Nonessential	SAOUHSC_01483 [ORTH]	High confidence essential	E
SAW_01529	EF1566	3-phosphoshikimate 1-carboxyvinyltransferase	0.0101994	Important ABC	1280	0.0767535	0.00124673	100	100	80	100	100	No	SP_1371 [ORTH]	Nonessential	SAOUHSC_01481 [ORTH]	High confidence essential	E
SAW_01530	EF1567	shikimate kinase	0.0365498	Important ABC	506	0.576251	0.00124673	100	100	80	100	100	No	SP_1370 [ORTH]	Nonessential	SAOUHSC_01635 [ORTH]	High confidence essential	E
SAW_01676	EF1721	pyrR protein	0.0306121	Important ABC	536	0.437066	4.40472e-05	100	100	100	100	100	No	SP_1278 [ORTH]	High confidence essential	SAOUHSC_01164 [ORTH]	Nonessential	F
SAW_01712	EF1760	cell division ABC transporter permease FtsX	0.0916918	Important ABC	884	0.453268	4.40472e-05	100	100	100	100	100	No	SP_0757 [ORTH]	High confidence essential	NA [HOM]	NA	D
SAW_01715	EF1763	protein translocase subunit SecA	0.0136338	Important ABC	2537	0.00179768	4.40472e-05	100	100	100	100	100	No	SP_1702 [ORTH]	Likely essential	SAOUHSC_00769 [ORTH]	High confidence essential	U
SAW_01861	EF1917	ATP-dependent Clp protease ATP-binding subunit ClpX	0.0458067	Important ABC	1253	0.188883	0.0300911	100	100	100	100	100	No	SP_1569 [ORTH]	High confidence essential	SAOUHSC_01778 [ORTH]	High confidence essential	O
SAW_01897	EF1961	enolase	0.0334335	Important ABC	1298	0.0689966	4.40472e-05	100	100	100	100	100	No	SP_1128 [ORTH]	High confidence essential	SAOUHSC_00799 [ORTH]	High confidence essential	G
SAW_01899	EF1963	phosphoglycerate kinase	0.017011	Important ABC	1193	0.145972	4.40472e-05	100	100	100	100	100	No	SP_0499 [ORTH]	High confidence essential	SAOUHSC_00796 [ORTH]	High confidence essential	G
SAW_01906	EF1970	aspartate-tRNA ligase	0.0728722	Important ABC	1769	0.0988564	0.00642448	100	100	100	100	100	No	SP_2114 [ORTH]	Likely essential	SAOUHSC_01737 [ORTH]	Domain essential	J
SAW_01907	EF1971	histidine-tRNA ligase	0.0168011	Important ABC	1301	0.0430504	0.00642448	100	100	100	100	100	No	SP_2121 [ORTH]	High confidence essential	SAOUHSC_01738 [ORTH]	High confidence essential	J
SAW_02099	EF2168	licD1 protein	0.0130339	Important ABC	824	0.0544462	4.40472e-05	72.7273	74.3243	20	66.6667	41.6667	No	SP_1273 [ORTH]	High confidence essential	NA [HOM]	NA	I
SAW_02101	EF2170	glycosyl transferase%2C group 2 family protein	0.0189641	Important ABC	974	0.0430233	4.40472e-05	100	100	100	100	95.8333	No	SP_1365 [ORTH]	High confidence essential	SAOUHSC_00228 [HOM]	Nonessential	M
SAW_02105	EF2175	licD-like protein	0.0226607	Important ABC	848	0.117082	4.40472e-05	100	86.4865	20	66.6667	41.6667	No	SP_1367 [ORTH]	High confidence essential	NA [HOM]	NA	I
SAW_02107	EF2177	sugar transferase	0.0607347	Important ABC	1397	0.0840059	4.40472e-05	100	100	100	100	100	No	SP_1838 [ORTH]	High confidence essential	SAOUHSC_00089 [ORTH]	Nonessential	M
SAW_02245	EF2379	proline-tRNA ligase	0.0212358	Important ABC	1718	0.0112685	1	100	100	100	100	87.5	No	SP_0264 [ORTH]	High confidence essential	SAOUHSC_01240 [ORTH]	High confidence essential	J
SAW_02252	EF2390	FeS cluster assembly protein SufB	0.0286239	Important ABC	1394	0.0308982	1	100	100	100	100	100	No	SP_0871 [ORTH]	High confidence essential	SAOUHSC_00851 [ORTH]	High confidence essential	O
SAW_02255	EF2393	FeS assembly protein SufD	0.0224276	Important ABC	1286	0.0381001	4.40472e-05	100	100	100	100	100	No	SP_0868 [ORTH]	High confidence essential	SAOUHSC_00848 [ORTH]	High confidence essential	O
SAW_02256	EF2394	FeS assembly ATPase SufC	0.0108851	Important ABC	770	0.0606807	4.40472e-05	100	100	100	100	100	No	SP_0867 [ORTH]	High confidence essential	SAOUHSC_00847 [ORTH]	Domain essential	O
SAW_02258	EF2396	uridylate kinase	0.0452173	Important ABC	725	0.310228	4.40472e-05	100	100	100	100	100	No	SP_0944 [ORTH]	High confidence essential	SAOUHSC_01235 [ORTH]	High confidence essential	F
SAW_02266	EF2406	glycine-tRNA ligase beta subunit	0.0205614	Important ABC	2084	0.00356698	4.40472e-05	100	100	100	100	100	No	SP_1474 [ORTH]	High confidence essential	NA [HOM]	NA	J
SAW_02403	EF2585	Mur ligase	0.0689353	Important ABC	1352	0.0479002	NC	100	100	100	100	100	No	SP_1589 [ORTH]	Likely essential	SAOUHSC_02107 [ORTH]	High confidence essential	M
SAW_02421	EF2605	UDP-N-acetylglucosamine 1-carboxyvinyltransferase 2	0.0783978	Important ABC	1301	0.11591	4.40472e-05	100	100	100	100	100	No	SP_1966 [ORTH]	Nonessential	SAOUHSC_02337 [ORTH]	Domain essential	M
SAW_02424	EF2608	ATP synthase subunit beta	0.0313509	Important ABC	1406	0.0189282	4.40472e-05	100	100	100	100	100	No	SP_1508 [ORTH]	High confidence essential	SAOUHSC_02341 [ORTH]	Domain essential	C
SAW_02425	EF2609	ATP synthase gamma chain	0.0145205	Important ABC	908	0.0324148	4.40472e-05	100	100	100	100	100	No	SP_1509 [ORTH]	High confidence essential	SAOUHSC_02343 [ORTH]	Domain essential	C
SAW_02426	EF2610	ATP synthase subunit alpha	0.0172002	Important ABC	1556	0.00223426	4.40472e-05	100	100	100	100	100	No	SP_1510 [ORTH]	High confidence essential	SAOUHSC_02345 [ORTH]	Nonessential	C
SAW_02431	EF2616	SsrA-binding protein	0.0154208	Important ABC	464	0.130101	4.40472e-05	100	100	100	100	100	No	SP_0976 [ORTH]	Nonessential	SAOUHSC_00804 [ORTH]	High confidence essential	O
SAW_02480	EF2670	inorganic polyphosphate/ATP-NAD kinase	0.084243	Important ABC	797	0.177803	0.0450698	100	100	100	100	100	No	SP_1098 [ORTH]	High confidence essential	SAOUHSC_00943 [ORTH]	High confidence essential	F
SAW_02536	EF2733	UDP-N-acetylenolpyruvoylglucosamine reductase	0.011072	Important ABC	902	0.0405266	NC	100	100	100	100	100	No	SP_1390 [ORTH]	Nonessential	SAOUHSC_00752 [ORTH]	High confidence essential	M
SAW_02564	EF2764	thymidylate kinase	0.0189211	Important ABC	638	0.147868	0.000462495	100	100	100	100	100	No	SP_0935 [ORTH]	High confidence essential	SAOUHSC_00451 [ORTH]	High confidence essential	F
SAW_02565	EF2766	recombination protein RecR	0.0238423	Important ABC	596	0.108091	0.000462495	100	100	100	100	100	No	SP_1672 [ORTH]	High confidence essential	SAOUHSC_00445 [ORTH]	High confidence essential	L
SAW_02579	EF2781	DNA polymerase III%2C subunit gamma and tau	0.0138015	Important ABC	1760	0.000539305	1	100	100	100	100	100	No	SP_0865 [ORTH]	High confidence essential	SAOUHSC_00442 [ORTH]	High confidence essential	L
SAW_02652	EF2857	penicillin-binding protein 2B	0.025083	Important ABC	2135	0.000539305	1	100	100	100	100	100	No	SP_1673 [ORTH]	High confidence essential	SAOUHSC_01652 [ORTH]	Nonessential	D; M
SAW_02653	EF2858	threonine-tRNA ligase	0.012889	Important ABC	1937	0.000539305	1	100	100	100	100	100	No	SP_1631 [ORTH]	High confidence essential	SAOUHSC_01788 [ORTH]	Domain essential	J
SAW_02664	EF2871	nicotinate (nicotinamide) nucleotide adenylyltransferase	0.0136291	Important ABC	659	0.0371521	1	100	100	100	100	100	No	SP_1747 [ORTH]	Nonessential	SAOUHSC_01697 [ORTH]	High confidence essential	H
SAW_02666	EF2873	ribosome biogenesis GTPase YqeH	0.0305922	Important ABC	1109	0.024913	4.40472e-05	100	100	100	100	100	No	SP_1749 [ORTH]	High confidence essential	SAOUHSC_01700 [ORTH]	High confidence essential	J
SAW_02706	EF2915	pabC%3B aminodeoxychorismate lyase%3B UPF0755 protein	0.0291122	Important ABC	1385	0.00397623	1	100	100	100	100	100	No	SP_1518 [ORTH]	Likely essential	NA [HOM]	NA	D
SAW_02721	EF2931	valine-tRNA ligase	0.0177842	Important ABC	2642	0.000539305	NC	100	100	100	100	100	No	SP_0568 [ORTH]	High confidence essential	SAOUHSC_01767 [ORTH]	High confidence essential	J
SAW_02913	EF3062	rod shape-determining protein MreC	0.0223344	Important ABC	860	0.019237	4.40472e-05	100	100	100	100	100	No	SP_2218 [ORTH]	High confidence essential	SAOUHSC_01759 [ORTH]	Nonessential	D
SAW_02914	EF3064	polyribonucleotide nucleotidyltransferase	0.038652	Important ABC	2114	0.000539305	4.40472e-05	100	100	100	100	100	No	SP_0588 [ORTH]	Nonessential	SAOUHSC_01251 [ORTH]	Domain essential	J
SAW_02941	EF3094	signal recognition particle-docking protein FtsY	0.0257894	Important ABC	1328	0.0199187	NC	100	100	100	100	100	No	SP_1244 [ORTH]	High confidence essential	SAOUHSC_01205 [ORTH]	High confidence essential	U
SAW_02964	EF3119	ribosome small subunit-dependent GTPase A	0.0307058	Important ABC	893	0.0243286	4.40472e-05	100	100	100	100	100	No	SP_1984 [ORTH]	High confidence essential	SAOUHSC_01188 [ORTH]	High confidence essential	J
SAW_03010	EF3170	ribonuclease Y	0.0123024	Important ABC	1556	0.000906658	1	100	100	100	100	100	No	SP_1739 [ORTH]	High confidence essential	SAOUHSC_01263 [ORTH]	Domain essential	R; J
SAW_03070	EF3237	DNA-directed RNA polymerase subunit beta'	0.0101692	Important ABC	3653	0.000539305	1	100	100	100	100	100	No	SP_1960 [ORTH]	High confidence essential	SAOUHSC_00525 [ORTH]	High confidence essential	K
SAW_03094	EF3267	GTP cyclohydrolase 1	0.0297652	Important ABC	560	0.0591574	0.00359323	100	100	0	0	20.8333	No	SP_0291 [ORTH]	High confidence essential	NA [HOM]	NA	H
SAW_03095	EF3268	2-amino-4-hydroxy-6-hydroxymethyldihydropteridine diphosphokinase	0.0102679	Important ABC	485	0.0355562	0.00359323	100	100	0	0	20.8333	No	SP_0292 [ORTH]	High confidence essential	SAOUHSC_00491 [ORTH]	High confidence essential	H
SAW_00023	EF3312	tRNA modification GTPase MnmE	0.011171	Important ABC	1397	0.000539305	1	100	100	100	100	100	No	SP_1016 [ORTH]	High confidence essential	SAOUHSC_03053 [ORTH]	High confidence essential	J
SAW_02264	NA	Oxa1p cytochrome oxidase export family protein%3B preprotein translocase subunit YidC	0.062654	Important ABC	932	0.158732	4.40472e-05	100	100	100	100	100	No	SP_1975 [ORTH]	High confidence essential	SAOUHSC_02327 [ORTH]	Domain essential	M
SAW_03065	NA	50S ribosomal protein L13	0.0149955	Important ABC	443	0.0199187	1	100	100	100	100	100	No	SP_0294 [ORTH]	High confidence essential	SAOUHSC_02478 [ORTH]	High confidence essential	J
SAW_02086	NA	phosphoglucosamine mutase	0.0111221	Important ABC	1355	0.0430631	NC	100	100	100	100	100	No	SP_1559 [ORTH]	High confidence essential	SAOUHSC_02405 [ORTH]	Domain essential	G
SAW_00098	EF0057	ABC transporter permease	0.0288504	Important AC	839	0.00625594	1	100	100	100	100	100	No	SP_2170 [ORTH]	Nonessential	SAOUHSC_01656 [ORTH]	Nonessential	P
SAW_00110	EF0073	cro/CI family transcriptional regulator	0.0794996	Important AC	917	0.0332657	NC	100	100	0	0	16.6667	No	NA [HOM]	NA	NA [HOM]	NA
SAW_00146	EF0112	hypothetical protein	0.0826714	Important AC	803	0.0201189	4.40472e-05	9.09091	4.05405	0	0	4.16667	No	NA [HOM]	NA	NA [HOM]	NA
SAW_00164	EF0172	LacI family sugar-binding transcriptional regulator	0.0261199	Important AC	1007	0.0487143	0.00268059	100	100	100	100	100	No	SP_0330 [ORTH]	Nonessential	SAOUHSC_00242 [ORTH]	Nonessential	K
SAW_00165	EF0173	pyrimidine-nucleoside phosphorylase	0.0645014	Important AC	1301	0.0435379	0.00268059	100	100	100	100	100	No	SP_0842 [ORTH]	Nonessential	SAOUHSC_02377 [ORTH]	Nonessential	F
SAW_00166	EF0174	deoxyribose-phosphate aldolase	0.0932122	Important AC	662	0.205544	0.00268059	100	100	100	100	100	No	SP_0843 [ORTH]	Nonessential	SAOUHSC_00100 [ORTH]	Nonessential	F
SAW_00248	EF0266	chaperonin	0.0346857	Important AC	896	0.0848305	4.40472e-05	100	100	100	100	100	No	SP_2188 [ORTH]	Nonessential	SAOUHSC_00487 [ORTH]	Nonessential	O
SAW_00305	EF0311	hypothetical protein	0.0298266	Important AC	200	0.71225	0.00268059	36.3636	13.5135	0	0	4.16667	Prophage 1	NA [HOM]	NA	NA [HOM]	NA
SAW_00311	EF0317	cro/CI family transcriptional regulator	0.0379888	Important AC	191	0.647001	4.40472e-05	36.3636	8.10811	0	0	4.16667	Prophage 1	NA [HOM]	NA	NA [HOM]	NA
SAW_00316	EF0322	phage protein	0.0189398	Important AC	575	0.129419	4.40472e-05	45.4545	14.8649	20	0	16.6667	Prophage 1	NA [HOM]	NA	SAOUHSC_01565 [ORTH]	Nonessential
SAW_00319	EF0325	DNA polymerase	0.0120404	Important AC	1961	0.00121869	0.0105141	45.4545	14.8649	20	0	16.6667	Prophage 1	SP_0032 [HOM]	High confidence essential	SAOUHSC_01563 [ORTH]	Nonessential
SAW_00321	EF0327	hypothetical protein	0.0351663	Important AC	302	0.453681	0.0105141	18.1818	2.7027	0	0	4.16667	Prophage 1	NA [HOM]	NA	NA [HOM]	NA
SAW_00322	EF0328	hypothetical protein	0.126398	Important AC	2438	0.0332657	NC	36.3636	9.45946	80	0	16.6667	Prophage 1	NA [HOM]	NA	SAOUHSC_01547 [ORTH]	Nonessential	X
SAW_00343	EF0349	phage tail protein	0.0302778	Important AC	875	0.0130181	NC	54.5455	35.1351	0	0	8.33333	Prophage 1	NA [HOM]	NA	NA [HOM]	NA
SAW_00419	EF0433	rhamnulokinase	0.0789117	Important AC	1484	0.0130181	NC	100	100	100	100	62.5	No	SP_2167 [ORTH]	Nonessential	SAOUHSC_02808 [HOM]	Nonessential	G
SAW_00438	EF0455	PTS system IIC component	0.0817746	Important AC	803	0.0910695	4.40472e-05	100	100	100	100	100	No	SP_0062 [HOM]	Nonessential	NA [HOM]	NA	G
SAW_00439	EF0456	PTS system IID component	0.0351764	Important AC	818	0.0372264	4.40472e-05	100	100	100	100	100	No	SP_0063 [HOM]	Nonessential	NA [HOM]	NA	G
SAW_00440	EF0457	PTS system IIB component	0.0252175	Important AC	476	0.143703	4.40472e-05	100	100	100	100	100	No	SP_0061 [HOM]	Nonessential	NA [HOM]	NA	G
SAW_00457	EF0475	ferrous iron transporter A	0.0549452	Important AC	473	0.261328	4.40472e-05	100	100	100	100	87.5	No	NA [HOM]	NA	NA [HOM]	NA	P
SAW_00458	EF0476	ferrous iron transporter B	0.0862372	Important AC	2150	0.00583576	4.40472e-05	100	100	100	100	87.5	No	NA [HOM]	NA	SAOUHSC_02864 [ORTH]	Nonessential	P
SAW_00472	EF0489	hypothetical protein	0.0447405	Important AC	878	0.0395051	1	54.5455	54.0541	0	0	12.5	PAI	NA [HOM]	NA	NA [HOM]	NA
SAW_00551	EF0552	PTS system IIC component	0.0170295	Important AC	785	0.00245331	NC	100	100	100	100	100	PAI	SP_0062 [HOM]	Nonessential	NA [HOM]	NA	G
SAW_00568	EF0570	sensor histidine kinase KdpD	0.0920165	Important AC	2570	0.0053762	0.00642448	100	100	100	100	100	PAI	SP_1226 [HOM]	High confidence essential	SAOUHSC_02314 [ORTH]	Nonessential	T
SAW_00569	EF0571	DNA-binding response regulator	0.0261057	Important AC	689	0.0778943	0.00642448	100	100	100	100	100	PAI	SP_1227 [HOM]	High confidence essential	SAOUHSC_02315 [ORTH]	Nonessential	K; T
SAW_00598	EF0600	TetR family transcriptional regulator	0.0133453	Important AC	623	0.00121869	1	9.09091	16.2162	0	0	4.16667	PAI	NA [HOM]	NA	NA [HOM]	NA
SAW_00649	EF0658	hypothetical protein	0.042582	Important AC	1400	0.0363717	NC	100	100	0	0	62.5	No	NA [HOM]	NA	NA [HOM]	NA
SAW_00684	EF0693	1-phosphofructokinase	0.0162041	Important AC	926	0.0149447	NC	100	100	100	100	100	No	SP_0876 [HOM]	Nonessential	SAOUHSC_00707 [HOM]	Nonessential	G
SAW_00719	EF0731	LuxR family transcriptional regulator	0.0851863	Important AC	965	0.0404459	NC	100	100	100	100	100	No	SP_0387 [HOM]	Nonessential	SAOUHSC_01980 [HOM]	Nonessential	K
SAW_00750	EF0766	nucleotide-binding protein	0.02818	Important AC	887	0.0427747	NC	100	100	100	100	100	No	SP_1566 [ORTH]	Nonessential	SAOUHSC_00787 [ORTH]	Nonessential	T
SAW_00849	EF0876	hypothetical protein	0.0100632	Important AC	1424	0.000906658	NC	100	100	0	0	16.6667	No	NA [HOM]	NA	NA [HOM]	NA
SAW_00858	EF0885	hypothetical protein	0.0217646	Important AC	1520	0.00197556	4.40472e-05	100	100	0	0	12.5	No	NA [HOM]	NA	NA [HOM]	NA
SAW_00859	EF0886	hypothetical protein	0.0745168	Important AC	1583	0.0646879	4.40472e-05	100	100	0	0	12.5	No	NA [HOM]	NA	NA [HOM]	NA	S
SAW_00884	EF0913	IS605 OrfB family transposase	0.0104857	Important AC	1070	0.0430631	0.0710243	100	100	100	100	83.3333	No	NA [HOM]	NA	NA [HOM]	NA	X
SAW_00928	EF0957	maltose phosphorylase	0.0528672	Important AC	2294	0.0238455	1	100	100	100	100	100	No	NA [HOM]	NA	NA [HOM]	NA	G
SAW_00950	EF0980	exodeoxyribonuclease 7 small subunit	0.0258562	Important AC	230	0.825863	0.0328232	100	100	100	100	100	No	SP_1206 [HOM]	Nonessential	SAOUHSC_01619 [HOM]	High confidence essential	L
SAW_00972	EF1002	cell division protein DivIVA	0.023425	Important AC	701	0.33616	4.40472e-05	100	100	100	100	100	No	SP_1661 [ORTH]	Nonessential	SAOUHSC_01158 [HOM]	High confidence essential	D
SAW_01070	EF1090	hypothetical protein	0.0390189	Important AC	1421	0.0342237	NC	100	100	100	100	50	No	NA [HOM]	NA	NA [HOM]	NA
SAW_01072	EF1092	cell wall surface anchor protein	0.0120958	Important AC	1430	0.0276859	NC	100	100	100	100	70.8333	No	SP_0464 [HOM]	Nonessential	NA [HOM]	NA
SAW_01171	EF1195	hypothetical protein	0.0851886	Important AC	1310	0.124836	0.00124673	100	100	100	100	100	No	NA [HOM]	NA	NA [HOM]	NA
SAW_01281	EF1310	chaperone DnaJ	0.0402879	Important AC	1169	0.188883	0.000462495	100	100	100	100	100	No	SP_0519 [ORTH]	Nonessential	SAOUHSC_01682 [ORTH]	Nonessential	O
SAW_01288	EF1316	cro/CI family transcriptional regulator	0.0209113	Important AC	827	0.0427045	1	100	100	100	100	91.6667	No	SP_1946 [HOM]	Nonessential	NA [HOM]	NA
SAW_01366	EF1393	molybdenum cofactor biosynthesis protein A	0.0113196	Important AC	965	0.0523638	0.00422354	100	100	0	0	16.6667	No	SP_0768 [HOM]	Nonessential	SAOUHSC_02536 [ORTH]	Nonessential	H
SAW_01367	EF1394	MOSC Domain-containing protein	0.0148612	Important AC	434	0.652041	0.00422354	100	100	0	0	16.6667	No	NA [HOM]	NA	NA [HOM]	NA	S
SAW_01368	EF1395	molybdenum cofactor biosynthesis family protein	0.0279156	Important AC	482	0.597863	0.00422354	100	100	0	0	16.6667	No	NA [HOM]	NA	SAOUHSC_02544 [HOM]	Nonessential	H
SAW_01390	EF1418	hypothetical protein	0.0643052	Important AC	281	0.648436	0.0300911	45.4545	9.45946	0	0	12.5	Prophage 3	NA [HOM]	NA	NA [HOM]	NA
SAW_01392	EF1420	hypothetical protein	0.0557948	Important AC	755	0.27026	0.0300911	72.7273	75.6757	0	33.3333	20.8333	Prophage 3	NA [HOM]	NA	NA [HOM]	NA
SAW_01522	EF1559	hypothetical protein	0.0938617	Important AC	374	0.832185	0.00359323	100	100	0	0	62.5	No	NA [HOM]	NA	NA [HOM]	NA	R
SAW_01528	EF1565	prephenate dehydrogenase	0.0955351	Important AC	1094	0.35893	0.00124673	100	100	80	100	100	No	SP_1373 [ORTH]	Nonessential	SAOUHSC_01364 [ORTH]	Nonessential	E
SAW_01531	EF1568	prephenate dehydratase	0.0259575	Important AC	848	0.271761	0.00124673	100	100	80	100	100	No	SP_1369 [ORTH]	Nonessential	SAOUHSC_02135 [ORTH]	Nonessential	E
SAW_01576	EF1616	CoA-binding Domain-containing protein	0.0410347	Important AC	428	0.748357	4.40472e-05	100	100	100	100	75	No	SP_0033 [ORTH]	Nonessential	NA [HOM]	NA	R
SAW_01675	EF1720	uracil permease	0.0409922	Important AC	1280	0.118431	4.40472e-05	100	100	100	100	100	No	SP_1286 [ORTH]	Nonessential	SAOUHSC_01165 [ORTH]	Nonessential	F
SAW_01679	EF1724	CBS Domain-containing protein	0.0203829	Important AC	704	0.53584	4.40472e-05	100	100	100	100	100	No	NA [HOM]	NA	NA [HOM]	NA
SAW_01680	EF1725	formate-tetrahydrofolate ligase	0.0705418	Important AC	1670	0.185091	4.40472e-05	100	100	100	100	100	No	SP_1229 [ORTH]	Nonessential	SAOUHSC_01845 [ORTH]	Nonessential	F
SAW_01704	EF1752	PspC Domain-containing protein	0.0212078	Important AC	323	0.689548	0.0221695	100	100	100	100	100	No	SP_0910 [HOM]	Nonessential	NA [HOM]	NA	K; T
SAW_01705	EF1753	hypothetical protein	0.052911	Important AC	1601	0.21426	0.0221695	100	100	100	100	100	No	NA [HOM]	NA	NA [HOM]	NA	S
SAW_01706	EF1754	phosphate transport system regulatory protein PhoU	0.0614147	Important AC	677	0.413279	0.0221695	100	100	100	100	100	No	SP_1395 [ORTH]	Nonessential	SAOUHSC_01384 [ORTH]	Nonessential	P
SAW_01716	EF1764	ribosomal subunit interface protein	0.0591405	Important AC	551	0.599223	4.40472e-05	100	100	100	100	100	No	SP_2206 [ORTH]	Nonessential	SAOUHSC_00767 [ORTH]	Nonessential	J
SAW_01896	EF1959	hypothetical protein	0.0331803	Important AC	824	0.167526	4.40472e-05	100	85.1351	0	0	4.16667	No	NA [HOM]	NA	NA [HOM]	NA
SAW_01937	EF2001	phage minor structural protein	0.0656093	Important AC	2792	0.0121747	1	90.9091	85.1351	100	33.3333	62.5	Prophage 4	NA [HOM]	NA	NA [HOM]	NA	X
SAW_01940	EF2004	hypothetical protein	0.0169452	Important AC	350	0.459052	0.0356467	72.7273	55.4054	20	0	12.5	Prophage 4	NA [HOM]	NA	NA [HOM]	NA
SAW_01941	EF2005	major tail protein	0.0236321	Important AC	848	0.127714	0.0356467	90.9091	71.6216	40	100	29.1667	Prophage 4	NA [HOM]	NA	SAOUHSC_02185 [HOM]	Nonessential
SAW_01942	EF2006	hypothetical protein	0.0579343	Important AC	374	0.625899	0.0356467	72.7273	55.4054	20	0	12.5	Prophage 4	NA [HOM]	NA	NA [HOM]	NA
SAW_02097	EF2166	hypothetical protein	0.0324221	Important AC	1421	0.0209501	4.40472e-05	63.6364	41.8919	0	66.6667	37.5	No	NA [HOM]	NA	NA [HOM]	NA
SAW_02108	EF2178	hypothetical protein	0.0474869	Important AC	1301	0.0935966	4.40472e-05	100	100	100	100	50	No	NA [HOM]	NA	NA [HOM]	NA
SAW_02109	EF2179	hypothetical protein	0.0129317	Important AC	1970	0.00284361	4.40472e-05	100	100	100	100	58.3333	No	NA [HOM]	NA	NA [HOM]	NA
SAW_02110	EF2180	glycosyl transferase%2C group 2 family protein	0.0142322	Important AC	2141	0.00245331	4.40472e-05	100	100	100	100	95.8333	No	SP_1764 [HOM]	Nonessential	SAOUHSC_00228 [HOM]	Nonessential
SAW_02112	EF2182	ABC transporter ATP-binding protein	0.0228374	Important AC	1217	0.110914	4.40472e-05	100	100	100	100	100	No	SP_0636 [HOM]	Nonessential	SAOUHSC_00641 [HOM]	High confidence essential	M; G
SAW_02113	EF2183	ABC transporter permease	0.0130084	Important AC	794	0.0519323	4.40472e-05	100	100	100	100	100	No	NA [HOM]	NA	SAOUHSC_00642 [HOM]	Domain essential	M; G
SAW_02114	EF2184	hypothetical protein	0.0542745	Important AC	341	0.524316	4.40472e-05	100	100	0	0	12.5	No	NA [HOM]	NA	NA [HOM]	NA
SAW_02119	EF2192	dTDP-glucose 4%2C6-dehydratase	0.0891721	Important AC	1028	0.360979	4.40472e-05	100	100	100	100	100	No	SP_1607 [HOM]	High confidence essential	SAOUHSC_00088 [HOM]	Nonessential	M
SAW_02122	EF2195	glycosyl transferase%2C group 2 family protein	0.0194731	Important AC	713	0.231059	4.40472e-05	100	100	100	100	87.5	No	SP_1764 [HOM]	Nonessential	SAOUHSC_00228 [HOM]	Nonessential	M
SAW_02123	EF2196	glycosyl transferase%2C group 2 family protein	0.0614575	Important AC	827	0.332722	4.40472e-05	100	100	100	100	83.3333	No	NA [HOM]	NA	NA [HOM]	NA
SAW_02200	EF2279	conjugative transposon protein	0.0487053	Important AC	2114	0.0199187	NC	90.9091	70.2703	80	0	50	Variable region I	NA [HOM]	NA	NA [HOM]	NA
SAW_02374	EF2553	release factor glutamine methyltransferase	0.034036	Important AC	833	0.134075	4.40472e-05	100	100	100	100	100	No	SP_1021 [ORTH]	Nonessential	SAOUHSC_02358 [ORTH]	Nonessential	J
SAW_02400	EF2581	selenate reductase subunit YgfK	0.0472527	Important AC	3005	0.000539305	NC	100	100	0	0	75	No	NA [HOM]	NA	SAOUHSC_00436 [ORTH]	Nonessential	R; E
SAW_02408	EF2590	beta-lactamase	0.0228723	Important AC	1043	0.0207557	NC	100	100	100	100	100	No	SP_1448 [ORTH]	Nonessential	SAOUHSC_02736 [HOM]	Nonessential	V
SAW_02422	EF2606	hypothetical protein	0.0217473	Important AC	236	0.614227	4.40472e-05	100	100	100	100	100	No	NA [HOM]	NA	SAOUHSC_02338 [HOM]	Nonessential	S
SAW_02427	EF2611	ATP synthase subunit delta	0.0182125	Important AC	542	0.209679	4.40472e-05	100	100	100	100	100	No	SP_1511 [HOM]	High confidence essential	SAOUHSC_02346 [HOM]	Nonessential	C
SAW_02469	EF2658	FemAB family protein	0.0377992	Important AC	1205	0.0359047	NC	100	100	0	0	25	No	SP_0615 [ORTH]	Nonessential	SAOUHSC_01220 [HOM]	Nonessential	M
SAW_02481	EF2671	hypothetical protein	0.0716249	Important AC	674	0.258121	0.0450698	100	100	100	100	100	No	SP_1097 [ORTH]	Nonessential	SAOUHSC_00942 [ORTH]	Nonessential	F; T
SAW_02498	EF2689	exonuclease SbcC	0.0358316	Important AC	3137	0.00121869	NC	100	100	100	100	95.8333	No	NA [HOM]	NA	NA [HOM]	NA	L
SAW_02518	EF2711	AraC family transcriptional regulator	0.0162889	Important AC	830	0.0130181	NC	100	100	100	100	87.5	No	SP_1899 [ORTH]	Nonessential	SAOUHSC_00056 [HOM]	Nonessential	K
SAW_02528	EF2724	M42 family peptidase	0.0215825	Important AC	1103	0.0272174	NC	100	100	100	100	100	No	SP_1865 [HOM]	Nonessential	SAOUHSC_02755 [HOM]	Nonessential	E; G
SAW_02554	EF2754	anaerobic ribonucleoside-triphosphate reductase	0.166365	Important AC	2183	0.0388946	NC	100	100	100	100	100	No	SP_0202 [ORTH]	Nonessential	SAOUHSC_02942 [ORTH]	Nonessential	F
SAW_02592	EF2794	hypothetical protein	0.156764	Important AC	1550	0.0408781	NC	72.7273	93.2432	0	0	8.33333	No	NA [HOM]	NA	NA [HOM]	NA
SAW_02606	EF2811	phage minor structural protein	0.21866	Important AC	2795	0.031153	NC	90.9091	85.1351	100	33.3333	62.5	Prophage 6	NA [HOM]	NA	NA [HOM]	NA	X
SAW_02607	EF2812	hypothetical protein	0.0121562	Important AC	713	0.018314	NC	45.4545	33.7838	20	0	16.6667	Prophage 6	NA [HOM]	NA	NA [HOM]	NA	X
SAW_02635	EF2840	hypothetical protein	0.014128	Important AC	815	0.117082	4.40472e-05	63.6364	45.9459	0	0	29.1667	Prophage 6	NA [HOM]	NA	NA [HOM]	NA
SAW_02636	EF2841	RecT protein	0.0270602	Important AC	1016	0.0266557	4.40472e-05	63.6364	44.5946	0	0	41.6667	Prophage 6	NA [HOM]	NA	NA [HOM]	NA	L
SAW_02724	EF2934	tRNA sulfurtransferase ThiI	0.0512694	Important AC	1214	0.0342237	NC	100	100	100	100	100	No	SP_0881 [ORTH]	Nonessential	SAOUHSC_01824 [ORTH]	Nonessential	J; H
SAW_02809	EF2954	cro/CI family transcriptional regulator	0.0360542	Important AC	950	0.005577	NC	27.2727	6.75676	0	0	8.33333	Prophage 7	SP_0333 [HOM]	Nonessential	NA [HOM]	NA
SAW_02828	EF2974	MutS2 family protein	0.116686	Important AC	1913	0.024158	NC	100	100	100	100	100	No	SP_0406 [HOM]	Nonessential	SAOUHSC_01099 [HOM]	Domain essential	L
SAW_02834	EF2978	PTS system IIC component	0.044969	Important AC	749	0.0955105	0.00359323	100	100	100	100	100	No	SP_2162 [HOM]	Nonessential	NA [HOM]	NA	G
SAW_02835	EF2979	PTS system IIB component	0.0725985	Important AC	494	0.282718	0.00359323	100	100	100	100	100	No	SP_0061 [HOM]	Nonessential	NA [HOM]	NA	G
SAW_02836	EF2980	PTS system IIA component	0.0375967	Important AC	401	0.271761	0.00359323	100	100	0	33.3333	41.6667	No	SP_2164 [HOM]	Nonessential	NA [HOM]	NA	G
SAW_02837	EF2981	sigma-54 dependent DNA-binding response regulator	0.0809665	Important AC	2813	0.000906658	0.00359323	100	100	100	100	100	No	NA [HOM]	NA	NA [HOM]	NA	K; T
SAW_02933	EF3084	iron compound ABC transporter permease	0.0147718	Important AC	965	0.00284361	0.0356666	100	100	100	100	95.8333	No	SP_1870 [ORTH]	Nonessential	SAOUHSC_00747 [ORTH]	Nonessential	P
SAW_02934	EF3085	iron compound ABC transporter permease	0.0340477	Important AC	947	0.0150416	0.0356666	100	100	100	100	100	No	SP_1869 [ORTH]	Nonessential	SAOUHSC_00746 [ORTH]	Nonessential	P
SAW_02935	EF3086	hypothetical protein	0.0350198	Important AC	452	0.254442	0.0356666	100	100	100	100	100	No	SP_1127 [HOM]	Nonessential	NA [HOM]	NA	S
SAW_02967	EF3122	ribosomal RNA small subunit methyltransferase B	0.0484184	Important AC	1379	0.00699965	4.40472e-05	100	100	100	100	100	No	SP_1734 [ORTH]	Nonessential	SAOUHSC_01184 [ORTH]	Nonessential	J
SAW_03004	EF3164	peptide methionine sulfoxide reductase MsrB	0.0438985	Important AC	437	0.364633	4.40472e-05	100	100	100	100	95.8333	No	SP_0660 [ORTH]	Nonessential	SAOUHSC_01431 [ORTH]	Nonessential	O
SAW_02771	NA	hypothetical protein	0.0961454	Important AC	752	0.0427045	NC	9.09091	12.1622	0	0	8.33333	Variable region K	SP_0143 [HOM]	Nonessential	NA [HOM]	NA
SAW_03002	NA	hypothetical protein	0.0718624	Important AC	125	0.735697	4.40472e-05	100	66.2162	0	0	4.16667	No	NA [HOM]	NA	NA [HOM]	NA
SAW_04031	NA	tRNA-Pseudo	0.0305117	Important AC	74	0.823819	0.00642448	NA	NA	NA	NA	NA	PAI	NA [HOM]	NA	NA [HOM]	NA
SAW_00508	NA	transposase	0.0171814	Important AC	707	0.0236711	4.40472e-05	90.9091	70.2703	80	100	33.3333	PAI	NA [HOM]	NA	NA [HOM]	NA	X
SAW_00238	EF0255	L-lactate dehydrogenase 1	0.0918709	Important BC	992	0.156905	1	100	100	100	100	100	No	SP_1220 [ORTH]	Likely essential	SAOUHSC_00206 [ORTH]	Nonessential	C
SAW_00281	EF0287	elongation factor P	0.012482	Important BC	560	0.0505906	NC	100	100	100	100	100	No	SP_0435 [ORTH]	High confidence essential	SAOUHSC_01625 [ORTH]	Domain essential	J
SAW_00755	EF0771	ATP-dependent Clp protease proteolytic subunit	0.0194187	Important BC	593	0.131498	NC	100	100	100	100	100	No	SP_0746 [ORTH]	Nonessential	SAOUHSC_00790 [ORTH]	Domain essential	O
SAW_01145	EF1167	fructose-bisphosphate aldolase	0.0362438	Important BC	869	0.0918892	NC	100	100	100	100	100	No	SP_0605 [ORTH]	High confidence essential	SAOUHSC_02366 [ORTH]	Domain essential	G
SAW_01336	EF1363	hydroxymethylglutaryl-CoA synthase	0.0144847	Important BC	1151	0.0838942	1	100	100	100	100	100	No	SP_1727 [ORTH]	High confidence essential	SAOUHSC_02860 [ORTH]	Domain essential	I
SAW_01493	EF1527	GTPase Obg	0.0213372	Important BC	1316	0.0921373	NC	100	100	100	100	100	No	SP_1079 [ORTH]	High confidence essential	SAOUHSC_01753 [ORTH]	High confidence essential	L; D
SAW_01511	EF1547	cytidylate kinase	0.0371329	Important BC	680	0.582487	0.395665	100	100	100	100	100	No	SP_1603 [ORTH]	High confidence essential	SAOUHSC_01496 [ORTH]	High confidence essential	F
SAW_01513	EF1549	GTPase Der	0.0212188	Important BC	1310	0.0553485	1	100	100	100	100	100	No	SP_1709 [ORTH]	High confidence essential	SAOUHSC_01492 [ORTH]	High confidence essential	R
SAW_01514	EF1550	DNA-binding protein HU	0.0314818	Important BC	275	0.805144	1	100	100	100	100	100	No	SP_1113 [ORTH]	Nonessential	SAOUHSC_01490 [ORTH]	Domain essential	L
SAW_01542	EF1579	LexA repressor	0.0148124	Important BC	620	0.366785	NC	100	100	100	100	100	No	NA [HOM]	NA	SAOUHSC_01333 [ORTH]	Domain essential	K; T
SAW_01606	EF1650	DNA topoisomerase 1	0.0780015	Important BC	2078	0.175274	1	100	100	100	100	100	No	SP_1263 [ORTH]	High confidence essential	SAOUHSC_01222 [ORTH]	High confidence essential	L
SAW_01615	EF1659	branched-chain alpha-keto acid dehydrogenase%2C E1 component%2C beta subunit	0.0308064	Important BC	986	0.284913	NC	100	100	100	100	100	No	SP_1163 [ORTH]	Nonessential	SAOUHSC_01612 [ORTH]	High confidence essential	C
SAW_01648	EF1691	ribonuclease Z	0.0122731	Important BC	941	0.204719	NC	100	100	100	100	100	No	SP_0674 [ORTH]	High confidence essential	SAOUHSC_01598 [ORTH]	High confidence essential	J
SAW_01655	EF1700	signal recognition particle protein	0.0309385	Important BC	1418	0.177803	1	100	100	100	100	100	No	SP_1287 [ORTH]	High confidence essential	SAOUHSC_01207 [ORTH]	High confidence essential	U
SAW_01656	EF1701	hypothetical protein	0.0208629	Important BC	338	0.559039	1	100	100	100	100	100	No	SP_1288 [ORTH]	Nonessential	SAOUHSC_01206 [ORTH]	Domain essential	K
SAW_01673	EF1718	dihydroorotase	0.0860695	Important BC	1283	0.360979	NC	100	100	100	100	100	No	SP_1167 [ORTH]	High confidence essential	SAOUHSC_01168 [ORTH]	High confidence essential	F
SAW_01699	EF1747	glycerol-3-phosphate dehydrogenase [NAD(P)+]	0.0395824	Important BC	1022	0.218903	1	100	100	100	100	100	No	SP_2091 [ORTH]	High confidence essential	SAOUHSC_01491 [ORTH]	High confidence essential	C
SAW_02082	EF2151	glutamine-fructose-6-phosphate transaminase (isomerizing)	0.0808913	Important BC	1808	0.145972	NC	100	100	100	100	100	No	SP_0266 [ORTH]	High confidence essential	SAOUHSC_02399 [ORTH]	High confidence essential	M
SAW_02090	EF2159	glutamine synthetase	0.044093	Important BC	1340	0.0723343	1	100	100	100	100	100	No	SP_0502 [ORTH]	Nonessential	SAOUHSC_01287 [ORTH]	High confidence essential	E
SAW_02093	EF2162	tRNA dimethylallyltransferase	0.0105541	Important BC	929	0.126243	NC	100	100	100	100	100	No	SP_0671 [ORTH]	High confidence essential	SAOUHSC_01280 [ORTH]	Nonessential	J
SAW_02238	EF2371	asparagine-tRNA ligase	0.052089	Important BC	1334	0.0801649	NC	100	100	100	100	100	No	SP_1542 [ORTH]	High confidence essential	SAOUHSC_01471 [ORTH]	Nonessential	J
SAW_02310	EF2452	RsmD family RNA methyltransferase	0.0374204	Important BC	653	0.22577	1	100	100	100	100	100	No	SP_1969 [ORTH]	High confidence essential	SAOUHSC_01074 [ORTH]	Nonessential	J
SAW_02318	EF2460	GTP-binding protein TypA/BipA	0.0568602	Important BC	1835	0.0536083	NC	100	100	100	100	100	No	SP_0681 [ORTH]	High confidence essential	SAOUHSC_01058 [ORTH]	Nonessential	T
SAW_02335	EF2475	tRNA threonylcarbamoyl adenosine modification protein YeaZ	0.023376	Important BC	719	0.198086	NC	100	100	100	100	100	No	SP_0127 [ORTH]	Nonessential	SAOUHSC_02279 [ORTH]	High confidence essential	J
SAW_02466	EF2655	phosphopantothenate-cysteine ligase	0.0211502	Important BC	773	0.141156	1	100	100	100	100	100	No	SP_1230 [ORTH]	High confidence essential	SAOUHSC_01178 [HOM]	High confidence essential	H
SAW_02521	EF2716	50S ribosomal protein L10	0.0207338	Important BC	500	0.163204	0.190026	100	100	100	100	100	No	SP_1355 [ORTH]	High confidence essential	SAOUHSC_00520 [ORTH]	High confidence essential	J
SAW_02523	EF2719	50S ribosomal protein L11	0.0182101	Important BC	422	0.297456	0.190026	100	100	100	100	100	No	SP_0630 [ORTH]	High confidence essential	SAOUHSC_00518 [ORTH]	High confidence essential	J
SAW_02678	EF2885	3-oxoacyl-[acyl-carrier-protein] synthase 3	0.0294517	Important BC	965	0.0537344	1	100	100	100	100	100	No	SP_0417 [ORTH]	High confidence essential	SAOUHSC_00920 [ORTH]	Domain essential	I
SAW_02705	EF2914	transcription elongation factor GreA	0.0834696	Important BC	479	0.353851	1	100	100	100	100	100	No	SP_1517 [ORTH]	High confidence essential	SAOUHSC_01714 [ORTH]	Domain essential	K
SAW_02944	EF3097	ribonuclease 3	0.0356746	Important BC	692	0.0761783	1	100	100	100	100	100	No	SP_1248 [ORTH]	High confidence essential	SAOUHSC_01203 [ORTH]	Domain essential	K
SAW_03064	EF3230	30S ribosomal protein S9	0.0199909	Important BC	392	0.0773255	1	100	100	100	100	100	No	SP_0295 [ORTH]	High confidence essential	SAOUHSC_02477 [ORTH]	Domain essential	J
SAW_03092	EF3265	dihydropteroate synthase	0.0539515	Important BC	791	0.0781992	NC	100	100	0	0	20.8333	No	SP_0289 [ORTH]	Nonessential	SAOUHSC_00489 [ORTH]	Domain essential	H
SAW_04050	NA	tRNA-Leu	No TA	ND	83	ND	NC	NA	NA	NA	NA	NA	No	NA [HOM]	NA	NA [HOM]	NA
SAW_04051	NA	tRNA-Leu	No TA	ND	86	ND	NC	NA	NA	NA	NA	NA	No	NA [HOM]	NA	NA [HOM]	NA
SAW_00055	EF0011	DHH family protein	2.17251	Nonessential	1976	1	NC	100	100	100	100	95.8333	No	SP_2205 [ORTH]	Nonessential	SAOUHSC_00015 [ORTH]	High confidence essential	T
SAW_00058	EF0014	adenylosuccinate synthetase	3.18213	Nonessential	1292	1	NC	100	100	100	100	100	No	SP_0019 [ORTH]	High confidence essential	SAOUHSC_00019 [ORTH]	Nonessential	F
SAW_00059	EF0016	DegV family protein	1.00082	Nonessential	869	0.894524	NC	100	100	100	100	100	No	SP_1557 [HOM]	Nonessential	SAOUHSC_01433 [HOM]	Nonessential	I
SAW_00060	EF0017	ABC transporter ATP-binding protein	1.17892	Nonessential	1631	0.906849	NC	100	100	100	100	100	No	SP_2230 [ORTH]	Nonessential	SAOUHSC_01392 [ORTH]	Nonessential	R
SAW_00061	EF0018	sigma-54 factor interaction Domain-containing protein	6.80667	Nonessential	2885	1	NC	100	100	100	100	100	No	NA [HOM]	NA	NA [HOM]	NA	K; T
SAW_00062	EF0019	PTS system IIB component	0.266653	Nonessential	512	0.716724	NC	100	100	100	100	100	No	SP_0284 [HOM]	Nonessential	NA [HOM]	NA	G
SAW_00063	EF0020	PTS system mannose-specific IIAB component	6.74436	Nonessential	992	1	NC	100	100	100	100	100	No	SP_0284 [ORTH]	Nonessential	NA [HOM]	NA	G
SAW_00064	EF0021	PTS system mannose-specific IIC component	17.0254	Nonessential	803	1	NC	100	100	100	100	100	No	SP_0283 [ORTH]	Nonessential	NA [HOM]	NA	G
SAW_00065	EF0022	PTS system mannose-specific IID component	14.3363	Nonessential	911	1	NC	100	100	100	100	100	No	SP_0282 [ORTH]	Nonessential	NA [HOM]	NA	G
SAW_00066	EF0024	hypothetical protein	8.54279	Nonessential	377	1	NC	100	100	100	100	95.8333	No	SP_0412 [HOM]	Nonessential	NA [HOM]	NA	S
SAW_00067	EF0025	hypothetical protein	2.14663	Nonessential	527	1	NC	100	100	100	100	79.1667	No	NA [HOM]	NA	SAOUHSC_03035 [HOM]	Nonessential
SAW_00068	EF0026	hypothetical protein	1.06971	Nonessential	203	0.967219	NC	100	100	100	100	25	No	NA [HOM]	NA	NA [HOM]	NA
SAW_00070	EF0028	PTS system%2C maltose and glucose-specific IIBC component	1.25462	Nonessential	1568	0.923097	NC	100	100	100	100	95.8333	No	SP_1684 [HOM]	Nonessential	SAOUHSC_00209 [HOM]	Nonessential	G
SAW_00071	EF0029	aminotransferase%2C class II	0.720765	Nonessential	1205	0.684973	NC	100	100	100	100	100	No	SP_1524 [HOM]	Nonessential	SAOUHSC_00989 [HOM]	Nonessential	R; E
SAW_00072	EF0030	TdcF protein	6.19931	Nonessential	380	1	NC	100	100	0	0	91.6667	No	SP_1567 [ORTH]	Nonessential	SAOUHSC_00468 [ORTH]	Nonessential	V
SAW_00073	EF0031	phosphatidylglycerol lysyltransferase	0.94413	Nonessential	2591	0.71712	NC	100	100	100	100	91.6667	No	NA [HOM]	NA	SAOUHSC_01359 [HOM]	Nonessential	S
SAW_00074	EF0032	ABC transporter permease	0.760517	Nonessential	2615	0.504539	NC	100	100	100	100	100	No	SP_2231 [ORTH]	Nonessential	NA [HOM]	NA	S
SAW_00075	EF0034	hypothetical protein	2.31258	Nonessential	509	1	NC	100	100	60	0	33.3333	No	SP_0939 [ORTH]	Nonessential	NA [HOM]	NA	S
SAW_00076	EF0035	hypothetical protein	0.25584	Nonessential	467	0.665463	NC	100	100	0	0	29.1667	No	NA [HOM]	NA	NA [HOM]	NA	R
SAW_00077	EF0036	transcriptional regulator	0.491214	Nonessential	935	0.551332	NC	100	100	0	0	58.3333	No	NA [HOM]	NA	SAOUHSC_02585 [HOM]	Nonessential	K
SAW_00078	EF0037	gamma-glutamyl phosphate reductase	1.93629	Nonessential	1247	1	NC	100	100	100	100	100	No	SP_0932 [ORTH]	Nonessential	SAOUHSC_00113 [HOM]	Nonessential	E
SAW_00079	EF0038	glutamate 5-kinase	0.760332	Nonessential	815	0.796783	NC	100	100	100	100	100	No	SP_0931 [ORTH]	Nonessential	NA [HOM]	NA	E
SAW_00081	EF0040	DNA repair protein RadA	2.23992	Nonessential	1370	1	NC	100	100	100	100	100	No	NA [HOM]	NA	SAOUHSC_00507 [ORTH]	Nonessential	O
SAW_00082	EF0041	PilT Domain-containing protein	1.40435	Nonessential	1145	0.967219	NC	100	100	100	100	100	No	NA [HOM]	NA	SAOUHSC_00508 [ORTH]	Nonessential	R
SAW_00083	EF0042	2-C-methyl-D-erythritol 2%2C4-cyclodiphosphate synthase	0.837157	Nonessential	473	0.900894	NC	100	100	0	0	20.8333	No	NA [HOM]	NA	NA [HOM]	NA	I
SAW_00088	EF0047	RNA methyltransferase%2C TrmH family%2C group 3	0.236223	Nonessential	848	0.386805	NC	100	100	100	100	100	No	SP_1457 [ORTH]	Nonessential	SAOUHSC_00513 [ORTH]	Nonessential	J
SAW_00089	EF0048	hypothetical protein	0.286784	Nonessential	530	0.734632	NC	100	100	100	100	100	No	NA [HOM]	NA	SAOUHSC_00514 [ORTH]	Nonessential	R
SAW_00090	EF0049	RNA polymerase sigma-70 factor	0.317767	Nonessential	566	0.544984	NC	100	100	100	100	100	No	SP_2006 [HOM]	NA	SAOUHSC_00515 [HOM]	Nonessential	K
SAW_00091	EF0050	veg like protein	1.14892	Nonessential	245	0.981739	NC	100	100	100	100	100	No	SP_2202 [HOM]	High confidence essential	SAOUHSC_00465 [ORTH]	Nonessential	S
SAW_00092	EF0051	4-diphosphocytidyl-2-C-methyl-D-erythritol kinase	0.603204	Nonessential	851	0.700493	NC	100	100	100	100	100	No	NA [HOM]	NA	SAOUHSC_00466 [ORTH]	Nonessential	I
SAW_00093	EF0052	hypothetical protein	1.43564	Nonessential	626	0.967219	NC	9.09091	4.05405	0	0	12.5	No	NA [HOM]	NA	SAOUHSC_01577 [HOM]	Nonessential
SAW_00094	EF0053	DNA polymerase III%2C epsilon subunit	3.99437	Nonessential	869	1	NC	100	100	60	100	79.1667	No	SP_0993 [ORTH]	Nonessential	SAOUHSC_01241 [HOM]	High confidence essential	L
SAW_00095	EF0054	hypothetical protein	1.55218	Nonessential	410	0.98362	NC	9.09091	4.05405	0	0	4.16667	No	NA [HOM]	NA	NA [HOM]	NA
SAW_00096	EF0055	zinc transport system substrate-binding protein	0.459494	Nonessential	953	0.614227	NC	100	100	100	100	100	No	SP_2169 [HOM]	Nonessential	SAOUHSC_02690 [HOM]	Nonessential	P
SAW_00099	EF0058	pur operon repressor PurR	0.858702	Nonessential	821	0.841885	NC	100	100	100	100	100	No	SP_1979 [ORTH]	Nonessential	SAOUHSC_00467 [ORTH]	Nonessential	F
SAW_00101	EF0062	5'-nucleotidase	2.40916	Nonessential	3941	1	NC	100	100	100	100	100	No	NA [HOM]	NA	SAOUHSC_00025 [ORTH]	Nonessential	F; V
SAW_00102	EF0063	pheromone-binding protein	2.09888	Nonessential	1679	1	NC	100	100	100	100	95.8333	No	SP_1891 [ORTH]	Nonessential	SAOUHSC_00927 [ORTH]	Nonessential	E
SAW_00103	EF0064	hypothetical protein	1.59291	Nonessential	224	1	NC	100	100	100	100	100	No	SP_1473 [HOM]	Nonessential	SAOUHSC_01336 [HOM]	Nonessential	S
SAW_00104	EF0065	luciferase	2.82736	Nonessential	986	1	NC	100	100	0	0	25	No	SP_0267 [HOM]	Nonessential	SAOUHSC_00304 [ORTH]	Nonessential	R; H
SAW_00107	EF0068	hypothetical protein	0.20398	Nonessential	428	0.438944	NC	63.6364	28.3784	0	0	4.16667	No	NA [HOM]	NA	NA [HOM]	NA
SAW_00108	EF0069	N-acetylmannosamine-6-phosphate 2-epimerase	0.317227	Nonessential	698	0.53584	NC	100	100	100	100	83.3333	No	SP_1330 [ORTH]	Nonessential	SAOUHSC_00298 [ORTH]	Nonessential	G
SAW_00109	EF0071	isomerase	2.28686	Nonessential	2339	1	NC	100	100	0	0	8.33333	No	NA [HOM]	NA	NA [HOM]	NA	G
SAW_00111	EF0074	crp/FNR family transcriptional regulator	1.03688	Nonessential	653	0.923325	NC	100	100	100	100	91.6667	No	NA [HOM]	NA	NA [HOM]	NA	T
SAW_00112	EF0076	short chain dehydrogenase/reductase	3.09294	Nonessential	893	1	NC	100	100	100	100	100	No	SP_0421 [HOM]	High confidence essential	SAOUHSC_02604 [ORTH]	Nonessential
SAW_00113	EF0077	hypothetical protein	1.98763	Nonessential	572	1	NC	100	100	100	100	75	No	SP_1802 [HOM]	Nonessential	NA [HOM]	NA
SAW_00114	EF0078	hypothetical protein	0.628043	Nonessential	191	0.94418	NC	100	100	100	100	58.3333	No	SP_1803 [HOM]	Nonessential	NA [HOM]	NA	S
SAW_00115	EF0079	gls24 protein	2.29719	Nonessential	512	1	NC	100	100	100	100	87.5	No	SP_1804 [ORTH]	Nonessential	SAOUHSC_02441 [ORTH]	Nonessential	S
SAW_00116	EF0080	gls24 protein	0.44354	Nonessential	560	0.71712	NC	100	100	100	100	87.5	No	SP_1804 [ORTH]	Nonessential	SAOUHSC_02441 [ORTH]	Nonessential	S
SAW_00117	EF0081	transglycosylase associated protein	1.0477	Nonessential	242	0.98362	NC	100	100	100	100	91.6667	No	SP_1801 [HOM]	Nonessential	SAOUHSC_00358 [HOM]	Nonessential	R
SAW_00118	EF0082	major facilitator superfamily transporter	3.19051	Nonessential	1235	1	NC	100	100	100	100	87.5	No	SP_0972 [HOM]	Nonessential	SAOUHSC_02531 [ORTH]	Nonessential
SAW_00120	EF0084	hypothetical protein	1.22873	Nonessential	383	0.970223	NC	100	100	0	0	4.16667	No	NA [HOM]	NA	NA [HOM]	NA
SAW_00121	EF0085	hypothetical protein	0.640443	Nonessential	1103	0.71262	NC	100	100	100	0	41.6667	No	SP_1800 [HOM]	Nonessential	NA [HOM]	NA
SAW_00122	EF0086	hypothetical protein	0.544413	Nonessential	1487	0.466256	NC	100	100	0	0	8.33333	No	NA [HOM]	NA	NA [HOM]	NA
SAW_00123	EF0089	LPXTG-Domain-containing protein cell wall anchor protein	1.18848	Nonessential	6098	0.90283	NC	100	100	100	100	87.5	No	SP_0464 [HOM]	Nonessential	NA [HOM]	NA	S
SAW_00124	EF0090	diacylglycerol kinase catalytic subunit	2.03421	Nonessential	914	1	NC	100	100	100	100	100	No	SP_1045 [HOM]	Nonessential	SAOUHSC_02114 [HOM]	High confidence essential	R; I
SAW_00125	EF0091	mga helix-turn-helix Domain-containing protein	3.16435	Nonessential	1505	1	NC	100	100	100	100	66.6667	No	NA [HOM]	NA	NA [HOM]	NA
SAW_00126	EF0092	hypothetical protein	0.431922	Nonessential	239	0.815841	NC	100	100	0	0	4.16667	No	NA [HOM]	NA	NA [HOM]	NA
SAW_03241	EF0093	cell wall surface anchor protein	1.31633	Nonessential	3167	0.943212	NC	100	100	0	0	12.5	No	NA [HOM]	NA	NA [HOM]	NA
SAW_00128	EF0094	formate/nitrite transporter	1.32531	Nonessential	761	0.967219	NC	100	100	0	33.3333	62.5	No	SP_1215 [HOM]	Nonessential	SAOUHSC_02687 [HOM]	Nonessential	P
SAW_00129	EF0095	lipoprotein	3.07443	Nonessential	785	1	NC	100	100	0	0	4.16667	No	NA [HOM]	NA	NA [HOM]	NA
SAW_00131	EF0097	regulatory protein PfoR	0.151006	Nonessential	1106	0.0888871	NC	100	100	0	0	4.16667	No	NA [HOM]	NA	SAOUHSC_02841 [ORTH]	Nonessential	G
SAW_00132	EF0098	L-serine dehydratase%2C iron-sulfur-dependent%2C beta subunit	0.663289	Nonessential	707	0.767831	NC	100	100	100	100	100	No	SP_0106 [ORTH]	Nonessential	SAOUHSC_02840 [ORTH]	Nonessential	E
SAW_00133	EF0099	L-serine dehydratase%2C iron-sulfur-dependent%2C alpha subunit	0.342891	Nonessential	893	0.550497	NC	100	100	100	100	100	No	SP_0105 [ORTH]	Nonessential	SAOUHSC_02839 [ORTH]	Nonessential	E
SAW_00134	EF0100	serine-tRNA ligase 1	1.55073	Nonessential	1271	0.981739	NC	100	100	100	100	100	No	SP_0411 [ORTH]	High confidence essential	SAOUHSC_00009 [ORTH]	High confidence essential	J
SAW_00135	EF0101	alpha/beta fold family hydrolase	3.18729	Nonessential	914	1	NC	100	100	0	0	79.1667	No	NA [HOM]	NA	SAOUHSC_01279 [ORTH]	Nonessential	I
SAW_00136	EF0102	arginine repressor	0.723611	Nonessential	479	0.835199	NC	100	100	100	100	100	No	SP_0893 [ORTH]	Nonessential	SAOUHSC_01617 [ORTH]	Nonessential	K
SAW_00137	EF0103	arginine repressor	1.5317	Nonessential	497	0.99658	NC	100	100	100	100	100	No	SP_0893 [HOM]	Nonessential	SAOUHSC_01617 [HOM]	Nonessential	K
SAW_00138	EF0104	arginine deiminase	0.283107	Nonessential	1226	0.250806	NC	100	100	100	100	62.5	No	SP_2148 [ORTH]	Nonessential	SAOUHSC_02969 [ORTH]	Nonessential	E
SAW_00139	EF0105	ornithine carbamoyltransferase%2C catabolic	0.687442	Nonessential	1019	0.70124	NC	100	100	100	100	100	No	SP_2150 [ORTH]	Nonessential	SAOUHSC_02968 [ORTH]	Nonessential	E
SAW_00140	EF0106	carbamate kinase 1	0.531826	Nonessential	932	0.613899	NC	100	100	100	100	79.1667	No	SP_2151 [ORTH]	Nonessential	SAOUHSC_02965 [ORTH]	Nonessential	E
SAW_00141	EF0107	crp/FNR family transcriptional regulator	0.115822	Nonessential	692	0.301364	NC	100	100	100	100	58.3333	No	NA [HOM]	NA	SAOUHSC_02964 [HOM]	Nonessential	T
SAW_00142	EF0108	C4-dicarboxylate transporter	2.01756	Nonessential	1451	1	NC	100	100	100	100	70.8333	No	SP_2152 [ORTH]	Nonessential	SAOUHSC_01130 [ORTH]	Nonessential	R
SAW_00143	EF0109	ThiJ/PfpI family protein	0.81127	Nonessential	680	0.844571	NC	100	100	100	100	33.3333	No	NA [HOM]	NA	SAOUHSC_00533 [HOM]	Nonessential	R
SAW_00147	EF0113	hypothetical protein	2.04099	Nonessential	815	1	NC	9.09091	4.05405	0	0	4.16667	No	NA [HOM]	NA	NA [HOM]	NA
SAW_00148	EF0114	hexosaminidase	1.90725	Nonessential	2507	1	NC	100	100	0	0	62.5	No	SP_0057 [ORTH]	Nonessential	NA [HOM]	NA	G
SAW_00149	EF0115	endoribonuclease L-PSP	2.07506	Nonessential	1268	1	NC	100	100	0	0	87.5	No	SP_1567 [HOM]	Nonessential	SAOUHSC_00468 [HOM]	Nonessential	V
SAW_00150	EF0116	hypothetical protein	4.89452	Nonessential	443	1	NC	100	100	0	0	37.5	No	NA [HOM]	NA	SAOUHSC_00316 [ORTH]	Nonessential	S
SAW_00151	EF0117	GntR family transcriptional regulator	1.2433	Nonessential	1412	0.96079	NC	100	100	100	100	100	No	SP_1393 [HOM]	Nonessential	SAOUHSC_00497 [HOM]	Nonessential	K; E
SAW_00152	EF0118	ornithine cyclodeaminase	1.27842	Nonessential	965	0.971711	NC	100	91.8919	100	33.3333	45.8333	No	NA [HOM]	NA	SAOUHSC_00076 [ORTH]	Nonessential	E
SAW_00153	EF0119	PhzF family phenazine biosynthesis protein	1.14326	Nonessential	788	0.967219	NC	100	100	100	33.3333	45.8333	No	NA [HOM]	NA	NA [HOM]	NA	R
SAW_00154	EF0120	ATP:cob(I)alamin adenosyltransferase	0.453414	Nonessential	545	0.75618	NC	100	100	0	0	12.5	No	NA [HOM]	NA	NA [HOM]	NA
SAW_00155	EF0122	hypothetical protein	1.65594	Nonessential	377	1	NC	63.6364	40.5405	0	0	8.33333	No	NA [HOM]	NA	NA [HOM]	NA
SAW_00156	EF0123	hypothetical protein	1.44664	Nonessential	2351	1	NC	63.6364	51.3514	0	100	29.1667	No	NA [HOM]	NA	NA [HOM]	NA	G
SAW_00158	EF0126	hypothetical protein	0.808097	Nonessential	617	0.894524	NC	45.4545	16.2162	0	33.3333	4.16667	No	NA [HOM]	NA	NA [HOM]	NA
SAW_02761	EF0128	hypothetical protein	0.357908	Nonessential	653	0.533355	NC	81.8182	56.7568	0	100	29.1667	Variable region K	NA [HOM]	NA	NA [HOM]	NA
SAW_02757	EF0133; EF2540	hypothetical protein	1.38302	Nonessential	416	0.996333	NC	45.4545	40.5405	0	0	4.16667	Variable region K	NA [HOM]	NA	NA [HOM]	NA
SAW_00161	EF0169	lipase/acylhydrolase	2.16288	Nonessential	587	1	NC	100	100	0	0	58.3333	No	NA [HOM]	NA	NA [HOM]	NA	E
SAW_00162	EF0170	16S rRNA (-N2)-methyltransferase	0.113896	Nonessential	608	0.486457	NC	100	100	100	100	100	No	SP_0841 [ORTH]	Nonessential	SAOUHSC_00523 [ORTH]	Nonessential	J
SAW_00163	EF0171	adenosine deaminase	0.293459	Nonessential	1013	0.516998	NC	100	100	0	0	45.8333	No	NA [HOM]	NA	NA [HOM]	NA	F
SAW_00167	EF0175	cytidine deaminase	0.225318	Nonessential	395	0.724619	NC	100	100	100	100	100	No	SP_0844 [ORTH]	Nonessential	SAOUHSC_01670 [ORTH]	High confidence essential	F
SAW_00168	EF0176	basic membrane protein	0.359309	Nonessential	1073	0.514884	NC	100	100	100	100	100	No	SP_0845 [ORTH]	Nonessential	NA [HOM]	NA	M
SAW_00169	EF0177	basic membrane protein	2.49327	Nonessential	1085	1	NC	100	100	100	100	100	No	SP_0845 [ORTH]	Nonessential	NA [HOM]	NA	M
SAW_00170	EF0178	ABC transporter ATP-binding protein	1.51368	Nonessential	1568	1	NC	100	100	100	100	100	No	SP_0846 [ORTH]	Nonessential	SAOUHSC_00842 [HOM]	Nonessential	R
SAW_00171	EF0179	ABC transporter permease	0.40383	Nonessential	1133	0.586265	NC	100	100	100	100	100	No	SP_0847 [ORTH]	Nonessential	NA [HOM]	NA	R
SAW_00172	EF0180	ABC transporter permease	1.28196	Nonessential	953	0.997388	NC	100	100	100	100	100	No	SP_0848 [ORTH]	Nonessential	NA [HOM]	NA	R
SAW_00173	EF0184	hypothetical protein	1.04351	Nonessential	593	0.967219	NC	100	100	100	100	79.1667	No	NA [HOM]	NA	NA [HOM]	NA	S
SAW_00174	EF0185	phosphopentomutase	0.641981	Nonessential	1166	0.791398	NC	100	100	100	100	100	No	SP_0829 [ORTH]	Nonessential	SAOUHSC_00101 [ORTH]	Nonessential	G
SAW_00175	EF0186	purine nucleoside phosphorylase I%2C inosine and guanosine-specific	0.489338	Nonessential	818	0.734632	NC	100	100	100	100	100	No	SP_0831 [ORTH]	Nonessential	NA [HOM]	NA	F
SAW_00176	EF0187	purine nucleoside phosphorylase DeoD-type	2.67035	Nonessential	707	1	NC	100	100	100	100	100	No	SP_0835 [ORTH]	Nonessential	SAOUHSC_02380 [ORTH]	Nonessential	F
SAW_00177	EF0188	iron compound ABC transporter substrate-binding protein	0.27703	Nonessential	938	0.431496	NC	100	100	100	100	70.8333	No	SP_1872 [HOM]	Nonessential	SAOUHSC_02246 [HOM]	Nonessential	P
SAW_00178	EF0191	ferrichrome ABC transporter ATP-binding protein	0.426805	Nonessential	800	0.664188	NC	100	100	100	100	100	No	SP_1035 [ORTH]	Nonessential	SAOUHSC_00652 [ORTH]	Nonessential	H; P
SAW_00179	EF0192	ferrichrome ABC transporter permease	0.258097	Nonessential	1010	0.525227	NC	100	100	100	100	100	No	SP_1033 [HOM]	Nonessential	SAOUHSC_00653 [ORTH]	Nonessential	P
SAW_00180	EF0193	ferrichrome ABC transporter permease	0.120528	Nonessential	1004	0.140825	NC	100	100	100	100	100	No	SP_1033 [ORTH]	Nonessential	SAOUHSC_00654 [ORTH]	Nonessential	P
SAW_00181	EF0194	NADH-dependent butanol dehydrogenase A	1.3677	Nonessential	1187	1	NC	100	100	100	100	100	No	SP_2157 [HOM]	Nonessential	SAOUHSC_00113 [HOM]	Nonessential	C
SAW_00183	EF0196	resolvase	0.927833	Nonessential	575	0.96662	NC	100	100	100	100	91.6667	No	NA [HOM]	NA	NA [HOM]	NA	L
SAW_00184	EF0197	ribose-5-phosphate isomerase A	0.235463	Nonessential	680	0.550497	NC	100	100	100	100	100	No	SP_0828 [ORTH]	Likely essential	SAOUHSC_02612 [ORTH]	High confidence essential	G
SAW_00189	EF0202	phosphomethylpyrimidine kinase	3.19202	Nonessential	824	1	NC	100	100	100	100	100	No	SP_0726 [HOM]	Nonessential	SAOUHSC_00562 [ORTH]	Nonessential	H
SAW_00190	EF0203	cyclopropane-fatty-acyl-phospholipid synthase	2.3583	Nonessential	1166	1	NC	100	100	100	100	58.3333	No	SP_0841 [HOM]	Nonessential	NA [HOM]	NA	I
SAW_00220	EF0235	hypothetical protein	2.46297	Nonessential	1199	1	NC	100	100	0	0	25	No	NA [HOM]	NA	NA [HOM]	NA
SAW_00221	EF0236	M20/M25/M40 family peptidase	0.723592	Nonessential	1175	0.89129	NC	100	100	100	100	100	No	SP_2096 [HOM]	Nonessential	SAOUHSC_00531 [ORTH]	Nonessential	R
SAW_00226	EF0241	hypothetical protein	0.862047	Nonessential	311	0.987903	NC	100	100	100	100	50	No	NA [HOM]	NA	NA [HOM]	NA	S
SAW_00227	EF0243	branched-chain amino acid transport system II carrier protein	1.63444	Nonessential	1355	1	NC	100	100	100	100	95.8333	No	SP_0626 [ORTH]	Nonessential	SAOUHSC_00151 [ORTH]	Nonessential	E
SAW_00229	EF0245	decarboxylase	2.69994	Nonessential	569	1	NC	100	100	100	100	66.6667	No	NA [HOM]	NA	SAOUHSC_00688 [ORTH]	Nonessential	R
SAW_00230	EF0246	amino acid ABC transporter ATP-binding protein	0.1908	Nonessential	740	0.539216	NC	100	100	100	100	100	No	SP_0452 [ORTH]	Nonessential	SAOUHSC_01990 [HOM]	Nonessential	E
SAW_00231	EF0247	amino acid ABC transporter amino acid-binding/permease	0.260266	Nonessential	1583	0.303253	NC	100	100	100	100	100	No	SP_0453 [ORTH]	Nonessential	SAOUHSC_01991 [ORTH]	Nonessential	E; T
SAW_00232	EF0248	hypothetical protein	0.246784	Nonessential	296	0.736775	NC	100	100	100	100	70.8333	No	NA [HOM]	NA	NA [HOM]	NA
SAW_00233	EF0249	NAD-dependent protein deacetylase	1.06637	Nonessential	713	0.99658	NC	100	100	100	100	95.8333	No	NA [HOM]	NA	SAOUHSC_02457 [ORTH]	Nonessential	O
SAW_00234	EF0250	chorismate mutase	2.38198	Nonessential	845	1	NC	100	100	100	100	100	No	SP_0074 [ORTH]	Nonessential	SAOUHSC_02871 [ORTH]	Nonessential	R
SAW_00235	EF0251	transcriptional regulator	4.07599	Nonessential	512	1	NC	100	100	100	100	100	No	SP_1234 [ORTH]	Nonessential	NA [HOM]	NA	K; H
SAW_00236	EF0252	N-acetylmuramoyl-L-alanine amidase	3.46603	Nonessential	1505	1	NC	100	100	100	100	100	No	SP_2201 [HOM]	Nonessential	SAOUHSC_02979 [ORTH]	Nonessential	M; N
SAW_00237	EF0253	aldehyde dehydrogenase	0.934791	Nonessential	1490	0.970223	NC	100	100	0	0	79.1667	No	SP_1119 [ORTH]	Nonessential	SAOUHSC_00132 [ORTH]	Nonessential	C
SAW_00240	EF0257	transcription-repair coupling factor	1.10172	Nonessential	3539	1	NC	100	100	100	100	100	No	SP_0006 [ORTH]	Nonessential	SAOUHSC_00477 [ORTH]	Nonessential	L; K
SAW_00241	EF0258	polysaccharide biosynthesis family protein	0.113774	Nonessential	1589	0.0735733	NC	100	100	100	100	100	No	SP_1529 [HOM]	Likely essential	SAOUHSC_00479 [ORTH]	Nonessential	M
SAW_00242	EF0259	S4 RNA-binding protein	0.250792	Nonessential	263	0.895507	NC	100	100	100	100	100	No	SP_0007 [ORTH]	Nonessential	SAOUHSC_00481 [ORTH]	High confidence essential	J
SAW_00244	EF0262	S1 RNA-binding protein	0.424229	Nonessential	479	0.864315	NC	100	100	100	100	100	No	SP_1537 [HOM]	Nonessential	SAOUHSC_00483 [ORTH]	Nonessential	R
SAW_00249	EF0267	zinc-binding NifR3 family TIM-barrel protein	3.13723	Nonessential	998	1	NC	100	100	100	100	100	No	SP_2189 [ORTH]	Nonessential	SAOUHSC_00039 [HOM]	Nonessential	J
SAW_00265	EF0270	PTS system beta-glucoside-specific IIABC component	1.25937	Nonessential	1898	1	NC	100	100	100	100	100	No	SP_0577 [HOM]	Nonessential	SAOUHSC_00437 [HOM]	Nonessential	G
SAW_00266	EF0271	6-phospho-beta-glucosidase	2.16854	Nonessential	1430	1	NC	100	100	100	100	100	No	SP_0303 [ORTH]	Nonessential	SAOUHSC_00236 [ORTH]	Nonessential	G
SAW_00267	EF0272	glycosyl hydrolase	2.70914	Nonessential	1466	1	NC	100	100	100	100	100	No	SP_0303 [ORTH]	Nonessential	SAOUHSC_00236 [ORTH]	Nonessential	G
SAW_00268	EF0273	phosphoglycerate mutase	6.8673	Nonessential	818	1	NC	100	100	100	100	100	No	SP_0240 [ORTH]	Nonessential	SAOUHSC_02703 [HOM]	Nonessential	G
SAW_00269	EF0274	hypothetical protein	1.7016	Nonessential	743	1	NC	100	100	100	100	83.3333	No	NA [HOM]	NA	NA [HOM]	NA	R; H
SAW_00271	EF0277	methylated-DNA-protein-cysteine S-methyltransferase	0.815938	Nonessential	431	0.990091	NC	100	100	100	100	100	No	SP_1463 [ORTH]	Nonessential	SAOUHSC_02861 [ORTH]	Nonessential	L
SAW_00272	EF0278	DNA-3-methyladenine glycosylase I	0.295505	Nonessential	512	0.805144	NC	100	100	100	100	100	No	SP_0180 [HOM]	Nonessential	SAOUHSC_01768 [HOM]	Domain essential	L
SAW_00273	EF0279	HD Domain-containing protein	0.785986	Nonessential	674	0.965768	NC	100	100	100	100	100	No	NA [HOM]	NA	SAOUHSC_02324 [ORTH]	Nonessential	R; J
SAW_00274	EF0280	cation efflux family protein	1.08467	Nonessential	935	0.997388	NC	100	100	100	100	75	No	NA [HOM]	NA	NA [HOM]	NA	P
SAW_00275	EF0281	hypothetical protein	1.30814	Nonessential	398	1	NC	100	100	100	100	91.6667	No	NA [HOM]	NA	NA [HOM]	NA
SAW_00279	EF0285	dihydroorotate dehydrogenase 1A	2.06779	Nonessential	968	1	NC	100	100	100	100	100	No	SP_0764 [ORTH]	Nonessential	SAOUHSC_02909 [HOM]	Domain essential	F
SAW_00280	EF0286	fibronectin-binding protein	3.24202	Nonessential	647	1	NC	100	100	100	100	95.8333	No	NA [HOM]	NA	NA [HOM]	NA
SAW_00282	EF0288	hypothetical protein	3.48666	Nonessential	137	1	NC	100	100	0	0	4.16667	No	NA [HOM]	NA	NA [HOM]	NA
SAW_00283	EF0289	cysteine synthase B	0.91654	Nonessential	917	0.971711	NC	100	100	100	100	100	No	SP_2210 [HOM]	Nonessential	SAOUHSC_00421 [ORTH]	Nonessential	E
SAW_00284	EF0290	cystathionine beta-lyase	2.48612	Nonessential	1136	1	NC	100	100	100	100	100	No	SP_1525 [ORTH]	Nonessential	SAOUHSC_00422 [ORTH]	Nonessential	E
SAW_00285	EF0291	6-phospho-beta-glucosidase	1.02373	Nonessential	1430	0.971711	NC	100	100	100	100	100	No	SP_0303 [ORTH]	Nonessential	SAOUHSC_00236 [ORTH]	Nonessential	G
SAW_00286	EF0292	PTS system%2C cellobiose-specific IIC component	0.477582	Nonessential	1334	0.718551	NC	100	100	100	100	100	No	SP_0250 [ORTH]	Nonessential	SAOUHSC_02450 [HOM]	Nonessential	G
SAW_00287	EF0293	phosphosugar-binding transcriptional regulator	0.635338	Nonessential	761	0.894524	NC	100	100	100	100	100	No	SP_1674 [HOM]	Nonessential	SAOUHSC_02599 [HOM]	Nonessential	K
SAW_00288	EF0294	riboflavin biosynthesis protein RibD	0.325245	Nonessential	542	0.805007	NC	100	100	100	100	91.6667	No	NA [HOM]	NA	NA [HOM]	NA	H
SAW_00289	EF0295	trk system potassium uptake protein TrkH	0.433308	Nonessential	1367	0.63469	NC	100	100	100	100	100	No	SP_0078 [ORTH]	Nonessential	SAOUHSC_02247 [ORTH]	Nonessential	P
SAW_00290	EF0296	Na+/H+ antiporter	1.94851	Nonessential	1163	1	NC	100	100	100	100	87.5	No	NA [HOM]	NA	SAOUHSC_00946 [ORTH]	Nonessential	P
SAW_00291	EF0297	CopY/TcrY family copper transport repressor	0.746625	Nonessential	440	0.965768	NC	100	100	100	100	100	No	SP_0727 [ORTH]	Nonessential	NA [HOM]	NA	K
SAW_00292	EF0298	copper-translocating P-type ATPase	3.14808	Nonessential	2486	1	NC	100	100	100	100	100	No	SP_0729 [ORTH]	Nonessential	SAOUHSC_02873 [ORTH]	Nonessential	P
SAW_00294	EF0300	hypothetical protein	0.949625	Nonessential	1370	0.958179	NC	100	100	0	0	62.5	No	NA [HOM]	NA	NA [HOM]	NA
SAW_00296	EF0302	aminopeptidase C	1.28824	Nonessential	1385	1	NC	100	100	100	100	100	No	SP_0281 [ORTH]	Nonessential	NA [HOM]	NA	E
SAW_00297	EF0303	phage integrase	0.683838	Nonessential	1214	0.815841	NC	100	100	100	100	87.5	Prophage 1	SP_1147 [HOM]	Nonessential	SAOUHSC_01582 [ORTH]	Nonessential	L; X
SAW_00298	EF0304	lipoprotein	0.48397	Nonessential	530	0.824308	NC	18.1818	5.40541	0	0	8.33333	Prophage 1	NA [HOM]	NA	NA [HOM]	NA
SAW_00299	EF0305	hypothetical protein	1.19687	Nonessential	677	0.996611	NC	81.8182	52.7027	0	0	20.8333	Prophage 1	NA [HOM]	NA	NA [HOM]	NA
SAW_00302	EF0308	hypothetical protein	3.07191	Nonessential	353	1	NC	18.1818	5.40541	0	0	4.16667	Prophage 1	NA [HOM]	NA	NA [HOM]	NA
SAW_00309	EF0315	hypothetical protein	0.353232	Nonessential	689	0.661892	NC	36.3636	12.1622	0	0	4.16667	Prophage 1	NA [HOM]	NA	NA [HOM]	NA
SAW_00318	EF0324	hypothetical protein	0.165867	Nonessential	548	0.528033	NC	36.3636	8.10811	0	0	4.16667	Prophage 1	NA [HOM]	NA	NA [HOM]	NA
SAW_00323	EF0329	hypothetical protein	0.177052	Nonessential	320	0.619611	NC	45.4545	12.1622	20	0	12.5	Prophage 1	NA [HOM]	NA	SAOUHSC_01543 [HOM]	Nonessential
SAW_00326	EF0331	hypothetical protein	2.14273	Nonessential	413	1	NC	27.2727	9.45946	20	0	50	Prophage 1	NA [HOM]	NA	NA [HOM]	NA
SAW_00328	EF0333	hypothetical protein	1.44613	Nonessential	1256	1	NC	27.2727	8.10811	0	0	8.33333	Prophage 1	NA [HOM]	NA	NA [HOM]	NA
SAW_00329	EF0334	SPP1 family phage portal protein	1.22018	Nonessential	1532	0.983523	NC	27.2727	9.45946	0	0	12.5	Prophage 1	NA [HOM]	NA	SAOUHSC_02048 [HOM]	NA
SAW_00330	EF0335	NAD(+)-arginine ADP-ribosyltransferase EFV	0.953251	Nonessential	1295	0.896855	NC	27.2727	8.10811	0	0	16.6667	Prophage 1	NA [HOM]	NA	NA [HOM]	NA	T
SAW_00331	EF0336	hypothetical protein	1.43889	Nonessential	203	1	NC	27.2727	4.05405	0	0	4.16667	Prophage 1	NA [HOM]	NA	NA [HOM]	NA
SAW_00332	EF0337	hypothetical protein	0.153679	Nonessential	209	0.699155	NC	27.2727	8.10811	0	0	12.5	Prophage 1	NA [HOM]	NA	NA [HOM]	NA
SAW_00333	EF0338	scaffold protein	1.65668	Nonessential	572	1	NC	27.2727	8.10811	0	0	16.6667	Prophage 1	NA [HOM]	NA	NA [HOM]	NA
SAW_00334	EF0339	major capsid protein	0.450407	Nonessential	863	0.644672	NC	27.2727	14.8649	20	0	8.33333	Prophage 1	NA [HOM]	NA	NA [HOM]	NA
SAW_00335	EF0341	hypothetical protein	0.121255	Nonessential	533	0.249298	NC	27.2727	8.10811	0	0	12.5	Prophage 1	NA [HOM]	NA	NA [HOM]	NA
SAW_00336	EF0342	hypothetical protein	3.40645	Nonessential	338	1	NC	27.2727	8.10811	0	0	8.33333	Prophage 1	NA [HOM]	NA	NA [HOM]	NA
SAW_00337	EF0343	HK97 gp10 family phage protein	0.424379	Nonessential	431	0.89129	NC	27.2727	8.10811	0	0	12.5	Prophage 1	NA [HOM]	NA	NA [HOM]	NA
SAW_00338	EF0344	hypothetical protein	1.16699	Nonessential	383	0.989338	NC	27.2727	8.10811	0	0	12.5	Prophage 1	NA [HOM]	NA	NA [HOM]	NA
SAW_00339	EF0345	hypothetical protein	0.322401	Nonessential	626	0.528033	NC	27.2727	8.10811	0	0	12.5	Prophage 1	NA [HOM]	NA	NA [HOM]	NA
SAW_00342	EF0348	phage tail protein	0.580005	Nonessential	3149	0.288985	NC	81.8182	64.8649	100	0	66.6667	Prophage 1	NA [HOM]	NA	SAOUHSC_02182 [HOM]	Nonessential	X
SAW_00344	EF0350	hypothetical protein	1.02151	Nonessential	1085	0.918723	NC	54.5455	35.1351	0	0	8.33333	Prophage 1	NA [HOM]	NA	NA [HOM]	NA
SAW_00345	EF0351	structural protein	1.48689	Nonessential	1034	1	NC	54.5455	35.1351	0	0	8.33333	Prophage 1	NA [HOM]	NA	NA [HOM]	NA
SAW_00346	EF0352	hypothetical protein	2.26169	Nonessential	791	1	NC	72.7273	39.1892	0	66.6667	4.16667	Prophage 1	NA [HOM]	NA	NA [HOM]	NA
SAW_00347	EF0353	phage holin	0.158159	Nonessential	254	0.627556	NC	72.7273	27.027	0	33.3333	12.5	Prophage 1	NA [HOM]	NA	NA [HOM]	NA
SAW_00349	EF0355	endolysin	0.340844	Nonessential	1301	0.413279	NC	100	75.6757	0	0	25	Prophage 1	SP_2063 [HOM]	Nonessential	SAOUHSC_00427 [HOM]	Nonessential	M
SAW_00351	EF0357	flavin reductase Domain-containing FMN-binding protein	3.07075	Nonessential	620	1	NC	100	100	100	100	79.1667	No	NA [HOM]	NA	SAOUHSC_02995 [ORTH]	Nonessential	C
SAW_00352	EF0358	glyoxalase	1.57743	Nonessential	974	1	NC	100	100	100	100	83.3333	No	NA [HOM]	NA	SAOUHSC_02825 [HOM]	Nonessential	Q
SAW_00353	EF0359	SugE protein	0.973819	Nonessential	335	0.967219	NC	100	100	100	100	58.3333	No	NA [HOM]	NA	NA [HOM]	NA	V
SAW_00355	EF0361	chitinase family 2 protein	0.563538	Nonessential	1046	0.71711	NC	100	100	0	100	33.3333	No	NA [HOM]	NA	NA [HOM]	NA	G
SAW_00356	EF0362	chitin binding protein	0.182231	Nonessential	584	0.453268	NC	100	100	100	100	50	No	NA [HOM]	NA	NA [HOM]	NA	R
SAW_00357	EF0365	acyl-ACP thioesterase	1.5201	Nonessential	734	1	NC	100	100	100	100	100	No	SP_1408 [ORTH]	Nonessential	NA [HOM]	NA	I
SAW_00358	EF0366	hypothetical protein	1.01699	Nonessential	833	0.948517	NC	100	100	100	100	83.3333	No	NA [HOM]	NA	SAOUHSC_00858 [ORTH]	Nonessential	S
SAW_00359	EF0367	cof family protein	0.194843	Nonessential	536	0.544711	NC	100	100	100	100	95.8333	No	SP_1997 [ORTH]	Nonessential	NA [HOM]	NA	R
SAW_00360	EF0368	aspartate kinase	0.987518	Nonessential	1352	0.898665	NC	100	100	100	100	100	No	SP_0413 [ORTH]	Nonessential	SAOUHSC_01319 [ORTH]	Nonessential	E
SAW_00361	EF0369	HAD superfamily hydrolase	1.55164	Nonessential	686	1	NC	100	100	100	100	100	No	NA [HOM]	NA	SAOUHSC_02594 [HOM]	Nonessential	R; G
SAW_00362	EF0370	septation ring formation regulator EzrA	0.540979	Nonessential	1736	0.587284	NC	100	100	100	100	100	No	SP_0807 [ORTH]	High confidence essential	SAOUHSC_01827 [ORTH]	Domain essential	D
SAW_00363	EF0371	aminotransferase%2C class V	0.273784	Nonessential	1145	0.425336	NC	100	100	100	100	100	No	SP_0880 [ORTH]	Nonessential	SAOUHSC_01825 [ORTH]	Nonessential	E
SAW_00365	EF0373	sensor histidine kinase	1.26436	Nonessential	1481	0.971711	NC	100	100	100	100	100	No	SP_1226 [HOM]	High confidence essential	SAOUHSC_00021 [HOM]	High confidence essential	T
SAW_00366	EF0374	lipoprotein	0.801638	Nonessential	977	0.825863	NC	100	100	0	0	16.6667	No	NA [HOM]	NA	NA [HOM]	NA
SAW_00367	EF0375	lipoprotein S-layer protein	2.6951	Nonessential	965	1	NC	100	100	0	0	16.6667	No	NA [HOM]	NA	NA [HOM]	NA
SAW_00368	EF0376	lipoprotein S-layer protein	2.2158	Nonessential	1043	1	NC	100	100	0	0	16.6667	No	NA [HOM]	NA	NA [HOM]	NA
SAW_00369	EF0377	ankyrin repeat-containing protein	2.80141	Nonessential	803	1	NC	100	100	0	0	62.5	No	NA [HOM]	NA	NA [HOM]	NA	T
SAW_00371	EF0379	death-on-curing family protein	1.84399	Nonessential	419	1	NC	54.5455	64.8649	100	100	41.6667	No	SP_0889 [ORTH]	High confidence essential	NA [HOM]	NA	X
SAW_00373	EF0381	hypothetical protein	0.182991	Nonessential	812	0.276046	NC	100	100	0	0	45.8333	No	NA [HOM]	NA	SAOUHSC_00301 [ORTH]	Nonessential	I
SAW_00374	EF0382	purine catabolism regulatory protein-like family protein	0.631918	Nonessential	1592	0.645337	NC	100	100	0	0	33.3333	No	NA [HOM]	NA	NA [HOM]	NA	K
SAW_00375	EF0383	FdrA Domain-containing protein	0.337981	Nonessential	3011	0.137268	NC	100	100	0	0	45.8333	No	NA [HOM]	NA	SAOUHSC_01218 [HOM]	High confidence essential
SAW_00376	EF0384	hypothetical protein	1.96215	Nonessential	833	1	NC	100	100	0	0	45.8333	No	NA [HOM]	NA	NA [HOM]	NA
SAW_00377	EF0385	major facilitator family transporter	1.10879	Nonessential	1253	0.934491	NC	100	100	100	66.6667	75	No	NA [HOM]	NA	SAOUHSC_02815 [HOM]	Nonessential
SAW_00378	EF0386	carbamate kinase 2	0.888028	Nonessential	938	0.895507	NC	100	100	100	100	79.1667	No	SP_2151 [HOM]	Nonessential	SAOUHSC_02965 [HOM]	Nonessential	E
SAW_00379	EF0387	sodium:dicarboxylate symporter family protein	0.500363	Nonessential	1220	0.548344	NC	100	100	100	100	95.8333	No	NA [HOM]	NA	SAOUHSC_02667 [ORTH]	Nonessential	C
SAW_00381	EF0389	UIT9 transporter	0.309784	Nonessential	1355	0.28743	NC	100	100	0	0	37.5	No	NA [HOM]	NA	NA [HOM]	NA
SAW_00382	EF0390	N-acyl-D-amino-acid deacylase	1.61938	Nonessential	1223	1	NC	100	100	0	0	54.1667	No	SP_1167 [HOM]	High confidence essential	SAOUHSC_02606 [HOM]	Nonessential	F; R
SAW_00383	EF0392	WxL Domain surface protein	0.777992	Nonessential	2294	0.710858	NC	100	100	0	0	16.6667	No	NA [HOM]	NA	NA [HOM]	NA
SAW_00385	EF0395	methionine synthase	3.86796	Nonessential	1127	1	NC	100	100	100	100	79.1667	No	NA [HOM]	NA	NA [HOM]	NA	E
SAW_00386	EF0396	hypothetical protein	0.988205	Nonessential	1184	0.911178	NC	100	100	100	100	100	No	SP_1505 [ORTH]	Nonessential	SAOUHSC_01358 [ORTH]	Nonessential	R
SAW_00388	EF0399	hypothetical protein	0.78253	Nonessential	686	0.894524	NC	100	100	100	100	70.8333	No	SP_0858 [ORTH]	Nonessential	NA [HOM]	NA	S
SAW_00389	EF0400	membrane protein	1.39568	Nonessential	944	0.989338	NC	100	100	100	100	70.8333	No	SP_0859 [ORTH]	Nonessential	NA [HOM]	NA	S
SAW_00390	EF0401	pyrrolidone-carboxylate peptidase	3.40069	Nonessential	641	1	NC	100	100	100	100	79.1667	No	SP_0860 [ORTH]	Nonessential	SAOUHSC_03025 [ORTH]	Nonessential	O
SAW_00391	EF0402	Na+/H+ antiporter NhaC	0.521777	Nonessential	1403	0.576603	NC	100	100	100	100	54.1667	No	NA [HOM]	NA	SAOUHSC_02573 [ORTH]	Nonessential	C
SAW_00392	EF0403	MarR family transcriptional regulator	3.65455	Nonessential	434	1	NC	100	100	100	100	70.8333	No	SP_2062 [ORTH]	Nonessential	SAOUHSC_00694 [HOM]	Nonessential	K
SAW_00393	EF0404	nitroreductase	0.548454	Nonessential	635	0.805144	NC	100	100	100	100	87.5	No	SP_0622 [HOM]	Nonessential	SAOUHSC_02829 [HOM]	Nonessential	C
SAW_00394	EF0405	HAD superfamily hydrolase	2.61963	Nonessential	833	1	NC	100	100	100	100	100	No	SP_1291 [ORTH]	Nonessential	SAOUHSC_01323 [ORTH]	Nonessential	R; H
SAW_00395	EF0406	PTS system IIBC component	2.2523	Nonessential	1742	1	NC	100	100	100	100	66.6667	No	SP_0394 [HOM]	Nonessential	SAOUHSC_02400 [HOM]	Nonessential	G
SAW_00396	EF0407	transcriptional regulator	1.82561	Nonessential	2033	1	NC	100	100	100	100	87.5	No	SP_0395 [ORTH]	Nonessential	SAOUHSC_02401 [ORTH]	Nonessential	K
SAW_00397	EF0408	PTS system IIA component	2.60775	Nonessential	434	1	NC	100	100	100	100	83.3333	No	SP_0396 [HOM]	Nonessential	SAOUHSC_02402 [HOM]	Nonessential	G
SAW_00398	EF0411	PTS system mannitol-specific IIBC component	0.299345	Nonessential	1772	0.283628	NC	100	100	100	100	66.6667	No	SP_0394 [ORTH]	Nonessential	SAOUHSC_02400 [ORTH]	Nonessential	G
SAW_00399	EF0412	mannitol-specific phosphotransferase enzyme IIA component	0.394131	Nonessential	437	0.805007	NC	100	100	100	100	66.6667	No	SP_0396 [ORTH]	Nonessential	SAOUHSC_02402 [ORTH]	Nonessential	G
SAW_00400	EF0413	mannitol-1-phosphate 5-dehydrogenase	2.29355	Nonessential	1154	1	NC	100	100	100	100	70.8333	No	SP_0397 [ORTH]	Nonessential	SAOUHSC_02403 [ORTH]	Nonessential	G
SAW_00401	EF0414	DadA family oxidoreductase	2.81347	Nonessential	1115	1	NC	100	100	100	100	83.3333	No	SP_1608 [ORTH]	Nonessential	NA [HOM]	NA	E
SAW_00403	EF0417	efflux transporter	0.702541	Nonessential	1178	0.796783	NC	100	100	0	0	45.8333	No	NA [HOM]	NA	NA [HOM]	NA
SAW_00406	EF0419	hypothetical protein	3.07552	Nonessential	704	1	NC	100	100	100	100	70.8333	No	NA [HOM]	NA	NA [HOM]	NA
SAW_00407	EF0420	drug resistance transporter%2C EmrB/QacA family protein	0.532352	Nonessential	1475	0.571733	NC	100	100	100	100	100	No	NA [HOM]	NA	SAOUHSC_02629 [ORTH]	Nonessential
SAW_00408	EF0421	MerR family transcriptional regulator	0.12945	Nonessential	467	0.435919	NC	100	100	100	100	75	No	NA [HOM]	NA	NA [HOM]	NA
SAW_00409	EF0422	IclR family transcriptional regulator	2.42288	Nonessential	752	1	NC	100	100	100	100	58.3333	No	NA [HOM]	NA	NA [HOM]	NA	K
SAW_00410	EF0423	keto-hydroxyglutarate-aldolase/keto-deoxy- phosphogluconate aldolase	0.914708	Nonessential	647	0.923097	NC	100	100	100	100	91.6667	No	SP_0317 [ORTH]	Nonessential	NA [HOM]	NA	G
SAW_00411	EF0424	2-dehydro-3-deoxygluconokinase	2.5921	Nonessential	1007	1	NC	100	100	100	100	95.8333	No	SP_0318 [ORTH]	Nonessential	SAOUHSC_02267 [HOM]	Nonessential	G
SAW_00412	EF0425	4-deoxy-L-threo-5-hexosulose-uronate ketol-isomerase 1	1.77358	Nonessential	839	1	NC	100	100	100	100	54.1667	No	NA [HOM]	NA	NA [HOM]	NA	G
SAW_00413	EF0426	gluconate 5-dehydrogenase	5.42801	Nonessential	788	1	NC	100	100	100	100	100	No	SP_0320 [ORTH]	Nonessential	SAOUHSC_01199 [HOM]	High confidence essential
SAW_00414	EF0428	unsaturated rhamnogalacturonyl hydrolase	0.554733	Nonessential	1106	0.614227	NC	90.9091	63.5135	100	100	41.6667	No	NA [HOM]	NA	NA [HOM]	NA	G
SAW_00415	EF0429	TRAP dicarboxylate transporter%2C DctP subunit	1.87392	Nonessential	1007	1	NC	90.9091	63.5135	100	100	25	No	NA [HOM]	NA	NA [HOM]	NA	G
SAW_00416	EF0430	TRAP dicarboxylate transporter%2C DctQ subunit	0.197091	Nonessential	476	0.496322	NC	90.9091	63.5135	100	100	25	No	NA [HOM]	NA	NA [HOM]	NA	G
SAW_00417	EF0431	TRAP dicarboxylate transporter%2C DctM subunit	2.92026	Nonessential	1295	1	NC	90.9091	63.5135	100	100	25	No	NA [HOM]	NA	NA [HOM]	NA	G
SAW_00418	EF0432	AraC family transcriptional regulator	0.551564	Nonessential	872	0.648436	NC	100	100	100	100	95.8333	No	SP_1899 [HOM]	Nonessential	SAOUHSC_00056 [HOM]	Nonessential
SAW_00420	EF0434	L-rhamnose isomerase	1.06361	Nonessential	1286	0.911178	NC	90.9091	63.5135	100	100	41.6667	No	NA [HOM]	NA	NA [HOM]	NA	G
SAW_00421	EF0435	rhamnulose-1-phosphate aldolase	0.683265	Nonessential	848	0.779786	NC	90.9091	64.8649	100	100	50	No	SP_2166 [HOM]	Nonessential	NA [HOM]	NA	G
SAW_00422	EF0436	L-rhamnose mutarotase	0.149776	Nonessential	311	0.652307	NC	90.9091	63.5135	100	100	33.3333	No	NA [HOM]	NA	NA [HOM]	NA	M
SAW_00423	EF0437	AraC family transcriptional regulator	0.327908	Nonessential	920	0.378748	NC	100	100	100	100	83.3333	No	SP_0156 [HOM]	Nonessential	SAOUHSC_00184 [HOM]	Nonessential	K
SAW_00424	EF0438	2 AP endonuclease	2.30904	Nonessential	836	1	NC	90.9091	63.5135	100	100	41.6667	No	NA [HOM]	NA	NA [HOM]	NA	G
SAW_00425	EF0439	immunity protein PlnM	1.90339	Nonessential	200	1	NC	100	98.6486	0	0	20.8333	No	NA [HOM]	NA	NA [HOM]	NA
SAW_00426	EF0440	di-/tripeptide transporter	1.80413	Nonessential	1481	1	NC	100	100	100	100	91.6667	No	NA [HOM]	NA	SAOUHSC_00738 [ORTH]	Nonessential	E
SAW_00428	EF0445	1%2C4-Dihydroxy-2-naphthoyl-CoA synthase	0.352584	Nonessential	815	0.57341	NC	100	100	0	0	58.3333	No	SP_0415 [HOM]	High confidence essential	SAOUHSC_00985 [ORTH]	High confidence essential	H
SAW_00429	EF0446	2-succinylbenzoate-CoA ligase	2.31807	Nonessential	1517	1	NC	100	100	100	100	95.8333	No	SP_2176 [HOM]	Nonessential	SAOUHSC_01916 [ORTH]	High confidence essential	Q; I
SAW_00430	EF0447	menaquinone-specific isochorismate synthase	1.64485	Nonessential	1367	1	NC	100	100	0	0	83.3333	No	SP_1817 [ORTH]	Nonessential	SAOUHSC_00982 [ORTH]	High confidence essential	Q; H
SAW_00431	EF0448	2-succinyl-5-enolpyruvyl-6-hydroxy-3-cyclohexene-1-carboxylate synthase	3.28238	Nonessential	1733	1	NC	100	100	20	0	62.5	No	NA [HOM]	NA	SAOUHSC_00983 [ORTH]	High confidence essential	H
SAW_00432	EF0449	2-succinyl-6-hydroxy-2%2C4-cyclohexadiene-1-carboxylate synthase	2.99153	Nonessential	824	1	NC	100	100	0	0	62.5	No	NA [HOM]	NA	SAOUHSC_00984 [ORTH]	Nonessential	R; H
SAW_00433	EF0450	O-succinylbenzoate synthase	3.0495	Nonessential	1103	1	NC	100	100	0	0	66.6667	No	NA [HOM]	NA	SAOUHSC_01915 [ORTH]	High confidence essential	R; M
SAW_00434	EF0451	glucosamine-6-phosphate deaminase	1.19539	Nonessential	698	0.967219	NC	100	100	100	100	100	No	SP_1415 [HOM]	Nonessential	SAOUHSC_00552 [HOM]	Nonessential	G
SAW_00435	EF0452	AMP-binding protein	2.23392	Nonessential	1526	1	NC	100	100	100	100	70.8333	No	SP_2176 [HOM]	Nonessential	SAOUHSC_02929 [HOM]	Nonessential	I
SAW_00436	EF0453	OsmC/Ohr family protein	0.478666	Nonessential	401	0.791374	NC	100	100	100	100	100	No	NA [HOM]	NA	SAOUHSC_00831 [ORTH]	Nonessential	V
SAW_00437	EF0454	hypothetical protein	0.667028	Nonessential	779	0.769321	NC	100	100	100	100	62.5	No	NA [HOM]	NA	NA [HOM]	NA
SAW_00441	EF0458	phosphosugar-binding transcriptional regulator	0.875569	Nonessential	851	0.841885	NC	100	100	100	100	100	No	SP_1331 [ORTH]	Nonessential	SAOUHSC_00160 [HOM]	Nonessential	K
SAW_00442	EF0459	N-acetylmuramic acid 6-phosphate etherase 1	0.555812	Nonessential	890	0.719173	NC	100	100	100	100	91.6667	No	NA [HOM]	NA	SAOUHSC_00157 [ORTH]	Nonessential	M
SAW_00443	EF0460	beta-lactamase	3.96414	Nonessential	989	1	NC	100	100	100	100	100	No	SP_1448 [HOM]	Nonessential	SAOUHSC_02736 [HOM]	Nonessential	V
SAW_00444	EF0461	PTS system IIA component	12.3907	Nonessential	419	1	NC	100	100	100	100	95.8333	No	SP_0064 [HOM]	Nonessential	NA [HOM]	NA	G
SAW_00445	EF0462	hypothetical protein	0.457782	Nonessential	809	0.576251	NC	100	100	100	100	100	No	NA [HOM]	NA	NA [HOM]	NA
SAW_00447	EF0464	diaminopimelate epimerase	1.38356	Nonessential	980	0.967219	NC	100	100	100	100	100	No	NA [HOM]	NA	NA [HOM]	NA	E
SAW_00448	EF0465	transcriptional regulator	0.135319	Nonessential	1208	0.0869342	NC	100	100	100	100	100	No	SP_1942 [ORTH]	High confidence essential	SAOUHSC_02583 [ORTH]	Nonessential	M
SAW_00449	EF0466	glucosamine-6-phosphate deaminase	0.828833	Nonessential	701	0.856291	NC	100	100	100	100	100	No	SP_1415 [ORTH]	Nonessential	SAOUHSC_00552 [ORTH]	Nonessential	G
SAW_00450	EF0467	MgtC family protein	4.18556	Nonessential	701	1	NC	100	100	100	100	83.3333	No	SP_1823 [ORTH]	Nonessential	NA [HOM]	NA	S
SAW_00451	EF0468	LemA family protein	0.146468	Nonessential	569	0.320838	NC	100	83.7838	0	0	41.6667	No	SP_1284 [ORTH]	Nonessential	NA [HOM]	NA	S
SAW_00452	EF0469	hypothetical protein	5.36917	Nonessential	1286	1	NC	100	93.2432	0	0	45.8333	No	NA [HOM]	NA	NA [HOM]	NA	S
SAW_00460	EF0479	phage integrase	0.227551	Nonessential	1169	0.110914	NC	100	100	100	100	100	PAI	SP_1129 [HOM]	Nonessential	SAOUHSC_01582 [HOM]	Nonessential	L; X
SAW_00464	EF0481	hypothetical protein	0.618759	Nonessential	245	0.862904	NC	63.6364	52.7027	20	0	25	PAI	NA [HOM]	NA	NA [HOM]	NA
SAW_00465	EF0482	sigma-70 family RNA polymerase sigma factor	0.866254	Nonessential	401	0.919291	NC	90.9091	63.5135	20	0	29.1667	PAI	NA [HOM]	NA	NA [HOM]	NA
SAW_03244	EF0485	aggregation substance	0.862911	Nonessential	3917	0.665463	NC	63.6364	58.1081	0	0	4.16667	PAI	NA [HOM]	NA	NA [HOM]	NA
SAW_00470	EF0487; EFA0045	hypothetical protein	0.960451	Nonessential	386	0.925986	NC	36.3636	37.8378	0	0	8.33333	PAI	NA [HOM]	NA	NA [HOM]	NA
SAW_00474	EF0491; EFA0041	CHAP Domain Mannosyl-glycoprotein endo-beta-N-acetylglucosaminidase	0.551175	Nonessential	1151	0.574491	NC	100	100	0	0	62.5	PAI	NA [HOM]	NA	SAOUHSC_02979 [HOM]	Nonessential
SAW_00485	EF0496; EFA0036	hypothetical protein	0.746006	Nonessential	260	0.92948	NC	36.3636	27.027	0	0	12.5	PAI	NA [HOM]	NA	NA [HOM]	NA
SAW_00487	EF0498	hypothetical protein	2.75326	Nonessential	476	1	NC	36.3636	16.2162	0	0	4.16667	PAI	NA [HOM]	NA	NA [HOM]	NA
SAW_00488	EF0499; EFA0034	single-strand DNA-binding protein	2.24563	Nonessential	458	1	NC	100	100	100	100	100	PAI	SP_1540 [HOM]	High confidence essential	SAOUHSC_00349 [HOM]	High confidence essential	L
SAW_00489	EF0500	traB%3B Type IV secretion system VirB4_CagE family protein	0.836015	Nonessential	2492	0.670987	NC	100	87.8378	80	33.3333	58.3333	PAI	NA [HOM]	NA	NA [HOM]	NA
SAW_00491	EF0502	hypothetical protein	0.514502	Nonessential	2345	0.320838	NC	54.5455	32.4324	20	0	20.8333	PAI	NA [HOM]	NA	NA [HOM]	NA
SAW_00492	EF0503	hypothetical protein	1.78012	Nonessential	2258	1	NC	45.4545	36.4865	0	0	16.6667	PAI	NA [HOM]	NA	NA [HOM]	NA
SAW_00493	EF0505	hypothetical protein	2.53305	Nonessential	593	1	NC	36.3636	39.1892	0	0	16.6667	PAI	NA [HOM]	NA	NA [HOM]	NA
SAW_00494	EF0506	hypothetical protein	1.67929	Nonessential	488	1	NC	54.5455	32.4324	0	0	8.33333	PAI	NA [HOM]	NA	NA [HOM]	NA
SAW_00495	EF0507	hypothetical protein	0.931108	Nonessential	266	0.952816	NC	45.4545	31.0811	0	0	4.16667	PAI	NA [HOM]	NA	NA [HOM]	NA
SAW_00496	EF0508	DnaJ Domain-containing protein	1.41444	Nonessential	500	0.980491	NC	45.4545	40.5405	20	0	20.8333	PAI	NA [HOM]	NA	NA [HOM]	NA
SAW_00497	EF0509	hypothetical protein	2.82668	Nonessential	248	1	NC	63.6364	36.4865	20	33.3333	8.33333	PAI	NA [HOM]	NA	NA [HOM]	NA
SAW_00498	EF0510	single-strand binding protein	0.542128	Nonessential	416	0.85621	NC	100	100	100	100	100	PAI	SP_1540 [HOM]	High confidence essential	SAOUHSC_00349 [HOM]	High confidence essential	L
SAW_00499	EF0511	thermonuclease	3.31596	Nonessential	584	1	NC	54.5455	58.1081	0	0	37.5	PAI	NA [HOM]	NA	SAOUHSC_00818 [ORTH]	Domain essential	L
SAW_00501	EF0513	RelE/StbE family addiction module toxin	3.037	Nonessential	275	1	NC	54.5455	32.4324	0	0	25	PAI	SP_0276 [ORTH]	Nonessential	NA [HOM]	NA	J
SAW_00504	EF0516	phosphotransferase system EIIC family protein	1.35268	Nonessential	1037	0.971711	NC	100	100	80	66.6667	37.5	PAI	NA [HOM]	NA	SAOUHSC_02888 [ORTH]	Nonessential	S
SAW_00505	EF0517	2-dehydropantoate 2-reductase	0.432407	Nonessential	938	0.665463	NC	100	100	100	100	62.5	PAI	NA [HOM]	NA	SAOUHSC_02739 [ORTH]	Nonessential	H
SAW_00510	EF0521	choloylglycine hydrolase	1.79013	Nonessential	974	1	NC	90.9091	93.2432	100	100	83.3333	PAI	NA [HOM]	NA	SAOUHSC_00247 [ORTH]	Nonessential	R; M
SAW_00512	EF0523	hypothetical protein	6.65764	Nonessential	419	1	NC	100	100	0	0	16.6667	PAI	NA [HOM]	NA	NA [HOM]	NA
SAW_00513	EF0524	transcriptional regulator	0.179726	Nonessential	200	0.598628	NC	100	100	40	0	66.6667	PAI	SP_0333 [HOM]	Nonessential	SAOUHSC_00331 [HOM]	Nonessential	K
SAW_00515	EF0525	lantibiotic protein CylL-L	6.66213	Nonessential	206	1	NC	36.3636	22.973	0	0	8.33333	PAI	NA [HOM]	NA	NA [HOM]	NA
SAW_00516	EF0526	lantibiotic protein ClyL-S	0.590481	Nonessential	191	0.92948	NC	36.3636	22.973	0	0	8.33333	PAI	NA [HOM]	NA	NA [HOM]	NA
SAW_00517	EF0527	lantibiotic biosynthesis protein ClyM	1.0885	Nonessential	2981	0.872879	NC	36.3636	32.4324	0	0	20.8333	PAI	SP_1950 [ORTH]	Nonessential	NA [HOM]	NA	V
SAW_00530	EF0530	YSIRK-targeted surface antigen transcriptional regulator	0.959538	Nonessential	1217	0.832185	NC	100	100	80	66.6667	70.8333	PAI	SP_0156 [HOM]	Nonessential	SAOUHSC_00056 [HOM]	Nonessential	K
SAW_00531	EF0531	hypothetical protein	0.137268	Nonessential	416	0.279589	NC	36.3636	25.6757	0	0	4.16667	PAI	NA [HOM]	NA	NA [HOM]	NA
SAW_00532	EF0532	hypothetical protein	0.70544	Nonessential	122	0.971711	NC	36.3636	21.6216	0	0	4.16667	PAI	NA [HOM]	NA	NA [HOM]	NA
SAW_00533	EF0533	hypothetical protein	0.744616	Nonessential	665	0.800675	NC	36.3636	24.3243	0	0	4.16667	PAI	NA [HOM]	NA	NA [HOM]	NA
SAW_00534	EF0534	resolvase	1.15929	Nonessential	554	0.967219	NC	81.8182	81.0811	100	66.6667	58.3333	PAI	NA [HOM]	NA	NA [HOM]	NA	L
SAW_00536	EF0539	RpiR family phosphosugar-binding transcriptional regulator	0.843284	Nonessential	818	0.838202	NC	100	100	100	100	100	PAI	SP_1674 [ORTH]	Nonessential	SAOUHSC_00297 [ORTH]	Nonessential	K
SAW_00537	EF0540	N-acetylmannosamine-6-phosphate 2-epimerase	0.373269	Nonessential	707	0.554164	NC	100	100	100	100	83.3333	PAI	SP_1685 [ORTH]	Nonessential	SAOUHSC_00298 [ORTH]	Nonessential	G
SAW_00540	EF0542	YibE/F-like family protein	1.24277	Nonessential	764	0.96524	NC	45.4545	36.4865	100	100	41.6667	PAI	NA [HOM]	NA	SAOUHSC_00431 [ORTH]	Nonessential	S
SAW_00541	EF0543	YibE/F-like family protein	1.06632	Nonessential	1043	0.894524	NC	45.4545	36.4865	100	100	41.6667	PAI	NA [HOM]	NA	SAOUHSC_00433 [ORTH]	Nonessential	S
SAW_00542	EF0544	50S ribosomal protein	0.418282	Nonessential	173	0.956476	NC	100	100	100	100	100	PAI	SP_2134 [ORTH]	Nonessential	NA [HOM]	NA	J
SAW_00543	EF0545	hypothetical protein	0.529236	Nonessential	386	0.7945	NC	45.4545	54.0541	60	0	62.5	PAI	NA [HOM]	NA	NA [HOM]	NA
SAW_00544	EF0546	hypothetical protein	3.49363	Nonessential	386	1	NC	100	100	100	100	95.8333	PAI	NA [HOM]	NA	NA [HOM]	NA
SAW_00545	EF0547	ammonium transporter	0.547766	Nonessential	1070	0.548076	NC	45.4545	36.4865	100	100	87.5	PAI	NA [HOM]	NA	SAOUHSC_02270 [ORTH]	Nonessential
SAW_00546	EF0548	pyridine nucleotide-disulfide oxidoreductase	0.431207	Nonessential	1133	0.360979	NC	45.4545	36.4865	0	0	8.33333	PAI	SP_1563 [HOM]	Nonessential	SAOUHSC_02904 [ORTH]	Nonessential	O
SAW_00549	EF0550	xylose repressor	0.232095	Nonessential	1166	0.141321	NC	36.3636	27.027	40	33.3333	83.3333	PAI	SP_0473 [HOM]	Nonessential	SAOUHSC_01646 [HOM]	Nonessential	K; G
SAW_00550	EF0551	glycosyl hydrolase	0.964414	Nonessential	2075	0.817167	NC	54.5455	81.0811	20	0	37.5	PAI	SP_0312 [ORTH]	Nonessential	NA [HOM]	NA	G
SAW_00552	EF0553	PTS system IID component	2.27887	Nonessential	818	1	NC	100	100	100	100	100	PAI	SP_0063 [HOM]	Nonessential	NA [HOM]	NA	G
SAW_00553	EF0554	PTS system IIB component	0.107424	Nonessential	482	0.265296	NC	100	100	100	100	100	PAI	SP_0061 [HOM]	Nonessential	NA [HOM]	NA	G
SAW_00554	EF0555	PTS system IIA component	0.511057	Nonessential	407	0.815841	NC	100	100	100	100	100	PAI	SP_0064 [HOM]	Nonessential	NA [HOM]	NA	G
SAW_00555	EF0556	xylose isomerase	3.11095	Nonessential	1307	1	NC	36.3636	25.6757	40	66.6667	33.3333	PAI	NA [HOM]	NA	NA [HOM]	NA	G
SAW_00556	EF0557	xylulokinase	1.57268	Nonessential	1490	1	NC	100	100	100	100	100	PAI	SP_2186 [HOM]	Nonessential	SAOUHSC_02808 [HOM]	Nonessential	G
SAW_00557	EF0559	polysaccharide biosynthesis family protein	2.19721	Nonessential	1583	1	NC	100	100	100	100	100	PAI	SP_1529 [HOM]	Likely essential	SAOUHSC_01871 [HOM]	High confidence essential	M
SAW_00560	EF0562	hypothetical protein	0.156219	Nonessential	356	0.464432	NC	18.1818	28.3784	0	0	4.16667	PAI	NA [HOM]	NA	NA [HOM]	NA
SAW_00562	EF0563	hypothetical protein	0.173188	Nonessential	293	0.524316	NC	18.1818	32.4324	0	0	4.16667	PAI	NA [HOM]	NA	NA [HOM]	NA
SAW_00564	EF0566	hypothetical protein	4.19527	Nonessential	245	1	NC	18.1818	39.1892	0	0	4.16667	PAI	NA [HOM]	NA	NA [HOM]	NA
SAW_00565	EF0567	K+-transporting ATPase%2C A subunit	0.966209	Nonessential	1676	0.883669	NC	9.09091	13.5135	0	0	58.3333	PAI	NA [HOM]	NA	SAOUHSC_02312 [ORTH]	Nonessential	P
SAW_00566	EF0568	potassium-transporting ATPase B chain	0.663649	Nonessential	2030	0.688702	NC	100	100	100	100	100	PAI	SP_0729 [HOM]	Nonessential	SAOUHSC_02311 [ORTH]	Nonessential	P
SAW_00567	EF0569	K+-transporting ATPase%2C C subunit	2.26232	Nonessential	530	1	NC	9.09091	13.5135	0	0	58.3333	PAI	NA [HOM]	NA	SAOUHSC_02310 [ORTH]	Nonessential	P
SAW_03246	EF0573	hypothetical protein	0.255975	Nonessential	1889	0.430672	NC	9.09091	12.1622	0	0	8.33333	PAI	NA [HOM]	NA	NA [HOM]	NA
SAW_00574	EF0575	cationic ABC transporter ATP-binding protein	0.308874	Nonessential	719	0.46745	NC	100	100	100	100	100	PAI	SP_1648 [ORTH]	High confidence essential	SAOUHSC_00637 [ORTH]	Nonessential	P
SAW_00575	EF0576	membrane protein in scaA 5'region	0.718372	Nonessential	842	0.719173	NC	100	100	100	100	100	PAI	SP_1649 [ORTH]	Nonessential	SAOUHSC_00636 [ORTH]	Nonessential	P
SAW_00576	EF0577	manganese ABC transporter substrate-binding lipoprotein	1.05249	Nonessential	950	0.910496	NC	100	100	100	100	100	PAI	SP_1650 [ORTH]	High confidence essential	SAOUHSC_00634 [ORTH]	Nonessential	P
SAW_00577	EF0578	iron-dependent repressor	1.47399	Nonessential	248	1	NC	45.4545	35.1351	60	0	16.6667	PAI	NA [HOM]	NA	NA [HOM]	NA
SAW_00579	EF0579	transcriptional regulator	0.325981	Nonessential	518	0.522133	NC	45.4545	32.4324	60	0	16.6667	PAI	NA [HOM]	NA	NA [HOM]	NA
SAW_00580	EF0580	cobalt/nickel transport system permease	1.67262	Nonessential	668	1	NC	45.4545	32.4324	60	0	62.5	PAI	SP_1437 [ORTH]	Nonessential	SAOUHSC_02481 [HOM]	Nonessential	H
SAW_00581	EF0581	ABC transporter ATP-binding protein	0.484491	Nonessential	1415	0.413279	NC	100	100	100	100	100	PAI	SP_1438 [ORTH]	Nonessential	SAOUHSC_01021 [HOM]	Nonessential	R; P
SAW_00582	EF0582	hypothetical protein	0.613301	Nonessential	569	0.748357	NC	45.4545	32.4324	60	0	37.5	PAI	NA [HOM]	NA	NA [HOM]	NA
SAW_00583	EF0583	ABC transporter ATP-binding protein/permease	0.684984	Nonessential	1754	0.597863	NC	100	100	100	100	100	PAI	SP_1434 [ORTH]	Nonessential	SAOUHSC_02718 [HOM]	Nonessential	V
SAW_00584	EF0584	ABC transporter ATP-binding/permease	1.42824	Nonessential	1742	1	NC	100	100	100	100	100	PAI	SP_1435 [ORTH]	Nonessential	SAOUHSC_02718 [ORTH]	Nonessential	V
SAW_00590	EF0590	polysaccharide deacetylase	1.03747	Nonessential	1550	0.89129	NC	81.8182	91.8919	100	100	66.6667	PAI	SP_1479 [ORTH]	Nonessential	NA [HOM]	NA	M; G
SAW_00593	EF0594	hypothetical protein	1.55763	Nonessential	395	0.999192	NC	9.09091	13.5135	60	0	16.6667	PAI	NA [HOM]	NA	NA [HOM]	NA
SAW_00597	EF0599	hypothetical protein	0.369982	Nonessential	230	0.805587	NC	27.2727	18.9189	60	0	20.8333	PAI	NA [HOM]	NA	NA [HOM]	NA
SAW_00601	EF0603	hypothetical protein	1.07855	Nonessential	485	0.950379	NC	9.09091	25.6757	0	0	4.16667	PAI	NA [HOM]	NA	NA [HOM]	NA
SAW_00602	EF0604	gls24 protein	0.569925	Nonessential	578	0.799289	NC	100	100	100	100	87.5	PAI	SP_1804 [ORTH]	Nonessential	SAOUHSC_02441 [ORTH]	Nonessential	S
SAW_00604	EF0605	hypothetical protein	0.114341	Nonessential	560	0.185335	NC	100	100	100	100	75	PAI	SP_1802 [HOM]	Nonessential	NA [HOM]	NA
SAW_00605	EF0606	dps family protein	2.04754	Nonessential	467	1	NC	100	100	100	100	100	PAI	SP_1572 [ORTH]	High confidence essential	SAOUHSC_02381 [ORTH]	Nonessential	V; P
SAW_00606	EF0607	ParB-like nuclease	0.401015	Nonessential	533	0.678583	NC	9.09091	16.2162	0	0	20.8333	PAI	NA [HOM]	NA	NA [HOM]	NA	D
SAW_00607	EF0608	hypothetical protein	1.66907	Nonessential	425	1	NC	9.09091	14.8649	0	0	12.5	PAI	NA [HOM]	NA	NA [HOM]	NA
SAW_00608	EF0609	hypothetical protein	1.37004	Nonessential	1271	0.996611	NC	9.09091	16.2162	0	0	20.8333	PAI	NA [HOM]	NA	NA [HOM]	NA	R
SAW_00610	EF0615	transposase	0.197896	Nonessential	314	0.647001	NC	27.2727	47.2973	60	0	62.5	PAI	SP_1622 [ORTH]	NA	SAOUHSC_01911 [ORTH]	Nonessential	X
SAW_00611	EF0616	ornithine cyclodeaminase	2.24002	Nonessential	980	1	NC	100	91.8919	100	33.3333	45.8333	PAI	NA [HOM]	NA	SAOUHSC_00076 [ORTH]	Nonessential	E
SAW_00612	EF0617	hypothetical protein	1.12766	Nonessential	878	0.96079	NC	72.7273	36.4865	20	0	33.3333	PAI	NA [HOM]	NA	NA [HOM]	NA
SAW_00613	EF0618	sugar-specific transcriptional regulator TrmB family protein	0.87118	Nonessential	800	0.922495	NC	72.7273	36.4865	20	0	8.33333	PAI	NA [HOM]	NA	NA [HOM]	NA	K
SAW_00615	EF0621	hypothetical protein	0.484099	Nonessential	170	0.87694	NC	63.6364	35.1351	0	0	8.33333	PAI	NA [HOM]	NA	NA [HOM]	NA
SAW_00616	EF0622	hypothetical protein	0.126435	Nonessential	164	0.732978	NC	63.6364	35.1351	0	0	4.16667	PAI	NA [HOM]	NA	NA [HOM]	NA
SAW_00620	EF0625	hypothetical protein	1.94832	Nonessential	548	1	NC	63.6364	36.4865	0	0	16.6667	PAI	SP_0327 [HOM]	Nonessential	NA [HOM]	NA
SAW_00622	EF0629	aldo/keto reductase	1.57239	Nonessential	839	1	NC	100	100	100	100	100	No	SP_1478 [HOM]	Nonessential	SAOUHSC_01907 [HOM]	Nonessential	Q
SAW_00623	EF0630	glyoxalase	4.20037	Nonessential	482	1	NC	100	98.6486	0	0	12.5	No	NA [HOM]	NA	NA [HOM]	NA
SAW_00624	EF0631	cardiolipin synthase	1.4629	Nonessential	1445	1	NC	100	100	100	100	100	No	SP_0199 [ORTH]	Nonessential	SAOUHSC_01310 [ORTH]	Nonessential	I
SAW_00625	EF0633	tyrosine-tRNA ligase 1	0.339887	Nonessential	1256	0.522469	NC	100	100	100	100	100	No	SP_2100 [HOM]	High confidence essential	SAOUHSC_01839 [HOM]	High confidence essential	J
SAW_00626	EF0634	tyrosine decarboxylase	1.40352	Nonessential	1862	1	NC	100	98.6486	100	100	45.8333	No	NA [HOM]	NA	NA [HOM]	NA	E
SAW_00627	EF0635	amino acid permease	1.57467	Nonessential	1418	1	NC	100	100	100	100	79.1667	No	NA [HOM]	NA	SAOUHSC_02967 [HOM]	Nonessential	E
SAW_00628	EF0636	Na+/H+ antiporter NhaC	1.58929	Nonessential	1406	1	NC	100	100	100	100	54.1667	No	NA [HOM]	NA	SAOUHSC_02573 [ORTH]	Nonessential	C
SAW_00629	EF0637	hypothetical protein	2.62021	Nonessential	917	1	NC	100	100	100	100	87.5	No	NA [HOM]	NA	NA [HOM]	NA
SAW_00630	EF0638	YehR like protein	2.15985	Nonessential	449	1	NC	100	100	0	0	20.8333	No	NA [HOM]	NA	SAOUHSC_02759 [HOM]	Nonessential	S
SAW_00631	EF0639	low temperature requirement C protein	1.20377	Nonessential	506	0.971711	NC	100	100	100	100	91.6667	No	NA [HOM]	NA	NA [HOM]	NA	I
SAW_00632	EF0641	L-lactate dehydrogenase 2	2.60979	Nonessential	953	1	NC	100	100	100	100	100	No	SP_1220 [HOM]	Likely essential	SAOUHSC_02922 [HOM]	Nonessential	C
SAW_00633	EF0642	hypothetical protein	1.28118	Nonessential	362	0.997388	NC	100	100	0	0	4.16667	No	NA [HOM]	NA	NA [HOM]	NA
SAW_00635	EF0644	LysR family transcriptional regulator	2.36916	Nonessential	827	1	NC	100	100	100	100	100	No	SP_0927 [HOM]	Nonessential	SAOUHSC_00913 [HOM]	Nonessential	K
SAW_00636	EF0645	exfoliative toxin A	2.1555	Nonessential	968	1	NC	100	100	100	100	50	No	SP_0410 [ORTH]	Nonessential	SAOUHSC_01133 [ORTH]	Nonessential	V
SAW_00637	EF0646	UDP-glucose 4-epimerase	1.48617	Nonessential	959	0.997388	NC	100	100	100	100	100	No	SP_1828 [ORTH]	Nonessential	SAOUHSC_00088 [ORTH]	Nonessential	M
SAW_00638	EF0647	transcriptional regulator	0.686429	Nonessential	329	0.967219	NC	100	100	100	100	100	No	NA [HOM]	NA	SAOUHSC_02364 [HOM]	Nonessential	K
SAW_00639	EF0648	nitroreductase	3.09505	Nonessential	617	1	NC	100	100	100	100	87.5	No	SP_0622 [HOM]	Nonessential	SAOUHSC_02829 [HOM]	Nonessential	C
SAW_00640	EF0650	lipoate-protein ligase A	2.2669	Nonessential	1013	1	NC	100	100	100	100	100	No	SP_1160 [HOM]	Nonessential	SAOUHSC_00963 [HOM]	Nonessential	H
SAW_00643	EF0652	hypothetical protein	0.402683	Nonessential	326	0.841604	NC	100	100	0	0	25	No	NA [HOM]	NA	NA [HOM]	NA
SAW_00645	EF0654	LacI family sugar-binding transcriptional regulator	1.68939	Nonessential	935	1	NC	100	100	100	100	100	No	SP_1999 [HOM]	Nonessential	SAOUHSC_01850 [HOM]	Nonessential
SAW_00646	EF0655	nitroreductase	0.277286	Nonessential	596	0.680264	NC	100	100	100	100	70.8333	No	NA [HOM]	NA	SAOUHSC_02258 [ORTH]	Nonessential	R
SAW_00647	EF0656	glyoxalase	0.701827	Nonessential	845	0.874681	NC	100	100	100	100	95.8333	No	SP_0073 [ORTH]	Nonessential	SAOUHSC_02828 [ORTH]	Nonessential	Q
SAW_00648	EF0657	DeoR family transcriptional regulator	1.07226	Nonessential	761	0.967219	NC	100	100	100	100	100	No	SP_0875 [HOM]	Nonessential	SAOUHSC_02456 [HOM]	Nonessential	K; G
SAW_00650	EF0659	uracil-DNA glycosylase%2C family 4	1.72353	Nonessential	650	1	NC	100	100	100	100	70.8333	No	NA [HOM]	NA	NA [HOM]	NA	L
SAW_00651	EF0660	MATE efflux family protein	2.14612	Nonessential	1340	1	NC	100	100	100	100	66.6667	No	SP_2065 [HOM]	Nonessential	SAOUHSC_00315 [ORTH]	Nonessential	V
SAW_00652	EF0661	oligoendopeptidase F	1.09942	Nonessential	1808	0.943212	NC	100	100	100	100	100	No	SP_0979 [HOM]	Nonessential	SAOUHSC_00937 [HOM]	Nonessential	E
SAW_00653	EF0662	VanZ family protein	0.238142	Nonessential	509	0.614227	NC	100	100	100	100	100	No	NA [HOM]	NA	NA [HOM]	NA	S
SAW_00654	EF0663	YebC/PmpR family DNA-binding regulatory protein	0.705066	Nonessential	728	0.864315	NC	100	100	100	100	100	No	SP_1922 [ORTH]	Nonessential	SAOUHSC_00675 [ORTH]	Nonessential	K; J
SAW_00655	EF0664	C_GCAxxG_C_C family protein	0.427954	Nonessential	458	0.881525	NC	100	100	0	0	4.16667	No	NA [HOM]	NA	NA [HOM]	NA
SAW_00656	EF0665	hypothetical protein	2.64863	Nonessential	173	1	NC	100	100	0	0	25	No	NA [HOM]	NA	NA [HOM]	NA
SAW_00657	EF0666	glyoxalase	0.559642	Nonessential	974	0.799289	NC	100	100	100	100	83.3333	No	NA [HOM]	NA	SAOUHSC_00318 [HOM]	Nonessential	Q
SAW_00658	EF0667	phospholipase/carboxylesterase	3.952	Nonessential	572	1	NC	100	100	100	100	62.5	No	NA [HOM]	NA	SAOUHSC_02824 [HOM]	Nonessential
SAW_00660	EF0669	polysaccharide biosynthesis family protein	0.163052	Nonessential	1649	0.0689966	NC	100	100	100	100	100	No	SP_1529 [ORTH]	Likely essential	SAOUHSC_01871 [ORTH]	High confidence essential	M
SAW_00662	EF0671	dipeptidase PepV	0.561002	Nonessential	1415	0.69606	NC	100	100	100	100	100	No	SP_0623 [ORTH]	Nonessential	SAOUHSC_01868 [ORTH]	Nonessential	E
SAW_00663	EF0672	hypothetical protein	2.99493	Nonessential	233	1	NC	100	97.2973	100	100	50	No	NA [HOM]	NA	NA [HOM]	NA
SAW_00664	EF0673	hypothetical protein	1.78567	Nonessential	1019	1	NC	100	100	0	0	54.1667	No	NA [HOM]	NA	SAOUHSC_00991 [ORTH]	Nonessential	G
SAW_00665	EF0674	glycine betaine/carnitine/choline ABC transporter ATP-binding protein	1.51655	Nonessential	953	1	NC	100	100	100	100	100	No	SP_1861 [ORTH]	Nonessential	SAOUHSC_00731 [ORTH]	Nonessential	E
SAW_00666	EF0675	glycine betaine/carnitine/choline ABC transporter glycine betaine/carnitine/choline-binding protein	0.662498	Nonessential	1517	0.708593	NC	100	100	100	100	100	No	SP_1860 [ORTH]	Nonessential	SAOUHSC_00732 [ORTH]	Nonessential	M; E
SAW_00667	EF0676	arginine repressor	0.283671	Nonessential	455	0.78944	NC	100	100	100	100	100	No	SP_2077 [ORTH]	Nonessential	SAOUHSC_01617 [HOM]	Nonessential	K
SAW_00668	EF0677	phosphoglucomutase/phosphomannomutase	0.982827	Nonessential	1508	0.911572	NC	100	100	100	100	100	No	SP_1559 [HOM]	High confidence essential	SAOUHSC_02405 [HOM]	Domain essential	G
SAW_00669	EF0678	acetyltransferase	0.526335	Nonessential	554	0.827273	NC	100	100	0	0	12.5	No	SP_0255 [HOM]	Nonessential	SAOUHSC_00324 [HOM]	Nonessential	J; O
SAW_00671	EF0680	penicillin-binding protein 2A	1.48104	Nonessential	2186	1	NC	100	100	100	100	100	No	SP_2010 [ORTH]	Nonessential	SAOUHSC_01467 [HOM]	High confidence essential	M
SAW_00672	EF0681	hypothetical protein	4.08223	Nonessential	341	1	NC	100	100	100	100	100	No	SP_1372 [HOM]	Nonessential	SAOUHSC_01977 [ORTH]	Nonessential	T
SAW_00673	EF0682	DNA repair exonuclease	1.38367	Nonessential	1235	0.985652	NC	100	100	100	100	100	No	NA [HOM]	NA	SAOUHSC_01975 [ORTH]	Domain essential	L
SAW_00674	EF0683	hypothetical protein	0.317053	Nonessential	2711	0.211595	NC	100	100	100	100	100	No	NA [HOM]	NA	SAOUHSC_01974 [HOM]	Domain essential	S
SAW_00675	EF0684	cmp-binding protein	3.77859	Nonessential	944	1	NC	100	100	100	100	100	No	SP_1980 [ORTH]	Nonessential	SAOUHSC_01973 [ORTH]	High confidence essential	J
SAW_00676	EF0685	foldase PrsA	0.362965	Nonessential	1028	0.606037	NC	100	100	100	100	100	No	SP_0981 [ORTH]	Nonessential	SAOUHSC_01972 [HOM]	Nonessential	O
SAW_00680	EF0689	ABC transporter permease	1.1361	Nonessential	1211	0.943436	NC	100	100	100	100	100	No	SP_0523 [HOM]	Nonessential	SAOUHSC_01966 [ORTH]	Nonessential	U
SAW_00681	EF0690	aminoglycoside phosphotransferase	0.125487	Nonessential	779	0.225236	NC	100	100	100	100	100	No	SP_0549 [ORTH]	High confidence essential	SAOUHSC_01866 [ORTH]	High confidence essential	H
SAW_00682	EF0691	tRNA (guanine-N(7)-)-methyltransferase	2.38229	Nonessential	644	1	NC	100	100	100	100	100	No	SP_0550 [ORTH]	Nonessential	SAOUHSC_01865 [ORTH]	Nonessential	J
SAW_00683	EF0692	RpiR family phosphosugar-binding transcriptional regulator	0.393937	Nonessential	746	0.64556	NC	100	100	100	100	91.6667	No	SP_1674 [HOM]	Nonessential	SAOUHSC_02599 [HOM]	Nonessential	K
SAW_00685	EF0694	PTS system fructose-specific family%2C IIBC component	1.03345	Nonessential	1418	0.903359	NC	100	100	100	100	100	No	SP_0877 [HOM]	Nonessential	SAOUHSC_00708 [HOM]	Nonessential	G
SAW_00686	EF0695	PTS system IIA component	0.358319	Nonessential	461	0.871882	NC	100	100	100	100	100	No	SP_1619 [HOM]	Nonessential	SAOUHSC_02975 [HOM]	Nonessential	G; T
SAW_00687	EF0696	tagatose 1%2C6-diphosphate aldolase 1	0.569357	Nonessential	977	0.767198	NC	100	100	60	100	95.8333	No	SP_1190 [HOM]	High confidence essential	SAOUHSC_02452 [HOM]	Nonessential	G
SAW_00689	EF0698	acetyltransferase	1.02101	Nonessential	431	0.967219	NC	100	100	100	100	100	No	NA [HOM]	NA	SAOUHSC_00995 [ORTH]	Nonessential
SAW_00690	EF0699	hypothetical protein	0.310988	Nonessential	1145	0.27026	NC	100	100	100	100	100	No	SP_0873 [ORTH]	Nonessential	SAOUHSC_01358 [HOM]	Nonessential	R
SAW_00691	EF0700	hemolysin	1.97719	Nonessential	1379	1	NC	100	100	100	100	100	No	SP_1963 [ORTH]	Nonessential	SAOUHSC_00711 [ORTH]	Nonessential	R
SAW_00692	EF0701	peptide chain release factor 3	0.461214	Nonessential	1574	0.5277	NC	100	100	100	100	100	No	SP_0439 [ORTH]	Nonessential	SAOUHSC_00956 [ORTH]	Nonessential	J
SAW_00693	EF0702	hypothetical protein	1.24028	Nonessential	443	0.977984	NC	100	100	0	0	37.5	No	NA [HOM]	NA	NA [HOM]	NA
SAW_00694	EF0703	hypothetical protein	0.603857	Nonessential	647	0.808235	NC	100	100	100	100	45.8333	No	SP_1841 [ORTH]	Nonessential	NA [HOM]	NA	S
SAW_00695	EF0704	lipoprotein	1.77751	Nonessential	1070	1	NC	100	100	0	0	16.6667	No	NA [HOM]	NA	NA [HOM]	NA
SAW_00696	EF0705	hypothetical protein	2.78418	Nonessential	314	1	NC	100	100	100	100	100	No	SP_0816 [ORTH]	Nonessential	NA [HOM]	NA
SAW_00697	EF0706	ATP-dependent Clp protease ATP-binding subunit ClpE	1.86199	Nonessential	2240	1	NC	100	100	100	100	100	No	SP_0820 [ORTH]	Nonessential	SAOUHSC_00505 [HOM]	Nonessential	O
SAW_00701	EF0711	hypothetical protein	2.2641	Nonessential	1034	1	NC	100	100	100	100	79.1667	No	NA [HOM]	NA	NA [HOM]	NA
SAW_00702	EF0713	WxL Domain surface protein	0.3093	Nonessential	737	0.639814	NC	100	100	100	100	75	No	NA [HOM]	NA	NA [HOM]	NA
SAW_00704	EF0715	trigger factor	0.827827	Nonessential	1283	0.825863	NC	100	100	100	100	100	No	SP_0400 [ORTH]	Nonessential	SAOUHSC_01779 [ORTH]	Domain essential	O
SAW_00705	EF0716	hypothetical protein	2.28884	Nonessential	662	1	NC	100	98.6486	100	100	95.8333	No	NA [HOM]	NA	NA [HOM]	NA
SAW_00706	EF0717	PTS system fructose-specific family%2C IIABC component	1.15536	Nonessential	1922	0.924122	NC	100	100	100	100	100	No	SP_0877 [ORTH]	Nonessential	SAOUHSC_00708 [ORTH]	Nonessential	G
SAW_00707	EF0718	1-phosphofructokinase	0.760675	Nonessential	917	0.83728	NC	100	100	100	100	100	No	SP_0876 [ORTH]	Nonessential	SAOUHSC_00707 [ORTH]	Nonessential	G
SAW_00709	EF0720	voltage-gated chloride channel family protein	1.16768	Nonessential	1559	0.927463	NC	100	100	100	100	87.5	No	SP_1157 [ORTH]	Nonessential	NA [HOM]	NA	P
SAW_00716	EF0728	23S rRNA (uracil-5-)-methyltransferase RumA	1.27821	Nonessential	1373	0.948377	NC	100	100	100	100	100	No	SP_1029 [ORTH]	Nonessential	SAOUHSC_02113 [ORTH]	Nonessential	J
SAW_00718	EF0730	thioredoxin	1.7334	Nonessential	317	1	NC	100	100	100	100	83.3333	No	NA [HOM]	NA	SAOUHSC_02845 [HOM]	Nonessential	O
SAW_00720	EF0732	putrescine carbamoyltransferase	0.167165	Nonessential	1019	0.235669	NC	100	100	100	100	100	No	SP_2150 [HOM]	Nonessential	SAOUHSC_01128 [HOM]	Nonessential	E
SAW_00721	EF0733	amino acid permease	1.60315	Nonessential	1376	1	NC	100	100	100	100	83.3333	No	SP_1001 [HOM]	Nonessential	SAOUHSC_02750 [HOM]	Nonessential	E
SAW_00722	EF0734	agmatine deiminase	3.6392	Nonessential	1097	1	NC	100	100	0	0	50	No	SP_0921 [ORTH]	Nonessential	NA [HOM]	NA	E
SAW_00723	EF0735	carbamate kinase	6.74424	Nonessential	929	1	NC	100	100	100	100	79.1667	No	SP_2151 [ORTH]	Nonessential	SAOUHSC_01129 [ORTH]	Nonessential	E
SAW_00724	EF0737	amidase	1.0857	Nonessential	1586	0.892427	NC	100	100	100	100	100	No	SP_0437 [HOM]	High confidence essential	SAOUHSC_02117 [HOM]	High confidence essential	J
SAW_00725	EF0739	nicotinamide mononucleotide transporter PnuC	1.58343	Nonessential	698	0.989338	NC	100	100	100	100	54.1667	No	SP_1859 [ORTH]	Nonessential	NA [HOM]	NA	H
SAW_00726	EF0740	deoxynucleoside kinase	1.87683	Nonessential	638	1	NC	100	100	100	100	100	No	NA [HOM]	NA	SAOUHSC_00539 [ORTH]	Nonessential	F
SAW_00727	EF0741	hypothetical protein	2.41828	Nonessential	431	1	NC	100	98.6486	100	100	75	No	NA [HOM]	NA	NA [HOM]	NA
SAW_00728	EF0742	hypothetical protein	2.34676	Nonessential	386	1	NC	100	100	100	100	100	No	SP_1558 [ORTH]	Nonessential	NA [HOM]	NA	S
SAW_00729	EF0743	hypothetical protein	0.844034	Nonessential	335	0.971711	NC	100	100	0	0	16.6667	No	NA [HOM]	NA	NA [HOM]	NA
SAW_00730	EF0744	sodium:dicarboxylate symporter family protein	2.16161	Nonessential	1391	1	NC	100	100	100	100	91.6667	No	NA [HOM]	NA	SAOUHSC_00367 [ORTH]	Nonessential	E
SAW_00731	EF0745	glyoxalase	3.40482	Nonessential	380	1	NC	100	100	100	100	100	No	NA [HOM]	NA	SAOUHSC_01604 [ORTH]	Nonessential	Q
SAW_00732	EF0746	penicillin-binding protein	0.437203	Nonessential	1166	0.476495	NC	100	100	100	100	83.3333	No	NA [HOM]	NA	SAOUHSC_00998 [ORTH]	Nonessential	V
SAW_00733	EF0747	hypothetical protein	0.651302	Nonessential	710	0.805144	NC	100	100	0	0	45.8333	No	NA [HOM]	NA	NA [HOM]	NA	S
SAW_00734	EF0748	rhodanese-like Domain-containing protein%3B UPF0176 protein	0.210543	Nonessential	950	0.349073	NC	100	100	100	100	91.6667	No	SP_0095 [ORTH]	Nonessential	SAOUHSC_03024 [ORTH]	Nonessential	R
SAW_00736	EF0751	WxL Domain surface protein	0.390892	Nonessential	731	0.658103	NC	100	100	100	100	79.1667	No	NA [HOM]	NA	NA [HOM]	NA
SAW_00737	EF0752	WxL Domain cell surface protein	0.179836	Nonessential	779	0.413279	NC	100	100	100	100	79.1667	No	NA [HOM]	NA	NA [HOM]	NA
SAW_00738	EF0753	WxL Domain surface protein	0.624145	Nonessential	2099	0.565171	NC	100	100	100	100	70.8333	No	NA [HOM]	NA	NA [HOM]	NA
SAW_00739	EF0754	cell surface protein	3.13156	Nonessential	740	1	NC	100	100	100	100	79.1667	No	NA [HOM]	NA	NA [HOM]	NA
SAW_00740	EF0755	cell wall surface anchor protein	0.254383	Nonessential	1094	0.33227	NC	100	100	100	100	79.1667	No	NA [HOM]	NA	NA [HOM]	NA
SAW_00741	EF0756	hypothetical protein	0.117971	Nonessential	449	0.574491	NC	100	100	0	0	8.33333	No	NA [HOM]	NA	NA [HOM]	NA
SAW_00742	EF0757	hypothetical protein	0.763414	Nonessential	1448	0.711493	NC	100	100	100	100	70.8333	No	NA [HOM]	NA	NA [HOM]	NA
SAW_00743	EF0758	cadmium-translocating P-type ATPase	2.05745	Nonessential	1904	1	NC	100	100	100	100	100	No	SP_0729 [HOM]	Nonessential	SAOUHSC_02873 [HOM]	Nonessential	P
SAW_00744	EF0759	SapB protein	2.15457	Nonessential	719	1	NC	100	100	100	100	83.3333	No	SP_1823 [HOM]	Nonessential	NA [HOM]	NA	S
SAW_00745	EF0760	amino acid ABC transporter ATP-binding protein	0.908086	Nonessential	737	0.923097	NC	100	100	100	100	100	No	SP_1242 [ORTH]	Nonessential	SAOUHSC_01990 [HOM]	Nonessential	E
SAW_00746	EF0761	amino acid ABC transporter amino acid-binding/permease	0.731622	Nonessential	2168	0.690965	NC	100	100	100	100	100	No	SP_1241 [ORTH]	Nonessential	SAOUHSC_01991 [HOM]	Nonessential	E; T
SAW_00747	EF0762	UvrABC system protein B	0.898575	Nonessential	1997	0.805007	NC	100	100	100	100	100	No	SP_1238 [ORTH]	High confidence essential	SAOUHSC_00776 [ORTH]	Nonessential	L
SAW_00748	EF0763	UvrABC system protein A	1.62221	Nonessential	2819	1	NC	100	100	100	100	100	No	SP_0186 [ORTH]	High confidence essential	SAOUHSC_00780 [ORTH]	Nonessential	L
SAW_00749	EF0764	hypothetical protein	3.28392	Nonessential	566	1	NC	100	100	0	0	8.33333	No	NA [HOM]	NA	NA [HOM]	NA
SAW_00751	EF0767	hypothetical protein	1.37392	Nonessential	995	0.967219	NC	100	100	100	100	100	No	SP_1565 [ORTH]	Nonessential	SAOUHSC_00788 [ORTH]	High confidence essential	H; G
SAW_00753	EF0769	hypothetical protein	1.28305	Nonessential	923	0.96662	NC	100	100	60	0	45.8333	No	NA [HOM]	NA	NA [HOM]	NA
SAW_00754	EF0770	hypothetical protein	2.38002	Nonessential	518	1	NC	100	98.6486	100	100	100	No	NA [HOM]	NA	NA [HOM]	NA	O
SAW_00756	EF0773	hypothetical protein	1.30198	Nonessential	518	0.971711	NC	100	100	100	100	100	No	NA [HOM]	NA	NA [HOM]	NA
SAW_00757	EF0774	hypothetical protein	2.27302	Nonessential	404	1	NC	100	100	80	100	83.3333	No	NA [HOM]	NA	NA [HOM]	NA
SAW_00758	EF0775	anchor protein	1.75808	Nonessential	2888	1	NC	100	100	0	0	12.5	No	NA [HOM]	NA	NA [HOM]	NA
SAW_00759	EF0776	hypothetical protein	9.16268	Nonessential	383	1	NC	72.7273	89.1892	0	0	8.33333	No	NA [HOM]	NA	NA [HOM]	NA
SAW_00760	EF0778	hypothetical protein	0.506842	Nonessential	509	0.700108	NC	100	100	0	0	8.33333	No	NA [HOM]	NA	SAOUHSC_01113 [HOM]	Nonessential
SAW_00761	EF0779	glycerophosphoryl diester phosphodiesterase	0.554279	Nonessential	1787	0.459052	NC	100	100	100	100	100	No	SP_0994 [ORTH]	High confidence essential	SAOUHSC_00190 [ORTH]	Nonessential	I
SAW_00762	EF0780	MutT/nudix family protein	0.173807	Nonessential	407	0.711493	NC	100	100	0	0	4.16667	No	SP_1783 [HOM]	Nonessential	SAOUHSC_00429 [HOM]	Nonessential
SAW_00763	EF0781	cold shock protein 2	1.37176	Nonessential	200	1	NC	100	100	100	100	100	No	NA [HOM]	NA	SAOUHSC_00819 [ORTH]	Nonessential	K
SAW_00765	EF0782	RNA polymerase sigma-54 factor	4.37667	Nonessential	1331	1	NC	100	100	100	100	100	No	NA [HOM]	NA	NA [HOM]	NA	K
SAW_00766	EF0783	acyltransferase	0.416351	Nonessential	1877	0.320838	NC	100	100	100	100	100	No	SP_2057 [ORTH]	Nonessential	SAOUHSC_00911 [ORTH]	Nonessential	M
SAW_00768	EF0785	drug resistance transporter%2C EmrB/QacA family protein	1.35288	Nonessential	1466	0.970223	NC	100	100	100	100	100	No	SP_0972 [HOM]	Nonessential	SAOUHSC_02420 [ORTH]	Nonessential
SAW_00769	EF0786	tributyrin esterase	1.55186	Nonessential	791	0.988183	NC	100	100	100	100	100	No	SP_0614 [ORTH]	Nonessential	SAOUHSC_02962 [ORTH]	Nonessential	V
SAW_00770	EF0787	TetR family transcriptional regulator	2.63928	Nonessential	662	1	NC	100	100	100	100	45.8333	No	NA [HOM]	NA	NA [HOM]	NA
SAW_00771	EF0789	ABC transporter ATP-binding/permease	0.440635	Nonessential	1715	0.53137	NC	100	100	100	100	100	No	SP_2075 [ORTH]	Nonessential	SAOUHSC_02003 [HOM]	Nonessential	V
SAW_00772	EF0790	ABC transporter ATP-binding/permease	1.10059	Nonessential	1769	0.908869	NC	100	100	100	100	100	No	SP_2073 [ORTH]	Nonessential	SAOUHSC_02003 [HOM]	Nonessential	V
SAW_00773	EF0791	TetR family transcriptional regulator	0.388296	Nonessential	605	0.688702	NC	100	100	100	100	87.5	No	NA [HOM]	NA	SAOUHSC_02897 [HOM]	Nonessential
SAW_00774	EF0792	permease	1.17635	Nonessential	1079	0.943212	NC	100	100	100	100	100	No	NA [HOM]	NA	SAOUHSC_00285 [ORTH]	Nonessential	V
SAW_00775	EF0793	ABC transporter ATP-binding protein	2.19278	Nonessential	668	1	NC	100	100	100	100	100	No	SP_0786 [HOM]	Nonessential	SAOUHSC_00287 [ORTH]	Nonessential	M
SAW_00776	EF0794	rRNA methylase	0.155249	Nonessential	563	0.413279	NC	100	100	100	100	100	No	SP_0652 [ORTH]	Nonessential	SAOUHSC_01878 [ORTH]	Nonessential	R; Q
SAW_00777	EF0795	TIGR01212 family radical SAM protein	2.60191	Nonessential	968	1	NC	100	100	100	100	100	No	NA [HOM]	NA	SAOUHSC_01877 [ORTH]	Nonessential	R
SAW_00778	EF0796	type 2 phosphatidic acid phosphatase	0.558879	Nonessential	650	0.736775	NC	100	100	100	100	100	No	SP_0489 [ORTH]	Nonessential	SAOUHSC_01423 [ORTH]	Nonessential	I
SAW_00779	EF0797	hypothetical protein	0.531176	Nonessential	1025	0.645337	NC	100	100	0	0	16.6667	No	NA [HOM]	NA	NA [HOM]	NA
SAW_00780	EF0798	hypothetical protein	0.205861	Nonessential	659	0.509313	NC	100	100	0	0	16.6667	No	NA [HOM]	NA	NA [HOM]	NA
SAW_00781	EF0799	autolysin	1.34226	Nonessential	2213	0.971711	NC	100	100	100	100	100	No	NA [HOM]	NA	SAOUHSC_02979 [HOM]	Nonessential	M; N
SAW_00783	EF0802	hypothetical protein	8.87487	Nonessential	224	1	NC	100	86.4865	0	0	12.5	No	NA [HOM]	NA	NA [HOM]	NA
SAW_00784	EF0803	hypothetical protein	3.60264	Nonessential	443	1	NC	100	100	100	100	83.3333	No	SP_0772 [HOM]	Nonessential	NA [HOM]	NA
SAW_00785	EF0804	amino acid ABC transporter amino acid-binding protein	2.23746	Nonessential	830	1	NC	100	100	100	100	100	No	SP_1500 [ORTH]	Nonessential	SAOUHSC_02699 [ORTH]	Nonessential	E; T
SAW_00786	EF0805	amino acid ABC transporter ATP-binding protein	0.466157	Nonessential	635	0.812672	NC	100	100	100	100	100	No	SP_1501 [ORTH]	Nonessential	SAOUHSC_01990 [HOM]	Nonessential	E
SAW_00787	EF0806	amino acid ABC transporter permease	0.368924	Nonessential	644	0.614227	NC	100	100	100	100	100	No	SP_1502 [ORTH]	Nonessential	SAOUHSC_01991 [HOM]	Nonessential	E
SAW_00788	EF0807	pheromone-binding protein	2.36771	Nonessential	1631	1	NC	100	100	100	100	95.8333	No	SP_1527 [HOM]	Nonessential	SAOUHSC_00927 [ORTH]	Nonessential	E
SAW_00789	EF0809	transglycosylase-associated protein	2.32254	Nonessential	248	1	NC	100	100	100	100	87.5	No	SP_0279 [HOM]	Nonessential	SAOUHSC_00358 [HOM]	Nonessential
SAW_00790	EF0810	hypothetical protein	0.52811	Nonessential	1724	0.509336	NC	100	97.2973	100	100	37.5	No	NA [HOM]	NA	NA [HOM]	NA	S
SAW_00791	EF0811	hypothetical protein	3.10756	Nonessential	827	1	NC	100	97.2973	0	100	37.5	No	NA [HOM]	NA	NA [HOM]	NA
SAW_00792	EF0812	glucuronyl hydrolase	3.60172	Nonessential	1163	1	NC	100	97.2973	100	100	41.6667	No	SP_0322 [HOM]	Nonessential	NA [HOM]	NA
SAW_00793	EF0813	beta-galactosidase	2.10715	Nonessential	1781	1	NC	100	98.6486	0	100	75	No	SP_0060 [HOM]	Nonessential	NA [HOM]	NA	G
SAW_00794	EF0814	GntR family transcriptional regulator	1.66244	Nonessential	707	0.999913	NC	100	100	100	100	100	No	SP_0058 [ORTH]	Nonessential	SAOUHSC_00234 [HOM]	Nonessential	K
SAW_00796	EF0816	PTS system IIC component	1.32908	Nonessential	791	0.967219	NC	100	100	100	100	100	No	SP_0062 [HOM]	Nonessential	NA [HOM]	NA	G
SAW_00797	EF0817	PTS system IID component	0.641557	Nonessential	800	0.808235	NC	100	100	100	100	100	No	SP_0063 [HOM]	Nonessential	NA [HOM]	NA	G
SAW_00798	EF0818	polysaccharide lyase 8	2.42143	Nonessential	3014	1	NC	100	100	0	100	33.3333	No	SP_0314 [ORTH]	Nonessential	SAOUHSC_02463 [ORTH]	Nonessential
SAW_00799	EF0819	hypothetical protein	3.93164	Nonessential	323	1	NC	100	100	100	100	79.1667	No	SP_0293 [HOM]	Nonessential	NA [HOM]	NA
SAW_00800	EF0820	50S ribosomal protein L25	1.73051	Nonessential	608	1	NC	100	100	100	100	91.6667	No	NA [HOM]	NA	SAOUHSC_00474 [ORTH]	Nonessential	J
SAW_00802	EF0822	TIGR02254 family HAD hydrolase	1.46934	Nonessential	680	0.985652	NC	100	100	100	100	100	No	SP_1171 [ORTH]	Nonessential	SAOUHSC_01137 [ORTH]	Nonessential	H
SAW_00803	EF0824	acetyltransferase	2.11804	Nonessential	455	1	NC	100	100	100	100	91.6667	No	NA [HOM]	NA	NA [HOM]	NA
SAW_00804	EF0825	uridine kinase	1.76243	Nonessential	629	1	NC	100	100	100	100	100	No	SP_1208 [ORTH]	Nonessential	SAOUHSC_01715 [ORTH]	Nonessential	F
SAW_00805	EF0826	PemK family transcriptional regulator	5.15236	Nonessential	341	1	NC	100	100	100	100	100	No	NA [HOM]	NA	SAOUHSC_02303 [HOM]	Nonessential	V
SAW_00806	EF0827	gfo/Idh/MocA family oxidoreductase	1.18943	Nonessential	965	0.940178	NC	100	100	100	100	100	No	SP_1482 [HOM]	Nonessential	SAOUHSC_00179 [HOM]	Nonessential	R
SAW_00807	EF0828	BglG family transcriptional antiterminator	1.59637	Nonessential	1919	1	NC	100	100	100	100	91.6667	No	SP_0306 [HOM]	Nonessential	SAOUHSC_00313 [HOM]	Nonessential	K
SAW_00813	EF0834	PTS system%2C cellobiose-specific IIC component	0.289182	Nonessential	1313	0.271761	NC	100	100	100	100	100	No	SP_0474 [HOM]	Nonessential	SAOUHSC_02450 [HOM]	Nonessential	G
SAW_00814	EF0835	hypothetical protein	0.571962	Nonessential	248	0.90833	NC	100	100	0	0	20.8333	No	NA [HOM]	NA	NA [HOM]	NA
SAW_00815	EF0836	hypothetical protein	0.547601	Nonessential	1088	0.710858	NC	100	100	100	100	100	No	NA [HOM]	NA	SAOUHSC_00156 [HOM]	Nonessential	S
SAW_00816	EF0837	dihydroorotase	1.48558	Nonessential	1109	0.985652	NC	100	100	60	33.3333	75	No	NA [HOM]	NA	NA [HOM]	NA	R
SAW_00819	EF0840	carbohydrate kinase	4.95686	Nonessential	1010	1	NC	100	100	100	100	87.5	No	SP_0318 [ORTH]	Nonessential	NA [HOM]	NA	G
SAW_00820	EF0841	hypothetical protein	0.180689	Nonessential	1028	0.273453	NC	100	100	100	100	95.8333	No	SP_0806 [HOM]	High confidence essential	SAOUHSC_00005 [HOM]	High confidence essential	L
SAW_00821	EF0842	hypothetical protein	0.118496	Nonessential	446	0.455647	NC	100	100	100	100	100	No	NA [HOM]	NA	SAOUHSC_00689 [ORTH]	Nonessential	S
SAW_00824	EF0846	DEAD-box ATP dependent DNA helicase	0.532886	Nonessential	1547	0.621684	NC	100	100	100	100	100	No	SP_1586 [ORTH]	Nonessential	SAOUHSC_02316 [ORTH]	Domain essential	L
SAW_00827	EF0850	PemK family transcriptional regulator	0.247618	Nonessential	377	0.805144	NC	100	100	100	100	100	No	NA [HOM]	NA	SAOUHSC_02303 [ORTH]	Nonessential	V
SAW_00828	EF0851	hypothetical protein	0.571347	Nonessential	695	0.785526	NC	100	100	0	0	25	No	NA [HOM]	NA	NA [HOM]	NA
SAW_00829	EF0852	hypothetical protein	0.531382	Nonessential	1295	0.711227	NC	100	100	0	0	37.5	No	NA [HOM]	NA	NA [HOM]	NA
SAW_00830	EF0854	signal peptidase I	4.27132	Nonessential	725	1	NC	100	100	100	100	100	No	SP_0402 [HOM]	High confidence essential	SAOUHSC_00903 [HOM]	High confidence essential	U
SAW_00831	EF0855	hypothetical protein	1.81405	Nonessential	1478	1	NC	100	100	100	100	79.1667	No	SP_2187 [ORTH]	Nonessential	NA [HOM]	NA
SAW_00832	EF0856	aldo/keto reductase	0.40766	Nonessential	752	0.708593	NC	100	100	0	0	75	No	NA [HOM]	NA	NA [HOM]	NA	T
SAW_00833	EF0857	hypothetical protein	0.993106	Nonessential	230	0.991026	NC	100	100	0	0	20.8333	No	NA [HOM]	NA	NA [HOM]	NA
SAW_00834	EF0858	phage infection protein	1.06583	Nonessential	2666	0.890579	NC	100	100	100	100	100	No	SP_2233 [HOM]	Nonessential	SAOUHSC_02978 [ORTH]	Nonessential	S
SAW_00835	EF0859	cation efflux family protein	1.20694	Nonessential	1169	0.951095	NC	100	100	100	100	100	No	SP_1552 [ORTH]	Nonessential	SAOUHSC_02704 [ORTH]	Nonessential	P
SAW_00836	EF0860	APC family amino acid-polyamine-organocation transporter	2.43504	Nonessential	1823	1	NC	100	100	100	100	91.6667	No	NA [HOM]	NA	SAOUHSC_02733 [ORTH]	Nonessential	E
SAW_00837	EF0861	acetyltransferase	0.991793	Nonessential	464	0.967219	NC	100	98.6486	80	100	45.8333	No	NA [HOM]	NA	NA [HOM]	NA
SAW_00838	EF0862	glycine betaine/carnitine/choline ABC transporter permease	2.17233	Nonessential	662	1	NC	100	100	100	100	100	No	SP_1860 [HOM]	Nonessential	SAOUHSC_02741 [ORTH]	Nonessential	E
SAW_00839	EF0863	glycine betaine/carnitine/choline ABC transporter glycine betaine/carnitine/choline-binding protein	0.686976	Nonessential	923	0.805144	NC	100	100	100	100	100	No	SP_1860 [HOM]	Nonessential	SAOUHSC_02742 [ORTH]	Nonessential	M
SAW_00840	EF0864	glycine betaine/carnitine/choline ABC transporter permease	0.637154	Nonessential	635	0.824308	NC	100	100	100	100	100	No	SP_1860 [ORTH]	Nonessential	SAOUHSC_02743 [ORTH]	Nonessential	E
SAW_00841	EF0865	glycine betaine/carnitine/choline ABC transporter ATP-binding protein	1.01766	Nonessential	1184	0.912293	NC	100	100	100	100	100	No	SP_1861 [ORTH]	Nonessential	SAOUHSC_02744 [ORTH]	Nonessential	E
SAW_00842	EF0867	glyoxalase	3.14238	Nonessential	890	1	NC	100	100	100	100	83.3333	No	NA [HOM]	NA	SAOUHSC_00318 [HOM]	Nonessential	Q
SAW_00843	EF0868	S-adenosylmethionine:tRNA ribosyltransferase-isomerase	0.294514	Nonessential	1031	0.4944	NC	100	100	100	100	100	No	SP_1416 [ORTH]	Nonessential	SAOUHSC_01749 [ORTH]	Nonessential	J
SAW_00845	EF0871	calcium-translocating P-type ATPase%2C PMCA-type	1.70749	Nonessential	2645	1	NC	100	100	100	100	100	No	SP_1551 [HOM]	High confidence essential	SAOUHSC_02873 [HOM]	Nonessential	P
SAW_00846	EF0872	potassium uptake protein	2.44703	Nonessential	2006	1	NC	100	100	100	100	95.8333	No	NA [HOM]	NA	NA [HOM]	NA	P
SAW_00847	EF0873	cro/CI family transcriptional regulator	0.411232	Nonessential	698	0.673894	NC	100	100	100	0	50	No	SP_1130 [HOM]	High confidence essential	NA [HOM]	NA	K
SAW_00848	EF0875	copper-translocating P-type ATPase	1.50817	Nonessential	2105	1	NC	100	100	100	100	100	No	SP_0729 [HOM]	Nonessential	SAOUHSC_02873 [HOM]	Nonessential	P
SAW_00850	EF0877	aldo/keto reductase	2.18476	Nonessential	911	1	NC	100	100	100	100	100	No	SP_0791 [ORTH]	Nonessential	SAOUHSC_00696 [ORTH]	Nonessential	R
SAW_00852	EF0879	formamidopyrimidine-DNA glycosylase	0.406512	Nonessential	842	0.729688	NC	100	100	100	100	100	No	SP_0970 [ORTH]	Nonessential	SAOUHSC_01796 [ORTH]	Nonessential	L
SAW_00860	EF0887	glycosyl transferase%2C group 2 family protein	0.984014	Nonessential	1262	0.923097	NC	100	100	100	100	83.3333	No	SP_1764 [HOM]	Nonessential	SAOUHSC_03002 [ORTH]	Nonessential	N
SAW_00861	EF0888	hypothetical protein	1.48828	Nonessential	2066	1	NC	100	100	0	0	12.5	No	NA [HOM]	NA	NA [HOM]	NA
SAW_00862	EF0889	hypothetical protein	1.29142	Nonessential	848	0.99018	NC	100	100	0	0	12.5	No	NA [HOM]	NA	NA [HOM]	NA	T
SAW_00863	EF0890	hypothetical protein	0.750082	Nonessential	311	0.985267	NC	100	100	100	100	41.6667	No	NA [HOM]	NA	NA [HOM]	NA
SAW_00864	EF0891	aspartate aminotransferase	2.99028	Nonessential	1154	1	NC	100	100	100	100	100	No	SP_1544 [HOM]	High confidence essential	SAOUHSC_00989 [HOM]	Nonessential	E
SAW_00865	EF0892	amino acid ABC transporter ATP-binding protein	0.127483	Nonessential	722	0.551332	NC	100	100	100	100	100	No	SP_0824 [ORTH]	Nonessential	SAOUHSC_01990 [ORTH]	Nonessential	E
SAW_00866	EF0893	amino acid ABC transporter amino acid-binding/permease	1.15614	Nonessential	1463	0.970223	NC	100	100	100	100	100	No	SP_0453 [ORTH]	Nonessential	SAOUHSC_01991 [ORTH]	Nonessential	E; T
SAW_00867	EF0895	oxidoreductase	2.14055	Nonessential	1088	1	NC	100	100	100	33.3333	79.1667	No	SP_0253 [HOM]	Nonessential	NA [HOM]	NA	C
SAW_00868	EF0896	queuine tRNA-ribosyltransferase	1.48017	Nonessential	1145	1	NC	100	100	100	100	100	No	SP_2058 [ORTH]	Nonessential	SAOUHSC_01748 [ORTH]	Nonessential	J
SAW_00869	EF0897	preprotein translocase%2C YajC subunit	3.00222	Nonessential	377	1	NC	100	100	100	100	100	No	SP_2029 [HOM]	Nonessential	SAOUHSC_01747 [HOM]	Nonessential	U
SAW_00870	EF0899	hypothetical protein	0.266762	Nonessential	287	0.864315	NC	100	100	0	0	12.5	No	NA [HOM]	NA	NA [HOM]	NA
SAW_00871	EF0900	bifunctional acetaldehyde-CoA/alcohol dehydrogenase	1.01567	Nonessential	2597	0.940178	NC	100	100	100	100	100	No	SP_2026 [ORTH]	Nonessential	SAOUHSC_00113 [ORTH]	Nonessential	C
SAW_00876	EF0905	pentapeptide repeat-containing protein	2.66637	Nonessential	635	1	NC	100	100	100	100	75	No	NA [HOM]	NA	NA [HOM]	NA	S
SAW_00877	EF0906	hypothetical protein	1.6054	Nonessential	1073	1	NC	100	100	100	100	79.1667	No	NA [HOM]	NA	NA [HOM]	NA	S
SAW_00878	EF0907	peptide ABC transporter peptide-binding protein	1.91749	Nonessential	1670	1	NC	100	100	100	100	95.8333	No	SP_1527 [HOM]	Nonessential	SAOUHSC_00927 [ORTH]	Nonessential	E
SAW_00880	EF0909	peptide ABC transporter permease	0.52131	Nonessential	941	0.791007	NC	100	100	100	100	100	No	SP_1890 [HOM]	Nonessential	SAOUHSC_00923 [ORTH]	Nonessential	E; P
SAW_00881	EF0910	peptide ABC transporter permease	1.54384	Nonessential	1052	1	NC	100	100	100	100	100	No	SP_1889 [ORTH]	Nonessential	SAOUHSC_00924 [ORTH]	Nonessential	E; P
SAW_00882	EF0911	peptide ABC transporter ATP-binding protein	0.28037	Nonessential	1058	0.630972	NC	100	100	100	100	100	No	SP_1888 [ORTH]	Nonessential	SAOUHSC_00925 [ORTH]	Nonessential	E; P
SAW_00883	EF0912	peptide ABC transporter ATP-binding protein	0.260661	Nonessential	956	0.677853	NC	100	100	100	100	100	No	SP_1887 [ORTH]	Nonessential	SAOUHSC_00926 [ORTH]	Nonessential	E
SAW_00889	EF0918	membrane protein	0.11439	Nonessential	359	0.569803	NC	100	100	100	100	79.1667	No	SP_2061 [ORTH]	Nonessential	SAOUHSC_00381 [ORTH]	Nonessential	S
SAW_00890	EF0919	acetyltransferase	0.178646	Nonessential	434	0.711493	NC	100	100	0	33.3333	70.8333	No	NA [HOM]	NA	NA [HOM]	NA	K; R
SAW_00891	EF0920	hypothetical protein	0.832122	Nonessential	515	0.967219	NC	100	100	0	0	37.5	No	NA [HOM]	NA	SAOUHSC_00753 [HOM]	Nonessential	R
SAW_00892	EF0921	sulfate transporter	2.06167	Nonessential	1175	1	NC	100	100	100	100	66.6667	No	NA [HOM]	NA	NA [HOM]	NA	P
SAW_00894	EF0922	integral membrane protein	0.484933	Nonessential	1028	0.805144	NC	100	100	100	100	100	No	SP_0034 [ORTH]	Nonessential	SAOUHSC_00322 [ORTH]	Nonessential	S
SAW_00896	EF0924	hypothetical protein	0.608172	Nonessential	872	0.918723	NC	100	100	0	33.3333	37.5	No	NA [HOM]	NA	SAOUHSC_01174 [HOM]	Nonessential	R
SAW_00897	EF0925	hypothetical protein	0.76288	Nonessential	224	0.979731	NC	100	100	0	0	41.6667	No	NA [HOM]	NA	NA [HOM]	NA
SAW_00898	EF0926	DNA-binding response regulator	2.14232	Nonessential	674	1	NC	100	100	100	100	100	No	SP_1633 [ORTH]	Nonessential	SAOUHSC_00665 [ORTH]	Nonessential	K; T
SAW_00899	EF0927	sensor histidine kinase	2.04077	Nonessential	1025	1	NC	100	100	100	100	100	No	SP_1632 [ORTH]	Nonessential	SAOUHSC_00666 [ORTH]	Nonessential	T
SAW_00900	EF0928	glucose uptake protein	0.831217	Nonessential	863	0.964888	NC	100	100	100	100	95.8333	No	NA [HOM]	NA	SAOUHSC_02520 [ORTH]	Nonessential	G
SAW_00901	EF0929	amino acid permease	2.26789	Nonessential	1391	1	NC	100	100	100	100	100	No	SP_1001 [ORTH]	Nonessential	SAOUHSC_02923 [ORTH]	Nonessential	E
SAW_00903	EF0931	hypothetical protein	0.590611	Nonessential	275	0.967219	NC	100	81.0811	0	0	4.16667	No	NA [HOM]	NA	NA [HOM]	NA
SAW_00904	EF0932	hypothetical protein	0.432635	Nonessential	605	0.816104	NC	100	100	100	100	87.5	No	NA [HOM]	NA	NA [HOM]	NA
SAW_00905	EF0933	DNA helicase II/ATP-dependent DNA helicase PcrA	0.89295	Nonessential	2198	0.959339	NC	100	100	100	100	100	No	NA [HOM]	NA	NA [HOM]	NA	L
SAW_00906	EF0934	TatD family hydrolase	1.97959	Nonessential	770	1	NC	100	100	100	100	100	No	SP_1991 [ORTH]	Nonessential	SAOUHSC_00462 [ORTH]	Nonessential	N
SAW_00907	EF0935	ribonuclease M5	0.50702	Nonessential	584	0.911178	NC	100	100	100	100	100	No	SP_1990 [ORTH]	High confidence essential	SAOUHSC_00463 [ORTH]	Nonessential	J
SAW_00909	EF0937	hypothetical protein	1.11743	Nonessential	617	1	NC	100	100	100	100	100	No	SP_1233 [ORTH]	Nonessential	NA [HOM]	NA
SAW_00910	EF0938	sugar ABC transporter ATP-binding protein	0.674219	Nonessential	1103	0.90833	NC	100	100	100	100	100	No	SP_1580 [ORTH]	Nonessential	SAOUHSC_00175 [ORTH]	Nonessential	G
SAW_00911	EF0939	methylglyoxal synthase	0.472262	Nonessential	422	0.958312	NC	100	100	100	100	70.8333	No	NA [HOM]	NA	NA [HOM]	NA	G
SAW_00912	EF0940	hypothetical protein	3.8156	Nonessential	539	1	NC	100	100	100	100	100	No	NA [HOM]	NA	NA [HOM]	NA
SAW_00913	EF0941	ABC transporter ATP-binding/permease	0.390357	Nonessential	1766	0.667846	NC	100	100	100	100	100	No	SP_1357 [ORTH]	Nonessential	SAOUHSC_02003 [HOM]	Nonessential	V
SAW_00914	EF0942	ABC transporter ATP-binding/permease	0.372265	Nonessential	1727	0.630972	NC	100	100	100	100	100	No	SP_1358 [HOM]	Nonessential	SAOUHSC_00647 [HOM]	Nonessential	V
SAW_00915	EF0943	hypothetical protein	1.1885	Nonessential	767	1	NC	100	100	0	0	70.8333	No	NA [HOM]	NA	NA [HOM]	NA	S
SAW_00916	EF0944	extracellular protein	0.15108	Nonessential	1217	0.451648	NC	100	100	0	0	79.1667	No	NA [HOM]	NA	NA [HOM]	NA	S
SAW_00917	EF0945	acetyltransferase	1.49146	Nonessential	563	1	NC	100	100	100	100	91.6667	No	NA [HOM]	NA	SAOUHSC_00979 [ORTH]	Nonessential
SAW_00918	EF0946	hypothetical protein	0.166349	Nonessential	524	0.710858	NC	100	100	100	100	100	No	NA [HOM]	NA	NA [HOM]	NA
SAW_00919	EF0947	HAD superfamily hydrolase	0.653596	Nonessential	869	0.922495	NC	100	100	100	100	100	No	SP_1291 [ORTH]	Nonessential	SAOUHSC_00542 [ORTH]	Nonessential	R; H
SAW_00920	EF0948	uracil-DNA glycosylase	2.11763	Nonessential	680	1	NC	100	100	100	100	100	No	SP_1169 [ORTH]	Nonessential	SAOUHSC_00564 [ORTH]	Nonessential	L
SAW_00921	EF0949	phosphate acetyltransferase	0.667586	Nonessential	983	0.924047	NC	100	100	100	100	100	No	SP_1100 [ORTH]	Nonessential	SAOUHSC_00574 [ORTH]	High confidence essential	C
SAW_00922	EF0950	tRNA threonylcarbamoyl adenosine modification protein YjeE	0.151591	Nonessential	479	0.719173	NC	100	100	100	100	100	No	SP_1944 [ORTH]	High confidence essential	SAOUHSC_02280 [ORTH]	High confidence essential	J
SAW_00923	EF0951	acetyltransferase	0.917836	Nonessential	521	0.996022	NC	100	100	100	100	95.8333	No	SP_1943 [ORTH]	Nonessential	SAOUHSC_00663 [HOM]	Nonessential	K; R
SAW_00926	EF0955	aldose 1-epimerase	0.250428	Nonessential	1007	0.615828	NC	100	100	100	100	100	No	SP_0066 [HOM]	Nonessential	SAOUHSC_02614 [HOM]	Nonessential	G
SAW_00929	EF0958	PTS system%2C IIBC component	0.230012	Nonessential	2168	0.34071	NC	100	100	100	100	100	No	SP_0758 [ORTH]	Nonessential	SAOUHSC_02848 [HOM]	Nonessential	G
SAW_00930	EF0960	maltose 6'-phosphate phosphatase	0.219482	Nonessential	824	0.659482	NC	100	100	100	100	95.8333	No	SP_0760 [ORTH]	Nonessential	NA [HOM]	NA	R
SAW_00931	EF0961	pyrroline-5-carboxylate reductase	0.476556	Nonessential	815	0.894463	NC	100	100	100	100	100	No	SP_0933 [ORTH]	Nonessential	SAOUHSC_01597 [ORTH]	Nonessential	E
SAW_00934	EF0964	hypothetical protein	0.178966	Nonessential	290	0.94814	NC	100	100	100	100	83.3333	No	NA [HOM]	NA	NA [HOM]	NA	V
SAW_00935	EF0965	antibiotic transport system permease	1.69315	Nonessential	713	1	NC	72.7273	56.7568	0	0	8.33333	No	NA [HOM]	NA	SAOUHSC_02833 [ORTH]	Nonessential
SAW_00936	EF0966	MerR family transcriptional regulator	2.00406	Nonessential	776	1	NC	100	98.6486	100	100	50	No	SP_0739 [HOM]	Nonessential	SAOUHSC_02461 [HOM]	Nonessential
SAW_00937	EF0967	hypothetical protein	1.40483	Nonessential	1892	1	NC	100	94.5946	0	0	50	No	NA [HOM]	NA	NA [HOM]	NA	S
SAW_00942	EF0971	phosphate-starvation-inducible protein PsiE	2.49478	Nonessential	452	1	NC	100	100	0	0	70.8333	No	NA [HOM]	NA	NA [HOM]	NA	R
SAW_00943	EF0972	DNA repair exonuclease	0.239618	Nonessential	815	0.645337	NC	100	100	0	0	75	No	NA [HOM]	NA	NA [HOM]	NA	R
SAW_00944	EF0973	proline dipeptidase	0.596203	Nonessential	1064	0.89129	NC	100	100	100	100	100	No	SP_0187 [ORTH]	Nonessential	SAOUHSC_01626 [ORTH]	Nonessential	E
SAW_00945	EF0974	hypothetical protein	0.808124	Nonessential	320	0.997388	NC	100	100	0	0	45.8333	No	NA [HOM]	NA	NA [HOM]	NA	V
SAW_00951	EF0981	geranyltranstransferase	0.562806	Nonessential	881	0.906674	NC	100	100	100	100	100	No	SP_1205 [ORTH]	Nonessential	SAOUHSC_01618 [ORTH]	Domain essential	H
SAW_00953	EF0983	arginine repressor	1.09538	Nonessential	449	1	NC	100	100	100	100	100	No	SP_1203 [ORTH]	Nonessential	SAOUHSC_01617 [ORTH]	Nonessential	K
SAW_00954	EF0984	DNA repair protein RecN	1.08352	Nonessential	1673	1	NC	100	100	100	100	100	No	SP_1202 [ORTH]	Nonessential	SAOUHSC_01615 [ORTH]	Domain essential	L
SAW_00956	EF0986	cation transporter	0.234567	Nonessential	965	0.575462	NC	100	100	100	100	100	No	SP_0185 [ORTH]	High confidence essential	SAOUHSC_02660 [ORTH]	Nonessential	P
SAW_00959	EF0989	ribosomal RNA small subunit methyltransferase H	0.245115	Nonessential	956	0.666813	NC	100	100	100	100	100	No	SP_0334 [ORTH]	High confidence essential	SAOUHSC_01143 [ORTH]	High confidence essential	J
SAW_00968	EF0998	YggS family pyridoxal phosphate enzyme	0.713279	Nonessential	677	0.94144	NC	100	100	100	100	100	No	SP_1665 [ORTH]	Nonessential	SAOUHSC_01153 [ORTH]	Nonessential	R
SAW_00969	EF0999	cell division protein SepF	0.951137	Nonessential	644	0.981739	NC	100	100	100	100	100	No	SP_1664 [HOM]	Nonessential	SAOUHSC_01154 [ORTH]	Nonessential	D
SAW_00970	EF1000	YggT family protein	0.265741	Nonessential	209	0.9262	NC	100	100	0	0	75	No	SP_1663 [HOM]	Nonessential	NA [HOM]	NA
SAW_00971	EF1001	S4 Domain-containing protein	0.776084	Nonessential	782	0.94814	NC	100	100	100	100	100	No	SP_1662 [ORTH]	Nonessential	SAOUHSC_01156 [ORTH]	Nonessential	R
SAW_00976	EF1006	hypothetical protein	2.08531	Nonessential	368	1	NC	100	100	100	100	79.1667	No	NA [HOM]	NA	NA [HOM]	NA
SAW_00978	EF1008	gfo/Idh/MocA family oxidoreductase	0.410298	Nonessential	998	0.777003	NC	100	100	100	100	100	No	SP_1482 [ORTH]	Nonessential	NA [HOM]	NA	R
SAW_00980	EF1010	sigma-54 factor interaction Domain-containing protein	0.621406	Nonessential	2705	0.764399	NC	100	100	100	100	100	No	SP_0576 [HOM]	Nonessential	NA [HOM]	NA	K; T
SAW_00982	EF1013	PTS system%2C cellobiose-specific IIC component	0.403779	Nonessential	1463	0.694881	NC	100	100	100	100	100	No	SP_0474 [HOM]	Nonessential	SAOUHSC_02450 [HOM]	Nonessential	G
SAW_00983	EF1014	hypothetical protein	0.779873	Nonessential	218	1	NC	100	97.2973	100	100	54.1667	No	NA [HOM]	NA	NA [HOM]	NA
SAW_00984	EF1015	hypothetical protein	0.534824	Nonessential	194	0.989338	NC	100	97.2973	100	100	50	No	NA [HOM]	NA	NA [HOM]	NA
SAW_00985	EF1016	hypothetical protein	3.06262	Nonessential	410	1	NC	100	97.2973	100	100	62.5	No	NA [HOM]	NA	NA [HOM]	NA
SAW_00988	EF1019	PTS system%2C cellobiose-specific IIC component	0.462625	Nonessential	1277	0.712255	NC	100	100	100	100	100	No	SP_0474 [HOM]	Nonessential	SAOUHSC_02450 [HOM]	Nonessential	G
SAW_00989	EF1020	glycosyl hydrolase	0.738946	Nonessential	1394	0.907826	NC	100	100	100	100	100	No	SP_0265 [ORTH]	Nonessential	SAOUHSC_02449 [ORTH]	Nonessential	G
SAW_00990	EF1021	GNAT family acetyltransferase	4.10617	Nonessential	1193	1	NC	100	100	100	100	95.8333	No	NA [HOM]	NA	NA [HOM]	NA	R
SAW_00991	EF1022	hypothetical protein	9.1048	Nonessential	119	1	NC	100	100	0	0	4.16667	No	NA [HOM]	NA	NA [HOM]	NA
SAW_00993	EF1023	hypothetical protein	2.05852	Nonessential	332	1	NC	100	100	100	66.6667	29.1667	No	SP_0302 [ORTH]	Nonessential	NA [HOM]	NA	C
SAW_00994	EF1024	pyruvate%2C phosphate dikinase	0.355381	Nonessential	2645	0.571733	NC	100	100	100	100	100	No	SP_1176 [HOM]	High confidence essential	SAOUHSC_01029 [HOM]	Domain essential	G
SAW_00996	EF1026	hypothetical protein	1.80224	Nonessential	812	1	NC	100	100	100	100	100	No	NA [HOM]	NA	SAOUHSC_01664 [ORTH]	Nonessential	T
SAW_00998	EF1028	alpha/beta fold family hydrolase	1.14733	Nonessential	734	1	NC	100	100	100	100	87.5	No	NA [HOM]	NA	SAOUHSC_00984 [HOM]	Nonessential	R; H
SAW_01000	EF1030	endonuclease/exonuclease/phosphatase	0.169954	Nonessential	1055	0.461472	NC	100	100	0	0	62.5	No	NA [HOM]	NA	NA [HOM]	NA
SAW_01001	EF1031	MTA/SAH nucleosidase	0.427668	Nonessential	656	0.843126	NC	100	100	100	100	100	No	SP_0991 [HOM]	High confidence essential	SAOUHSC_01702 [HOM]	Domain essential	F
SAW_01002	EF1032	excinuclease ABC subunit A	1.6907	Nonessential	2237	1	NC	100	100	100	100	100	No	SP_0186 [HOM]	High confidence essential	SAOUHSC_00780 [HOM]	Nonessential	L
SAW_01003	EF1033	6-aminohexanoate-cyclic-dimer hydrolase	0.754207	Nonessential	2261	0.909773	NC	100	100	100	100	100	No	SP_0437 [HOM]	High confidence essential	SAOUHSC_02117 [HOM]	High confidence essential	J
SAW_01007	EF1037	aspartate 4-decarboxylase	0.937203	Nonessential	1610	0.970476	NC	100	100	0	0	45.8333	No	NA [HOM]	NA	NA [HOM]	NA	E
SAW_01008	EF1038	lipoprotein	1.54182	Nonessential	1085	1	NC	100	100	0	0	16.6667	No	NA [HOM]	NA	NA [HOM]	NA
SAW_01011	EF1041	xanthine/uracil permease	0.178737	Nonessential	1406	0.390454	NC	100	100	100	100	100	No	SP_0287 [ORTH]	Nonessential	SAOUHSC_02516 [ORTH]	Nonessential	F
SAW_01012	EF1042	multidrug resistance protein	0.830754	Nonessential	1196	0.961031	NC	100	100	100	100	100	No	SP_0972 [ORTH]	Nonessential	SAOUHSC_00078 [ORTH]	Nonessential
SAW_01016	EF1046	pyruvate kinase	0.147179	Nonessential	1757	0.293491	NC	100	100	100	100	100	No	SP_0897 [ORTH]	High confidence essential	SAOUHSC_01806 [ORTH]	Domain essential	G; T
SAW_01018	EF1048	50S ribosomal protein	0.277861	Nonessential	179	0.974677	NC	100	100	100	100	100	No	SP_2134 [HOM]	Nonessential	NA [HOM]	NA	J
SAW_01020	EF1050	DNA-binding response regulator	4.09248	Nonessential	686	1	NC	100	100	100	100	100	No	SP_1227 [HOM]	High confidence essential	SAOUHSC_01420 [ORTH]	Nonessential	K; T
SAW_01021	EF1051	sensor histidine kinase	4.58968	Nonessential	1508	1	NC	100	100	100	100	100	No	SP_0799 [ORTH]	Nonessential	SAOUHSC_01419 [ORTH]	Nonessential	T
SAW_01036	EF1053	ABC transporter ATP-binding protein	0.166334	Nonessential	809	0.596767	NC	100	100	100	100	100	No	SP_1580 [HOM]	Nonessential	SAOUHSC_00731 [HOM]	Nonessential	P
SAW_01037	EF1054	ABC transporter permease	1.11588	Nonessential	1757	1	NC	100	100	0	0	12.5	No	NA [HOM]	NA	NA [HOM]	NA	P
SAW_01038	EF1055	tunicamycin resistance protein	0.734066	Nonessential	512	0.978729	NC	100	100	0	0	4.16667	No	NA [HOM]	NA	NA [HOM]	NA
SAW_01039	EF1057	Mn2+/Fe2+ transporter	0.572402	Nonessential	1598	0.802306	NC	100	100	100	100	100	No	NA [HOM]	NA	SAOUHSC_01053 [ORTH]	Nonessential	P
SAW_01040	EF1058	universal stress protein	1.21124	Nonessential	425	1	NC	100	100	100	100	100	No	SP_1996 [HOM]	Nonessential	SAOUHSC_01819 [HOM]	Nonessential	T
SAW_01041	EF1059	purine catabolism regulatory protein	0.282887	Nonessential	1670	0.509417	NC	100	100	0	0	41.6667	No	NA [HOM]	NA	NA [HOM]	NA	K
SAW_01042	EF1060	pheromone-binding protein	2.99789	Nonessential	1661	1	NC	100	100	100	100	95.8333	No	SP_1891 [HOM]	Nonessential	SAOUHSC_00927 [HOM]	Nonessential	E
SAW_01043	EF1061	deaminase	0.840619	Nonessential	1223	0.945446	NC	100	100	0	0	54.1667	No	NA [HOM]	NA	NA [HOM]	NA	F; R
SAW_01044	EF1062	deaminase	1.7176	Nonessential	1217	1	NC	100	100	0	0	54.1667	No	NA [HOM]	NA	NA [HOM]	NA	F; R
SAW_01045	EF1063	GAF Domain-containing protein	0.949371	Nonessential	479	0.987903	NC	100	100	100	100	100	No	SP_0864 [ORTH]	Nonessential	SAOUHSC_01828 [ORTH]	Nonessential	V; T
SAW_01047	EF1066	hexapeptide repeat-containing acetyltransferase	0.953653	Nonessential	638	0.98362	NC	100	100	100	100	100	No	SP_0074 [ORTH]	Nonessential	SAOUHSC_02871 [ORTH]	Nonessential	R
SAW_01049	EF1068	galactose mutarotase	0.686943	Nonessential	1037	0.92696	NC	100	100	100	100	100	No	SP_0066 [ORTH]	Nonessential	SAOUHSC_02614 [ORTH]	Nonessential	G
SAW_01051	EF1070	UDP-glucose 4-epimerase GalE	2.5616	Nonessential	989	1	NC	100	100	100	100	100	No	SP_1828 [ORTH]	Nonessential	SAOUHSC_00088 [ORTH]	Nonessential	M
SAW_01052	EF1071	galactose-1-phosphate uridylyltransferase	2.95662	Nonessential	1493	1	NC	100	100	100	100	100	No	SP_1829 [ORTH]	Nonessential	NA [HOM]	NA	G
SAW_01053	EF1072	LacI family transcriptional regulator	0.149969	Nonessential	1004	0.597863	NC	100	100	100	100	100	No	SP_1854 [ORTH]	Nonessential	SAOUHSC_01850 [HOM]	Nonessential	K
SAW_01057	EF1076	streptomycin 3''-adenylyltransferase	0.375228	Nonessential	758	0.706359	NC	45.4545	45.9459	0	0	4.16667	No	NA [HOM]	NA	NA [HOM]	NA	R
SAW_01058	EF1077	acetyltransferase	2.70475	Nonessential	440	1	NC	100	100	100	66.6667	45.8333	No	SP_1023 [ORTH]	Nonessential	SAOUHSC_02248 [HOM]	Nonessential	K; R
SAW_01059	EF1078	multidrug resistance protein	1.49352	Nonessential	1154	1	NC	100	100	100	100	100	No	SP_0972 [HOM]	Nonessential	SAOUHSC_00703 [ORTH]	Nonessential
SAW_01061	EF1080	DNA polymerase V	1.38146	Nonessential	1316	1	NC	100	100	100	100	100	No	SP_0458 [HOM]	Nonessential	SAOUHSC_01363 [ORTH]	Nonessential	L
SAW_01062	EF1081	hypothetical protein	1.29822	Nonessential	389	1	NC	100	100	100	100	45.8333	No	NA [HOM]	NA	NA [HOM]	NA
SAW_01063	EF1082	hypothetical protein	0.110929	Nonessential	182	0.902105	NC	100	100	0	0	4.16667	No	NA [HOM]	NA	NA [HOM]	NA
SAW_01064	EF1083	hypothetical protein	1.29503	Nonessential	305	1	NC	100	100	0	0	4.16667	No	NA [HOM]	NA	NA [HOM]	NA
SAW_01065	EF1084	universal stress protein	1.3303	Nonessential	431	1	NC	100	100	100	100	100	No	SP_1996 [HOM]	Nonessential	SAOUHSC_01819 [HOM]	Nonessential	T
SAW_01066	EF1085	hypothetical protein	2.46201	Nonessential	242	1	NC	100	100	0	0	4.16667	No	NA [HOM]	NA	NA [HOM]	NA
SAW_01067	EF1086	spermine/spermidine acetyltransferase	3.454	Nonessential	446	1	NC	100	100	0	0	50	No	SP_1019 [HOM]	Nonessential	SAOUHSC_00430 [HOM]	Nonessential	K; R
SAW_01068	EF1088	DSBA-like thioredoxin Domain-containing protein	0.429548	Nonessential	713	0.849028	NC	100	100	0	0	16.6667	No	NA [HOM]	NA	NA [HOM]	NA	O
SAW_01069	EF1089	hypothetical protein	2.34024	Nonessential	395	1	NC	100	100	0	0	16.6667	No	NA [HOM]	NA	NA [HOM]	NA	S
SAW_01071	EF1091	von Willebrand factor type A Domain-containing protein	0.498743	Nonessential	3311	0.50351	NC	100	100	100	100	79.1667	No	SP_0462 [HOM]	Nonessential	NA [HOM]	NA
SAW_01073	EF1093	cell wall surface anchor protein	1.18573	Nonessential	1883	0.989338	NC	100	100	100	100	70.8333	No	SP_0463 [HOM]	Nonessential	NA [HOM]	NA
SAW_01074	EF1094	sortase	2.50627	Nonessential	854	1	NC	100	100	100	100	83.3333	No	SP_0466 [ORTH]	Nonessential	SAOUHSC_02834 [HOM]	Nonessential	M
SAW_01075	EF1095	hypothetical protein	5.1933	Nonessential	293	1	NC	90.9091	90.5405	0	0	4.16667	No	NA [HOM]	NA	NA [HOM]	NA
SAW_01076	EF1096	hypothetical protein	0.193673	Nonessential	203	0.814159	NC	100	100	100	100	54.1667	No	NA [HOM]	NA	NA [HOM]	NA	S
SAW_01077	EF1097	hypothetical protein	0.875023	Nonessential	512	0.96662	NC	100	90.5405	0	0	8.33333	No	NA [HOM]	NA	NA [HOM]	NA
SAW_01078	EF1098	hypothetical protein	1.42467	Nonessential	305	1	NC	100	98.6486	0	0	20.8333	No	NA [HOM]	NA	NA [HOM]	NA
SAW_03249	EF1099	collagen adhesion protein	0.446641	Nonessential	2024	0.653913	NC	100	100	100	33.3333	20.8333	No	NA [HOM]	NA	NA [HOM]	NA
SAW_01081	EF1100	ABC transporter ATP-binding/permease	0.768493	Nonessential	1595	0.815841	NC	100	100	100	100	100	No	SP_1358 [HOM]	Nonessential	SAOUHSC_02718 [HOM]	Nonessential
SAW_01083	EF1102	hypothetical protein	3.94052	Nonessential	401	1	NC	100	100	0	0	33.3333	No	NA [HOM]	NA	NA [HOM]	NA
SAW_01084	EF1103	amino acid permease	0.509883	Nonessential	1352	0.684973	NC	100	100	100	100	100	No	SP_1001 [HOM]	Nonessential	SAOUHSC_02729 [ORTH]	Nonessential	E
SAW_01085	EF1104	hypothetical protein	1.33603	Nonessential	185	1	NC	100	100	0	0	25	No	NA [HOM]	NA	NA [HOM]	NA
SAW_01088	EF1109	iron-sulfur cluster-binding protein	1.47222	Nonessential	1472	1	NC	100	100	0	0	33.3333	No	NA [HOM]	NA	NA [HOM]	NA	C
SAW_01089	EF1110	hypothetical protein	1.56323	Nonessential	719	1	NC	100	100	0	0	33.3333	No	NA [HOM]	NA	NA [HOM]	NA	C
SAW_01093	EF1114	transcriptional regulator	0.114236	Nonessential	344	0.752203	NC	100	100	100	100	95.8333	No	NA [HOM]	NA	SAOUHSC_02364 [HOM]	Nonessential	K
SAW_01096	EF1117	amino acid ABC transporter permease	0.247614	Nonessential	665	0.647001	NC	100	100	100	100	100	No	SP_0607 [ORTH]	Nonessential	SAOUHSC_01991 [HOM]	Nonessential	E
SAW_01097	EF1118	amino acid ABC transporter permease	1.93488	Nonessential	713	1	NC	100	100	100	100	100	No	SP_0608 [ORTH]	Nonessential	SAOUHSC_02698 [HOM]	Nonessential	E
SAW_01098	EF1119	amino acid ABC transporter amino acid-binding protein	0.749269	Nonessential	827	0.895507	NC	100	100	100	100	100	No	SP_0609 [ORTH]	Nonessential	SAOUHSC_01991 [HOM]	Nonessential	E; T
SAW_01099	EF1120	amino acid ABC transporter ATP-binding protein	0.191316	Nonessential	731	0.643831	NC	100	100	100	100	100	No	SP_0824 [HOM]	Nonessential	SAOUHSC_01990 [HOM]	Nonessential	E
SAW_01101	EF1122	ribonuclease PH	0.593559	Nonessential	1355	0.798383	NC	100	100	100	100	100	No	SP_1880 [ORTH]	Nonessential	SAOUHSC_01107 [ORTH]	Nonessential	F; J
SAW_01102	EF1123	phosphoesterase	2.86922	Nonessential	512	1	NC	100	100	100	100	100	No	SP_1879 [ORTH]	Nonessential	SAOUHSC_01108 [ORTH]	Nonessential	R
SAW_01103	EF1124	DeoR family transcriptional regulator	1.10765	Nonessential	764	0.967219	NC	100	100	100	100	100	No	SP_0875 [HOM]	Nonessential	SAOUHSC_00706 [HOM]	Nonessential	K; G
SAW_01104	EF1125	L-ascorbate 6-phosphate lactonase	0.158398	Nonessential	1067	0.348503	NC	100	94.5946	100	66.6667	62.5	No	SP_2031 [ORTH]	Nonessential	SAOUHSC_01815 [HOM]	Nonessential	G
SAW_01106	EF1127	ascorbate-specific PTS system enzyme IIC	0.885783	Nonessential	1487	0.874681	NC	100	100	100	100	87.5	No	SP_2038 [ORTH]	Nonessential	SAOUHSC_00310 [HOM]	Nonessential	G
SAW_01108	EF1129	3-keto-L-gulonate-6-phosphate decarboxylase	0.132503	Nonessential	638	0.584352	NC	100	94.5946	100	66.6667	66.6667	No	SP_2035 [ORTH]	Nonessential	SAOUHSC_00553 [HOM]	Nonessential	G
SAW_01109	EF1130	hexulose-6-phosphate isomerase	1.17164	Nonessential	860	0.971711	NC	100	94.5946	100	66.6667	62.5	No	SP_2034 [ORTH]	Nonessential	NA [HOM]	NA	G
SAW_01110	EF1131	L-ribulose-5-phosphate 4-epimerase	0.277465	Nonessential	710	0.69606	NC	100	94.5946	100	100	75	No	SP_2033 [ORTH]	Nonessential	NA [HOM]	NA	G
SAW_01111	EF1132	CBS Domain-containing protein	0.297625	Nonessential	488	0.741297	NC	100	100	100	100	100	No	SP_1878 [ORTH]	Nonessential	NA [HOM]	NA	T
SAW_01112	EF1133	2%2C3%2C4%2C5-tetrahydropyridine-2%2C6-dicarboxylate N-acetyltransferase	0.687398	Nonessential	701	0.92948	NC	100	100	100	100	100	No	SP_2097 [ORTH]	Nonessential	SAOUHSC_01398 [ORTH]	Nonessential	E
SAW_01113	EF1134	N-acetyldiaminopimelate deacetylase	3.23149	Nonessential	1127	1	NC	100	100	100	100	100	No	SP_2096 [ORTH]	Nonessential	SAOUHSC_00531 [HOM]	Nonessential	R
SAW_01114	EF1135	small conductance mechanosensitive channel	2.62722	Nonessential	920	1	NC	100	100	100	100	100	No	SP_1752 [ORTH]	Nonessential	SAOUHSC_00344 [ORTH]	Nonessential	M
SAW_01116	EF1138	aldo/keto reductase	0.798412	Nonessential	824	0.894524	NC	100	100	100	100	100	No	SP_1478 [ORTH]	Nonessential	SAOUHSC_01907 [ORTH]	Nonessential	Q
SAW_01117	EF1139	glutamine amidotransferase%2C class I	0.569959	Nonessential	722	0.83728	NC	100	100	100	100	100	No	SP_1089 [ORTH]	Nonessential	NA [HOM]	NA	E
SAW_01118	EF1140	lactoylglutathione lyase	0.911966	Nonessential	374	0.961909	NC	100	100	100	100	100	No	SP_0962 [ORTH]	Nonessential	NA [HOM]	NA	Q
SAW_01119	EF1141	MutT/nudix family protein	0.408005	Nonessential	446	0.805144	NC	100	100	100	100	100	No	SP_0817 [ORTH]	Nonessential	NA [HOM]	NA	V
SAW_01120	EF1142	HAD superfamily hydrolase	1.91863	Nonessential	812	1	NC	100	100	100	100	100	No	SP_1291 [ORTH]	Nonessential	SAOUHSC_01323 [ORTH]	Nonessential	R; H
SAW_01121	EF1143	HD Domain-containing protein	0.534563	Nonessential	1370	0.684973	NC	100	100	100	100	100	No	SP_1290 [ORTH]	Nonessential	SAOUHSC_00606 [ORTH]	Nonessential	R
SAW_01122	EF1144	lipoate-protein ligase A	0.431095	Nonessential	851	0.75618	NC	100	100	100	100	100	No	NA [HOM]	NA	SAOUHSC_00575 [ORTH]	High confidence essential	H
SAW_01123	EF1145	hypothetical protein	0.673316	Nonessential	437	0.894524	NC	100	100	100	100	100	No	NA [HOM]	NA	SAOUHSC_00610 [HOM]	High confidence essential
SAW_01126	EF1148	penicillin-binding protein 1A	0.203641	Nonessential	2336	0.105974	NC	100	100	100	100	100	No	SP_0369 [ORTH]	Nonessential	SAOUHSC_01467 [ORTH]	High confidence essential	M
SAW_01127	EF1149	recombination protein U	0.169331	Nonessential	617	0.543389	NC	100	100	100	100	100	No	SP_0370 [ORTH]	High confidence essential	SAOUHSC_01466 [ORTH]	Domain essential	R
SAW_01129	EF1151	cell division protein DivIVA	0.159712	Nonessential	410	0.667846	NC	100	100	100	100	100	No	SP_0372 [ORTH]	High confidence essential	SAOUHSC_01462 [HOM]	Domain essential	D
SAW_01130	EF1152	N6-adenine-specific DNA methylase	0.520177	Nonessential	1163	0.736775	NC	100	100	100	100	100	No	SP_0373 [ORTH]	Nonessential	SAOUHSC_01460 [ORTH]	Nonessential	J
SAW_01131	EF1153	thermostable carboxypeptidase 1	0.52175	Nonessential	1496	0.670987	NC	100	100	100	100	66.6667	No	NA [HOM]	NA	NA [HOM]	NA	E
SAW_01133	EF1155	endonuclease III	1.06315	Nonessential	647	0.967219	NC	100	100	100	100	100	No	SP_1279 [ORTH]	Nonessential	SAOUHSC_01469 [ORTH]	Nonessential	L
SAW_01134	EF1156	GntR family transcriptional regulator	2.47168	Nonessential	764	1	NC	100	100	100	100	100	No	SP_1446 [HOM]	Nonessential	SAOUHSC_00234 [HOM]	Nonessential	K
SAW_01135	EF1157	M20/M25/M40 family peptidase	2.04343	Nonessential	1298	1	NC	100	100	100	100	100	No	SP_0623 [HOM]	Nonessential	SAOUHSC_01868 [HOM]	Nonessential	E
SAW_01136	EF1158	N4-(beta-N-acetylglucosaminyl)-L-asparaginase	1.56685	Nonessential	953	1	NC	100	100	0	0	58.3333	No	NA [HOM]	NA	NA [HOM]	NA	E
SAW_01138	EF1160	PTS system%2C cellobiose-specific IIC component	1.352	Nonessential	1355	0.998153	NC	100	100	100	100	100	No	SP_0474 [ORTH]	Nonessential	SAOUHSC_02450 [ORTH]	Nonessential	G
SAW_01139	EF1161	glycine/betaine/sarcosine/D-proline reductase family selenoprotein B	0.348343	Nonessential	518	0.824308	NC	100	100	0	0	58.3333	No	NA [HOM]	NA	NA [HOM]	NA
SAW_01140	EF1162	helicase	1.94301	Nonessential	2381	1	NC	100	100	100	100	100	No	NA [HOM]	NA	NA [HOM]	NA	L
SAW_01141	EF1163	L-asparaginase	1.4528	Nonessential	965	1	NC	100	100	100	100	100	No	SP_1998 [ORTH]	Nonessential	SAOUHSC_01497 [ORTH]	Nonessential	J; U
SAW_01142	EF1164	HD Domain-containing protein	0.782878	Nonessential	683	0.92948	NC	100	100	0	0	8.33333	No	NA [HOM]	NA	NA [HOM]	NA
SAW_01143	EF1165	hypothetical protein	0.328056	Nonessential	494	0.802099	NC	100	100	100	100	83.3333	No	NA [HOM]	NA	NA [HOM]	NA	S
SAW_01144	EF1166	YitT family protein	0.211182	Nonessential	956	0.472257	NC	100	100	100	100	100	No	SP_2113 [HOM]	Nonessential	SAOUHSC_00651 [HOM]	Nonessential	S
SAW_01146	EF1169	UDP-N-acetylglucosamine 1-carboxyvinyltransferase 1	2.01103	Nonessential	1292	1	NC	100	100	100	100	100	No	SP_1081 [ORTH]	High confidence essential	SAOUHSC_02365 [ORTH]	Nonessential	M
SAW_01147	EF1170	transcription termination factor Rho	3.10255	Nonessential	1292	1	NC	100	100	100	100	100	No	NA [HOM]	NA	SAOUHSC_02362 [ORTH]	NA	K
SAW_01149	EF1172	teichoic acid biosynthesis protein B	0.912157	Nonessential	1112	0.915673	NC	72.7273	60.8108	0	0	25	No	NA [HOM]	NA	SAOUHSC_00643 [ORTH]	High confidence essential	M; I
SAW_01150	EF1173	WecB/TagA/CpsF family glycosyl transferase	0.878125	Nonessential	746	0.939281	NC	72.7273	60.8108	20	0	37.5	No	NA [HOM]	NA	SAOUHSC_00640 [ORTH]	Domain essential	M
SAW_01151	EF1174	hypothetical protein	1.06984	Nonessential	593	0.971711	NC	72.7273	60.8108	0	0	8.33333	No	NA [HOM]	NA	NA [HOM]	NA
SAW_01152	EF1175	glycerol-3-phosphate cytidylyltransferase	3.32083	Nonessential	398	1	NC	100	79.7297	40	33.3333	29.1667	No	SP_1968 [HOM]	High confidence essential	SAOUHSC_00645 [ORTH]	High confidence essential	M
SAW_01153	EF1176	hypothetical protein	1.34987	Nonessential	1064	0.996611	NC	100	100	100	100	79.1667	No	NA [HOM]	NA	NA [HOM]	NA
SAW_01154	EF1177	hypothetical protein	5.73024	Nonessential	212	1	NC	100	100	0	0	4.16667	No	NA [HOM]	NA	NA [HOM]	NA
SAW_01155	EF1179	fructokinase	3.28422	Nonessential	878	1	NC	100	100	100	100	100	No	SP_1721 [ORTH]	Nonessential	SAOUHSC_01646 [HOM]	Nonessential	K; G
SAW_01156	EF1180	CsbD-like family protein	1.67239	Nonessential	248	1	NC	100	100	100	100	45.8333	No	NA [HOM]	NA	NA [HOM]	NA
SAW_01157	EF1181	nitroreductase	0.924332	Nonessential	734	0.947159	NC	100	100	0	0	79.1667	No	SP_1710 [ORTH]	Nonessential	SAOUHSC_00366 [ORTH]	Nonessential	C
SAW_01158	EF1182	S-ribosylhomocysteine lyase	1.65647	Nonessential	458	1	NC	100	100	100	100	95.8333	No	SP_0340 [ORTH]	Nonessential	SAOUHSC_02375 [ORTH]	Nonessential	T
SAW_01159	EF1183	aspartate-semialdehyde dehydrogenase	0.598461	Nonessential	1067	0.85621	NC	100	100	100	100	100	No	SP_1013 [ORTH]	Nonessential	SAOUHSC_01395 [ORTH]	Nonessential	E
SAW_01160	EF1184	4-hydroxy-tetrahydrodipicolinate synthase	1.98666	Nonessential	872	1	NC	100	100	100	100	100	No	SP_1014 [ORTH]	Nonessential	SAOUHSC_01396 [ORTH]	Nonessential	M; E
SAW_01162	EF1186	Ser/Thr protein phosphatase	1.64458	Nonessential	1382	1	NC	100	100	100	100	100	No	NA [HOM]	NA	SAOUHSC_00860 [ORTH]	Nonessential	F; V
SAW_01163	EF1187	hypothetical protein	2.60405	Nonessential	629	1	NC	100	100	100	100	100	No	SP_0767 [ORTH]	Nonessential	SAOUHSC_00862 [ORTH]	Nonessential	S
SAW_01164	EF1188	TIGR01457 family HAD hydrolase	4.17992	Nonessential	770	1	NC	100	100	100	100	100	No	SP_1407 [ORTH]	Nonessential	SAOUHSC_00865 [ORTH]	Nonessential	F
SAW_01165	EF1189	integral membrane protein	2.25753	Nonessential	623	1	NC	100	100	100	100	100	No	SP_1406 [ORTH]	Nonessential	NA [HOM]	NA	S
SAW_01167	EF1191	DegV family protein	0.855179	Nonessential	860	0.919291	NC	100	100	100	100	100	No	SP_1557 [HOM]	Nonessential	SAOUHSC_01433 [HOM]	Nonessential	I
SAW_01168	EF1192	aquaporin Z	2.01655	Nonessential	665	1	NC	100	100	100	100	83.3333	No	SP_1778 [ORTH]	Nonessential	SAOUHSC_01275 [HOM]	Nonessential	G
SAW_01172	EF1196	yycH family protein	0.171558	Nonessential	854	0.367676	NC	100	100	100	100	100	No	NA [HOM]	NA	NA [HOM]	NA	T
SAW_01173	EF1197	metallo-beta-lactamase	0.628018	Nonessential	806	0.880337	NC	100	100	100	100	100	No	SP_1225 [ORTH]	Likely essential	SAOUHSC_00024 [ORTH]	Nonessential	P
SAW_01174	EF1198	permease	1.63263	Nonessential	914	1	NC	100	100	100	100	95.8333	No	SP_0905 [ORTH]	Nonessential	NA [HOM]	NA	S
SAW_01175	EF1199	hypothetical protein	4.01898	Nonessential	866	1	NC	100	100	100	100	95.8333	No	SP_0904 [ORTH]	Nonessential	NA [HOM]	NA	S
SAW_01176	EF1200	hypothetical protein	1.76639	Nonessential	491	1	NC	100	100	100	100	100	No	SP_1730 [HOM]	Nonessential	SAOUHSC_00758 [ORTH]	Nonessential	S
SAW_01177	EF1201	hypothetical protein	0.30016	Nonessential	752	0.687027	NC	100	100	100	100	100	No	SP_1731 [ORTH]	Nonessential	SAOUHSC_00759 [ORTH]	Nonessential	S
SAW_01182	EF1206	malate dehydrogenase%2C decarboxylating	1.2405	Nonessential	1169	0.978729	NC	100	100	100	100	87.5	No	NA [HOM]	NA	SAOUHSC_01810 [ORTH]	Domain essential	C
SAW_01183	EF1207	CCS family citrate carrier protein	0.48886	Nonessential	1325	0.645337	NC	100	100	100	100	70.8333	No	NA [HOM]	NA	NA [HOM]	NA	C
SAW_01184	EF1209	sensory box histidine kinase	1.00334	Nonessential	1550	0.927525	NC	100	100	100	100	33.3333	No	NA [HOM]	NA	NA [HOM]	NA	T
SAW_01185	EF1210	response regulator	0.147426	Nonessential	692	0.493625	NC	100	100	100	100	70.8333	No	SP_0798 [HOM]	Nonessential	SAOUHSC_00184 [HOM]	Nonessential	K; T
SAW_01186	EF1211	NADH peroxidase	1.71228	Nonessential	1343	1	NC	100	100	100	100	100	No	SP_1469 [HOM]	Likely essential	SAOUHSC_00908 [HOM]	Nonessential	I
SAW_01187	EF1212	transcriptional regulator LytR	1.07912	Nonessential	911	0.967219	NC	100	100	100	100	100	No	SP_1942 [ORTH]	High confidence essential	SAOUHSC_02583 [ORTH]	Nonessential	M
SAW_01188	EF1213	acetolactate synthase%2C catabolic	1.28561	Nonessential	1652	0.99658	NC	100	100	100	100	100	No	SP_0445 [ORTH]	Nonessential	SAOUHSC_02468 [ORTH]	Nonessential	E; H
SAW_01190	EF1215	hypothetical protein	3.37788	Nonessential	1082	1	NC	100	100	0	0	4.16667	No	NA [HOM]	NA	NA [HOM]	NA
SAW_01191	EF1216	hypothetical protein	1.91846	Nonessential	719	1	NC	100	100	0	0	8.33333	No	NA [HOM]	NA	NA [HOM]	NA
SAW_01192	EF1217	lipoprotein	1.49666	Nonessential	404	1	NC	100	100	0	0	4.16667	No	NA [HOM]	NA	NA [HOM]	NA
SAW_01193	EF1218	spermidine/putrescine ABC transporter permease	0.780733	Nonessential	836	0.864315	NC	100	100	100	100	100	No	SP_1388 [HOM]	Nonessential	SAOUHSC_01047 [HOM]	Nonessential	E
SAW_01194	EF1219	spermidine/putrescine ABC transporter permease	1.30323	Nonessential	779	0.971711	NC	100	100	100	100	100	No	SP_1387 [HOM]	Nonessential	SAOUHSC_01048 [HOM]	Nonessential	E
SAW_01196	EF1221	spermidine/putrescine ABC transporter spermidine/putrescine-binding protein	0.443377	Nonessential	1064	0.659482	NC	100	100	100	100	100	No	SP_1386 [HOM]	Nonessential	SAOUHSC_01049 [HOM]	Nonessential
SAW_01197	EF1222	adenine deaminase	1.2097	Nonessential	1739	0.967219	NC	90.9091	98.6486	100	100	70.8333	No	NA [HOM]	NA	NA [HOM]	NA	F
SAW_01198	EF1223	chlorohydrolase	1.84633	Nonessential	1328	1	NC	100	100	0	0	45.8333	No	SP_1356 [ORTH]	Nonessential	NA [HOM]	NA	F; R
SAW_01199	EF1224	cro/CI family transcriptional regulator	0.867938	Nonessential	869	0.895507	NC	100	100	100	100	58.3333	No	SP_1946 [HOM]	Nonessential	NA [HOM]	NA
SAW_01201	EF1226	oxidoreductase	0.474738	Nonessential	608	0.805587	NC	100	100	100	100	91.6667	No	SP_1471 [ORTH]	Nonessential	SAOUHSC_00543 [HOM]	Nonessential	C
SAW_01202	EF1227	NADPH-dependent FMN reductase	3.08193	Nonessential	1256	1	NC	100	100	100	100	87.5	No	SP_1472 [ORTH]	Nonessential	NA [HOM]	NA	C; S
SAW_01203	EF1228	hypothetical protein	1.11296	Nonessential	1490	0.92948	NC	100	100	100	100	50	No	NA [HOM]	NA	NA [HOM]	NA
SAW_01204	EF1229	hypothetical protein	2.05166	Nonessential	683	1	NC	90.9091	98.6486	40	0	16.6667	No	NA [HOM]	NA	NA [HOM]	NA
SAW_01206	EF1231	calcineurin-like phosphoesterase	1.3018	Nonessential	824	0.971711	NC	100	100	0	0	75	No	NA [HOM]	NA	NA [HOM]	NA	R
SAW_01208	EF1233	ABC transporter permease	0.177476	Nonessential	881	0.319204	NC	100	100	100	100	100	No	SP_1797 [ORTH]	Nonessential	SAOUHSC_00178 [HOM]	Nonessential
SAW_01209	EF1234	ABC transporter substrate-binding protein	0.437499	Nonessential	1598	0.505262	NC	100	100	0	0	33.3333	No	SP_0092 [HOM]	Nonessential	NA [HOM]	NA
SAW_01210	EF1235	hypothetical protein	0.860995	Nonessential	593	0.894463	NC	100	100	0	0	20.8333	No	SP_1677 [HOM]	Nonessential	NA [HOM]	NA
SAW_01212	EF1237	endonuclease/exonuclease/phosphatase	0.269422	Nonessential	764	0.597863	NC	100	100	0	0	20.8333	No	NA [HOM]	NA	NA [HOM]	NA	R
SAW_01213	EF1238	glycosyl hydrolase	0.514117	Nonessential	2150	0.550573	NC	100	100	20	100	91.6667	No	NA [HOM]	NA	NA [HOM]	NA	G
SAW_01214	EF1239	hypothetical protein	2.27949	Nonessential	3275	1	NC	100	100	0	0	41.6667	No	NA [HOM]	NA	NA [HOM]	NA	G
SAW_01215	EF1240	LacI family sugar-binding transcriptional regulator	1.32142	Nonessential	965	0.977984	NC	100	100	100	100	100	No	SP_1999 [HOM]	Nonessential	SAOUHSC_00242 [HOM]	Nonessential	K
SAW_01217	EF1242	GntR family transcriptional regulator	0.911624	Nonessential	713	0.938539	NC	100	100	100	100	100	No	SP_2020 [ORTH]	Nonessential	SAOUHSC_00234 [ORTH]	Nonessential	K
SAW_01218	EF1243	glycosyl hydrolase	0.662725	Nonessential	1433	0.731078	NC	100	100	100	100	100	No	SP_0303 [HOM]	Nonessential	SAOUHSC_00236 [HOM]	Nonessential	G
SAW_01219	EF1244	gfo/Idh/MocA family oxidoreductase	3.95047	Nonessential	1049	1	NC	100	100	100	100	100	No	SP_1686 [HOM]	Nonessential	SAOUHSC_00179 [HOM]	Nonessential	R
SAW_01220	EF1246	integral membrane protein	5.72224	Nonessential	458	1	NC	100	100	100	100	45.8333	No	NA [HOM]	NA	NA [HOM]	NA	S
SAW_01222	EF1248	hypothetical protein	0.126481	Nonessential	263	0.797009	NC	100	100	0	0	4.16667	No	NA [HOM]	NA	NA [HOM]	NA
SAW_01223	EF1249	fibronectin/fibrinogen-binding protein	0.165322	Nonessential	1712	0.204218	NC	100	100	100	100	100	No	SP_0966 [ORTH]	Nonessential	SAOUHSC_01175 [ORTH]	Nonessential	J
SAW_01226	EF1253	ABC transporter substrate-binding protein	0.167628	Nonessential	989	0.417794	NC	100	100	100	100	100	No	SP_1069 [ORTH]	Nonessential	NA [HOM]	NA	R
SAW_01227	EF1254	ABC transporter permease	0.280446	Nonessential	887	0.525628	NC	100	100	100	100	100	No	SP_1070 [ORTH]	Nonessential	NA [HOM]	NA	R
SAW_01231	EF1259	HAD superfamily hydrolase	1.16358	Nonessential	779	0.967219	NC	100	100	100	100	100	No	SP_1997 [HOM]	Nonessential	SAOUHSC_01323 [HOM]	Nonessential	R; H
SAW_01232	EF1260	DNA-binding response regulator	1.0613	Nonessential	719	0.958667	NC	100	100	100	100	100	No	SP_2082 [HOM]	Nonessential	SAOUHSC_01586 [ORTH]	Nonessential	K; T
SAW_01233	EF1261	sensor histidine kinase	1.68184	Nonessential	1469	1	NC	100	100	100	100	100	No	SP_1226 [HOM]	High confidence essential	SAOUHSC_01585 [HOM]	Nonessential
SAW_01235	EF1263	hypothetical protein	0.854417	Nonessential	701	0.895507	NC	100	100	0	0	16.6667	No	NA [HOM]	NA	NA [HOM]	NA
SAW_01237	EF1265	23S rRNA (-C5)-methyltransferase	0.384118	Nonessential	1172	0.602283	NC	100	100	100	100	100	No	SP_1378 [ORTH]	Nonessential	SAOUHSC_01026 [ORTH]	Nonessential	J
SAW_01239	EF1268	cation transporter E1-E2 family ATPase	1.66983	Nonessential	2396	1	NC	100	100	100	100	100	No	SP_1623 [HOM]	Nonessential	SAOUHSC_02873 [HOM]	Nonessential	P
SAW_01240	EF1269	cell wall surface anchor protein	0.529382	Nonessential	1886	0.586265	NC	100	100	0	0	54.1667	No	NA [HOM]	NA	SAOUHSC_00545 [HOM]	Nonessential	S
SAW_01248	EF1276	phage protein	0.22919	Nonessential	473	0.665463	NC	100	100	0	0	33.3333	Prophage 2	NA [HOM]	NA	NA [HOM]	NA
SAW_01251	EF1279	phage replication initiation protein	1.62032	Nonessential	770	1	NC	100	100	40	0	33.3333	Prophage 2	SP_1136 [HOM]	Nonessential	NA [HOM]	NA
SAW_01252	EF1280	DNA replication protein	1.57174	Nonessential	842	1	NC	100	100	40	0	45.8333	Prophage 2	SP_1137 [HOM]	Nonessential	SAOUHSC_02216 [HOM]	Nonessential	L
SAW_01255	EF1283	phage transcriptional activator RinA	3.44625	Nonessential	407	1	NC	100	100	0	0	45.8333	Prophage 2	NA [HOM]	NA	NA [HOM]	NA
SAW_01256	EF1284	phage structural protein	1.58972	Nonessential	392	1	NC	100	100	0	0	8.33333	Prophage 2	NA [HOM]	NA	NA [HOM]	NA
SAW_01257	EF1285	TP901-1 family phage major tail protein	2.8297	Nonessential	512	1	NC	100	100	20	0	29.1667	Prophage 2	NA [HOM]	NA	SAOUHSC_02036 [HOM]	NA
SAW_01258	EF1286	phage protein	0.339417	Nonessential	359	0.894127	NC	100	100	20	0	8.33333	Prophage 2	NA [HOM]	NA	SAOUHSC_02035 [HOM]	NA
SAW_01259	EF1287	phage protein	1.41952	Nonessential	368	1	NC	100	100	20	0	25	Prophage 2	NA [HOM]	NA	NA [HOM]	NA
SAW_01260	EF1288	phage tail tape measure protein	0.296703	Nonessential	2933	0.198086	NC	100	100	40	66.6667	54.1667	Prophage 2	NA [HOM]	NA	SAOUHSC_02182 [HOM]	Nonessential
SAW_01261	EF1289	phage protein	1.18641	Nonessential	926	0.968003	NC	100	100	20	0	37.5	Prophage 2	NA [HOM]	NA	NA [HOM]	NA
SAW_01262	EF1290	phage minor structural protein	0.564304	Nonessential	1457	0.755429	NC	100	100	0	0	16.6667	Prophage 2	NA [HOM]	NA	NA [HOM]	NA
SAW_01263	EF1291	phage protein	1.6646	Nonessential	1769	1	NC	100	100	0	33.3333	29.1667	Prophage 2	NA [HOM]	NA	NA [HOM]	NA
SAW_01264	EF1292	phage holin	0.817438	Nonessential	395	0.985652	NC	100	100	40	33.3333	33.3333	Prophage 2	NA [HOM]	NA	NA [HOM]	NA	X
SAW_01265	EF1293	N-acetylmuramoyl-L-alanine amidase	1.03678	Nonessential	1097	0.950356	NC	100	100	100	100	45.8333	Prophage 2	SP_1937 [ORTH]	Nonessential	SAOUHSC_00994 [HOM]	Nonessential
SAW_01268	EF1296	acetyltransferase	1.44279	Nonessential	596	1	NC	100	100	0	0	37.5	No	NA [HOM]	NA	SAOUHSC_00811 [HOM]	Nonessential	R
SAW_01269	EF1297	PadR family transcriptional regulator	0.484712	Nonessential	341	0.939741	NC	100	100	100	100	95.8333	No	SP_0789 [ORTH]	Nonessential	SAOUHSC_03027 [ORTH]	Nonessential	K
SAW_01270	EF1298	hypothetical protein	3.75426	Nonessential	341	1	NC	100	100	0	33.3333	37.5	No	NA [HOM]	NA	NA [HOM]	NA	L
SAW_01271	EF1299	LuxR family transcriptional regulator	0.169734	Nonessential	260	0.824308	NC	100	98.6486	100	66.6667	54.1667	No	NA [HOM]	NA	NA [HOM]	NA
SAW_01272	EF1300	cell cycle protein FtsW	1.90682	Nonessential	1175	1	NC	100	100	100	100	100	No	SP_1067 [HOM]	High confidence essential	SAOUHSC_01063 [HOM]	High confidence essential	D
SAW_01273	EF1301	cell cycle protein FtsW	2.03405	Nonessential	1148	1	NC	100	100	100	100	100	No	SP_0803 [HOM]	Likely essential	SAOUHSC_02319 [HOM]	Nonessential	D
SAW_01274	EF1302	transcriptional regulator	1.19504	Nonessential	887	0.967219	NC	100	100	100	0	45.8333	No	SP_0927 [HOM]	Nonessential	SAOUHSC_00434 [HOM]	Nonessential
SAW_01275	EF1303	LysR family transcriptional regulator	1.39621	Nonessential	875	0.99185	NC	100	100	100	100	91.6667	No	SP_0676 [HOM]	Nonessential	SAOUHSC_02852 [HOM]	Nonessential
SAW_01276	EF1304	magnesium-translocating P-type ATPase	1.38586	Nonessential	2660	1	NC	100	100	100	100	100	No	SP_1551 [HOM]	High confidence essential	SAOUHSC_02873 [HOM]	Nonessential	P
SAW_01277	EF1305	coproporphyrinogen III oxidase	3.34523	Nonessential	1184	1	NC	100	100	100	100	100	No	SP_1409 [ORTH]	Nonessential	SAOUHSC_01686 [ORTH]	Nonessential	H
SAW_01278	EF1306	heat-inducible transcription repressor HrcA	1.90435	Nonessential	1043	1	NC	100	100	100	100	100	No	SP_0515 [ORTH]	Nonessential	SAOUHSC_01685 [ORTH]	Nonessential	K
SAW_01282	EF1311	serine/threonine protein phosphatase 1	2.60482	Nonessential	734	1	NC	100	100	100	100	95.8333	No	SP_1201 [ORTH]	Nonessential	NA [HOM]	NA	T
SAW_01283	EF1312	S1 RNA-binding protein	1.30201	Nonessential	2192	1	NC	100	100	100	100	100	No	SP_0908 [ORTH]	Nonessential	SAOUHSC_02297 [ORTH]	Nonessential	K
SAW_01284	EF1313	protein SprT-like	3.49714	Nonessential	485	1	NC	100	97.2973	100	100	95.8333	No	SP_0909 [ORTH]	Nonessential	SAOUHSC_02296 [ORTH]	Nonessential	R
SAW_01286	EF1314	aminotransferase AlaT	2.88297	Nonessential	1217	1	NC	100	100	100	100	100	No	SP_1994 [ORTH]	High confidence essential	SAOUHSC_00989 [HOM]	Nonessential	E
SAW_01289	EF1317	N-acetylglucosamine-6-phosphate deacetylase	5.56773	Nonessential	1148	1	NC	100	100	100	100	100	No	SP_2056 [ORTH]	Nonessential	SAOUHSC_00710 [ORTH]	Nonessential	G
SAW_01290	EF1318	hypothetical protein	0.376242	Nonessential	386	0.940178	NC	100	100	0	0	20.8333	No	NA [HOM]	NA	NA [HOM]	NA
SAW_01291	EF1319	DNA-entry nuclease	2.07254	Nonessential	659	1	NC	100	100	100	100	95.8333	No	SP_1964 [HOM]	Nonessential	NA [HOM]	NA	R
SAW_01292	EF1320	ABC transporter ATP-binding protein	3.12065	Nonessential	701	1	NC	100	100	100	100	100	No	SP_1653 [ORTH]	Nonessential	SAOUHSC_03036 [HOM]	Nonessential	M
SAW_01293	EF1321	permease	1.42163	Nonessential	2636	1	NC	100	100	100	100	100	No	SP_1652 [ORTH]	Nonessential	NA [HOM]	NA	V
SAW_01294	EF1322	hypothetical protein	0.305702	Nonessential	524	0.839657	NC	100	100	100	100	45.8333	No	NA [HOM]	NA	NA [HOM]	NA
SAW_01299	EF1325	hypothetical protein	7.34624	Nonessential	179	1	NC	100	100	0	0	20.8333	No	NA [HOM]	NA	NA [HOM]	NA
SAW_01300	EF1326	TetR family transcriptional regulator	0.318619	Nonessential	608	0.739546	NC	100	100	100	100	91.6667	No	SP_1858 [ORTH]	Nonessential	SAOUHSC_02659 [HOM]	Nonessential	K
SAW_01301	EF1327	2-hydroxyglutaryl-CoA dehydratase activator	0.555545	Nonessential	4247	0.525628	NC	100	100	0	0	79.1667	No	NA [HOM]	NA	NA [HOM]	NA	R; I
SAW_01302	EF1328	GntR family transcriptional regulator	4.80656	Nonessential	707	1	NC	100	100	100	100	100	No	SP_1446 [ORTH]	Nonessential	SAOUHSC_00234 [ORTH]	Nonessential	K
SAW_01303	EF1329	molybdopterin biosynthesis protein	1.30423	Nonessential	1133	1	NC	18.1818	41.8919	0	0	12.5	No	SP_0695 [HOM]	Nonessential	SAOUHSC_02545 [HOM]	Nonessential	H
SAW_01305	EF1331	antibiotic ABC transporter ATP-binding protein	0.154422	Nonessential	944	0.305011	NC	100	100	100	100	100	No	SP_0824 [HOM]	Nonessential	SAOUHSC_01967 [HOM]	Nonessential	V
SAW_01306	EF1332	antibiotic ABC transporter permease	1.19953	Nonessential	758	0.971711	NC	18.1818	40.5405	0	33.3333	8.33333	No	NA [HOM]	NA	NA [HOM]	NA
SAW_01307	EF1333	lantibiotic ABC transporter ATP-binding protein	1.45804	Nonessential	713	1	NC	100	100	100	100	100	No	SP_1715 [HOM]	Nonessential	SAOUHSC_01948 [HOM]	Nonessential	V
SAW_01310	EF1335	two-component system histidine kinase	1.16395	Nonessential	713	0.971711	NC	18.1818	40.5405	0	66.6667	8.33333	No	NA [HOM]	NA	NA [HOM]	NA	T
SAW_01311	EF1336	two-component system response regulator	0.139256	Nonessential	704	0.444325	NC	100	100	80	100	91.6667	No	SP_0526 [HOM]	Nonessential	SAOUHSC_00231 [HOM]	Nonessential	K; T
SAW_01312	EF1337	hypothetical protein	1.30108	Nonessential	431	1	NC	72.7273	67.5676	0	0	8.33333	No	NA [HOM]	NA	NA [HOM]	NA
SAW_01314	EF1339	hypothetical protein	0.149984	Nonessential	461	0.746601	NC	100	98.6486	0	0	25	No	NA [HOM]	NA	NA [HOM]	NA
SAW_01315	EF1340	pheromone cAM373 lipoprotein	2.80588	Nonessential	500	1	NC	100	100	0	0	12.5	No	NA [HOM]	NA	NA [HOM]	NA
SAW_01316	EF1341	ABC transporter ATP-binding/permease	1.48101	Nonessential	2339	1	NC	100	100	100	100	100	No	SP_0786 [HOM]	Nonessential	SAOUHSC_02954 [HOM]	Nonessential	M
SAW_01317	EF1342	MarR family transcriptional regulator	0.166924	Nonessential	488	0.705261	NC	100	100	0	0	16.6667	No	NA [HOM]	NA	NA [HOM]	NA
SAW_01318	EF1343	sugar ABC transporter permease	1.61711	Nonessential	863	1	NC	100	100	100	100	100	No	SP_2110 [ORTH]	Nonessential	SAOUHSC_00178 [ORTH]	Nonessential	G
SAW_01320	EF1345	sugar ABC transporter sugar-binding protein	0.159167	Nonessential	1250	0.402404	NC	100	100	100	100	91.6667	No	SP_2108 [ORTH]	Nonessential	SAOUHSC_00176 [ORTH]	Nonessential	G
SAW_01321	EF1347	neopullulanase	0.951934	Nonessential	1766	0.928031	NC	100	100	100	100	100	No	SP_0342 [HOM]	Nonessential	SAOUHSC_01601 [HOM]	Nonessential	G
SAW_01322	EF1348	glucan 1%2C6-alpha-glucosidase	1.41992	Nonessential	1625	1	NC	100	100	100	100	100	No	SP_0342 [ORTH]	Nonessential	SAOUHSC_01601 [ORTH]	Nonessential	G
SAW_01323	EF1349	alpha-glucosidase	1.25879	Nonessential	1613	0.996611	NC	100	100	100	100	100	No	SP_0342 [ORTH]	Nonessential	SAOUHSC_01601 [ORTH]	Nonessential	G
SAW_01325	EF1352	magnesium-translocating P-type ATPase	0.200264	Nonessential	2612	0.178353	NC	100	100	100	100	100	No	SP_1551 [HOM]	High confidence essential	SAOUHSC_02873 [HOM]	Nonessential	P
SAW_01326	EF1353	pyruvate dehydrogenase (acetyl-transferring) E1 component%2C alpha subunit	0.100335	Nonessential	1115	0.344964	NC	100	100	100	100	100	No	SP_1164 [HOM]	Nonessential	SAOUHSC_01040 [ORTH]	High confidence essential	C
SAW_01330	EF1357	AraC family transcriptional regulator	0.417524	Nonessential	986	0.766853	NC	100	100	100	100	95.8333	No	SP_0661 [HOM]	Nonessential	SAOUHSC_00056 [HOM]	Nonessential	K; T
SAW_01331	EF1358	glycerol dehydrogenase	0.19929	Nonessential	1139	0.527567	NC	100	100	100	33.3333	79.1667	No	SP_0253 [ORTH]	Nonessential	NA [HOM]	NA	C
SAW_01332	EF1359	dihydroxyacetone kinase%2C phosphotransfer subunit	2.11016	Nonessential	398	1	NC	100	100	100	100	83.3333	No	SP_1173 [HOM]	Nonessential	SAOUHSC_00658 [HOM]	Nonessential	T
SAW_01333	EF1360	dihydroxyacetone kinase%2C DhaK subunit	0.746641	Nonessential	983	0.925986	NC	100	100	100	100	87.5	No	NA [HOM]	NA	SAOUHSC_00655 [ORTH]	Nonessential	G
SAW_01334	EF1361	dihydroxyacetone kinase%2C L subunit	6.85034	Nonessential	602	1	NC	100	100	100	100	87.5	No	NA [HOM]	NA	SAOUHSC_00656 [ORTH]	Nonessential	G
SAW_01335	EF1362	hypothetical protein	0.578656	Nonessential	767	0.89129	NC	100	100	0	0	25	No	NA [HOM]	NA	NA [HOM]	NA
SAW_01338	EF1365	membrane protein	1.19314	Nonessential	1052	0.978729	NC	100	100	100	100	83.3333	No	SP_0873 [HOM]	Nonessential	SAOUHSC_01358 [HOM]	Nonessential	R
SAW_01339	EF1366	hypothetical protein	0.838975	Nonessential	1205	0.897002	NC	100	100	100	100	95.8333	No	NA [HOM]	NA	SAOUHSC_02638 [ORTH]	Nonessential	R
SAW_01340	EF1367	cold shock-like protein CspLA	1.06041	Nonessential	200	1	NC	100	100	100	100	100	No	NA [HOM]	NA	SAOUHSC_01403 [ORTH]	Nonessential	K
SAW_01341	EF1368	hypothetical protein	0.25679	Nonessential	1121	0.593817	NC	100	100	100	100	87.5	No	NA [HOM]	NA	NA [HOM]	NA
SAW_01343	EF1370	drug resistance transporter%2C EmrB/QacA family protein	0.792797	Nonessential	1433	0.874681	NC	100	100	100	100	100	No	NA [HOM]	NA	SAOUHSC_02700 [ORTH]	Nonessential
SAW_01344	EF1371	UPF0173 metal-dependent hydrolase	0.236091	Nonessential	674	0.678583	NC	100	100	100	100	83.3333	No	NA [HOM]	NA	SAOUHSC_01815 [ORTH]	Nonessential	G
SAW_01345	EF1372	CBS Domain-containing protein	0.353407	Nonessential	1319	0.680264	NC	100	100	100	100	100	No	SP_1083 [ORTH]	Nonessential	SAOUHSC_01813 [ORTH]	Nonessential	K
SAW_01347	EF1374	PhnA protein	4.35825	Nonessential	338	1	NC	100	100	100	100	100	No	SP_1602 [ORTH]	Nonessential	NA [HOM]	NA	K
SAW_01349	EF1376	VanZ/RDD Domain-containing protein	2.24001	Nonessential	1181	1	NC	100	100	100	100	83.3333	No	NA [HOM]	NA	NA [HOM]	NA	V
SAW_01351	EF1378	transcriptional regulator	1.00145	Nonessential	683	0.977984	NC	100	100	0	0	33.3333	No	NA [HOM]	NA	NA [HOM]	NA
SAW_01353	EF1380	tRNA (adenine22-N1)-methyltransferase	1.69005	Nonessential	716	1	NC	100	100	100	100	100	No	SP_1610 [ORTH]	High confidence essential	SAOUHSC_01661 [ORTH]	High confidence essential	J
SAW_01354	EF1381	YbgI/family dinuclear metal center protein	1.37245	Nonessential	1118	1	NC	100	100	100	100	100	No	SP_1609 [ORTH]	Nonessential	SAOUHSC_01660 [ORTH]	Nonessential	S; H
SAW_01355	EF1382	peptidase T	0.564188	Nonessential	1229	0.815841	NC	100	100	100	100	100	No	SP_1008 [ORTH]	Nonessential	SAOUHSC_00757 [ORTH]	Nonessential	E
SAW_01356	EF1383	hypothetical protein	4.264	Nonessential	266	1	NC	100	100	100	100	79.1667	No	SP_1256 [HOM]	Nonessential	NA [HOM]	NA	S
SAW_01357	EF1384	hypothetical protein	0.911677	Nonessential	1028	0.924047	NC	100	100	100	100	91.6667	No	NA [HOM]	NA	NA [HOM]	NA
SAW_01358	EF1385	molybdopterin-guanine dinucleotide biosynthesis protein A	0.441934	Nonessential	575	0.871783	NC	100	100	0	0	16.6667	No	NA [HOM]	NA	SAOUHSC_02537 [HOM]	Nonessential	H
SAW_01360	EF1387	hypothetical protein	0.103476	Nonessential	581	0.525227	NC	100	100	0	0	16.6667	No	NA [HOM]	NA	NA [HOM]	NA
SAW_01362	EF1389	NADH-quinone oxidoreductase subunit F	0.167784	Nonessential	1298	0.386805	NC	100	100	0	0	37.5	No	NA [HOM]	NA	NA [HOM]	NA	C
SAW_01363	EF1390	formate dehydrogenase%2C alpha subunit	0.275449	Nonessential	2720	0.33734	NC	100	100	0	0	37.5	No	NA [HOM]	NA	SAOUHSC_02582 [ORTH]	Nonessential	R
SAW_01364	EF1391	molybdenum cofactor biosynthesis protein	0.674256	Nonessential	1202	0.881525	NC	100	100	0	0	16.6667	No	NA [HOM]	NA	SAOUHSC_02542 [ORTH]	Nonessential	H
SAW_01369	EF1396	molybdenum cofactor biosynthesis protein	2.71942	Nonessential	971	1	NC	100	100	0	0	16.6667	No	NA [HOM]	NA	NA [HOM]	NA	H
SAW_01370	EF1397	molybdate ABC transporter%2C periplasmic molybdate-binding protein	1.06254	Nonessential	800	0.989338	NC	100	100	0	0	16.6667	No	NA [HOM]	NA	SAOUHSC_02549 [ORTH]	Nonessential	P
SAW_01371	EF1398	molybdate ABC transporter%2C permease	0.180289	Nonessential	671	0.640884	NC	100	100	100	100	83.3333	No	SP_1388 [HOM]	Nonessential	SAOUHSC_02547 [ORTH]	Nonessential	P
SAW_01372	EF1399	molybdenum ABC transporter ATP-binding protein	1.5342	Nonessential	1004	1	NC	100	100	100	100	100	No	SP_0242 [HOM]	Nonessential	SAOUHSC_02546 [ORTH]	Nonessential	P
SAW_01373	EF1400	cadmium-translocating P-type ATPase	0.662582	Nonessential	2102	0.805144	NC	100	100	100	100	100	No	SP_0729 [HOM]	Nonessential	SAOUHSC_02873 [HOM]	Nonessential	P
SAW_01374	EF1402	cell division protein ZapA	0.506032	Nonessential	443	0.950356	NC	100	100	100	100	100	No	NA [HOM]	NA	NA [HOM]	NA	D
SAW_01376	EF1404	endonuclease MutS2	0.209617	Nonessential	2366	0.277993	NC	100	100	100	100	100	No	SP_0406 [ORTH]	Nonessential	SAOUHSC_01099 [ORTH]	Domain essential	L
SAW_01378	EF1406	UvrABC system protein C	0.801645	Nonessential	1796	0.895507	NC	100	100	100	100	100	No	SP_0618 [ORTH]	Likely essential	SAOUHSC_01102 [ORTH]	Nonessential	L
SAW_01379	EF1407	hypothetical protein	0.250672	Nonessential	257	0.906674	NC	100	100	0	0	4.16667	No	NA [HOM]	NA	NA [HOM]	NA
SAW_01380	EF1408	ABC transporter ATP-binding protein	0.892591	Nonessential	899	0.967219	NC	100	100	100	100	100	No	SP_1717 [ORTH]	Nonessential	SAOUHSC_02619 [ORTH]	Nonessential	R
SAW_01381	EF1409	ABC transporter permease	1.50181	Nonessential	1262	1	NC	100	100	100	100	95.8333	No	SP_1716 [ORTH]	Nonessential	SAOUHSC_02618 [ORTH]	Nonessential	C; P
SAW_01382	EF1410	LacI family sugar-binding transcriptional regulator	2.39124	Nonessential	998	1	NC	100	100	100	100	100	No	SP_1725 [HOM]	Nonessential	SAOUHSC_01850 [HOM]	Nonessential	K
SAW_01383	EF1411	glycosyl hydrolase	1.82264	Nonessential	1394	1	NC	100	100	100	100	87.5	No	NA [HOM]	NA	NA [HOM]	NA	G
SAW_01384	EF1412	hypothetical protein	0.147096	Nonessential	434	0.662277	NC	100	100	0	0	16.6667	No	NA [HOM]	NA	NA [HOM]	NA
SAW_01385	EF1413	MsrC protein	2.00543	Nonessential	1448	1	NC	100	100	100	100	100	No	SP_1114 [HOM]	Nonessential	SAOUHSC_02274 [HOM]	Nonessential	R
SAW_01386	EF1414	pyridine nucleotide-disulfide oxidoreductase	1.11851	Nonessential	1286	0.98362	NC	100	100	100	100	100	No	SP_0741 [ORTH]	Nonessential	SAOUHSC_01872 [ORTH]	Nonessential	R
SAW_01387	EF1415	glutamate dehydrogenase	1.5862	Nonessential	1346	1	NC	100	100	100	100	100	No	SP_1306 [ORTH]	Nonessential	SAOUHSC_00895 [ORTH]	Nonessential	E
SAW_01389	EF1417	phage integrase	1.00792	Nonessential	1226	0.971711	NC	100	95.9459	100	100	100	Prophage 3	SP_1129 [HOM]	Nonessential	SAOUHSC_02239 [HOM]	Nonessential	L; X
SAW_01393	EF1421	hypothetical protein	0.226939	Nonessential	464	0.769321	NC	100	100	0	0	33.3333	Prophage 3	NA [HOM]	NA	NA [HOM]	NA
SAW_01396	EF1424	hypothetical protein	0.238229	Nonessential	146	0.971711	NC	54.5455	10.8108	0	0	4.16667	Prophage 3	NA [HOM]	NA	NA [HOM]	NA
SAW_01401	EF1429	hypothetical protein	1.63756	Nonessential	290	1	NC	63.6364	14.8649	0	0	4.16667	Prophage 3	NA [HOM]	NA	NA [HOM]	NA
SAW_01403	EF1432	hypothetical protein	0.356469	Nonessential	1172	0.702763	NC	54.5455	10.8108	0	0	4.16667	Prophage 3	NA [HOM]	NA	NA [HOM]	NA
SAW_01407	EF1436	hypothetical protein	1.31041	Nonessential	314	1	NC	54.5455	10.8108	0	0	4.16667	Prophage 3	NA [HOM]	NA	NA [HOM]	NA
SAW_01408	EF1437	hypothetical protein	0.756336	Nonessential	749	0.958179	NC	72.7273	39.1892	20	0	8.33333	Prophage 3	NA [HOM]	NA	NA [HOM]	NA
SAW_01410	EF1439	hypothetical protein	4.82691	Nonessential	227	1	NC	27.2727	6.75676	0	0	4.16667	Prophage 3	NA [HOM]	NA	NA [HOM]	NA
SAW_01412	EF1441	hypothetical protein	0.444243	Nonessential	374	0.906674	NC	36.3636	29.7297	0	0	4.16667	Prophage 3	NA [HOM]	NA	NA [HOM]	NA
SAW_01415	EF1443	hypothetical protein	3.56509	Nonessential	614	1	NC	72.7273	44.5946	20	33.3333	12.5	Prophage 3	NA [HOM]	NA	NA [HOM]	NA
SAW_01417	EF1446	hypothetical protein	3.10708	Nonessential	206	1	NC	72.7273	62.1622	0	0	4.16667	Prophage 3	NA [HOM]	NA	NA [HOM]	NA
SAW_01418	EF1447	hypothetical protein	3.75066	Nonessential	179	1	NC	36.3636	10.8108	0	0	16.6667	Prophage 3	NA [HOM]	NA	NA [HOM]	NA
SAW_01420	EF1449	hypothetical protein	1.93484	Nonessential	179	1	NC	45.4545	9.45946	0	66.6667	4.16667	Prophage 3	NA [HOM]	NA	NA [HOM]	NA
SAW_01421	EF1450	positive control factor	4.84056	Nonessential	584	1	NC	45.4545	9.45946	0	66.6667	4.16667	Prophage 3	NA [HOM]	NA	NA [HOM]	NA
SAW_01423	EF1451	hypothetical protein	0.117223	Nonessential	269	0.647001	NC	45.4545	8.10811	0	0	4.16667	Prophage 3	NA [HOM]	NA	NA [HOM]	NA
SAW_01424	EF1452	adenine methyltransferase	0.678964	Nonessential	1268	0.894463	NC	63.6364	40.5405	20	0	29.1667	Prophage 3	SP_1431 [HOM]	Nonessential	NA [HOM]	NA	L; D
SAW_01425	EF1453	hypothetical protein	0.319813	Nonessential	272	0.9262	NC	45.4545	21.6216	0	0	20.8333	Prophage 3	NA [HOM]	NA	NA [HOM]	NA
SAW_01426	EF1454	terminase%2C small subunit	0.141084	Nonessential	725	0.574491	NC	45.4545	10.8108	0	0	4.16667	Prophage 3	NA [HOM]	NA	SAOUHSC_02250 [HOM]	Nonessential	X
SAW_01427	EF1455	phage terminase%2C large subunit	1.4078	Nonessential	1436	1	NC	54.5455	24.3243	0	0	20.8333	Prophage 3	NA [HOM]	NA	NA [HOM]	NA	X; S
SAW_01428	EF1456	HI1409 family phage-associated protein	0.826854	Nonessential	1394	0.92948	NC	45.4545	9.45946	0	0	4.16667	Prophage 3	NA [HOM]	NA	NA [HOM]	NA	S
SAW_01429	EF1457	phage minor head protein	1.32561	Nonessential	1244	1	NC	45.4545	9.45946	0	0	4.16667	Prophage 3	NA [HOM]	NA	NA [HOM]	NA	S
SAW_01430	EF1458	hypothetical protein	6.35809	Nonessential	164	1	NC	45.4545	9.45946	0	0	4.16667	Prophage 3	NA [HOM]	NA	NA [HOM]	NA
SAW_01431	EF1459	hypothetical protein	0.199803	Nonessential	287	0.7945	NC	45.4545	20.2703	20	33.3333	20.8333	Prophage 3	NA [HOM]	NA	NA [HOM]	NA
SAW_01432	EF1460	LysM Domain-containing protein	0.142699	Nonessential	209	0.864315	NC	45.4545	9.45946	0	0	4.16667	Prophage 3	NA [HOM]	NA	NA [HOM]	NA
SAW_01433	EF1461	hypothetical protein	0.32398	Nonessential	1100	0.725975	NC	45.4545	9.45946	0	0	4.16667	Prophage 3	NA [HOM]	NA	NA [HOM]	NA	S
SAW_01434	EF1462	hypothetical protein	2.51113	Nonessential	470	1	NC	45.4545	9.45946	0	0	4.16667	Prophage 3	NA [HOM]	NA	NA [HOM]	NA
SAW_01435	EF1463	hypothetical protein	1.69277	Nonessential	881	1	NC	45.4545	9.45946	0	0	4.16667	Prophage 3	NA [HOM]	NA	NA [HOM]	NA	S
SAW_01436	EF1464	hypothetical protein	3.36787	Nonessential	386	1	NC	45.4545	9.45946	0	0	4.16667	Prophage 3	NA [HOM]	NA	NA [HOM]	NA
SAW_01437	EF1465	hypothetical protein	0.768546	Nonessential	341	0.983523	NC	45.4545	9.45946	0	0	4.16667	Prophage 3	NA [HOM]	NA	NA [HOM]	NA
SAW_01439	EF1467	hypothetical protein	0.165143	Nonessential	359	0.799289	NC	45.4545	9.45946	0	0	4.16667	Prophage 3	NA [HOM]	NA	NA [HOM]	NA
SAW_01440	EF1468	hypothetical protein	0.108363	Nonessential	476	0.560259	NC	45.4545	9.45946	0	0	4.16667	Prophage 3	NA [HOM]	NA	NA [HOM]	NA
SAW_01441	EF1469	hypothetical protein	3.30707	Nonessential	1037	1	NC	45.4545	9.45946	0	0	4.16667	Prophage 3	NA [HOM]	NA	NA [HOM]	NA
SAW_01442	EF1470	hypothetical protein	0.263197	Nonessential	398	0.845972	NC	45.4545	9.45946	0	0	4.16667	Prophage 3	NA [HOM]	NA	NA [HOM]	NA
SAW_01444	EF1473	hypothetical protein	0.49894	Nonessential	5165	0.460951	NC	72.7273	36.4865	60	33.3333	70.8333	Prophage 3	NA [HOM]	NA	SAOUHSC_01525 [HOM]	Nonessential	M
SAW_01445	EF1474	LysM Domain-containing protein	0.420691	Nonessential	557	0.858272	NC	45.4545	9.45946	0	0	4.16667	Prophage 3	NA [HOM]	NA	NA [HOM]	NA
SAW_01446	EF1475	hypothetical protein	1.8746	Nonessential	362	1	NC	45.4545	9.45946	0	0	4.16667	Prophage 3	NA [HOM]	NA	NA [HOM]	NA
SAW_01447	EF1476	hypothetical protein	0.205943	Nonessential	830	0.53584	NC	45.4545	9.45946	0	0	4.16667	Prophage 3	NA [HOM]	NA	NA [HOM]	NA
SAW_01448	EF1477	hypothetical protein	0.176527	Nonessential	332	0.75618	NC	45.4545	9.45946	0	0	4.16667	Prophage 3	NA [HOM]	NA	NA [HOM]	NA
SAW_01449	EF1478	hypothetical protein	2.13806	Nonessential	347	1	NC	45.4545	9.45946	0	0	4.16667	Prophage 3	NA [HOM]	NA	NA [HOM]	NA
SAW_01450	EF1479	hypothetical protein	0.842613	Nonessential	1154	0.942712	NC	45.4545	9.45946	0	0	4.16667	Prophage 3	NA [HOM]	NA	NA [HOM]	NA	X
SAW_01453	EF1482	hypothetical protein	0.318771	Nonessential	434	0.815841	NC	90.9091	64.8649	100	100	33.3333	Prophage 3	NA [HOM]	NA	NA [HOM]	NA
SAW_01454	EF1483	hypothetical protein	1.22408	Nonessential	128	1	NC	90.9091	63.5135	100	100	16.6667	Prophage 3	NA [HOM]	NA	NA [HOM]	NA
SAW_01455	EF1484	hypothetical protein	1.40053	Nonessential	356	1	NC	45.4545	9.45946	0	0	12.5	Prophage 3	NA [HOM]	NA	NA [HOM]	NA
SAW_01456	EF1485	hypothetical protein	2.05189	Nonessential	197	1	NC	45.4545	9.45946	0	0	4.16667	Prophage 3	NA [HOM]	NA	NA [HOM]	NA
SAW_01457	EF1486	N-acetylmuramoyl-L-alanine amidase	0.607433	Nonessential	1106	0.910376	NC	100	100	100	100	45.8333	Prophage 3	SP_1937 [ORTH]	Nonessential	SAOUHSC_00994 [HOM]	Nonessential
SAW_01460	EF1491	nrdI protein	0.348599	Nonessential	443	0.872782	NC	100	100	100	100	100	No	SP_0158 [ORTH]	Nonessential	SAOUHSC_00741 [HOM]	Domain essential	F
SAW_01462	EF1493	V-type ATP synthase subunit I	0.103707	Nonessential	1979	0.0897449	NC	90.9091	98.6486	100	100	91.6667	No	SP_1322 [ORTH]	Nonessential	NA [HOM]	NA	C
SAW_01463	EF1494	V-type sodium ATPase subunit K	1.18708	Nonessential	473	1	NC	90.9091	98.6486	100	100	91.6667	No	SP_1321 [ORTH]	Nonessential	NA [HOM]	NA	C
SAW_01467	EF1498	V-type ATP synthase alpha chain	0.232418	Nonessential	1781	0.504635	NC	100	100	100	100	100	No	SP_1317 [ORTH]	Nonessential	SAOUHSC_02341 [HOM]	Domain essential	C
SAW_01468	EF1499	V-type ATP synthase beta chain	2.63951	Nonessential	1376	1	NC	100	100	100	100	100	No	SP_1316 [ORTH]	Nonessential	SAOUHSC_02345 [HOM]	Nonessential	C
SAW_01469	EF1500	V-type ATP synthase subunit D	0.978995	Nonessential	635	0.996611	NC	90.9091	98.6486	100	100	91.6667	No	SP_1315 [ORTH]	Nonessential	NA [HOM]	NA	C
SAW_01470	EF1501	hypothetical protein	2.0412	Nonessential	320	1	NC	90.9091	98.6486	0	0	4.16667	No	NA [HOM]	NA	NA [HOM]	NA
SAW_01471	EF1502	beta-lactamase	2.02016	Nonessential	941	1	NC	90.9091	98.6486	0	0	20.8333	No	SP_0010 [HOM]	Nonessential	NA [HOM]	NA	V
SAW_01472	EF1503	fructose-1%2C6-bisphosphatase class 3	1.10459	Nonessential	1880	1	NC	90.9091	98.6486	100	100	91.6667	No	NA [HOM]	NA	SAOUHSC_02822 [ORTH]	Nonessential	G
SAW_01473	EF1504	diaminopimelate decarboxylase	2.25378	Nonessential	1292	1	NC	90.9091	98.6486	100	100	100	No	SP_1978 [ORTH]	Nonessential	SAOUHSC_01401 [ORTH]	Nonessential	E
SAW_01474	EF1505	S9 peptidase	2.05391	Nonessential	998	1	NC	100	100	100	100	91.6667	No	NA [HOM]	NA	NA [HOM]	NA	T
SAW_01475	EF1506	hypothetical protein	3.67727	Nonessential	533	1	NC	90.9091	82.4324	0	0	4.16667	No	NA [HOM]	NA	NA [HOM]	NA
SAW_01476	EF1507	hypothetical protein	2.13758	Nonessential	383	1	NC	90.9091	82.4324	0	0	4.16667	No	NA [HOM]	NA	NA [HOM]	NA
SAW_01477	EF1508	hypothetical protein	0.541046	Nonessential	482	0.923097	NC	90.9091	81.0811	0	0	8.33333	No	NA [HOM]	NA	NA [HOM]	NA
SAW_01480	EF1511	O-succinylbenzoate synthase	0.223241	Nonessential	1064	0.597863	NC	100	100	0	0	83.3333	No	NA [HOM]	NA	SAOUHSC_01915 [HOM]	High confidence essential	R; M
SAW_01481	EF1512	transglutaminase	0.685444	Nonessential	1376	0.919944	NC	90.9091	98.6486	0	0	20.8333	No	NA [HOM]	NA	NA [HOM]	NA	O
SAW_01482	EF1513	pheromone-binding protein	0.79473	Nonessential	1652	0.92948	NC	100	100	100	100	95.8333	No	SP_1891 [ORTH]	Nonessential	SAOUHSC_00927 [ORTH]	Nonessential	E
SAW_01483	EF1515	BigG family transcription antiterminator	1.07202	Nonessential	833	0.99185	NC	100	100	100	100	100	No	SP_0576 [HOM]	Nonessential	SAOUHSC_01356 [HOM]	Nonessential	K
SAW_01484	EF1516	PTS system%2C N-acetylglucosamine-specific IIBC component	1.56207	Nonessential	1997	1	NC	100	100	100	100	100	No	SP_0758 [HOM]	Nonessential	SAOUHSC_01836 [ORTH]	Nonessential	G
SAW_01485	EF1518	soluble lytic murein transglycosylase	0.109066	Nonessential	617	0.524316	NC	100	100	100	100	100	No	SP_1026 [ORTH]	Nonessential	NA [HOM]	NA	M
SAW_01489	EF1523	hypothetical protein	0.770206	Nonessential	2075	0.943212	NC	100	100	100	100	95.8333	No	SP_0374 [HOM]	Nonessential	NA [HOM]	NA
SAW_01490	EF1524	hypothetical protein	0.966948	Nonessential	881	0.987903	NC	100	100	100	100	100	No	SP_0946 [ORTH]	Nonessential	SAOUHSC_01391 [ORTH]	Nonessential	R
SAW_01491	EF1525	ferric uptake regulation protein	1.57639	Nonessential	449	1	NC	100	100	100	100	100	No	NA [HOM]	NA	SAOUHSC_01592 [ORTH]	High confidence essential	P
SAW_01492	EF1526	glyceraldehyde-3-phosphate dehydrogenase	0.475751	Nonessential	1010	0.883669	NC	100	100	100	100	100	No	SP_2012 [HOM]	High confidence essential	SAOUHSC_00795 [HOM]	High confidence essential	G
SAW_01494	EF1528	hypothetical protein	0.303694	Nonessential	302	0.89129	NC	100	98.6486	0	0	8.33333	No	NA [HOM]	NA	NA [HOM]	NA
SAW_01495	EF1529	PTS system%2C cellobiose-specific IIC component	1.26276	Nonessential	1298	1	NC	100	100	100	100	100	No	SP_0474 [ORTH]	Nonessential	SAOUHSC_02450 [ORTH]	Nonessential	G
SAW_01496	EF1531	TetR family transcriptional regulator	0.877014	Nonessential	539	0.982504	NC	100	100	100	100	100	No	NA [HOM]	NA	NA [HOM]	NA	K
SAW_01497	EF1533	hypothetical protein	3.02605	Nonessential	374	1	NC	100	97.2973	100	100	87.5	No	NA [HOM]	NA	SAOUHSC_00355 [HOM]	Nonessential	S
SAW_01498	EF1534	peptidyl-prolyl cis-trans isomerase%2C cyclophilin-type	0.480504	Nonessential	749	0.895507	NC	100	100	100	100	100	No	SP_0771 [ORTH]	Nonessential	SAOUHSC_00891 [HOM]	Nonessential	O
SAW_01499	EF1535	hypothetical protein	1.72023	Nonessential	1091	1	NC	100	100	100	100	100	No	NA [HOM]	NA	SAOUHSC_00156 [HOM]	Nonessential	S
SAW_01500	EF1536	cell surface hydrolase	0.418492	Nonessential	929	0.817167	NC	100	100	100	100	91.6667	No	NA [HOM]	NA	NA [HOM]	NA	T
SAW_01502	EF1538	segregation and condensation protein A	0.202468	Nonessential	785	0.658103	NC	100	100	100	100	100	No	SP_1876 [ORTH]	Nonessential	SAOUHSC_01589 [ORTH]	Nonessential	L
SAW_01503	EF1539	segregation and condensation protein B	0.585213	Nonessential	605	0.940178	NC	100	100	100	100	100	No	SP_1875 [ORTH]	High confidence essential	SAOUHSC_01588 [ORTH]	Nonessential	K
SAW_01506	EF1542	hypothetical protein	0.278061	Nonessential	1406	0.639814	NC	100	100	0	0	29.1667	No	NA [HOM]	NA	NA [HOM]	NA	S
SAW_01507	EF1543	ferredoxin	2.37442	Nonessential	218	1	NC	100	100	100	100	95.8333	No	SP_1605 [HOM]	Nonessential	SAOUHSC_01504 [HOM]	Nonessential
SAW_01508	EF1544	hypothetical protein	1.71964	Nonessential	1034	1	NC	100	100	100	100	100	No	NA [HOM]	NA	SAOUHSC_01503 [HOM]	Nonessential	S
SAW_01512	EF1548	ribosomal protein S1	0.475203	Nonessential	1211	0.895507	NC	100	100	100	100	100	No	SP_0862 [ORTH]	High confidence essential	SAOUHSC_01493 [ORTH]	Nonessential	J
SAW_01515	EF1552	hypothetical protein	2.19998	Nonessential	1040	1	NC	100	100	100	100	91.6667	No	NA [HOM]	NA	NA [HOM]	NA
SAW_01516	EF1553	TPR Domain-containing protein	0.842586	Nonessential	1256	0.967219	NC	100	100	100	100	100	No	SP_1504 [ORTH]	Nonessential	SAOUHSC_01480 [ORTH]	Nonessential	R
SAW_01517	EF1554	IDEAL Domain-containing protein	1.08684	Nonessential	539	1	NC	100	98.6486	100	100	100	No	NA [HOM]	NA	NA [HOM]	NA	S
SAW_01518	EF1555	YitT family protein	1.3648	Nonessential	884	1	NC	100	100	100	100	100	No	SP_1111 [ORTH]	Nonessential	SAOUHSC_00651 [ORTH]	Nonessential	S
SAW_01519	EF1556	MazG family protein	0.561767	Nonessential	350	0.98362	NC	100	100	100	100	91.6667	No	NA [HOM]	NA	SAOUHSC_01476 [ORTH]	Nonessential	V
SAW_01523	EF1560	hypothetical protein	0.662084	Nonessential	455	0.971711	NC	100	100	100	100	100	No	NA [HOM]	NA	NA [HOM]	NA
SAW_01524	EF1561	shikimate 5-dehydrogenase	0.980618	Nonessential	866	0.996855	NC	100	100	100	100	100	No	SP_1376 [ORTH]	Nonessential	SAOUHSC_01699 [ORTH]	High confidence essential	E
SAW_01525	EF1562	phospho-2-dehydro-3-deoxyheptonate aldolase	1.23785	Nonessential	1025	1	NC	100	100	80	100	100	No	NA [HOM]	NA	SAOUHSC_01852 [ORTH]	Domain essential	E
SAW_01526	EF1563	3-dehydroquinate synthase	0.534449	Nonessential	1076	0.906674	NC	100	100	80	100	100	No	SP_1375 [ORTH]	Nonessential	SAOUHSC_01482 [ORTH]	High confidence essential	E
SAW_01532	EF1569	transcriptional regulator	0.71863	Nonessential	1172	0.967219	NC	100	100	100	100	100	No	SP_1368 [ORTH]	Nonessential	SAOUHSC_01361 [ORTH]	Nonessential	M
SAW_01533	EF1570	DegV family protein	2.10867	Nonessential	848	1	NC	100	100	100	100	100	No	SP_1557 [ORTH]	Nonessential	SAOUHSC_01433 [HOM]	Nonessential	I
SAW_01537	EF1574	Na+/H+ antiporter	1.84599	Nonessential	2054	1	NC	100	100	100	100	87.5	No	SP_0655 [ORTH]	Nonessential	SAOUHSC_02731 [ORTH]	Nonessential	P
SAW_01538	EF1575	ABC transporter ATP-binding protein	0.717915	Nonessential	1895	0.943212	NC	100	100	100	100	100	No	SP_1553 [ORTH]	Nonessential	SAOUHSC_00729 [ORTH]	Nonessential	R
SAW_01539	EF1576	thymidylate synthase	0.847056	Nonessential	947	0.990979	NC	100	100	100	100	100	No	SP_0669 [ORTH]	High confidence essential	SAOUHSC_01435 [ORTH]	Domain essential	F
SAW_01540	EF1577	dihydrofolate reductase	0.929808	Nonessential	494	1	NC	100	100	100	100	100	No	SP_1571 [ORTH]	High confidence essential	SAOUHSC_01434 [ORTH]	High confidence essential	H
SAW_01541	EF1578	epoxyqueuosine reductase	0.646059	Nonessential	1169	0.958879	NC	100	100	100	100	79.1667	No	NA [HOM]	NA	SAOUHSC_01989 [ORTH]	Nonessential	J
SAW_01543	EF1580	hypothetical protein	0.655209	Nonessential	242	1	NC	100	100	100	100	100	No	SP_1473 [ORTH]	Nonessential	SAOUHSC_01336 [ORTH]	Nonessential	S
SAW_01546	EF1583	N-acetylmuramoyl-L-alanine amidase	2.50654	Nonessential	860	1	NC	100	100	100	100	100	No	NA [HOM]	NA	SAOUHSC_02979 [HOM]	Nonessential	M; N
SAW_01549	EF1586	NADH oxidase	0.196116	Nonessential	1340	0.514585	NC	100	100	100	100	100	No	SP_1469 [ORTH]	Likely essential	SAOUHSC_00908 [ORTH]	Nonessential	I
SAW_01550	EF1587	MutT/nudix family protein	1.33815	Nonessential	608	1	NC	100	100	100	100	87.5	No	SP_1669 [ORTH]	Nonessential	NA [HOM]	NA	F
SAW_01552	EF1590	N-acetyltransferase	0.453487	Nonessential	527	0.92948	NC	100	100	100	100	95.8333	No	SP_0580 [HOM]	Nonessential	SAOUHSC_02651 [HOM]	Nonessential	K; R
SAW_01553	EF1591	AraC family transcriptional regulator	2.23961	Nonessential	818	1	NC	100	100	100	100	100	No	SP_1899 [HOM]	Nonessential	SAOUHSC_00056 [HOM]	Nonessential	K
SAW_01554	EF1592	ABC transporter ATP-binding/permease	0.624005	Nonessential	1748	0.911178	NC	100	100	100	100	100	No	SP_1840 [HOM]	Nonessential	SAOUHSC_02003 [HOM]	Nonessential	V
SAW_01555	EF1593	ABC transporter ATP-binding/permease	0.666305	Nonessential	1778	0.911178	NC	100	100	100	100	100	No	SP_1839 [HOM]	Nonessential	SAOUHSC_02003 [HOM]	Nonessential	V
SAW_01557	EF1596	lipoprotein	1.06979	Nonessential	1010	1	NC	100	100	0	0	50	No	NA [HOM]	NA	NA [HOM]	NA
SAW_01558	EF1597	catalase/peroxidase	0.79343	Nonessential	1436	0.967219	NC	100	95.9459	0	0	16.6667	No	NA [HOM]	NA	SAOUHSC_01327 [ORTH]	Nonessential	P
SAW_01560	EF1599	transcriptional regulator Cro/CI family protein	0.451847	Nonessential	845	0.825863	NC	100	100	100	100	87.5	No	SP_1946 [HOM]	Nonessential	NA [HOM]	NA
SAW_01561	EF1601	PTS system%2C sucrose-specific IIBC component	0.881458	Nonessential	1928	0.971711	NC	100	100	100	100	100	No	SP_1722 [ORTH]	Nonessential	SAOUHSC_00437 [HOM]	Nonessential	G
SAW_01562	EF1602	glycosyl hydrolase	0.508716	Nonessential	1673	0.838202	NC	100	100	100	100	100	No	SP_0342 [HOM]	Nonessential	SAOUHSC_01601 [HOM]	Nonessential	G
SAW_01563	EF1603	sucrose-6-phosphate dehydrogenase	0.450276	Nonessential	1472	0.817399	NC	100	93.2432	60	100	75	No	SP_1724 [ORTH]	Likely essential	SAOUHSC_02268 [ORTH]	Nonessential	G
SAW_01564	EF1604	sucrose operon repressor ScrR	0.367473	Nonessential	983	0.820981	NC	100	100	100	100	100	No	SP_1725 [ORTH]	Nonessential	SAOUHSC_01850 [HOM]	Nonessential	K
SAW_01565	EF1605	hypothetical protein	0.540509	Nonessential	161	0.993952	NC	100	95.9459	0	0	4.16667	No	NA [HOM]	NA	NA [HOM]	NA
SAW_01566	EF1606	glycosyl hydrolase	0.42366	Nonessential	1409	0.814015	NC	100	100	100	100	100	No	SP_0578 [HOM]	Nonessential	SAOUHSC_00236 [HOM]	Nonessential	G
SAW_01568	EF1608	cardiolipin synthase	0.703817	Nonessential	1460	0.959339	NC	100	100	100	100	100	No	SP_0199 [ORTH]	Nonessential	SAOUHSC_02323 [ORTH]	Nonessential	I
SAW_01569	EF1609	integral membrane protein	1.34182	Nonessential	551	1	NC	100	100	100	100	83.3333	No	NA [HOM]	NA	SAOUHSC_02131 [ORTH]	Nonessential	S
SAW_01570	EF1610	hypothetical protein	0.480753	Nonessential	884	0.915673	NC	100	100	100	100	83.3333	No	NA [HOM]	NA	NA [HOM]	NA
SAW_01572	EF1612	pyruvate formate-lyase 1-activating enzyme	0.735418	Nonessential	764	0.971711	NC	100	100	100	100	100	No	SP_1976 [ORTH]	Nonessential	SAOUHSC_00188 [ORTH]	Nonessential	O
SAW_01573	EF1613	formate acetyltransferase	0.523419	Nonessential	2246	0.815841	NC	100	100	100	100	100	No	SP_0459 [ORTH]	Nonessential	SAOUHSC_00187 [ORTH]	Nonessential	C
SAW_01577	EF1617	ethanolamine utilization protein EutQ	4.8012	Nonessential	443	1	NC	100	100	0	0	29.1667	No	NA [HOM]	NA	NA [HOM]	NA	E
SAW_01578	EF1618	ethanolamine utilization protein EutH	0.117558	Nonessential	1100	0.398046	NC	100	100	0	0	20.8333	No	NA [HOM]	NA	NA [HOM]	NA	E
SAW_01580	EF1620	ethanolamine utilization protein	0.353636	Nonessential	599	0.92948	NC	100	100	0	0	16.6667	No	NA [HOM]	NA	NA [HOM]	NA
SAW_01582	EF1622	hypothetical protein	0.20586	Nonessential	563	0.805587	NC	100	100	0	0	12.5	No	NA [HOM]	NA	NA [HOM]	NA	P
SAW_01583	EF1623	ethanolamine utilization protein EutM	0.102877	Nonessential	290	0.843859	NC	100	100	0	0	37.5	No	NA [HOM]	NA	NA [HOM]	NA	Q; C
SAW_01584	EF1624	acetaldehyde dehydrogenase (acetylating)	0.317638	Nonessential	1478	0.789932	NC	100	100	100	100	100	No	SP_2026 [HOM]	Nonessential	SAOUHSC_00113 [HOM]	Nonessential	C
SAW_01586	EF1626	ethanolamine utilization protein EutL	0.182051	Nonessential	653	0.75618	NC	100	100	0	0	16.6667	No	NA [HOM]	NA	NA [HOM]	NA	E
SAW_01587	EF1627	ethanolamine ammonia-lyase light chain	0.398677	Nonessential	911	0.881525	NC	100	100	0	0	16.6667	No	NA [HOM]	NA	NA [HOM]	NA	E
SAW_01590	EF1632	sensor histidine kinase	3.10451	Nonessential	1433	1	NC	100	100	0	0	16.6667	No	NA [HOM]	NA	NA [HOM]	NA	T
SAW_01591	EF1633	response regulator	0.600221	Nonessential	581	0.953329	NC	100	100	100	100	100	No	SP_0661 [HOM]	Nonessential	SAOUHSC_00184 [HOM]	Nonessential	K; T
SAW_01592	EF1634	propanediol utilization protein PduU	0.347997	Nonessential	347	0.943212	NC	100	100	0	0	37.5	No	NA [HOM]	NA	NA [HOM]	NA	E
SAW_01593	EF1635	propanol dehydrogenase PduQ	0.126298	Nonessential	1130	0.505356	NC	100	100	100	100	100	No	SP_2026 [HOM]	Nonessential	SAOUHSC_00113 [HOM]	Nonessential	C
SAW_01597	EF1640	iron compound ABC transporter permease	0.101105	Nonessential	1007	0.475851	NC	100	100	100	100	100	No	SP_1033 [HOM]	Nonessential	SAOUHSC_00654 [HOM]	Nonessential	P
SAW_01598	EF1641	iron compound ABC transporter iron compound-binding protein	0.990127	Nonessential	959	1	NC	100	100	0	0	25	No	NA [HOM]	NA	SAOUHSC_00613 [ORTH]	Nonessential	P
SAW_01600	EF1644	aldolase 1 epimerase LacX	1.16773	Nonessential	875	1	NC	100	100	100	100	100	No	NA [HOM]	NA	NA [HOM]	NA	G
SAW_01601	EF1645	GTP-sensing transcriptional pleiotropic repressor CodY	0.160485	Nonessential	782	0.619611	NC	100	100	100	100	100	No	SP_1584 [ORTH]	High confidence essential	SAOUHSC_01228 [ORTH]	High confidence essential	K
SAW_01602	EF1646	ATP-dependent protease ATPase subunit HslU	1.63618	Nonessential	1403	1	NC	100	100	100	100	100	No	SP_1569 [HOM]	High confidence essential	SAOUHSC_01226 [ORTH]	Domain essential	O
SAW_01603	EF1647	ATP-dependent protease subunit HslV	0.384768	Nonessential	548	0.9431	NC	100	100	100	100	100	No	NA [HOM]	NA	SAOUHSC_01225 [ORTH]	Nonessential	O
SAW_01605	EF1649	methylenetetrahydrofolate-tRNA-(uracil-5-)-methyltransferase TrmFO	0.393264	Nonessential	1307	0.824308	NC	100	100	100	100	100	No	SP_0943 [ORTH]	Nonessential	SAOUHSC_01223 [ORTH]	Nonessential	J
SAW_01608	EF1652	DNA protecting protein DprA	1.20767	Nonessential	863	1	NC	100	100	100	100	100	No	SP_1266 [ORTH]	Nonessential	SAOUHSC_01221 [ORTH]	Nonessential	L
SAW_01609	EF1653	ribonuclease HII	0.242627	Nonessential	767	0.796783	NC	100	100	100	100	100	No	SP_1156 [ORTH]	Nonessential	SAOUHSC_01215 [ORTH]	Nonessential	L
SAW_01610	EF1654	ribosome biogenesis GTP-binding protein YlqF	0.126873	Nonessential	851	0.643686	NC	100	100	100	100	100	No	SP_1155 [ORTH]	High confidence essential	SAOUHSC_01214 [ORTH]	Domain essential	J
SAW_01611	EF1655	2-dehydropantoate 2-reductase	1.2514	Nonessential	941	1	NC	100	100	100	100	62.5	No	NA [HOM]	NA	SAOUHSC_02739 [ORTH]	Nonessential	H
SAW_01612	EF1656	LysR family transcriptional regulator	0.976864	Nonessential	890	1	NC	100	100	100	100	100	No	SP_0927 [HOM]	Nonessential	SAOUHSC_02852 [ORTH]	Nonessential
SAW_01614	EF1658	branched-chain alpha-keto acid dehydrogenase%2C E2 component%2C dihydrolipoamide acetyltransferase	0.601773	Nonessential	1298	0.945446	NC	100	100	100	100	100	No	SP_1162 [ORTH]	Nonessential	SAOUHSC_01611 [ORTH]	Domain essential	C
SAW_01616	EF1660	branched-chain alpha-keto acid dehydrogenase%2C E1 component%2C alpha subunit	0.105888	Nonessential	986	0.597863	NC	100	100	100	100	100	No	SP_1164 [ORTH]	Nonessential	SAOUHSC_01613 [ORTH]	High confidence essential	C
SAW_01618	EF1661	dihydrolipoyl dehydrogenase	1.20803	Nonessential	1247	1	NC	100	100	100	100	100	No	SP_1161 [ORTH]	Nonessential	SAOUHSC_01614 [ORTH]	High confidence essential	C
SAW_01619	EF1662	butyrate kinase	0.364848	Nonessential	1082	0.848212	NC	100	100	0	0	37.5	No	SP_2044 [HOM]	High confidence essential	NA [HOM]	NA	C
SAW_01621	EF1664	hypothetical protein	2.17421	Nonessential	1034	1	NC	100	100	100	100	95.8333	No	NA [HOM]	NA	SAOUHSC_02638 [ORTH]	Nonessential	R
SAW_01622	EF1665	hypothetical protein	1.10994	Nonessential	722	1	NC	100	100	0	66.6667	50	No	NA [HOM]	NA	NA [HOM]	NA
SAW_01623	EF1666	hypothetical protein	0.674737	Nonessential	698	0.967219	NC	100	100	0	0	4.16667	No	NA [HOM]	NA	NA [HOM]	NA
SAW_01624	EF1667	short chain dehydrogenase	0.459634	Nonessential	794	0.950379	NC	100	100	100	100	100	No	SP_0320 [HOM]	Nonessential	SAOUHSC_01199 [HOM]	High confidence essential
SAW_01625	EF1668	MarR family transcriptional regulator	0.263845	Nonessential	428	0.893705	NC	100	100	0	0	33.3333	No	SP_0416 [HOM]	Nonessential	SAOUHSC_02826 [ORTH]	Nonessential
SAW_01626	EF1669	glyoxylase	0.600633	Nonessential	965	0.959339	NC	100	100	100	100	83.3333	No	NA [HOM]	NA	SAOUHSC_02825 [ORTH]	Nonessential	Q
SAW_01627	EF1670	phospholipase/carboxylesterase	3.05735	Nonessential	602	1	NC	100	100	100	100	83.3333	No	NA [HOM]	NA	SAOUHSC_02824 [ORTH]	Nonessential	R
SAW_01628	EF1671	oxidoreductase%2C zinc-binding	1.1322	Nonessential	941	1	NC	100	100	100	100	91.6667	No	SP_0285 [HOM]	Nonessential	SAOUHSC_02445 [ORTH]	Nonessential	R; C
SAW_01629	EF1672	permease	2.19326	Nonessential	1283	1	NC	100	100	100	100	100	No	SP_2013 [HOM]	Nonessential	NA [HOM]	NA	V
SAW_01630	EF1673	ABC transporter ATP-binding protein	0.256629	Nonessential	680	0.802099	NC	100	100	100	100	100	No	SP_0786 [HOM]	Nonessential	SAOUHSC_03036 [HOM]	Nonessential	M
SAW_01631	EF1674	hypothetical protein	1.19491	Nonessential	731	1	NC	100	100	0	0	4.16667	No	NA [HOM]	NA	NA [HOM]	NA
SAW_01632	EF1675	ABC transporter ATP-binding protein	0.518893	Nonessential	854	0.92067	NC	100	100	100	100	100	No	SP_1715 [HOM]	Nonessential	SAOUHSC_00333 [ORTH]	Nonessential	V
SAW_01633	EF1676	GntR family transcriptional regulator	0.476891	Nonessential	368	0.97761	NC	100	100	40	0	70.8333	No	SP_1885 [HOM]	Nonessential	SAOUHSC_02155 [HOM]	Nonessential	K
SAW_01634	EF1677	hypothetical protein	0.275878	Nonessential	332	0.940178	NC	100	100	0	0	4.16667	No	NA [HOM]	NA	NA [HOM]	NA
SAW_01635	EF1678	signal peptidase I	5.59809	Nonessential	554	1	NC	100	100	100	100	100	No	SP_0402 [HOM]	High confidence essential	SAOUHSC_00903 [HOM]	High confidence essential	U
SAW_01636	EF1679	carboxyl-terminal protease	0.189873	Nonessential	1433	0.608781	NC	100	100	0	0	79.1667	No	NA [HOM]	NA	SAOUHSC_01427 [ORTH]	Nonessential	O
SAW_01637	EF1680	hypothetical protein	3.53401	Nonessential	218	1	NC	100	100	100	100	100	No	SP_0947 [HOM]	Nonessential	SAOUHSC_01429 [HOM]	Nonessential	S
SAW_01639	EF1682	hypothetical protein	0.818419	Nonessential	644	0.996611	NC	100	100	100	100	100	No	NA [HOM]	NA	NA [HOM]	NA	S
SAW_01640	EF1683	lipase/acylhydrolase	0.962304	Nonessential	899	1	NC	100	100	100	100	100	No	NA [HOM]	NA	NA [HOM]	NA	E
SAW_01642	EF1685	hemolysin III	1.06606	Nonessential	653	1	NC	100	100	100	100	100	No	SP_1466 [ORTH]	Nonessential	SAOUHSC_02422 [ORTH]	Nonessential	U
SAW_01643	EF1686	hypothetical protein	0.310023	Nonessential	197	0.957356	NC	100	100	100	100	62.5	No	NA [HOM]	NA	NA [HOM]	NA
SAW_01644	EF1687	adenine phosphoribosyltransferase	0.192	Nonessential	512	0.843126	NC	100	100	100	100	100	No	SP_1577 [ORTH]	Nonessential	SAOUHSC_01743 [ORTH]	Nonessential	F
SAW_01645	EF1688	single-stranded-DNA-specific exonuclease RecJ	0.435853	Nonessential	2312	0.789965	NC	100	100	100	100	100	No	SP_0611 [ORTH]	High confidence essential	SAOUHSC_01744 [ORTH]	Nonessential	L
SAW_01647	EF1690	short chain dehydrogenase/reductase	0.588645	Nonessential	788	0.967219	NC	100	100	100	100	100	No	SP_0675 [ORTH]	Nonessential	SAOUHSC_02778 [ORTH]	Nonessential	R
SAW_01649	EF1692	hypothetical protein	1.61231	Nonessential	566	1	NC	100	100	100	100	100	No	NA [HOM]	NA	NA [HOM]	NA
SAW_01650	EF1693	KH Domain-containing protein	0.126418	Nonessential	245	0.894524	NC	100	100	100	100	100	No	SP_0776 [ORTH]	Likely essential	NA [HOM]	NA	R
SAW_01652	EF1695	acetyltransferase	2.09735	Nonessential	803	1	NC	100	100	0	0	25	No	NA [HOM]	NA	NA [HOM]	NA	J
SAW_01653	EF1698	NADPH-dependent FMN reductase	4.11092	Nonessential	554	1	NC	100	100	100	100	100	No	SP_1472 [HOM]	Nonessential	NA [HOM]	NA	C
SAW_01654	EF1699	MerR family transcriptional regulator	0.154005	Nonessential	755	0.747285	NC	100	100	100	100	95.8333	No	SP_0739 [ORTH]	Nonessential	SAOUHSC_02674 [HOM]	Nonessential	K
SAW_01657	EF1702	hypothetical protein	0.334952	Nonessential	464	0.939822	NC	100	100	100	100	91.6667	No	NA [HOM]	NA	NA [HOM]	NA	S
SAW_01659	EF1704	sensory box histidine kinase	1.92926	Nonessential	1775	1	NC	100	100	100	100	100	No	SP_2083 [ORTH]	Nonessential	SAOUHSC_01799 [HOM]	Nonessential
SAW_01660	EF1705	phosphate-binding protein	3.19164	Nonessential	890	1	NC	100	100	100	100	100	No	SP_1400 [HOM]	Nonessential	SAOUHSC_01389 [HOM]	Nonessential	P
SAW_01661	EF1706	aromatic amino acid aminotransferase	1.60363	Nonessential	1178	1	NC	100	100	100	100	100	No	SP_0035 [ORTH]	Nonessential	SAOUHSC_00989 [ORTH]	Nonessential	E
SAW_01662	EF1707	glycosyl hydrolase	0.645719	Nonessential	2690	0.894524	NC	100	100	100	100	87.5	No	SP_2143 [ORTH]	Nonessential	NA [HOM]	NA	G
SAW_01663	EF1708	hypothetical protein	0.555796	Nonessential	1289	0.901179	NC	100	100	100	100	66.6667	No	SP_2144 [ORTH]	Nonessential	NA [HOM]	NA	S
SAW_01664	EF1709	GntR family sugar-binding transcriptional regulator	0.332375	Nonessential	1046	0.805144	NC	100	100	100	100	100	No	SP_1799 [HOM]	Nonessential	SAOUHSC_00242 [HOM]	Nonessential	K
SAW_01665	EF1710	LysR family transcriptional regulator	0.142874	Nonessential	929	0.577955	NC	100	100	100	100	95.8333	No	SP_0927 [ORTH]	Nonessential	SAOUHSC_02608 [HOM]	Nonessential	K
SAW_01667	EF1712	orotate phosphoribosyltransferase	0.207373	Nonessential	632	0.796783	NC	100	100	100	100	100	No	SP_0702 [ORTH]	Nonessential	SAOUHSC_01172 [ORTH]	High confidence essential	F
SAW_01668	EF1713	orotidine 5'-phosphate decarboxylase	1.20782	Nonessential	713	1	NC	100	100	100	100	100	No	SP_0701 [ORTH]	Likely essential	SAOUHSC_01171 [ORTH]	High confidence essential	F
SAW_01669	EF1714	dihydroorotate dehydrogenase B (NAD(+))%2C catalytic subunit	0.742623	Nonessential	938	0.967219	NC	100	100	100	100	100	No	SP_0964 [ORTH]	Nonessential	SAOUHSC_02909 [HOM]	Domain essential	F
SAW_01671	EF1716	carbamoyl-phosphate synthase large chain	0.865002	Nonessential	3182	0.971711	NC	100	100	100	100	100	No	SP_1275 [ORTH]	Nonessential	SAOUHSC_01170 [ORTH]	High confidence essential	F; E
SAW_01672	EF1717	carbamoyl-phosphate synthase small chain	0.210573	Nonessential	1103	0.71712	NC	100	100	100	100	100	No	SP_1276 [ORTH]	Nonessential	SAOUHSC_01169 [ORTH]	High confidence essential	F; E
SAW_01674	EF1719	aspartate carbamoyltransferase	0.14989	Nonessential	926	0.606338	NC	100	100	100	100	100	No	SP_1277 [ORTH]	Nonessential	SAOUHSC_01166 [ORTH]	High confidence essential	F
SAW_01681	EF1726	cold-shock protein	0.481566	Nonessential	206	1	NC	100	100	100	100	100	No	NA [HOM]	NA	SAOUHSC_01403 [HOM]	Nonessential	K
SAW_01682	EF1727	ebsA protein	0.130421	Nonessential	461	0.729688	NC	100	100	100	100	95.8333	No	NA [HOM]	NA	NA [HOM]	NA
SAW_01684	EF1730	Cys-tRNA(Pro) deacylase	0.931005	Nonessential	494	1	NC	100	100	100	100	100	No	SP_0985 [ORTH]	Nonessential	SAOUHSC_00705 [ORTH]	Nonessential	J
SAW_01685	EF1731	3-dehydroquinate dehydratase	0.201336	Nonessential	800	0.730699	NC	100	100	100	100	100	No	SP_1377 [ORTH]	Nonessential	SAOUHSC_00832 [ORTH]	High confidence essential	E
SAW_01686	EF1732	ABC transporter ATP-binding protein/peptidase	1.9081	Nonessential	1784	1	NC	100	100	100	100	100	No	SP_1839 [ORTH]	Nonessential	SAOUHSC_02003 [ORTH]	Nonessential	V
SAW_01687	EF1733	ABC transporter ATP-binding protein/peptidase	0.15954	Nonessential	1751	0.41421	NC	100	100	100	100	100	No	SP_1840 [ORTH]	Nonessential	SAOUHSC_02003 [HOM]	Nonessential	V
SAW_01690	EF1737	hypothetical protein	0.735796	Nonessential	467	0.971711	NC	100	100	0	0	25	No	NA [HOM]	NA	NA [HOM]	NA
SAW_01691	EF1738	hypothetical protein	0.34722	Nonessential	662	0.87694	NC	100	100	0	0	20.8333	No	NA [HOM]	NA	NA [HOM]	NA
SAW_01692	EF1739	tyrosine-tRNA ligase 2	8.27855	Nonessential	1262	1	NC	100	100	100	100	100	No	SP_2100 [ORTH]	High confidence essential	SAOUHSC_01839 [ORTH]	High confidence essential	J
SAW_01693	EF1740	penicillin-binding protein 1B	0.445707	Nonessential	2384	0.710858	NC	100	100	100	100	100	No	SP_2099 [ORTH]	Nonessential	SAOUHSC_01467 [HOM]	High confidence essential	M
SAW_01694	EF1741	catabolite control protein A	2.48223	Nonessential	1001	1	NC	100	100	100	100	100	No	SP_1999 [ORTH]	Nonessential	SAOUHSC_01850 [ORTH]	Nonessential	K
SAW_01695	EF1743	proline dipeptidase	0.410649	Nonessential	1103	0.823819	NC	100	100	100	100	100	No	SP_1591 [ORTH]	Nonessential	SAOUHSC_01816 [ORTH]	Nonessential	E
SAW_01696	EF1744	general stress protein	5.17427	Nonessential	587	1	NC	100	100	100	100	100	No	NA [HOM]	NA	NA [HOM]	NA	R
SAW_01697	EF1745	hypothetical protein	0.771136	Nonessential	431	0.993091	NC	100	100	100	100	100	No	SP_1411 [HOM]	Nonessential	NA [HOM]	NA	S
SAW_01700	EF1748	prolipoprotein diacylglyceryl transferase	0.844824	Nonessential	836	0.971711	NC	100	100	100	100	100	No	SP_1412 [ORTH]	Nonessential	SAOUHSC_00782 [ORTH]	Nonessential	M
SAW_01702	EF1750	endo/excinuclease amino terminal Domain-containing protein	0.287417	Nonessential	962	0.766218	NC	100	100	100	100	100	No	SP_0618 [HOM]	Likely essential	SAOUHSC_01102 [HOM]	Nonessential	L
SAW_01703	EF1751	membrane protein	0.979465	Nonessential	356	1	NC	100	100	100	100	100	No	NA [HOM]	NA	NA [HOM]	NA	S
SAW_01707	EF1755	phosphate import ATP-binding protein PstB 1	1.09098	Nonessential	758	1	NC	100	100	100	100	100	No	SP_1396 [ORTH]	Nonessential	SAOUHSC_01385 [ORTH]	Nonessential	P
SAW_01708	EF1756	phosphate import ATP-binding protein PstB 2	0.115859	Nonessential	809	0.576406	NC	100	100	100	100	100	No	SP_1397 [ORTH]	Nonessential	SAOUHSC_01385 [HOM]	Nonessential	P
SAW_01710	EF1758	phosphate ABC transporter%2C permease PstC	0.608538	Nonessential	920	0.92948	NC	100	100	100	100	100	No	SP_1399 [ORTH]	Nonessential	SAOUHSC_01387 [ORTH]	Nonessential	P
SAW_01711	EF1759	phosphate ABC transporter phosphate-binding protein	0.163075	Nonessential	854	0.63469	NC	100	100	100	100	100	No	SP_1400 [ORTH]	Nonessential	SAOUHSC_01389 [HOM]	Nonessential	P
SAW_01717	EF1765	competence protein F	0.215581	Nonessential	686	0.805144	NC	100	100	100	100	100	No	SP_2207 [ORTH]	Nonessential	SAOUHSC_00766 [ORTH]	Nonessential	R
SAW_01718	EF1767	competence protein F	0.238493	Nonessential	1316	0.671967	NC	100	100	100	100	100	No	SP_2208 [ORTH]	Nonessential	SAOUHSC_00765 [ORTH]	Nonessential	L
SAW_01719	EF1768	ABC transporter ATP-binding protein	0.865607	Nonessential	716	0.96913	NC	63.6364	60.8108	0	0	54.1667	No	SP_0846 [HOM]	Nonessential	NA [HOM]	NA	R
SAW_01720	EF1769	PTS system IIB component	2.02447	Nonessential	335	1	NC	100	100	100	100	100	No	SP_2023 [HOM]	Nonessential	NA [HOM]	NA	G
SAW_01722	EF1771	hypothetical protein	0.579964	Nonessential	662	0.93872	NC	100	100	100	100	100	No	SP_2209 [ORTH]	Nonessential	SAOUHSC_00763 [ORTH]	Nonessential	R
SAW_01726	EF1775	hypothetical protein	0.870128	Nonessential	734	0.987903	NC	100	100	100	100	29.1667	No	NA [HOM]	NA	NA [HOM]	NA
SAW_01727	EF1776	hypothetical protein	3.22445	Nonessential	329	1	NC	100	100	0	0	4.16667	No	NA [HOM]	NA	NA [HOM]	NA
SAW_01728	EF1777	phosphoribosylamine-glycine ligase	1.45539	Nonessential	1247	1	NC	100	100	100	100	100	No	SP_0051 [ORTH]	Nonessential	SAOUHSC_01018 [ORTH]	Nonessential	F
SAW_01730	EF1779	phosphoribosylglycinamide formyltransferase	0.425437	Nonessential	572	0.92948	NC	100	100	100	100	100	No	SP_0048 [ORTH]	Nonessential	SAOUHSC_01016 [ORTH]	Nonessential	F
SAW_01731	EF1780	phosphoribosylformylglycinamidine cyclo-ligase	0.112229	Nonessential	1031	0.476495	NC	100	100	100	100	100	No	SP_0047 [ORTH]	Nonessential	SAOUHSC_01015 [ORTH]	Domain essential	F
SAW_01732	EF1781	amidophosphoribosyltransferase	0.112887	Nonessential	1439	0.360979	NC	100	100	100	100	100	No	SP_0046 [ORTH]	Nonessential	SAOUHSC_01014 [ORTH]	Nonessential	F
SAW_01733	EF1782	phosphoribosylformylglycinamidine synthase 2	0.692456	Nonessential	2219	0.881525	NC	100	100	100	100	100	No	SP_0045 [ORTH]	Nonessential	SAOUHSC_01013 [ORTH]	Nonessential	F
SAW_01736	EF1785	phosphoribosylaminoimidazole-succinocarboxamide synthase	0.333146	Nonessential	713	0.841885	NC	100	100	100	100	100	No	SP_0044 [ORTH]	Nonessential	SAOUHSC_01010 [ORTH]	Nonessential	F
SAW_01739	EF1789	SPFH Domain-containing protein/band 7 family protein	0.81888	Nonessential	866	0.967219	NC	100	100	100	100	87.5	No	SP_2132 [ORTH]	Nonessential	NA [HOM]	NA	O
SAW_01741	EF1791	pheromone-binding protein	1.5466	Nonessential	1640	1	NC	100	100	100	100	95.8333	No	SP_1891 [ORTH]	Nonessential	SAOUHSC_00927 [ORTH]	Nonessential	E
SAW_01742	EF1792	hypothetical protein	2.36291	Nonessential	320	1	NC	100	100	0	0	25	No	NA [HOM]	NA	NA [HOM]	NA
SAW_01743	EF1793	branched-chain-amino-acid aminotransferase	0.54562	Nonessential	1019	0.883669	NC	100	100	100	100	100	No	SP_0856 [ORTH]	Nonessential	SAOUHSC_00536 [ORTH]	Domain essential	E; H
SAW_01744	EF1794	hypothetical protein	4.78891	Nonessential	452	1	NC	100	100	100	100	62.5	No	NA [HOM]	NA	SAOUHSC_02812 [HOM]	Nonessential	S
SAW_01745	EF1796	lipoprotein	0.312265	Nonessential	569	0.825863	NC	100	98.6486	0	0	33.3333	No	SP_1826 [HOM]	Nonessential	NA [HOM]	NA
SAW_01746	EF1797	hypothetical protein	3.5709	Nonessential	644	1	NC	100	98.6486	100	100	75	No	NA [HOM]	NA	NA [HOM]	NA
SAW_01747	EF1798	hypothetical protein	1.41456	Nonessential	1154	1	NC	100	100	100	100	100	No	SP_0873 [HOM]	Nonessential	SAOUHSC_00948 [HOM]	Nonessential	R
SAW_01748	EF1800	Ig-like Domain (group 4) family protein	0.960865	Nonessential	3974	0.975242	NC	100	98.6486	0	0	20.8333	No	SP_0368 [ORTH]	Nonessential	NA [HOM]	NA
SAW_01749	EF1801	PTS system IIA component	3.36695	Nonessential	407	1	NC	100	100	100	100	100	No	SP_0064 [ORTH]	Nonessential	NA [HOM]	NA	G
SAW_01750	EF1802	PTS system IID component	0.66138	Nonessential	809	0.944498	NC	100	100	100	100	100	No	SP_0063 [ORTH]	Nonessential	NA [HOM]	NA	G
SAW_01751	EF1803	PTS system IIC component	1.88612	Nonessential	899	1	NC	100	100	100	100	100	No	SP_0062 [ORTH]	Nonessential	NA [HOM]	NA	G
SAW_01754	EF1806	tagatose-6-phosphate kinase	3.46547	Nonessential	941	1	NC	100	100	100	100	100	No	SP_1191 [ORTH]	Nonessential	SAOUHSC_02453 [ORTH]	Nonessential	G
SAW_01755	EF1807	tagatose 1%2C6-diphosphate aldolase 2	2.93819	Nonessential	995	1	NC	100	100	60	100	95.8333	No	SP_1190 [ORTH]	High confidence essential	SAOUHSC_02452 [ORTH]	Nonessential	G
SAW_01756	EF1808	AgaS protein	0.177533	Nonessential	1172	0.563904	NC	100	98.6486	60	0	75	No	SP_0065 [ORTH]	Nonessential	NA [HOM]	NA	M
SAW_01758	EF1810	general stress protein A	1.49596	Nonessential	902	1	NC	100	98.6486	100	100	70.8333	No	SP_1770 [ORTH]	Nonessential	NA [HOM]	NA	M
SAW_01759	EF1811	general stress protein A	0.941187	Nonessential	845	0.971711	NC	100	98.6486	100	100	70.8333	No	SP_1765 [ORTH]	Nonessential	NA [HOM]	NA	M
SAW_01760	EF1813	sulfatase	1.01427	Nonessential	2060	0.98362	NC	100	100	100	100	100	No	NA [HOM]	NA	SAOUHSC_00728 [HOM]	Domain essential	M
SAW_01761	EF1814	drug resistance transporter%2C EmrB/QacA family protein	0.277515	Nonessential	1388	0.560698	NC	100	100	100	100	100	No	NA [HOM]	NA	SAOUHSC_02700 [HOM]	Nonessential
SAW_01762	EF1815	LysR family transcriptional regulator	1.97559	Nonessential	854	1	NC	100	100	100	0	45.8333	No	SP_0927 [HOM]	Nonessential	SAOUHSC_02608 [HOM]	Nonessential
SAW_01764	EF1817	serine protease	3.15521	Nonessential	854	1	NC	100	94.5946	0	33.3333	25	No	SP_0390 [HOM]	Nonessential	SAOUHSC_00988 [HOM]	Nonessential	E
SAW_01765	EF1818	gelatinase	1.1973	Nonessential	1529	1	NC	100	94.5946	0	0	4.16667	No	NA [HOM]	NA	SAOUHSC_02971 [ORTH]	Nonessential	O
SAW_01766	EF1820	histidine kinase	0.409443	Nonessential	1343	0.719173	NC	100	100	100	100	66.6667	No	SP_0527 [ORTH]	Nonessential	SAOUHSC_02264 [ORTH]	Nonessential	T
SAW_01767	EF1821	protein FsrB	0.801576	Nonessential	728	0.959339	NC	63.6364	77.027	100	100	41.6667	No	NA [HOM]	NA	SAOUHSC_02261 [HOM]	Nonessential	K; T
SAW_01768	EF1822	response regulator	1.46827	Nonessential	743	1	NC	90.9091	97.2973	100	100	70.8333	No	SP_0526 [ORTH]	Nonessential	SAOUHSC_02265 [ORTH]	Nonessential	K; T
SAW_01769	EF1823	N-acetylmuramoyl-L-alanine amidase	1.52149	Nonessential	1958	1	NC	100	100	100	100	100	No	SP_2216 [HOM]	High confidence essential	SAOUHSC_02979 [ORTH]	Nonessential	M; N
SAW_01770	EF1824	glycosyl hydrolase	0.342408	Nonessential	5600	0.241066	NC	81.8182	87.8378	80	0	54.1667	No	SP_0312 [HOM]	Nonessential	NA [HOM]	NA	G
SAW_01771	EF1825	hypothetical protein	4.78375	Nonessential	386	1	NC	36.3636	67.5676	0	0	8.33333	No	NA [HOM]	NA	NA [HOM]	NA
SAW_01772	EF1826	alcohol dehydrogenase%2C propanol-preferring	1.05185	Nonessential	1016	0.974172	NC	100	100	100	100	87.5	No	SP_0285 [ORTH]	Nonessential	SAOUHSC_00608 [ORTH]	Nonessential	G
SAW_01773	EF1827	hypothetical protein	0.723453	Nonessential	980	0.924047	NC	18.1818	56.7568	0	0	8.33333	No	NA [HOM]	NA	NA [HOM]	NA	S
SAW_01774	EF1828	glycerol uptake facilitator protein	2.96239	Nonessential	710	1	NC	100	100	100	100	91.6667	No	SP_2184 [HOM]	Nonessential	SAOUHSC_01275 [HOM]	Nonessential	G
SAW_01775	EF1829	PTS system IID component	0.429929	Nonessential	842	0.813933	NC	100	100	100	100	100	No	SP_2161 [HOM]	Nonessential	NA [HOM]	NA	G
SAW_01776	EF1830	PTS system IIC component	1.02474	Nonessential	851	0.971711	NC	100	100	100	100	95.8333	No	SP_0062 [HOM]	Nonessential	NA [HOM]	NA	G
SAW_01779	EF1833	hypothetical protein	0.156435	Nonessential	287	0.710858	NC	63.6364	87.8378	0	0	4.16667	No	NA [HOM]	NA	NA [HOM]	NA
SAW_01780	EF1834	galactose-6-phosphate isomerase subunit LacB	1.72639	Nonessential	515	1	NC	81.8182	83.7838	20	100	66.6667	No	SP_1192 [ORTH]	Nonessential	SAOUHSC_02454 [ORTH]	Nonessential	G
SAW_01784	EF1838	PTS system IIC component	1.20871	Nonessential	1403	1	NC	63.6364	82.4324	100	66.6667	83.3333	No	SP_0647 [ORTH]	Nonessential	SAOUHSC_00216 [ORTH]	Nonessential	G
SAW_01785	EF1839	lactose phosphotransferase system repressor LacR	0.843273	Nonessential	752	0.961886	NC	100	100	100	100	100	No	SP_1182 [ORTH]	Nonessential	SAOUHSC_02456 [ORTH]	Nonessential	K; G
SAW_01788	EF1841	HD Domain-containing protein	0.637189	Nonessential	578	0.923097	NC	100	100	100	100	91.6667	No	SP_1746 [HOM]	Nonessential	SAOUHSC_01696 [HOM]	Nonessential	R
SAW_01789	EF1843	polysaccharide deacetylase	0.277624	Nonessential	905	0.70124	NC	81.8182	93.2432	100	100	66.6667	No	SP_1479 [HOM]	Nonessential	NA [HOM]	NA	M; G
SAW_01790	EF1844	hypothetical protein	0.366096	Nonessential	416	0.881525	NC	54.5455	31.0811	0	0	4.16667	No	NA [HOM]	NA	NA [HOM]	NA
SAW_01791	EF1847	phage integrase	0.777572	Nonessential	1178	0.911178	NC	100	100	100	100	100	Variable region F	SP_1129 [HOM]	Nonessential	SAOUHSC_01582 [HOM]	Nonessential	L; X
SAW_01792	EF1848	hypothetical protein	0.406168	Nonessential	311	0.911178	NC	36.3636	24.3243	20	0	20.8333	Variable region F	NA [HOM]	NA	NA [HOM]	NA
SAW_01795	EF1851	glycosyl hydrolase	0.843334	Nonessential	1835	0.943212	NC	100	98.6486	0	100	75	Variable region F	SP_0060 [HOM]	Nonessential	NA [HOM]	NA	G
SAW_01797	EF1853	hypothetical protein	4.59522	Nonessential	224	1	NC	72.7273	22.973	0	0	4.16667	Variable region F	NA [HOM]	NA	NA [HOM]	NA
SAW_01803	EF1858	aspartate 1-decarboxylase	0.560314	Nonessential	395	0.923097	NC	72.7273	24.3243	40	0	8.33333	Variable region F	NA [HOM]	NA	SAOUHSC_02916 [ORTH]	Nonessential	H
SAW_01805	EF1860	3-methyl-2-oxobutanoate hydroxymethyltransferase	0.258647	Nonessential	827	0.574491	NC	72.7273	22.973	40	0	12.5	Variable region F	NA [HOM]	NA	SAOUHSC_02919 [ORTH]	Nonessential	H
SAW_01806	EF1861	hypothetical protein	0.541913	Nonessential	845	0.805144	NC	72.7273	22.973	40	0	12.5	Variable region F	NA [HOM]	NA	NA [HOM]	NA	R
SAW_01809	EF1863	sensor histidine kinase	0.626341	Nonessential	1319	0.764399	NC	72.7273	41.8919	100	0	62.5	Variable region F	SP_0604 [ORTH]	Nonessential	SAOUHSC_02644 [HOM]	Nonessential	T
SAW_01810	EF1864	DNA-binding response regulator	0.405209	Nonessential	653	0.741297	NC	100	100	100	100	100	Variable region F	SP_0603 [ORTH]	Nonessential	SAOUHSC_01420 [HOM]	Nonessential	K; T
SAW_01813	EF1867	permease	0.348125	Nonessential	1376	0.4944	NC	72.7273	24.3243	100	100	91.6667	Variable region F	SP_0601 [ORTH]	Nonessential	NA [HOM]	NA	V
SAW_01814	EF1868	ABC transporter ATP-binding protein	0.434766	Nonessential	656	0.744688	NC	100	100	100	100	100	Variable region F	SP_0600 [ORTH]	Nonessential	SAOUHSC_00970 [HOM]	Nonessential	M
SAW_01815	EF1869	permease	1.52395	Nonessential	1277	1	NC	72.7273	24.3243	100	100	87.5	Variable region F	SP_0599 [ORTH]	Nonessential	NA [HOM]	NA	V
SAW_01817	EF1871	thioredoxin	2.01999	Nonessential	485	1	NC	72.7273	24.3243	60	0	8.33333	Variable region F	NA [HOM]	NA	NA [HOM]	NA
SAW_01818	EF1872	hypothetical protein	1.50471	Nonessential	350	1	NC	72.7273	24.3243	60	0	8.33333	Variable region F	NA [HOM]	NA	NA [HOM]	NA
SAW_01819	EF1874	transposase	0.124145	Nonessential	1190	0.454165	NC	90.9091	60.8108	100	100	70.8333	Variable region F	NA [HOM]	NA	NA [HOM]	NA	X
SAW_01820	EF1875	hypothetical protein	2.23333	Nonessential	911	1	NC	90.9091	70.2703	80	0	54.1667	Variable region F	NA [HOM]	NA	NA [HOM]	NA
SAW_01821	EF1876	NLP/P60 family lipoprotein	1.74723	Nonessential	1004	1	NC	100	100	100	100	100	Variable region F	SP_1026 [HOM]	Nonessential	NA [HOM]	NA	M
SAW_01822	EF1877	conjugative transposon protein	1.30451	Nonessential	2123	1	NC	90.9091	70.2703	80	0	50	Variable region F	NA [HOM]	NA	NA [HOM]	NA
SAW_03250	EF1878	ATP/GTP-binding protein	1.05123	Nonessential	2447	0.967627	NC	100	87.8378	80	33.3333	58.3333	Variable region F	NA [HOM]	NA	NA [HOM]	NA
SAW_01825	EF1879	conjugative transposon protein	4.58869	Nonessential	389	1	NC	72.7273	45.9459	80	0	50	Variable region F	NA [HOM]	NA	NA [HOM]	NA
SAW_01826	EF1880	hypothetical protein	0.21004	Nonessential	728	0.597863	NC	72.7273	24.3243	0	0	4.16667	Variable region F	NA [HOM]	NA	NA [HOM]	NA
SAW_01827	EF1881	hypothetical protein	2.81764	Nonessential	830	1	NC	72.7273	28.3784	20	0	8.33333	Variable region F	NA [HOM]	NA	NA [HOM]	NA
SAW_01830	EF1884	transposase	1.38152	Nonessential	1250	1	NC	81.8182	31.0811	100	0	37.5	Variable region F	NA [HOM]	NA	NA [HOM]	NA	X
SAW_01831	EF1885	hypothetical protein	4.03903	Nonessential	134	1	NC	72.7273	29.7297	20	0	25	Variable region F	NA [HOM]	NA	NA [HOM]	NA
SAW_01832	EF1886	phage replication initiation protein	0.170822	Nonessential	1184	0.429123	NC	100	86.4865	100	66.6667	62.5	Variable region F	NA [HOM]	NA	NA [HOM]	NA	L
SAW_01833	EF1887	hypothetical protein	0.161171	Nonessential	167	0.96079	NC	72.7273	24.3243	60	66.6667	37.5	Variable region F	NA [HOM]	NA	NA [HOM]	NA
SAW_01834	EF1889	zeta toxin family protein	1.25945	Nonessential	440	1	NC	72.7273	24.3243	60	66.6667	33.3333	Variable region F	SP_1051 [HOM]	Nonessential	NA [HOM]	NA
SAW_01838	EF1892	FtsK/SpoIIIE family protein	0.3065	Nonessential	1016	0.665463	NC	100	85.1351	80	33.3333	62.5	Variable region F	NA [HOM]	NA	NA [HOM]	NA	D
SAW_01839	EF1893	hypothetical protein	0.244107	Nonessential	344	0.906674	NC	72.7273	32.4324	60	0	37.5	Variable region F	NA [HOM]	NA	NA [HOM]	NA
SAW_01842	EF1896	cell wall surface anchor protein	1.42584	Nonessential	3227	1	NC	100	82.4324	80	33.3333	75	Variable region F	NA [HOM]	NA	NA [HOM]	NA	S
SAW_01843	EF1897	hypothetical protein	1.71796	Nonessential	662	1	NC	72.7273	37.8378	20	0	25	Variable region F	NA [HOM]	NA	NA [HOM]	NA
SAW_01847	EF1901	divalent metal cation transporter MntH	0.93059	Nonessential	1361	0.939494	NC	100	100	100	100	100	No	NA [HOM]	NA	SAOUHSC_01053 [ORTH]	Nonessential	P
SAW_01848	EF1902	glyoxylase	0.111672	Nonessential	374	0.805587	NC	100	100	0	0	29.1667	No	NA [HOM]	NA	NA [HOM]	NA
SAW_01849	EF1903	hypothetical protein	0.104531	Nonessential	599	0.516998	NC	100	100	100	100	100	No	SP_1720 [ORTH]	Nonessential	NA [HOM]	NA	S
SAW_01850	EF1904	glycerophosphoryl diester phosphodiesterase	1.04805	Nonessential	1802	0.971711	NC	100	100	100	100	95.8333	No	SP_0994 [ORTH]	High confidence essential	SAOUHSC_00190 [ORTH]	Nonessential	I
SAW_01851	EF1906	membrane protein	2.70409	Nonessential	686	1	NC	100	100	100	100	100	No	SP_1972 [ORTH]	Nonessential	NA [HOM]	NA	R
SAW_01852	EF1907	MaoC family protein	0.130715	Nonessential	485	0.769839	NC	100	100	100	100	100	No	NA [HOM]	NA	NA [HOM]	NA	I
SAW_01854	EF1909	hypothetical protein	0.514935	Nonessential	944	0.875664	NC	100	100	100	100	100	No	NA [HOM]	NA	NA [HOM]	NA
SAW_01855	EF1910	hypothetical protein	0.302672	Nonessential	959	0.64665	NC	100	100	100	100	100	No	SP_1754 [ORTH]	Nonessential	SAOUHSC_01609 [ORTH]	Nonessential	S
SAW_01856	EF1911	hypothetical protein	2.4622	Nonessential	611	1	NC	100	100	100	100	79.1667	No	SP_0500 [ORTH]	Nonessential	NA [HOM]	NA	S
SAW_01857	EF1912	ROK family protein	5.46435	Nonessential	881	1	NC	100	100	100	100	100	No	SP_2142 [ORTH]	Nonessential	SAOUHSC_01646 [HOM]	Nonessential	K; G
SAW_01858	EF1913	hypothetical protein	4.55399	Nonessential	302	1	NC	100	100	100	100	100	No	SP_1873 [ORTH]	Nonessential	SAOUHSC_01914 [ORTH]	Nonessential	M
SAW_01862	EF1918	6-phosphogluconolactonase	0.931695	Nonessential	1028	0.967219	NC	100	100	100	100	100	No	SP_1506 [ORTH]	High confidence essential	SAOUHSC_02143 [ORTH]	High confidence essential	G
SAW_01864	EF1920	C4-dicarboxylate anaerobic carrier	0.306433	Nonessential	1373	0.621684	NC	100	98.6486	0	0	37.5	No	NA [HOM]	NA	NA [HOM]	NA	C
SAW_01865	EF1921	ribonucleoside hydrolase RihC	1.2296	Nonessential	920	0.99658	NC	100	100	100	100	83.3333	No	NA [HOM]	NA	SAOUHSC_00211 [ORTH]	Nonessential	F
SAW_01866	EF1922	ribokinase	0.282713	Nonessential	1913	0.413279	NC	100	100	100	100	100	No	SP_0330 [HOM]	Nonessential	SAOUHSC_00239 [HOM]	Nonessential	K; G
SAW_01867	EF1923	hypothetical protein	1.17688	Nonessential	1442	1	NC	100	98.6486	100	100	37.5	No	NA [HOM]	NA	NA [HOM]	NA
SAW_01868	EF1925	hypothetical protein	0.944493	Nonessential	845	0.964888	NC	100	93.2432	0	0	16.6667	No	NA [HOM]	NA	NA [HOM]	NA
SAW_01869	EF1926	hypothetical protein	1.46214	Nonessential	539	1	NC	100	100	0	0	66.6667	No	NA [HOM]	NA	NA [HOM]	NA	R; Q
SAW_01870	EF1927	glycerol uptake facilitator protein	1.37901	Nonessential	719	1	NC	100	100	100	100	91.6667	No	SP_2184 [ORTH]	Nonessential	SAOUHSC_01275 [ORTH]	Nonessential	G
SAW_01871	EF1928	alpha-glycerophosphate oxidase	0.624555	Nonessential	1829	0.818764	NC	100	100	100	100	87.5	No	SP_2185 [ORTH]	Nonessential	SAOUHSC_01278 [ORTH]	Nonessential	C
SAW_01872	EF1929	glycerol kinase	0.383403	Nonessential	1505	0.743296	NC	100	100	100	100	100	No	SP_2186 [ORTH]	Nonessential	SAOUHSC_01276 [ORTH]	NA	C
SAW_01873	EF1931	hypothetical protein	2.73803	Nonessential	1466	1	NC	100	100	100	100	87.5	No	SP_2187 [ORTH]	Nonessential	NA [HOM]	NA
SAW_01874	EF1932	pyridine nucleotide-disulfide family oxidoreductase	0.258894	Nonessential	1334	0.63469	NC	100	100	100	100	100	No	SP_1469 [HOM]	Likely essential	SAOUHSC_00908 [HOM]	Nonessential	I
SAW_01875	EF1933	hypothetical protein	0.507793	Nonessential	356	0.965768	NC	100	100	0	0	54.1667	No	NA [HOM]	NA	NA [HOM]	NA
SAW_01877	EF1936	hypothetical protein	2.02729	Nonessential	434	1	NC	100	100	100	100	100	No	NA [HOM]	NA	NA [HOM]	NA
SAW_01879	EF1938	potassium/sodium efflux P-type ATPase%2C fungal-type	0.501657	Nonessential	2705	0.659482	NC	100	100	100	100	100	No	SP_1551 [ORTH]	High confidence essential	SAOUHSC_02873 [HOM]	Nonessential	P
SAW_01880	EF1939	hypothetical protein	1.25504	Nonessential	650	0.997388	NC	100	100	0	0	54.1667	No	NA [HOM]	NA	NA [HOM]	NA
SAW_01881	EF1940	cyclic AMP receptor protein	1.84813	Nonessential	665	1	NC	100	100	20	0	75	No	NA [HOM]	NA	NA [HOM]	NA	T
SAW_01882	EF1941	hypothetical protein	1.05776	Nonessential	395	1	NC	100	100	0	0	16.6667	No	NA [HOM]	NA	NA [HOM]	NA
SAW_01883	EF1943	drug resistance transporter%2C Bcr/CflA family protein	1.10209	Nonessential	1181	0.971711	NC	100	100	100	100	100	No	SP_0972 [HOM]	Nonessential	SAOUHSC_02725 [HOM]	Nonessential
SAW_01884	EF1945	membrane-oligosaccharide glycerophosphotransferase	0.290027	Nonessential	1835	0.453268	NC	100	100	100	100	91.6667	No	NA [HOM]	NA	SAOUHSC_00728 [HOM]	Domain essential	M
SAW_01887	EF1949	hypothetical protein	2.66381	Nonessential	350	1	NC	100	100	100	100	95.8333	No	SP_1917 [ORTH]	Nonessential	NA [HOM]	NA	S
SAW_01888	EF1950	MocD family protein	0.619583	Nonessential	1004	0.89129	NC	100	94.5946	100	100	70.8333	No	NA [HOM]	NA	NA [HOM]	NA	M
SAW_01889	EF1951	phosphosugar-binding protein	0.505207	Nonessential	1076	0.832185	NC	100	100	100	100	87.5	No	SP_0266 [HOM]	High confidence essential	SAOUHSC_02399 [HOM]	High confidence essential	M
SAW_01890	EF1952	PTS system IID component	1.07592	Nonessential	833	0.971711	NC	100	100	100	100	100	No	SP_2161 [ORTH]	Nonessential	NA [HOM]	NA	G
SAW_01891	EF1953	PTS system IIC component	0.420956	Nonessential	791	0.838202	NC	100	100	100	100	100	No	SP_2162 [HOM]	Nonessential	NA [HOM]	NA	G
SAW_01894	EF1955	sigma-54 dependent DNA-binding response regulator	1.38405	Nonessential	2771	1	NC	100	100	100	100	100	No	NA [HOM]	NA	NA [HOM]	NA	K; T
SAW_01895	EF1958	deoxyguanosinetriphosphate triphosphohydrolase-like protein	0.779032	Nonessential	1361	0.886051	NC	100	82.4324	0	0	8.33333	No	NA [HOM]	NA	NA [HOM]	NA	F
SAW_01901	EF1965	SorC family transcriptional regulator	6.56969	Nonessential	1037	1	NC	100	100	100	100	100	No	NA [HOM]	NA	SAOUHSC_00794 [ORTH]	Nonessential	K
SAW_01902	EF1966	YitT family protein	0.855945	Nonessential	878	0.94814	NC	100	100	100	100	100	No	SP_2113 [ORTH]	Nonessential	SAOUHSC_00651 [HOM]	Nonessential	S
SAW_01903	EF1967	hypothetical protein	5.23297	Nonessential	569	1	NC	100	100	100	100	91.6667	No	SP_0663 [ORTH]	Nonessential	SAOUHSC_02355 [ORTH]	Nonessential	S
SAW_01904	EF1968	membrane protein	0.443401	Nonessential	506	0.901745	NC	100	100	100	100	83.3333	No	SP_1597 [ORTH]	Nonessential	NA [HOM]	NA	S
SAW_01905	EF1969	phosphomethylpyrimidine kinase	0.170392	Nonessential	815	0.708593	NC	100	100	100	100	100	No	SP_1598 [ORTH]	Nonessential	SAOUHSC_02330 [HOM]	Nonessential	H
SAW_01909	EF1974	GTP pyrophosphokinase	1.65134	Nonessential	2213	1	NC	100	100	100	100	100	No	SP_1645 [ORTH]	Nonessential	SAOUHSC_01742 [ORTH]	Domain essential	K; T
SAW_01910	EF1975	16S rRNA (-N3)-methyltransferase	1.711	Nonessential	752	1	NC	100	100	100	100	100	No	SP_1781 [ORTH]	Nonessential	SAOUHSC_01680 [ORTH]	Nonessential	J
SAW_01911	EF1976	ribosomal protein L11 methyltransferase	0.48107	Nonessential	947	0.817455	NC	100	100	100	100	100	No	SP_1782 [ORTH]	Nonessential	SAOUHSC_01681 [ORTH]	Nonessential	J
SAW_01913	EF1978	DNA-3-methyladenine glycosylase	3.40368	Nonessential	677	1	NC	100	100	100	100	83.3333	No	NA [HOM]	NA	SAOUHSC_02621 [ORTH]	Nonessential	L
SAW_01914	EF1979	recombination factor protein RarA	0.229289	Nonessential	1277	0.593817	NC	100	100	100	100	100	No	SP_1790 [ORTH]	Nonessential	SAOUHSC_01734 [ORTH]	Nonessential	L
SAW_01915	EF1980	hypothetical protein	2.25744	Nonessential	278	1	NC	100	100	100	100	50	No	NA [HOM]	NA	NA [HOM]	NA
SAW_01916	EF1982	universal stress protein	0.775792	Nonessential	473	0.967219	NC	100	100	100	100	100	No	SP_1996 [ORTH]	Nonessential	SAOUHSC_01819 [ORTH]	Nonessential	T
SAW_01917	EF1983	acetate kinase	0.207189	Nonessential	1187	0.475851	NC	100	100	100	100	100	No	SP_2044 [ORTH]	High confidence essential	SAOUHSC_01820 [ORTH]	Domain essential	C
SAW_01919	EF1985	hypothetical protein	0.100441	Nonessential	353	0.670987	NC	100	100	0	0	12.5	No	NA [HOM]	NA	NA [HOM]	NA
SAW_01921	EF1987	hypothetical protein	0.634422	Nonessential	326	0.961909	NC	100	77.027	0	0	4.16667	No	NA [HOM]	NA	NA [HOM]	NA
SAW_01923	EF1989	ferrochelatase	1.91862	Nonessential	917	1	NC	72.7273	51.3514	0	0	37.5	Prophage 4	SP_1009 [HOM]	Nonessential	SAOUHSC_01961 [HOM]	High confidence essential	H
SAW_01925	EF1990	hypothetical protein	0.551021	Nonessential	221	0.956649	NC	72.7273	55.4054	0	0	20.8333	Prophage 4	NA [HOM]	NA	NA [HOM]	NA
SAW_01926	EF1991	cold shock protein 1	0.195541	Nonessential	200	0.967219	NC	100	100	100	100	100	Prophage 4	NA [HOM]	NA	SAOUHSC_00819 [HOM]	Nonessential	K
SAW_01927	EF1992	endolysin	1.56188	Nonessential	1241	1	NC	100	75.6757	0	0	16.6667	Prophage 4	NA [HOM]	NA	SAOUHSC_00427 [HOM]	Nonessential	M
SAW_01928	EF1993	phage phi LC3 family holin	0.75265	Nonessential	233	0.987903	NC	63.6364	47.2973	0	0	8.33333	Prophage 4	NA [HOM]	NA	SAOUHSC_02174 [HOM]	Nonessential	S
SAW_01930	EF1994	XkdX family phage protein	2.38004	Nonessential	155	1	NC	81.8182	59.4595	20	0	4.16667	Prophage 4	NA [HOM]	NA	SAOUHSC_01518 [HOM]	Nonessential
SAW_01931	EF1995	hypothetical protein	0.900514	Nonessential	320	1	NC	63.6364	67.5676	0	0	8.33333	Prophage 4	NA [HOM]	NA	NA [HOM]	NA
SAW_01938	EF2002	phage tail protein	0.677325	Nonessential	755	0.911178	NC	72.7273	58.1081	20	0	16.6667	Prophage 4	NA [HOM]	NA	NA [HOM]	NA	X
SAW_01939	EF2003	phage tape measure protein	0.821281	Nonessential	2924	0.892427	NC	90.9091	67.5676	100	66.6667	62.5	Prophage 4	NA [HOM]	NA	SAOUHSC_02033 [HOM]	NA	X
SAW_01943	EF2007	hypothetical protein	2.33165	Nonessential	398	1	NC	72.7273	55.4054	20	0	12.5	Prophage 4	NA [HOM]	NA	NA [HOM]	NA
SAW_01944	EF2008	50S ribosomal protein L23	0.335384	Nonessential	374	0.861139	NC	72.7273	55.4054	20	0	12.5	Prophage 4	NA [HOM]	NA	NA [HOM]	NA
SAW_01946	EF2010	hypothetical protein	0.19523	Nonessential	182	0.913955	NC	72.7273	55.4054	20	0	12.5	Prophage 4	NA [HOM]	NA	NA [HOM]	NA
SAW_01948	EF2012	hypothetical protein	1.1823	Nonessential	623	0.997388	NC	72.7273	55.4054	20	0	12.5	Prophage 4	NA [HOM]	NA	NA [HOM]	NA
SAW_01951	EF2015	phage minor head protein	0.12694	Nonessential	1904	0.137268	NC	72.7273	58.1081	20	0	29.1667	Prophage 4	NA [HOM]	NA	SAOUHSC_02047 [HOM]	NA	T
SAW_01952	EF2016	SPP1 family phage portal protein	1.30264	Nonessential	1472	1	NC	72.7273	58.1081	20	0	20.8333	Prophage 4	NA [HOM]	NA	SAOUHSC_02048 [HOM]	NA
SAW_01953	EF2017	phage terminase%2C large subunit	0.97726	Nonessential	1388	0.951565	NC	54.5455	25.6757	0	0	20.8333	Prophage 4	NA [HOM]	NA	NA [HOM]	NA
SAW_01955	EF2019	hypothetical protein	1.55603	Nonessential	176	1	NC	9.09091	1.35135	0	0	4.16667	Prophage 4	NA [HOM]	NA	NA [HOM]	NA
SAW_01956	EF2020	hypothetical protein	3.18185	Nonessential	812	1	NC	9.09091	8.10811	0	0	12.5	Prophage 4	NA [HOM]	NA	NA [HOM]	NA
SAW_01958	EF2022	hypothetical protein	0.956319	Nonessential	923	0.942712	NC	9.09091	2.7027	0	0	12.5	Prophage 4	NA [HOM]	NA	NA [HOM]	NA
SAW_01960	EF2024	ArpU family transcriptional regulator	0.208764	Nonessential	416	0.75618	NC	81.8182	77.027	100	33.3333	54.1667	Prophage 4	NA [HOM]	NA	NA [HOM]	NA
SAW_01967	EF2032	hypothetical protein	0.193049	Nonessential	317	0.832185	NC	18.1818	27.027	0	0	4.16667	Prophage 4	NA [HOM]	NA	NA [HOM]	NA
SAW_01969	EF2034	hypothetical protein	0.16995	Nonessential	338	0.7945	NC	81.8182	70.2703	0	0	20.8333	Prophage 4	NA [HOM]	NA	NA [HOM]	NA
SAW_01973	EF2039	hypothetical protein	0.475579	Nonessential	191	0.967219	NC	63.6364	45.9459	0	0	20.8333	Prophage 4	NA [HOM]	NA	NA [HOM]	NA
SAW_01975	EF2041	hypothetical protein	0.302759	Nonessential	641	0.735697	NC	81.8182	58.1081	0	100	37.5	Prophage 4	NA [HOM]	NA	NA [HOM]	NA
SAW_01977	EF2043	phage integrase	1.81704	Nonessential	1148	1	NC	100	95.9459	100	100	100	Prophage 4	SP_1129 [HOM]	Nonessential	SAOUHSC_02239 [HOM]	Nonessential	L; X
SAW_01980	EF2045	competence protein	0.28682	Nonessential	1046	0.640856	NC	100	100	100	100	100	No	SP_2052 [ORTH]	Nonessential	SAOUHSC_01641 [ORTH]	Nonessential	W; N; U
SAW_01981	EF2046	competence protein	2.41003	Nonessential	968	1	NC	100	100	100	100	100	No	SP_2053 [ORTH]	Nonessential	SAOUHSC_01643 [ORTH]	Nonessential	W; N; U
SAW_01982	EF2047	amino acid permease	0.108088	Nonessential	1328	0.196364	NC	100	100	100	100	95.8333	No	SP_1001 [HOM]	Nonessential	SAOUHSC_01450 [ORTH]	Nonessential	E
SAW_01983	EF2048	23S rRNA methyltransferase	0.648502	Nonessential	1073	0.85621	NC	100	100	100	100	95.8333	No	SP_0768 [ORTH]	Nonessential	SAOUHSC_01185 [ORTH]	Nonessential	J
SAW_01984	EF2049	ABC transporter permease	2.07043	Nonessential	1829	1	NC	100	100	100	100	100	No	SP_0913 [ORTH]	Nonessential	SAOUHSC_03037 [ORTH]	Nonessential
SAW_01985	EF2050	ABC transporter ATP-binding protein	4.14033	Nonessential	749	1	NC	100	100	100	100	100	No	SP_0912 [HOM]	Nonessential	SAOUHSC_03036 [HOM]	Nonessential	M
SAW_01986	EF2051	GntR family transcriptional regulator	2.50249	Nonessential	701	1	NC	100	100	100	100	100	No	SP_1446 [HOM]	Nonessential	SAOUHSC_00096 [HOM]	Nonessential	K
SAW_01988	EF2055	pyridine nucleotide-disulfide family oxidoreductase	0.283477	Nonessential	1211	0.64665	NC	100	100	100	100	95.8333	No	NA [HOM]	NA	SAOUHSC_00878 [ORTH]	Domain essential	C
SAW_01989	EF2056	1%2C4-dihydroxy-2-naphthoate octaprenyltransferase	2.73063	Nonessential	905	1	NC	100	100	100	100	95.8333	No	NA [HOM]	NA	SAOUHSC_00980 [HOM]	High confidence essential	H
SAW_01990	EF2057	heptaprenyl diphosphate synthase%2C component II	3.36823	Nonessential	980	1	NC	100	100	100	100	100	No	SP_1205 [HOM]	Nonessential	SAOUHSC_01486 [ORTH]	Domain essential	H
SAW_01991	EF2058	thiol reductant ABC exporter%2C CydC subunit	1.03847	Nonessential	1763	0.967219	NC	100	100	100	100	100	No	SP_1434 [HOM]	Nonessential	SAOUHSC_02718 [HOM]	Nonessential	C; O
SAW_01992	EF2059	thiol reductant ABC exporter%2C CydD subunit	0.190061	Nonessential	1733	0.374683	NC	100	100	100	100	100	No	SP_1434 [HOM]	Nonessential	SAOUHSC_00692 [ORTH]	Nonessential	C; O
SAW_01993	EF2060	cytochrome d ubiquinol oxidase%2C subunit II	0.481885	Nonessential	1013	0.805007	NC	100	100	0	0	66.6667	No	NA [HOM]	NA	NA [HOM]	NA	C
SAW_01994	EF2061	cytochrome d ubiquinol oxidase%2C subunit I	2.48445	Nonessential	1418	1	NC	100	100	0	0	66.6667	No	NA [HOM]	NA	SAOUHSC_01031 [ORTH]	Nonessential	C
SAW_01995	EF2063	AraC family transcriptional regulator	0.932679	Nonessential	863	0.967219	NC	100	98.6486	100	100	66.6667	No	NA [HOM]	NA	SAOUHSC_01600 [HOM]	Nonessential	K
SAW_01996	EF2064	DNA topoisomerase III	0.823143	Nonessential	2081	0.890698	NC	100	100	100	100	100	No	SP_1263 [HOM]	High confidence essential	SAOUHSC_02517 [ORTH]	Nonessential	L
SAW_01997	EF2065	hypothetical protein	0.379578	Nonessential	365	0.925986	NC	100	100	100	100	87.5	No	SP_2054 [ORTH]	Nonessential	SAOUHSC_01405 [HOM]	Nonessential	S
SAW_01998	EF2066	TetR family transcriptional regulator	0.347116	Nonessential	569	0.805144	NC	100	100	100	100	37.5	No	NA [HOM]	NA	NA [HOM]	NA
SAW_01999	EF2067	YbhB/YbcL family Raf kinase inhibitor-like protein	2.66864	Nonessential	515	1	NC	100	100	0	0	4.16667	No	NA [HOM]	NA	SAOUHSC_00917 [ORTH]	Nonessential	R
SAW_02000	EF2068	multidrug resistance protein	0.142553	Nonessential	1238	0.428213	NC	100	100	100	100	100	No	SP_0972 [ORTH]	Nonessential	SAOUHSC_00078 [ORTH]	Nonessential
SAW_02002	EF2071	hypothetical protein	0.517652	Nonessential	344	0.96662	NC	100	100	100	100	100	No	SP_1093 [ORTH]	Nonessential	NA [HOM]	NA
SAW_02004	EF2073	ribose-phosphate pyrophosphokinase 2	2.30132	Nonessential	974	1	NC	100	100	100	100	100	No	SP_1095 [ORTH]	High confidence essential	SAOUHSC_00472 [HOM]	High confidence essential	F; E
SAW_02005	EF2074	ABC transporter ATP-binding protein	0.211935	Nonessential	749	0.700704	NC	100	100	100	100	100	No	SP_1648 [ORTH]	High confidence essential	SAOUHSC_00637 [ORTH]	Nonessential	P
SAW_02006	EF2075	ABC transporter permease	0.625627	Nonessential	869	0.874681	NC	100	100	100	100	100	No	SP_1649 [ORTH]	Nonessential	SAOUHSC_00636 [ORTH]	Nonessential	P
SAW_02007	EF2076	ABC transporter solute-binding protein	0.865544	Nonessential	926	0.951565	NC	100	100	100	100	100	No	SP_1650 [ORTH]	High confidence essential	SAOUHSC_00634 [ORTH]	Nonessential	P
SAW_02008	EF2077	ABC transporter ATP-binding protein	1.20817	Nonessential	1538	1	NC	100	100	100	100	100	No	SP_0770 [ORTH]	Nonessential	SAOUHSC_02274 [HOM]	Nonessential	R
SAW_02009	EF2079	M20/M25/M40 family peptidase	0.454161	Nonessential	1193	0.814015	NC	100	100	100	100	100	No	SP_2096 [ORTH]	Nonessential	SAOUHSC_00531 [HOM]	Nonessential	R
SAW_02011	EF2081	ABC transporter permease	0.432387	Nonessential	680	0.861139	NC	100	100	100	100	100	No	SP_0152 [ORTH]	Nonessential	SAOUHSC_00424 [ORTH]	Nonessential	E
SAW_02014	EF2084	hypothetical protein	2.34525	Nonessential	248	1	NC	63.6364	43.2432	80	100	29.1667	Prophage 5	NA [HOM]	NA	NA [HOM]	NA
SAW_02015	EF2085	hypothetical protein	0.602307	Nonessential	968	0.822738	NC	9.09091	4.05405	0	33.3333	12.5	Prophage 5	NA [HOM]	NA	NA [HOM]	NA	V
SAW_02017	EF2086	endolysin	2.09035	Nonessential	992	1	NC	18.1818	12.1622	0	0	20.8333	Prophage 5	NA [HOM]	NA	NA [HOM]	NA
SAW_02018	EF2087	holin	2.88334	Nonessential	278	1	NC	18.1818	6.75676	0	0	25	Prophage 5	NA [HOM]	NA	NA [HOM]	NA
SAW_02020	EF2089	hypothetical protein	3.12808	Nonessential	419	1	NC	18.1818	6.75676	0	0	4.16667	Prophage 5	NA [HOM]	NA	NA [HOM]	NA
SAW_02021	EF2090	hypothetical protein	0.923233	Nonessential	860	0.964888	NC	18.1818	6.75676	0	0	8.33333	Prophage 5	NA [HOM]	NA	NA [HOM]	NA
SAW_02022	EF2091	hypothetical protein	0.144767	Nonessential	488	0.676319	NC	18.1818	5.40541	0	0	16.6667	Prophage 5	NA [HOM]	NA	NA [HOM]	NA
SAW_02024	EF2093	endolysin	0.184195	Nonessential	2576	0.133823	NC	81.8182	77.027	40	0	58.3333	Prophage 5	NA [HOM]	NA	NA [HOM]	NA	M
SAW_02026	EF2095	hypothetical protein	0.898386	Nonessential	1115	0.944484	NC	18.1818	5.40541	0	0	20.8333	Prophage 5	NA [HOM]	NA	NA [HOM]	NA
SAW_02027	EF2096	phage tail protein	0.517882	Nonessential	5162	0.407978	NC	72.7273	63.5135	20	66.6667	45.8333	Prophage 5	NA [HOM]	NA	NA [HOM]	NA
SAW_02029	EF2098	hypothetical protein	0.117837	Nonessential	584	0.614227	NC	18.1818	5.40541	0	0	16.6667	Prophage 5	NA [HOM]	NA	NA [HOM]	NA
SAW_02030	EF2099	hypothetical protein	0.121325	Nonessential	1334	0.26623	NC	18.1818	5.40541	0	0	20.8333	Prophage 5	NA [HOM]	NA	NA [HOM]	NA
SAW_02034	EF2103	hypothetical protein	0.257866	Nonessential	707	0.699155	NC	18.1818	5.40541	0	0	4.16667	Prophage 5	NA [HOM]	NA	NA [HOM]	NA
SAW_02036	EF2105	hypothetical protein	0.134361	Nonessential	1031	0.453268	NC	18.1818	5.40541	0	0	4.16667	Prophage 5	NA [HOM]	NA	NA [HOM]	NA
SAW_02038	EF2107	hypothetical protein	0.301497	Nonessential	179	0.938688	NC	18.1818	5.40541	0	0	4.16667	Prophage 5	NA [HOM]	NA	NA [HOM]	NA
SAW_02042	EF2111	hypothetical protein	0.849504	Nonessential	1280	0.886154	NC	18.1818	5.40541	0	0	8.33333	Prophage 5	NA [HOM]	NA	NA [HOM]	NA
SAW_02044	EF2113	hypothetical protein	0.889428	Nonessential	419	0.983523	NC	18.1818	5.40541	0	0	4.16667	Prophage 5	NA [HOM]	NA	NA [HOM]	NA
SAW_02045	EF2114	adenine methyltransferase	0.314797	Nonessential	1202	0.551332	NC	63.6364	21.6216	20	0	29.1667	Prophage 5	SP_1431 [HOM]	Nonessential	NA [HOM]	NA	L; D
SAW_02047	EF2115	ArpU family transcriptional regulator	2.52511	Nonessential	425	1	NC	81.8182	77.027	100	33.3333	54.1667	Prophage 5	NA [HOM]	NA	NA [HOM]	NA
SAW_02048	EF2116	hypothetical protein	0.203463	Nonessential	125	0.956649	NC	18.1818	5.40541	0	0	4.16667	Prophage 5	NA [HOM]	NA	NA [HOM]	NA
SAW_02050	EF2118	hypothetical protein	1.53261	Nonessential	554	1	NC	81.8182	72.973	20	33.3333	8.33333	Prophage 5	NA [HOM]	NA	NA [HOM]	NA
SAW_02051	EF2119	hypothetical protein	3.55073	Nonessential	317	1	NC	18.1818	8.10811	0	0	4.16667	Prophage 5	NA [HOM]	NA	NA [HOM]	NA
SAW_02052	EF2120	hypothetical protein	0.138503	Nonessential	542	0.647001	NC	54.5455	40.5405	20	33.3333	12.5	Prophage 5	NA [HOM]	NA	NA [HOM]	NA
SAW_02054	EF2122	hypothetical protein	0.292784	Nonessential	119	0.967219	NC	9.09091	1.35135	0	0	4.16667	Prophage 5	NA [HOM]	NA	NA [HOM]	NA
SAW_02056	EF2124	methyltransferase	1.42671	Nonessential	446	1	NC	36.3636	20.2703	0	0	16.6667	Prophage 5	NA [HOM]	NA	NA [HOM]	NA
SAW_02057	EF2126	hypothetical protein	3.5606	Nonessential	350	1	NC	9.09091	1.35135	0	0	4.16667	Prophage 5	NA [HOM]	NA	NA [HOM]	NA
SAW_02058	EF2127	hypothetical protein	0.208788	Nonessential	332	0.875905	NC	36.3636	17.5676	0	0	12.5	Prophage 5	NA [HOM]	NA	NA [HOM]	NA
SAW_02059	EF2128	endodeoxyribonuclease RusA	1.81989	Nonessential	425	1	NC	81.8182	70.2703	0	0	8.33333	Prophage 5	NA [HOM]	NA	NA [HOM]	NA	L
SAW_02060	EF2129	DNA replication protein	1.94372	Nonessential	869	1	NC	100	100	40	0	45.8333	Prophage 5	SP_1137 [HOM]	Nonessential	SAOUHSC_02216 [HOM]	Nonessential	L
SAW_02063	EF2132	RecT protein	1.23388	Nonessential	923	0.971711	NC	63.6364	44.5946	0	0	41.6667	Prophage 5	NA [HOM]	NA	NA [HOM]	NA	L
SAW_02064	EF2133	hypothetical protein	0.34566	Nonessential	332	0.848383	NC	18.1818	6.75676	0	0	4.16667	Prophage 5	NA [HOM]	NA	NA [HOM]	NA
SAW_02065	EF2134	hypothetical protein	1.4992	Nonessential	290	1	NC	63.6364	14.8649	0	0	4.16667	Prophage 5	NA [HOM]	NA	NA [HOM]	NA
SAW_02069	EF2138	cro/CI family transcriptional regulator	4.23895	Nonessential	251	1	NC	18.1818	5.40541	0	0	20.8333	Prophage 5	NA [HOM]	NA	NA [HOM]	NA
SAW_02070	EF2139	hypothetical protein	0.239532	Nonessential	527	0.719173	NC	63.6364	14.8649	0	100	12.5	Prophage 5	NA [HOM]	NA	NA [HOM]	NA
SAW_02074	EF2143	hypothetical protein	1.90104	Nonessential	467	1	NC	100	100	0	0	33.3333	Prophage 5	NA [HOM]	NA	NA [HOM]	NA
SAW_02075	EF2144	lipoprotein	2.97312	Nonessential	860	1	NC	18.1818	4.05405	0	0	29.1667	Prophage 5	NA [HOM]	NA	NA [HOM]	NA
SAW_02076	EF2145	phage integrase	5.15027	Nonessential	1142	1	NC	100	93.2432	100	100	100	Prophage 5	SP_1129 [HOM]	Nonessential	SAOUHSC_01582 [HOM]	Nonessential
SAW_02077	EF2146	hypothetical protein	0.518393	Nonessential	1490	0.675955	NC	100	100	0	0	16.6667	No	NA [HOM]	NA	NA [HOM]	NA
SAW_02079	EF2148	hypothetical protein	0.509548	Nonessential	965	0.802306	NC	100	100	100	100	79.1667	No	NA [HOM]	NA	NA [HOM]	NA
SAW_02080	EF2149	hypothetical protein	1.01643	Nonessential	290	1	NC	100	100	100	100	100	No	NA [HOM]	NA	NA [HOM]	NA
SAW_02081	EF2150	FemAB family protein	0.616719	Nonessential	1280	0.815841	NC	100	100	0	0	25	No	SP_0616 [ORTH]	Likely essential	SAOUHSC_01220 [ORTH]	Nonessential	M
SAW_02083	EF2152	cobalt transporter	0.730713	Nonessential	833	0.881525	NC	100	100	100	100	95.8333	No	SP_0484 [ORTH]	Nonessential	SAOUHSC_03018 [ORTH]	Nonessential	H
SAW_02084	EF2153	ABC transporter ATP-binding protein	2.10566	Nonessential	1706	1	NC	100	100	100	100	100	No	SP_0483 [ORTH]	Nonessential	SAOUHSC_03019 [ORTH]	Nonessential	R; P
SAW_02085	EF2154	hypothetical protein	0.852113	Nonessential	551	0.961886	NC	100	100	0	33.3333	58.3333	No	SP_0482 [ORTH]	Nonessential	SAOUHSC_03020 [ORTH]	Nonessential	S
SAW_02087	EF2156	hypothetical protein	0.768737	Nonessential	1163	0.881525	NC	100	100	100	100	100	No	SP_1560 [ORTH]	High confidence essential	SAOUHSC_02406 [HOM]	Nonessential	S
SAW_02089	EF2158	pyruvate:ferredoxin (flavodoxin) oxidoreductase	3.01258	Nonessential	3689	1	NC	100	100	100	100	95.8333	No	NA [HOM]	NA	SAOUHSC_01267 [HOM]	High confidence essential	C
SAW_02092	EF2161	GTP-binding protein HflX	1.5513	Nonessential	1241	1	NC	100	100	100	100	100	No	SP_0672 [ORTH]	Nonessential	SAOUHSC_01283 [ORTH]	Nonessential	J
SAW_02094	EF2163	glycerophosphoryl diester phosphodiesterase	2.16673	Nonessential	746	1	NC	100	100	100	100	100	No	SP_0994 [HOM]	High confidence essential	SAOUHSC_01830 [ORTH]	Nonessential	I
SAW_02095	EF2164	hypothetical protein	2.44054	Nonessential	1811	1	NC	45.4545	48.6486	0	33.3333	16.6667	No	NA [HOM]	NA	NA [HOM]	NA
SAW_02100	EF2169	hypothetical protein	0.126482	Nonessential	1427	0.152696	NC	100	90.5405	80	100	45.8333	No	SP_1893 [HOM]	Likely essential	NA [HOM]	NA
SAW_02104	EF2174	hypothetical protein	4.19792	Nonessential	2681	1	NC	100	100	0	0	70.8333	No	NA [HOM]	NA	NA [HOM]	NA
SAW_02115	EF2188	racemase	1.57467	Nonessential	1037	1	NC	45.4545	29.7297	0	0	20.8333	No	NA [HOM]	NA	NA [HOM]	NA
SAW_02116	EF2189	hypothetical protein	0.80745	Nonessential	365	0.970938	NC	100	100	0	0	16.6667	No	NA [HOM]	NA	NA [HOM]	NA
SAW_02126	EF2199	membrane protein	2.52146	Nonessential	908	1	NC	100	100	100	100	100	No	SP_0657 [ORTH]	Nonessential	SAOUHSC_02097 [HOM]	Nonessential	S
SAW_02128	EF2201	flavodoxin	0.117559	Nonessential	443	0.766853	NC	100	100	100	100	100	No	SP_1297 [ORTH]	High confidence essential	SAOUHSC_02947 [HOM]	Nonessential	C
SAW_02129	EF2202	TspO protein	1.52607	Nonessential	473	1	NC	100	100	100	100	62.5	No	NA [HOM]	NA	NA [HOM]	NA	T
SAW_02132	EF2205	hypothetical protein	0.250911	Nonessential	380	0.75618	NC	100	71.6216	0	0	45.8333	No	NA [HOM]	NA	NA [HOM]	NA
SAW_02134	EF2207	fis family DNA-binding protein	0.651997	Nonessential	851	0.872858	NC	100	100	100	100	91.6667	No	SP_0593 [ORTH]	Nonessential	NA [HOM]	NA	K
SAW_02135	EF2208	PhzF family phenazine biosynthesis protein	1.57113	Nonessential	845	1	NC	100	100	100	33.3333	45.8333	No	NA [HOM]	NA	NA [HOM]	NA	R
SAW_02136	EF2209	hypothetical protein	2.10024	Nonessential	338	1	NC	100	98.6486	100	100	100	No	NA [HOM]	NA	NA [HOM]	NA
SAW_02137	EF2210	neutral zinc metallopeptidase	1.17289	Nonessential	704	0.978729	NC	100	100	100	100	100	No	NA [HOM]	NA	SAOUHSC_01477 [ORTH]	Domain essential	O
SAW_02138	EF2211	hypothetical protein	0.126833	Nonessential	353	0.722443	NC	100	98.6486	100	100	87.5	No	NA [HOM]	NA	NA [HOM]	NA	S
SAW_02139	EF2212	hypothetical protein	3.01421	Nonessential	1004	1	NC	100	100	100	100	100	No	SP_1025 [ORTH]	Nonessential	NA [HOM]	NA
SAW_02140	EF2213	PTS system%2C trehalose-specific IIBC component	0.578561	Nonessential	1466	0.805363	NC	100	100	100	100	100	No	SP_1884 [ORTH]	Nonessential	SAOUHSC_00437 [ORTH]	Nonessential	G
SAW_02141	EF2214	glyoxylase	0.266419	Nonessential	380	0.841885	NC	100	100	100	100	83.3333	No	NA [HOM]	NA	NA [HOM]	NA	Q
SAW_02142	EF2215	hypothetical protein	0.921389	Nonessential	482	0.981739	NC	100	100	0	0	4.16667	No	NA [HOM]	NA	NA [HOM]	NA	S
SAW_02143	EF2216	hypothetical protein	0.175612	Nonessential	1112	0.333262	NC	100	100	0	0	4.16667	No	NA [HOM]	NA	NA [HOM]	NA
SAW_02144	EF2217	alpha-1%2C2-mannosidase	0.381513	Nonessential	2141	0.463502	NC	100	100	100	100	66.6667	No	SP_2145 [ORTH]	Nonessential	NA [HOM]	NA	G
SAW_02145	EF2218	AraC family DNA-binding response regulator	1.0956	Nonessential	1481	0.951565	NC	100	100	100	100	100	No	SP_0156 [ORTH]	Nonessential	SAOUHSC_00184 [HOM]	Nonessential	K; T
SAW_02146	EF2219	sensor histidine kinase	14.171	Nonessential	1712	1	NC	100	100	100	100	91.6667	No	SP_0155 [ORTH]	Nonessential	SAOUHSC_00185 [ORTH]	Nonessential	T
SAW_02147	EF2220	hypothetical protein	0.252483	Nonessential	635	0.575462	NC	100	100	100	100	62.5	No	SP_0154 [HOM]	Nonessential	NA [HOM]	NA	S
SAW_02148	EF2221	ABC transporter substrate-binding protein	1.10394	Nonessential	1466	0.947159	NC	100	100	100	100	66.6667	No	SP_0092 [ORTH]	Nonessential	NA [HOM]	NA	G
SAW_02150	EF2223	ABC transporter permease	1.05906	Nonessential	938	0.925986	NC	100	100	100	100	100	No	SP_0090 [ORTH]	Nonessential	SAOUHSC_00177 [HOM]	Nonessential	G
SAW_03252	EF2224	cell wall surface anchor protein	0.606942	Nonessential	4499	0.514585	NC	90.9091	74.3243	0	0	12.5	No	NA [HOM]	NA	NA [HOM]	NA
SAW_02153	EF2225	MerR family transcriptional regulator	0.335553	Nonessential	767	0.719173	NC	100	100	100	100	50	No	SP_0739 [HOM]	Nonessential	SAOUHSC_02461 [HOM]	Nonessential
SAW_02154	EF2226	ABC transporter ATP-binding/permease	0.212495	Nonessential	1727	0.287602	NC	100	100	100	100	100	No	SP_2075 [HOM]	Nonessential	SAOUHSC_02003 [HOM]	Nonessential	V
SAW_02155	EF2227	ABC transporter ATP-binding/permease	1.83515	Nonessential	1733	1	NC	100	100	100	100	100	No	SP_1357 [HOM]	Nonessential	SAOUHSC_02003 [HOM]	Nonessential	V
SAW_02156	EF2228	tryptophan-tRNA ligase	2.62223	Nonessential	866	1	NC	100	100	100	100	100	No	SP_2229 [ORTH]	High confidence essential	SAOUHSC_00933 [ORTH]	High confidence essential	J
SAW_02158	EF2229	hypothetical protein	1.44634	Nonessential	3779	1	NC	100	87.8378	0	0	16.6667	No	SP_0648 [HOM]	Nonessential	NA [HOM]	NA
SAW_02160	EF2231	hypothetical protein	1.89673	Nonessential	671	1	NC	100	87.8378	80	66.6667	20.8333	No	NA [HOM]	NA	NA [HOM]	NA
SAW_02161	EF2232	ABC transporter permease	1.14754	Nonessential	878	0.967219	NC	100	100	100	100	100	No	SP_1681 [ORTH]	Nonessential	SAOUHSC_00178 [HOM]	Nonessential	G
SAW_02163	EF2234	sugar ABC transporter sugar-binding protein	0.215567	Nonessential	1277	0.448962	NC	100	87.8378	100	100	91.6667	No	SP_1897 [HOM]	Nonessential	NA [HOM]	NA	G
SAW_02164	EF2235	glucuronyl hydrolase	0.3208	Nonessential	1142	0.605252	NC	100	97.2973	100	100	41.6667	No	SP_0322 [HOM]	Nonessential	NA [HOM]	NA
SAW_02165	EF2236	hypothetical protein	0.977438	Nonessential	1799	0.9272	NC	100	97.2973	100	100	37.5	No	NA [HOM]	NA	NA [HOM]	NA	S
SAW_02167	EF2238	LacI family sugar-binding transcriptional regulator	1.58444	Nonessential	1061	1	NC	100	100	100	100	100	No	SP_1854 [HOM]	Nonessential	SAOUHSC_01850 [HOM]	Nonessential	K
SAW_02168	EF2239	hypothetical protein	0.34868	Nonessential	833	0.735697	NC	100	97.2973	0	100	37.5	No	NA [HOM]	NA	NA [HOM]	NA
SAW_02169	EF2240	phage integrase	0.647968	Nonessential	1148	0.827273	NC	100	95.9459	100	100	100	Variable region I	SP_1129 [HOM]	Nonessential	SAOUHSC_02089 [ORTH]	NA	L; X
SAW_02170	EF2241	hypothetical protein	1.27474	Nonessential	185	1	NC	81.8182	41.8919	20	0	45.8333	Variable region I	NA [HOM]	NA	NA [HOM]	NA
SAW_02171	EF2243	hypothetical protein	0.533569	Nonessential	191	0.970223	NC	27.2727	20.2703	60	0	25	Variable region I	NA [HOM]	NA	NA [HOM]	NA
SAW_02173	EF2245	hypothetical protein	0.948452	Nonessential	461	0.971711	NC	27.2727	18.9189	0	0	20.8333	Variable region I	NA [HOM]	NA	NA [HOM]	NA
SAW_02174	EF2247	transcriptional regulator	1.18389	Nonessential	734	0.971711	NC	100	100	0	0	29.1667	Variable region I	NA [HOM]	NA	NA [HOM]	NA
SAW_02175	EF2248	surface protein	2.17309	Nonessential	3014	1	NC	27.2727	45.9459	100	66.6667	62.5	Variable region I	NA [HOM]	NA	NA [HOM]	NA
SAW_02176	EF2250	hypothetical protein	0.504149	Nonessential	2132	0.574491	NC	36.3636	64.8649	100	100	16.6667	Variable region I	NA [HOM]	NA	NA [HOM]	NA	K
SAW_02177	EF2253	hypothetical protein	1.20149	Nonessential	1049	0.971711	NC	100	100	100	100	79.1667	Variable region I	NA [HOM]	NA	NA [HOM]	NA
SAW_02178	EF2254	hypothetical protein	2.44201	Nonessential	668	1	NC	18.1818	4.05405	0	0	16.6667	Variable region I	NA [HOM]	NA	NA [HOM]	NA
SAW_02179	EF2255	phage integrase	0.640696	Nonessential	1109	0.839657	NC	100	100	100	100	100	Variable region I	SP_1129 [HOM]	Nonessential	SAOUHSC_02089 [ORTH]	NA	L; X
SAW_02180	EF2257	PTS system IIC component	0.742766	Nonessential	1301	0.89129	NC	100	100	100	100	100	Variable region I	SP_0474 [HOM]	Nonessential	SAOUHSC_02450 [HOM]	Nonessential	G
SAW_02181	EF2258	hypothetical protein	0.11323	Nonessential	617	0.593817	NC	18.1818	4.05405	100	100	66.6667	Variable region I	SP_1790 [HOM]	Nonessential	SAOUHSC_01734 [HOM]	Nonessential
SAW_02182	EF2259	phosphosugar-binding transcriptional regulator	0.118654	Nonessential	692	0.592372	NC	100	100	0	33.3333	62.5	Variable region I	NA [HOM]	NA	SAOUHSC_02599 [HOM]	Nonessential	K
SAW_02184	EF2262	hypothetical protein	1.39135	Nonessential	794	1	NC	100	97.2973	0	100	37.5	Variable region I	NA [HOM]	NA	NA [HOM]	NA
SAW_02185	EF2263	gluconate 5-dehydrogenase	2.17645	Nonessential	803	1	NC	100	100	100	100	100	Variable region I	SP_0320 [ORTH]	Nonessential	SAOUHSC_01199 [HOM]	High confidence essential
SAW_02186	EF2264	4-deoxy-L-threo-5-hexosulose-uronate ketol-isomerase 2	2.51656	Nonessential	839	1	NC	100	100	100	100	54.1667	Variable region I	NA [HOM]	NA	NA [HOM]	NA	G
SAW_02187	EF2265	carbohydrate kinase	0.983842	Nonessential	1001	0.965768	NC	100	100	100	100	95.8333	Variable region I	SP_0318 [ORTH]	Nonessential	NA [HOM]	NA	G
SAW_02188	EF2266	keto-hydroxyglutarate-aldolase/keto-deoxy- phosphogluconate aldolase	4.19807	Nonessential	647	1	NC	100	100	100	100	91.6667	Variable region I	SP_0317 [ORTH]	Nonessential	NA [HOM]	NA	G
SAW_02189	EF2267	PTS system IIA component	0.212858	Nonessential	416	0.861139	NC	100	100	100	100	100	Variable region I	SP_0321 [HOM]	Nonessential	NA [HOM]	NA	G
SAW_02190	EF2268	hypothetical protein	0.247159	Nonessential	1928	0.386107	NC	63.6364	39.1892	0	0	20.8333	Variable region I	SP_0327 [ORTH]	Nonessential	NA [HOM]	NA
SAW_02191	EF2269	PTS system IID component	1.37631	Nonessential	815	1	NC	100	100	100	100	100	Variable region I	SP_0325 [ORTH]	Nonessential	NA [HOM]	NA	G
SAW_02192	EF2270	PTS system IIC component	0.465181	Nonessential	815	0.823819	NC	100	100	100	100	100	Variable region I	SP_0324 [ORTH]	Nonessential	NA [HOM]	NA	G
SAW_02193	EF2271	PTS system IIB component	1.42954	Nonessential	500	1	NC	100	100	100	100	100	Variable region I	SP_0323 [ORTH]	Nonessential	NA [HOM]	NA	G
SAW_02194	EF2272	glucuronyl hydrolase	0.933393	Nonessential	1187	0.943053	NC	100	97.2973	100	100	41.6667	Variable region I	SP_0322 [ORTH]	Nonessential	NA [HOM]	NA
SAW_02195	EF2273	GntR family transcriptional regulator	0.279012	Nonessential	737	0.730077	NC	100	100	20	100	79.1667	Variable region I	SP_0058 [HOM]	Nonessential	SAOUHSC_00064 [HOM]	Nonessential	K
SAW_02197	EF2276	hypothetical protein	0.376708	Nonessential	1751	0.507831	NC	100	100	0	0	4.16667	Variable region I	NA [HOM]	NA	NA [HOM]	NA
SAW_02198	EF2277	hypothetical protein	0.639476	Nonessential	908	0.846795	NC	90.9091	70.2703	80	0	54.1667	Variable region I	NA [HOM]	NA	NA [HOM]	NA
SAW_02199	EF2278	NLP/P60 family lipoprotein	0.507346	Nonessential	1022	0.805144	NC	100	100	100	100	100	Variable region I	SP_1026 [HOM]	Nonessential	NA [HOM]	NA	M
SAW_02201	EF2280	ATP/GTP-binding protein	0.410052	Nonessential	2447	0.597863	NC	100	87.8378	80	33.3333	58.3333	Variable region I	NA [HOM]	NA	NA [HOM]	NA
SAW_02203	EF2282	hypothetical protein	1.90464	Nonessential	614	1	NC	18.1818	5.40541	0	0	12.5	Variable region I	NA [HOM]	NA	NA [HOM]	NA
SAW_02205	EF2335	antirestriction protein	2.32829	Nonessential	500	1	NC	90.9091	71.6216	80	0	54.1667	Variable region I	NA [HOM]	NA	NA [HOM]	NA
SAW_02208	EF2338	cro/CI family transcriptional regulator	1.26219	Nonessential	1184	0.978729	NC	100	86.4865	100	66.6667	62.5	Variable region I	NA [HOM]	NA	NA [HOM]	NA	L
SAW_02209	EF2339	hypothetical protein	0.136291	Nonessential	254	0.89129	NC	18.1818	14.8649	60	0	33.3333	Variable region I	NA [HOM]	NA	NA [HOM]	NA
SAW_02210	EF2340	C-5 cytosine-specific DNA methylase	0.880575	Nonessential	1142	0.943212	NC	54.5455	56.7568	60	33.3333	66.6667	Variable region I	SP_1336 [ORTH]	Nonessential	NA [HOM]	NA	L
SAW_02211	EF2341	hypothetical protein	4.35104	Nonessential	821	1	NC	18.1818	6.75676	0	0	4.16667	Variable region I	NA [HOM]	NA	NA [HOM]	NA
SAW_02212	EF2342	hypothetical protein	0.192871	Nonessential	458	0.688303	NC	18.1818	6.75676	0	0	4.16667	Variable region I	NA [HOM]	NA	NA [HOM]	NA
SAW_02213	EF2343	FtsK/SpoIIIE family protein	1.33958	Nonessential	1346	1	NC	100	87.8378	80	66.6667	75	Variable region I	SP_0878 [HOM]	High confidence essential	SAOUHSC_01253 [HOM]	Nonessential	D
SAW_02214	EF2344	hypothetical protein	4.45323	Nonessential	344	1	NC	72.7273	32.4324	60	0	37.5	Variable region I	NA [HOM]	NA	NA [HOM]	NA
SAW_02215	EF2345	hypothetical protein	1.06721	Nonessential	371	0.999719	NC	90.9091	68.9189	80	33.3333	58.3333	Variable region I	NA [HOM]	NA	NA [HOM]	NA
SAW_02216	EF2346	hypothetical protein	1.01305	Nonessential	314	0.996611	NC	90.9091	68.9189	80	0	58.3333	Variable region I	NA [HOM]	NA	NA [HOM]	NA
SAW_02217	EF2347	cell wall surface anchor protein	0.504121	Nonessential	3224	0.466784	NC	100	97.2973	80	33.3333	75	Variable region I	NA [HOM]	NA	NA [HOM]	NA
SAW_02219	EF2348	hypothetical protein	0.677953	Nonessential	1832	0.703707	NC	36.3636	9.45946	0	0	8.33333	Variable region I	NA [HOM]	NA	NA [HOM]	NA	L
SAW_02220	EF2349	hypothetical protein	0.885147	Nonessential	1379	0.85621	NC	18.1818	5.40541	0	0	8.33333	Variable region I	NA [HOM]	NA	NA [HOM]	NA
SAW_02221	EF2350	cro/CI family transcriptional regulator	0.296256	Nonessential	929	0.576298	NC	45.4545	24.3243	100	0	50	Variable region I	SP_1130 [HOM]	High confidence essential	NA [HOM]	NA	K
SAW_02222	EF2352	elongation factor 4	0.555407	Nonessential	1835	0.647458	NC	100	100	100	100	100	No	SP_1200 [ORTH]	Nonessential	SAOUHSC_01688 [ORTH]	Domain essential	J
SAW_02223	EF2353	acetyltransferase	0.366761	Nonessential	1220	0.610081	NC	100	100	100	100	95.8333	No	NA [HOM]	NA	NA [HOM]	NA	R
SAW_02224	EF2354	hypothetical protein	2.33479	Nonessential	479	1	NC	100	98.6486	100	100	79.1667	No	NA [HOM]	NA	NA [HOM]	NA	F
SAW_02225	EF2355	chaperone ClpB	0.581442	Nonessential	2606	0.626258	NC	100	100	100	100	100	No	SP_0820 [HOM]	Nonessential	SAOUHSC_00912 [ORTH]	Nonessential	O
SAW_02229	EF2361	adenylosuccinate lyase	0.825889	Nonessential	1295	0.894524	NC	100	100	100	100	100	No	SP_0056 [ORTH]	Likely essential	SAOUHSC_02126 [ORTH]	Nonessential	F
SAW_02230	EF2362	phosphoribosylaminoimidazole carboxylase%2C ATPase subunit	0.637792	Nonessential	1115	0.822327	NC	100	100	100	100	100	No	SP_0054 [ORTH]	Nonessential	SAOUHSC_01009 [ORTH]	Domain essential	F
SAW_02231	EF2364	xanthine permease	1.77776	Nonessential	1319	1	NC	100	100	100	100	100	No	SP_1848 [ORTH]	Nonessential	SAOUHSC_00373 [ORTH]	Nonessential	F
SAW_02232	EF2365	xanthine phosphoribosyltransferase	0.645148	Nonessential	581	0.918359	NC	100	100	100	100	100	No	SP_1847 [ORTH]	Nonessential	SAOUHSC_00372 [ORTH]	Nonessential	F
SAW_02233	EF2366	hypothetical protein	2.13501	Nonessential	686	1	NC	100	100	100	100	100	No	NA [HOM]	NA	NA [HOM]	NA
[truncated: 1,134 more rows]

## Sheet: Sheet2
EF1364	P00900; P01110; P01130		Terpenoid backbone biosynthesis; Biosynthesis of antibiotics; Biosynthesis of secondary metabolites
EF1568	P00400; P01100; P01130; P01230; P01110	M00024	Phenylalanine, tyrosine and tryptophan biosynthesis; Biosynthesis of antibiotics; Metabolic pathways; Biosynthesis of secondary metabolites; Biosynthesis of amino acids	Phenylalanine biosynthesis, chorismate => phenylalanine
EF0854	P03060; P02024		Protein export; Quorum sensing
EF3037
EF3042	P00052; P02060	M00277	Galactose metabolism; Phosphotransferase system (PTS)	PTS system, N-acetylgalactosamine-specific II component
EF3043	P00052; P02060	M00277	Galactose metabolism; Phosphotransferase system (PTS)	PTS system, N-acetylgalactosamine-specific II component
EF3044	P00520; P01130		Amino sugar and nucleotide sugar metabolism; Biosynthesis of antibiotics
EF3045	P00052; P02060	M00277	Galactose metabolism; Phosphotransferase system (PTS)	PTS system, N-acetylgalactosamine-specific II component
EF3046	P00052; P02060	M00287; M00277	Galactose metabolism; Phosphotransferase system (PTS)	PTS system, galactosamine-specific II component; PTS system, N-acetylgalactosamine-specific II component
EF3050	P03410		Base excision repair
EF3058
EF3064	P03018; P00240; P00230	M00394	RNA degradation; Purine metabolism; Pyrimidine metabolism	RNA degradosome
EF3065	P03010	M00179; M00178	Ribosome	Ribosome, archaea; Ribosome, bacteria
EF3066
EF3070	P03010	M00179; M00178	Ribosome	Ribosome, archaea; Ribosome, bacteria
EF3073	P03060; P02024		Protein export; Quorum sensing
EF3082	P02010	M00240	ABC transporters	Iron complex transport system
EF3083	P02010	M00240	ABC transporters	Iron complex transport system
EF3084	P02010	M00240	ABC transporters	Iron complex transport system
EF3085	P02010	M00240	ABC transporters	Iron complex transport system
EF2656	P01100; P00770	M00120	Pantothenate and CoA biosynthesis; Metabolic pathways	Coenzyme A biosynthesis, pantothenate => CoA
EF3315	P02020		Two-component system
EF0864	P02010	M00209	ABC transporters	Osmoprotectant transport system
EF0865	P02010	M00209	ABC transporters	Osmoprotectant transport system
EF0066	P03440		Homologous recombination
EF0067	P03440		Homologous recombination
EF0980	P03430		Mismatch repair
EF0979	P03430		Mismatch repair
EF0982
EF0684
EF3332
EF1374	P01120		Microbial metabolism in diverse environments
EF0820	P03010	M00178	Ribosome	Ribosome, bacteria
EF0825	P00983; P00240; P01100		Drug metabolism - other enzymes; Metabolic pathways; Pyrimidine metabolism
EF0834	P00500; P02060	M00275	Starch and sucrose metabolism; Phosphotransferase system (PTS)	PTS system, cellobiose-specific II component
EF0840	P01100; P01120; P01200; P00030	M00061; M00631; M00308	Microbial metabolism in diverse environments; Pentose phosphate pathway; Carbon metabolism; Metabolic pathways	D-Galacturonate degradation (bacteria), D-galacturonate => pyruvate + D-glyceraldehyde 3P; Semi-phosphorylative Entner-Doudoroff pathway, gluconate => glycerate-3P; D-Glucuronate degradation, D-glucuronate => pyruvate + D-glyceraldehyde 3P
EF0843	P01100; P00473; P00550; P01502		Metabolic pathways; D-Alanine metabolism; Vancomycin resistance; Peptidoglycan biosynthesis
EF0845	P01100; P00300; P00550; P01502		Metabolic pathways; Lysine biosynthesis; Vancomycin resistance; Peptidoglycan biosynthesis
EF0848	P00770		Pantothenate and CoA biosynthesis
EF0849	P01100; P00473; P01502		Metabolic pathways; Vancomycin resistance; D-Alanine metabolism
EF0878	P03420; P03440; P01100; P03030; P03410; P00230; P00240		Homologous recombination; DNA replication; Base excision repair; Purine metabolism; Nucleotide excision repair; Metabolic pathways; Pyrimidine metabolism
EF0880	P01100; P00770	M00120	Pantothenate and CoA biosynthesis; Metabolic pathways	Coenzyme A biosynthesis, pantothenate => CoA
EF0896
EF0897	P03060; P03070; P02024	M00335	Protein export; Bacterial secretion system; Quorum sensing	Sec (secretion) system
EF0901	P01100; P00900; P01110; P01130	M00095; M00367; M00096; M00364; M00365; M00366	Terpenoid backbone biosynthesis; Biosynthesis of antibiotics; Biosynthesis of secondary metabolites; Metabolic pathways	C5 isoprenoid biosynthesis, mevalonate pathway; C10-C20 isoprenoid biosynthesis, non-plant eukaryotes; C5 isoprenoid biosynthesis, non-mevalonate pathway; C10-C20 isoprenoid biosynthesis, plants; C10-C20 isoprenoid biosynthesis, archaea; C10-C20 isoprenoid biosynthesis, bacteria
EF0902	P01100; P00900; P01110; P01130	M00095	Terpenoid backbone biosynthesis; Biosynthesis of antibiotics; Biosynthesis of secondary metabolites; Metabolic pathways	C5 isoprenoid biosynthesis, mevalonate pathway
EF0903	P01100; P00900; P01110; P01130	M00095	Terpenoid backbone biosynthesis; Biosynthesis of antibiotics; Biosynthesis of secondary metabolites; Metabolic pathways	C5 isoprenoid biosynthesis, mevalonate pathway
EF0904	P04146; P01100; P00900; P01130; P01110	M00095	Terpenoid backbone biosynthesis; Peroxisome; Biosynthesis of antibiotics; Metabolic pathways; Biosynthesis of secondary metabolites	C5 isoprenoid biosynthesis, mevalonate pathway
EF0914
EF0915	P03010	M00178	Ribosome	Ribosome, bacteria
EF0916	P03010	M00178	Ribosome	Ribosome, bacteria
EF0934
EF0936
EF0939	P00640; P01120		Microbial metabolism in diverse environments; Propanoate metabolism
EF0949	P00680; P00720; P01120; P00430; P00620; P01100; P00640; P01200	M00357; M00579	Microbial metabolism in diverse environments; Methane metabolism; Taurine and hypotaurine metabolism; Pyruvate metabolism; Carbon fixation pathways in prokaryotes; Propanoate metabolism; Carbon metabolism; Metabolic pathways	Phosphate acetyltransferase-acetate kinase pathway, acetyl-CoA => acetate; Methanogenesis, acetate => methane
EF0954
EF0955	P01120; P00010; P01100; P01130; P00052; P01110	M00632	Microbial metabolism in diverse environments; Galactose metabolism; Glycolysis / Gluconeogenesis; Biosynthesis of antibiotics; Metabolic pathways; Biosynthesis of secondary metabolites	Galactose degradation, Leloir pathway, galactose => alpha-D-glucose-1P
EF0956	P00500		Starch and sucrose metabolism
EF0957	P01100; P00500		Starch and sucrose metabolism; Metabolic pathways
EF0961	P01100; P01130; P01230; P00330; P01110	M00015	Arginine and proline metabolism; Biosynthesis of antibiotics; Metabolic pathways; Biosynthesis of secondary metabolites; Biosynthesis of amino acids	Proline biosynthesis, glutamate => proline
EF0968	P03010	M00178	Ribosome	Ribosome, bacteria
EF0970	P03010	M00178	Ribosome	Ribosome, bacteria
EF0675	P02010	M00209	ABC transporters	Osmoprotectant transport system
EF0675	P02010	M00209	ABC transporters	Osmoprotectant transport system
EF3004
EF1192
EF3122
EF3311
EF3300
EF3305	P00051; P02060	M00280	Fructose and mannose metabolism; Phosphotransferase system (PTS)	PTS system, glucitol/sorbitol-specific II component
EF3306	P00051; P02060	M00280	Fructose and mannose metabolism; Phosphotransferase system (PTS)	PTS system, glucitol/sorbitol-specific II component
EF3306	P00051; P02060	M00280	Fructose and mannose metabolism; Phosphotransferase system (PTS)	PTS system, glucitol/sorbitol-specific II component
EF3310	P00051		Fructose and mannose metabolism
EF3316	P01200; P00620; P02020		Pyruvate metabolism; Two-component system; Carbon metabolism
EF3317	P01100; P00620		Pyruvate metabolism; Metabolic pathways
EF3320	P02020		Two-component system
EF3321	P02020		Two-component system
EF3322	P02020		Two-component system
EF3327
EF3331	P03060; P03070; P02024	M00335	Protein export; Bacterial secretion system; Quorum sensing	Sec (secretion) system
EF3333	P03010	M00178	Ribosome	Ribosome, bacteria
EF1497	P01100; P00190	M00159	Oxidative phosphorylation; Metabolic pathways	V/A-type ATPase, prokaryotes
EF1493	P01100; P00190	M00159	Oxidative phosphorylation; Metabolic pathways	V/A-type ATPase, prokaryotes
EF2286
EF3298
EF3089	P01100; P00480; P00270	M00118	Glutathione metabolism; Cysteine and methionine metabolism; Metabolic pathways	Glutathione biosynthesis, glutamate => glutathione
EF3094	P03060; P03070; P02024	M00335	Protein export; Bacterial secretion system; Quorum sensing	Sec (secretion) system
EF3106	P02024	M00239	Quorum sensing	Peptides/nickel transport system
EF3107	P02024	M00239	Quorum sensing	Peptides/nickel transport system
EF3108	P02024	M00239	Quorum sensing	Peptides/nickel transport system
EF3109	P02024	M00239	Quorum sensing	Peptides/nickel transport system
EF3110	P02024	M00239	Quorum sensing	Peptides/nickel transport system
EF3111
EF3112	P01100; P00561; P01110; P00564	M00089	Glycerolipid metabolism; Biosynthesis of secondary metabolites; Glycerophospholipid metabolism; Metabolic pathways	Triacylglycerol biosynthesis
EF3116	P03010	M00178	Ribosome	Ribosome, bacteria
EF3118	P00040; P01120; P01100; P00030; P01130; P01230; P01200; P00710; P01110	M00004; M00007	Pentose and glucuronate interconversions; Microbial metabolism in diverse environments; Carbon fixation in photosynthetic organisms; Biosynthesis of antibiotics; Pentose phosphate pathway; Carbon metabolism; Metabolic pathways; Biosynthesis of secondary metabolites; Biosynthesis of amino acids	Pentose phosphate pathway, non-oxidative phase, fructose 6P => ribose 5P; Pentose phosphate pathway (Pentose phosphate cycle)
EF3123	P00970; P00670		One carbon pool by folate; Aminoacyl-tRNA biosynthesis
EF3126	P01100; P03020; P00230; P00240	M00183	Pyrimidine metabolism; Purine metabolism; Metabolic pathways; RNA polymerase	RNA polymerase, bacteria
EF3127	P01100; P00230	M00050	Purine metabolism; Metabolic pathways	Guanine ribonucleotide biosynthesis IMP => GDP,GTP
EF3135	P01100; P00040	M00061	Pentose and glucuronate interconversions; Metabolic pathways	D-Glucuronate degradation, D-glucuronate => pyruvate + D-glyceraldehyde 3P
EF3136	P01100; P00051; P02060; P00520	M00276	Fructose and mannose metabolism; Metabolic pathways; Phosphotransferase system (PTS); Amino sugar and nucleotide sugar metabolism	PTS system, mannose-specific II component
EF3138	P01100; P00051; P02060; P00520	M00276	Fructose and mannose metabolism; Metabolic pathways; Phosphotransferase system (PTS); Amino sugar and nucleotide sugar metabolism	PTS system, mannose-specific II component
EF3142	P00480; P01120; P01100; P00030; P01130; P01200; P01110	M00004; M00006	Microbial metabolism in diverse environments; Glutathione metabolism; Biosynthesis of antibiotics; Pentose phosphate pathway; Carbon metabolism; Metabolic pathways; Biosynthesis of secondary metabolites	Pentose phosphate pathway (Pentose phosphate cycle); Pentose phosphate pathway, oxidative phase, glucose 6P => ribulose 5P
EF3148	P01100; P00564		Glycerophospholipid metabolism; Metabolic pathways
EF3152
EF3156
EF3158	P00500		Starch and sucrose metabolism
EF3163	P01120; P01100; P00030; P00230; P01130; P01230; P01200; P01110	M00005	Microbial metabolism in diverse environments; Purine metabolism; Biosynthesis of antibiotics; Pentose phosphate pathway; Carbon metabolism; Metabolic pathways; Biosynthesis of secondary metabolites; Biosynthesis of amino acids	PRPP biosynthesis, ribose 5P => PRPP
EF3180
EF3202	P03010	M00179; M00178	Ribosome	Ribosome, archaea; Ribosome, bacteria
EF3203	P03010	M00178	Ribosome	Ribosome, bacteria
EF3210	P01100; P00051; P02060; P00520	M00276	Fructose and mannose metabolism; Metabolic pathways; Phosphotransferase system (PTS); Amino sugar and nucleotide sugar metabolism	PTS system, mannose-specific II component
EF3211	P01100; P00051; P02060; P00520	M00276	Fructose and mannose metabolism; Metabolic pathways; Phosphotransferase system (PTS); Amino sugar and nucleotide sugar metabolism	PTS system, mannose-specific II component
EF3212	P01100; P00051; P02060; P00520	M00276	Fructose and mannose metabolism; Metabolic pathways; Phosphotransferase system (PTS); Amino sugar and nucleotide sugar metabolism	PTS system, mannose-specific II component
EF3213	P01100; P00051; P02060; P00520	M00276	Fructose and mannose metabolism; Metabolic pathways; Phosphotransferase system (PTS); Amino sugar and nucleotide sugar metabolism	PTS system, mannose-specific II component
EF3230	P03010	M00179; M00178	Ribosome	Ribosome, archaea; Ribosome, bacteria
EF3235	P01120; P01100; P00030; P01130; P01200; P01110		Microbial metabolism in diverse environments; Biosynthesis of antibiotics; Pentose phosphate pathway; Carbon metabolism; Metabolic pathways; Biosynthesis of secondary metabolites
EF3237	P01100; P03020; P00230; P00240	M00183	Pyrimidine metabolism; Purine metabolism; Metabolic pathways; RNA polymerase	RNA polymerase, bacteria
EF3238	P01100; P03020; P00230; P00240	M00183	Pyrimidine metabolism; Purine metabolism; Metabolic pathways; RNA polymerase	RNA polymerase, bacteria
EF3265	P00790; P01100	M00126; M00841	Folate biosynthesis; Metabolic pathways	Tetrahydrofolate biosynthesis, GTP => THF; Tetrahydrofolate biosynthesis, mediated by PTPS, GTP => THF
EF3267	P00790; P01100	M00126; M00841; M00842; M00843	Folate biosynthesis; Metabolic pathways	L-threo-Tetrahydrobiopterin biosynthesis, GTP => L-threo-BH4; Tetrahydrofolate biosynthesis, GTP => THF; Tetrahydrofolate biosynthesis, mediated by PTPS, GTP => THF; Tetrahydrobiopterin biosynthesis, GTP => BH4
EF3268	P00790; P01100	M00126; M00841	Folate biosynthesis; Metabolic pathways	Tetrahydrofolate biosynthesis, GTP => THF; Tetrahydrofolate biosynthesis, mediated by PTPS, GTP => THF
EF3269	P00790; P01100	M00126; M00840	Folate biosynthesis; Metabolic pathways	Tetrahydrofolate biosynthesis, mediated by ribA and trpF, GTP => THF; Tetrahydrofolate biosynthesis, GTP => THF
EF3270	P04918; P00480		Glutathione metabolism; Thyroid hormone synthesis
EF3285	P00500; P02060	M00275	Starch and sucrose metabolism; Phosphotransferase system (PTS)	PTS system, cellobiose-specific II component
EF3292	P00970	M00360; M00359	Aminoacyl-tRNA biosynthesis	Aminoacyl-tRNA biosynthesis, prokaryotes; Aminoacyl-tRNA biosynthesis, eukaryotes
EF3293	P00983; P01100; P00230; P01110	M00050	Drug metabolism - other enzymes; Biosynthesis of secondary metabolites; Purine metabolism; Metabolic pathways	Guanine ribonucleotide biosynthesis IMP => GDP,GTP
EF3299
EF1529	P00500; P02060	M00275	Starch and sucrose metabolism; Phosphotransferase system (PTS)	PTS system, cellobiose-specific II component
EF1561	P00400; P01100; P01130; P01230; P01110	M00022	Phenylalanine, tyrosine and tryptophan biosynthesis; Biosynthesis of antibiotics; Metabolic pathways; Biosynthesis of secondary metabolites; Biosynthesis of amino acids	Shikimate pathway, phosphoenolpyruvate + erythrose-4P => chorismate
EF1236	P00311; P01130		Biosynthesis of antibiotics; Penicillin and cephalosporin biosynthesis
EF1005
EF1730
EF2374
EF3282	P01100		Metabolic pathways
EF1652
EF1527
EF0473
EF0948	P03410; P05340		Base excision repair; Primary immunodeficiency
EF1393	P00790; P01100; P04122		Folate biosynthesis; Sulfur relay system; Metabolic pathways
EF1405	P05418; P04621		NOD-like receptor signaling pathway; Fluid shear stress and atherosclerosis
EF1406	P03420		Nucleotide excision repair
EF1391	P00790; P01100		Folate biosynthesis; Metabolic pathways
EF0872
EF0977
EF0984
EF0929
EF0476
EF0995	P04112		Cell cycle - Caulobacter
EF3072	P02010	M00582; M00581	ABC transporters	Energy-coupling factor transport system; Biotin transport system
EF2634
EF0472
EF2689
EF2355	P04213		Longevity regulating pathway - multiple species
EF2616
EF2663	P03440		Homologous recombination
EF0001	P04112; P02020		Two-component system; Cell cycle - Caulobacter
EF0002	P03440; P01100; P03030; P00230; P00240; P03430	M00260	Homologous recombination; DNA replication; Purine metabolism; Metabolic pathways; Pyrimidine metabolism; Mismatch repair	DNA polymerase III complex, bacteria
EF0005
EF0006
EF0007	P03010	M00178	Ribosome	Ribosome, bacteria
EF0008	P03030; P03440; P03430		Homologous recombination; DNA replication; Mismatch repair
EF0009	P03010	M00178	Ribosome	Ribosome, bacteria
EF0012	P03010	M00178	Ribosome	Ribosome, bacteria
EF0013	P03030; P04112		DNA replication; Cell cycle - Caulobacter
EF0014	P01100; P00250; P00230	M00049	Alanine, aspartate and glutamate metabolism; Purine metabolism; Metabolic pathways	Adenine ribonucleotide biosynthesis, IMP => ADP,ATP
EF0019	P01100; P00051; P02060; P00520	M00276	Fructose and mannose metabolism; Metabolic pathways; Phosphotransferase system (PTS); Amino sugar and nucleotide sugar metabolism	PTS system, mannose-specific II component
EF0020	P01100; P00051; P02060; P00520	M00276	Fructose and mannose metabolism; Metabolic pathways; Phosphotransferase system (PTS); Amino sugar and nucleotide sugar metabolism	PTS system, mannose-specific II component
EF0020	P01100; P00051; P02060; P00520	M00276	Fructose and mannose metabolism; Metabolic pathways; Phosphotransferase system (PTS); Amino sugar and nucleotide sugar metabolism	PTS system, mannose-specific II component
EF0021	P01100; P00051; P02060; P00520	M00276	Fructose and mannose metabolism; Metabolic pathways; Phosphotransferase system (PTS); Amino sugar and nucleotide sugar metabolism	PTS system, mannose-specific II component
EF0022	P01100; P00051; P02060; P00520	M00276	Fructose and mannose metabolism; Metabolic pathways; Phosphotransferase system (PTS); Amino sugar and nucleotide sugar metabolism	PTS system, mannose-specific II component
EF0028	P00010; P00500; P02060; P00520	M00266	Amino sugar and nucleotide sugar metabolism; Starch and sucrose metabolism; Phosphotransferase system (PTS); Glycolysis / Gluconeogenesis	PTS system, maltose/glucose-specific II component
EF0028	P00010; P00500; P02060; P00520	M00266	Amino sugar and nucleotide sugar metabolism; Starch and sucrose metabolism; Phosphotransferase system (PTS); Glycolysis / Gluconeogenesis	PTS system, maltose/glucose-specific II component
EF0037	P00332; P01100; P01130; P01230; P00330; P01110	M00015	Carbapenem biosynthesis; Arginine and proline metabolism; Biosynthesis of antibiotics; Metabolic pathways; Biosynthesis of secondary metabolites; Biosynthesis of amino acids	Proline biosynthesis, glutamate => proline
EF0038	P00332; P01100; P01130; P01230; P00330	M00015	Arginine and proline metabolism; Biosynthesis of antibiotics; Metabolic pathways; Biosynthesis of amino acids; Carbapenem biosynthesis	Proline biosynthesis, glutamate => proline
EF0039	P00983; P00240; P01100	M00053	Drug metabolism - other enzymes; Metabolic pathways; Pyrimidine metabolism	Pyrimidine deoxyribonuleotide biosynthesis, CDP/CTP => dCDP/dCTP,dTDP/dTTP
EF0042	P01100; P00900; P01110; P01130	M00096	Terpenoid backbone biosynthesis; Biosynthesis of antibiotics; Biosynthesis of secondary metabolites; Metabolic pathways	C5 isoprenoid biosynthesis, non-mevalonate pathway
EF0044	P01120; P01100; P00920; P05111; P01230; P01200; P00270; P01110	M00021	Biofilm formation - Vibrio cholerae; Microbial metabolism in diverse environments; Carbon metabolism; Metabolic pathways; Sulfur metabolism; Biosynthesis of secondary metabolites; Cysteine and methionine metabolism; Biosynthesis of amino acids	Cysteine biosynthesis, serine => cysteine
EF0045	P00970	M00360; M00359	Aminoacyl-tRNA biosynthesis	Aminoacyl-tRNA biosynthesis, prokaryotes; Aminoacyl-tRNA biosynthesis, eukaryotes
EF0047
EF0049
EF0051	P01100; P00900; P01110; P01130	M00096	Terpenoid backbone biosynthesis; Biosynthesis of antibiotics; Biosynthesis of secondary metabolites; Metabolic pathways	C5 isoprenoid biosynthesis, non-mevalonate pathway
EF2767	P01100; P00730		Thiamine metabolism; Metabolic pathways
EF3048
EF3137	P01100; P00051; P02060; P00520	M00276	Fructose and mannose metabolism; Metabolic pathways; Phosphotransferase system (PTS); Amino sugar and nucleotide sugar metabolism	PTS system, mannose-specific II component
EF3139	P01100; P00051; P02060; P00520	M00276	Fructose and mannose metabolism; Metabolic pathways; Phosphotransferase system (PTS); Amino sugar and nucleotide sugar metabolism	PTS system, mannose-specific II component
EF1754
EF1755	P02010	M00222	ABC transporters	Phosphate transport system
EF1756	P02010	M00222	ABC transporters	Phosphate transport system
EF1757	P02010	M00222	ABC transporters	Phosphate transport system
EF1758	P02010	M00222	ABC transporters	Phosphate transport system
EF1759	P05152; P02010; P02020	M00222	Two-component system; Tuberculosis; ABC transporters	Phosphate transport system
EF1763	P03060; P03070; P02024	M00335	Protein export; Bacterial secretion system; Quorum sensing	Sec (secretion) system
EF1765		M00429		Competence-related DNA transformation transporter
EF1767		M00429		Competence-related DNA transformation transporter
EF1769	P00500; P02060	M00275	Starch and sucrose metabolism; Phosphotransferase system (PTS)	PTS system, cellobiose-specific II component
EF1773	P00780; P01130; P01040; P00061; P01100; P00333; P01212	M00083; M00572	Fatty acid metabolism; Biosynthesis of unsaturated fatty acids; Prodigiosin biosynthesis; Biosynthesis of antibiotics; Biotin metabolism; Metabolic pathways; Fatty acid biosynthesis	Pimeloyl-ACP biosynthesis, BioC-BioH pathway, malonyl-ACP => pimeloyl-ACP; Fatty acid biosynthesis, elongation
EF1777	P01100; P00230; P01110; P01130	M00048	Biosynthesis of antibiotics; Biosynthesis of secondary metabolites; Purine metabolism; Metabolic pathways	Inosine monophosphate biosynthesis, PRPP + glutamine => IMP
EF1780	P01100; P00230; P01110; P01130	M00048	Biosynthesis of antibiotics; Biosynthesis of secondary metabolites; Purine metabolism; Metabolic pathways	Inosine monophosphate biosynthesis, PRPP + glutamine => IMP
EF1781	P00250; P01100; P00230; P01130; P01110	M00048	Alanine, aspartate and glutamate metabolism; Purine metabolism; Biosynthesis of antibiotics; Metabolic pathways; Biosynthesis of secondary metabolites	Inosine monophosphate biosynthesis, PRPP + glutamine => IMP
EF1782	P01100; P00230; P01110; P01130	M00048	Biosynthesis of antibiotics; Biosynthesis of secondary metabolites; Purine metabolism; Metabolic pathways	Inosine monophosphate biosynthesis, PRPP + glutamine => IMP
EF1783	P01100; P00230; P01110; P01130	M00048	Biosynthesis of antibiotics; Biosynthesis of secondary metabolites; Purine metabolism; Metabolic pathways	Inosine monophosphate biosynthesis, PRPP + glutamine => IMP
EF1785	P01100; P00230; P01110; P01130	M00048	Biosynthesis of antibiotics; Biosynthesis of secondary metabolites; Purine metabolism; Metabolic pathways	Inosine monophosphate biosynthesis, PRPP + glutamine => IMP
EF1786	P01100; P00230; P01110; P01130	M00048	Biosynthesis of antibiotics; Biosynthesis of secondary metabolites; Purine metabolism; Metabolic pathways	Inosine monophosphate biosynthesis, PRPP + glutamine => IMP
EF1787	P01100; P00230; P01110; P01130	M00048	Biosynthesis of antibiotics; Biosynthesis of secondary metabolites; Purine metabolism; Metabolic pathways	Inosine monophosphate biosynthesis, PRPP + glutamine => IMP
EF1793	P00770; P00280; P00290; P01100; P01210; P01130; P01230; P00270; P01110	M00036; M00570; M00119; M00019	Valine, leucine and isoleucine degradation; 2-Oxocarboxylic acid metabolism; Valine, leucine and isoleucine biosynthesis; Biosynthesis of secondary metabolites; Biosynthesis of antibiotics; Metabolic pathways; Pantothenate and CoA biosynthesis; Cysteine and methionine metabolism; Biosynthesis of amino acids	Pantothenate biosynthesis, valine/L-aspartate => pantothenate; Isoleucine biosynthesis, threonine => 2-oxobutanoate => isoleucine; Leucine degradation, leucine => acetoacetate + acetyl-CoA; Valine/isoleucine biosynthesis, pyruvate => valine / 2-oxobutanoate => isoleucine
EF0099	P01100; P00260; P01130; P01230; P01200; P00270; P01110		Biosynthesis of antibiotics; Carbon metabolism; Glycine, serine and threonine metabolism; Metabolic pathways; Biosynthesis of secondary metabolites; Cysteine and methionine metabolism; Biosynthesis of amino acids
EF0100	P00970	M00360; M00359	Aminoacyl-tRNA biosynthesis	Aminoacyl-tRNA biosynthesis, prokaryotes; Aminoacyl-tRNA biosynthesis, eukaryotes
EF0104	P01100; P00220; P01110; P01130		Arginine biosynthesis; Biosynthesis of antibiotics; Biosynthesis of secondary metabolites; Metabolic pathways
EF0105	P00220; P01100; P01130; P01230; P01110	M00029	Arginine biosynthesis; Biosynthesis of antibiotics; Metabolic pathways; Biosynthesis of secondary metabolites; Biosynthesis of amino acids	Urea cycle
EF0106	P00220; P01120; P01100; P00230; P00910; P01200		Microbial metabolism in diverse environments; Arginine biosynthesis; Purine metabolism; Carbon metabolism; Metabolic pathways; Nitrogen metabolism
EF0168	P01100; P00770	M00120	Pantothenate and CoA biosynthesis; Metabolic pathways	Coenzyme A biosynthesis, pantothenate => CoA
EF0171	P01100; P00230; P05340		Primary immunodeficiency; Metabolic pathways; Purine metabolism
EF0172
EF0173	P01100; P00240		Metabolic pathways; Pyrimidine metabolism
EF0174	P00030		Pentose phosphate pathway
EF0175	P00983; P00240; P01100		Drug metabolism - other enzymes; Metabolic pathways; Pyrimidine metabolism
EF0178		M00221		Putative simple sugar transport system
EF0179		M00221		Putative simple sugar transport system
EF0180		M00221		Putative simple sugar transport system
EF0185	P00030; P00230		Pentose phosphate pathway; Purine metabolism
EF1149
EF1170	P03018		RNA degradation
EF1225
EF1307
EF1310
EF1385	P00790; P01100		Folate biosynthesis; Metabolic pathways
EF1392	P00790; P01100; P04122		Folate biosynthesis; Sulfur relay system; Metabolic pathways
EF2734
EF0188	P02010	M00240	ABC transporters	Iron complex transport system
EF0191	P02010	M00240	ABC transporters	Iron complex transport system
EF0192	P02010	M00240	ABC transporters	Iron complex transport system
EF0193	P02010	M00240	ABC transporters	Iron complex transport system
EF0195	P00680; P01130; P04922; P01120; P00010; P01100; P00260; P05230; P01230; P01200; P01110	M00002; M00001; M00003	Microbial metabolism in diverse environments; Methane metabolism; Glycolysis / Gluconeogenesis; Biosynthesis of secondary metabolites; Biosynthesis of antibiotics; Carbon metabolism; Metabolic pathways; Glycine, serine and threonine metabolism; Central carbon metabolism in cancer; Glucagon signaling pathway; Biosynthesis of amino acids	Glycolysis (Embden-Meyerhof pathway), glucose => pyruvate; Gluconeogenesis, oxaloacetate => fructose-6P; Glycolysis, core module involving three-carbon compounds
EF0197	P01120; P01100; P00030; P01130; P01230; P01200; P00710; P01110	M00004; M00167; M00165; M00007; M00580	Microbial metabolism in diverse environments; Carbon fixation in photosynthetic organisms; Biosynthesis of antibiotics; Pentose phosphate pathway; Carbon metabolism; Metabolic pathways; Biosynthesis of secondary metabolites; Biosynthesis of amino acids	Pentose phosphate pathway, non-oxidative phase, fructose 6P => ribose 5P; Reductive pentose phosphate cycle (Calvin cycle); Reductive pentose phosphate cycle, glyceraldehyde-3P => ribulose-5P; Pentose phosphate pathway, archaea, fructose 6P => ribose 5P; Pentose phosphate pathway (Pentose phosphate cycle)
EF0368	P00300; P01120; P01100; P01210; P00260; P01130; P00261; P01230; P00270; P01110	M00526; M00033; M00527; M00017; M00016; M00525; M00018	Microbial metabolism in diverse environments; 2-Oxocarboxylic acid metabolism; Monobactam biosynthesis; Lysine biosynthesis; Biosynthesis of antibiotics; Glycine, serine and threonine metabolism; Metabolic pathways; Biosynthesis of secondary metabolites; Cysteine and methionine metabolism; Biosynthesis of amino acids	Methionine biosynthesis, apartate => homoserine => methionine; Lysine biosynthesis, DAP aminotransferase pathway, aspartate => lysine; Threonine biosynthesis, aspartate => homoserine => threonine; Lysine biosynthesis, acetyl-DAP pathway, aspartate => lysine; Lysine biosynthesis, DAP dehydrogenase pathway, aspartate => lysine; Lysine biosynthesis, succinyl-DAP pathway, aspartate => lysine; Ectoine…
EF0386	P00220; P01120; P01100; P00230; P00910; P01200		Microbial metabolism in diverse environments; Arginine biosynthesis; Purine metabolism; Carbon metabolism; Metabolic pathways; Nitrogen metabolism
EF0388	P01120; P00230		Microbial metabolism in diverse environments; Purine metabolism
EF0401
EF0406	P00051; P02060	M00274	Fructose and mannose metabolism; Phosphotransferase system (PTS)	PTS system, mannitol-specific II component
EF0406	P00051; P02060	M00274	Fructose and mannose metabolism; Phosphotransferase system (PTS)	PTS system, mannitol-specific II component
EF0407
EF0408	P00051; P02060	M00274	Fructose and mannose metabolism; Phosphotransferase system (PTS)	PTS system, mannitol-specific II component
EF0411	P00051; P02060	M00274	Fructose and mannose metabolism; Phosphotransferase system (PTS)	PTS system, mannitol-specific II component
EF0411	P00051; P02060	M00274	Fructose and mannose metabolism; Phosphotransferase system (PTS)	PTS system, mannitol-specific II component
EF0412	P00051; P02060	M00274	Fructose and mannose metabolism; Phosphotransferase system (PTS)	PTS system, mannitol-specific II component
EF0413	P00051		Fructose and mannose metabolism
EF0424	P01100; P01120; P01200; P00030	M00061; M00631; M00308	Microbial metabolism in diverse environments; Pentose phosphate pathway; Carbon metabolism; Metabolic pathways	D-Galacturonate degradation (bacteria), D-galacturonate => pyruvate + D-glyceraldehyde 3P; Semi-phosphorylative Entner-Doudoroff pathway, gluconate => glycerate-3P; D-Glucuronate degradation, D-glucuronate => pyruvate + D-glyceraldehyde 3P
EF0425	P00040		Pentose and glucuronate interconversions
EF0426
EF0433	P01120; P00040; P00051		Pentose and glucuronate interconversions; Microbial metabolism in diverse environments; Fructose and mannose metabolism
EF0434	P01120; P00051		Fructose and mannose metabolism; Microbial metabolism in diverse environments
EF0435	P01120; P00040; P00051		Pentose and glucuronate interconversions; Microbial metabolism in diverse environments; Fructose and mannose metabolism
EF0440
EF0445	P01100; P01110; P00130	M00116	Metabolic pathways; Biosynthesis of secondary metabolites; Ubiquinone and other terpenoid-quinone biosynthesis	Menaquinone biosynthesis, chorismate => menaquinone
EF0446	P01100; P01110; P00130	M00116	Metabolic pathways; Biosynthesis of secondary metabolites; Ubiquinone and other terpenoid-quinone biosynthesis	Menaquinone biosynthesis, chorismate => menaquinone
EF0447	P01053; P00130; P01100; P01130; P01110	M00116	Biosynthesis of siderophore group nonribosomal peptides; Ubiquinone and other terpenoid-quinone biosynthesis; Biosynthesis of antibiotics; Metabolic pathways; Biosynthesis of secondary metabolites	Menaquinone biosynthesis, chorismate => menaquinone
EF0450	P01100; P01110; P00130	M00116	Metabolic pathways; Biosynthesis of secondary metabolites; Ubiquinone and other terpenoid-quinone biosynthesis	Menaquinone biosynthesis, chorismate => menaquinone
EF0457	P01100; P00051; P02060; P00520	M00276	Fructose and mannose metabolism; Metabolic pathways; Phosphotransferase system (PTS); Amino sugar and nucleotide sugar metabolism	PTS system, mannose-specific II component
EF0464	P00300; P01120; P01100; P01130; P01230; P01110	M00016; M00525; M00527	Microbial metabolism in diverse environments; Lysine biosynthesis; Biosynthesis of antibiotics; Metabolic pathways; Biosynthesis of secondary metabolites; Biosynthesis of amino acids	Lysine biosynthesis, succinyl-DAP pathway, aspartate => lysine; Lysine biosynthesis, DAP aminotransferase pathway, aspartate => lysine; Lysine biosynthesis, acetyl-DAP pathway, aspartate => lysine
EF0466	P01100; P00520		Amino sugar and nucleotide sugar metabolism; Metabolic pathways
EF0470	P01100; P00240; P00230	M00053	Purine metabolism; Metabolic pathways; Pyrimidine metabolism	Pyrimidine deoxyribonuleotide biosynthesis, CDP/CTP => dCDP/dCTP,dTDP/dTTP
EF0471	P01100; P00240; P00230	M00053	Purine metabolism; Metabolic pathways; Pyrimidine metabolism	Pyrimidine deoxyribonuleotide biosynthesis, CDP/CTP => dCDP/dCTP,dTDP/dTTP
EF0517	P01100; P00770; P01110	M00119	Biosynthesis of secondary metabolites; Pantothenate and CoA biosynthesis; Metabolic pathways	Pantothenate biosynthesis, valine/L-aspartate => pantothenate
EF1171	P03010	M00178	Ribosome	Ribosome, bacteria
EF0521	P00121; P01100; P00120		Secondary bile acid biosynthesis; Metabolic pathways; Primary bile acid biosynthesis
EF2378	P03440; P01100; P03030; P00230; P00240; P03430	M00260	Homologous recombination; DNA replication; Purine metabolism; Metabolic pathways; Pyrimidine metabolism; Mismatch repair	DNA polymerase III complex, bacteria
EF0198	P03010	M00179; M00178	Ribosome	Ribosome, archaea; Ribosome, bacteria
EF0200
EF0201
EF0203
EF0205	P03010	M00179; M00178	Ribosome	Ribosome, archaea; Ribosome, bacteria
EF0206	P03010	M00179; M00178	Ribosome	Ribosome, archaea; Ribosome, bacteria
EF0207	P03010	M00178	Ribosome	Ribosome, bacteria
EF0208	P03010	M00179; M00178	Ribosome	Ribosome, archaea; Ribosome, bacteria
EF0209	P03010	M00179; M00178	Ribosome	Ribosome, archaea; Ribosome, bacteria
EF0210	P03010	M00179; M00178	Ribosome	Ribosome, archaea; Ribosome, bacteria
EF0211	P03010	M00179; M00178	Ribosome	Ribosome, archaea; Ribosome, bacteria
EF0212	P03010	M00179; M00178	Ribosome	Ribosome, archaea; Ribosome, bacteria
EF0213	P03010	M00178	Ribosome	Ribosome, bacteria
EF0214	P03010	M00179; M00178	Ribosome	Ribosome, archaea; Ribosome, bacteria
EF0215	P03010	M00179; M00178	Ribosome	Ribosome, archaea; Ribosome, bacteria
EF0216	P03010	M00179; M00178	Ribosome	Ribosome, archaea; Ribosome, bacteria
EF0217	P03010	M00179; M00178	Ribosome	Ribosome, archaea; Ribosome, bacteria
EF0218	P03010	M00179; M00178	Ribosome	Ribosome, archaea; Ribosome, bacteria
EF0219	P03010	M00179; M00178	Ribosome	Ribosome, archaea; Ribosome, bacteria
EF0220	P03010	M00179; M00178	Ribosome	Ribosome, archaea; Ribosome, bacteria
EF0221	P03010	M00179; M00178	Ribosome	Ribosome, archaea; Ribosome, bacteria
EF0223	P03010	M00179; M00178	Ribosome	Ribosome, archaea; Ribosome, bacteria
EF0224	P03010	M00179; M00178	Ribosome	Ribosome, archaea; Ribosome, bacteria
EF0225	P03010	M00179; M00178	Ribosome	Ribosome, archaea; Ribosome, bacteria
EF0226	P03010	M00179; M00178	Ribosome	Ribosome, archaea; Ribosome, bacteria
EF0227	P03060; P03070; P02024	M00335	Protein export; Bacterial secretion system; Quorum sensing	Sec (secretion) system
EF0228	P00730; P01100; P00230; P01130; P01110	M00049	Thiamine metabolism; Purine metabolism; Biosynthesis of antibiotics; Metabolic pathways; Biosynthesis of secondary metabolites	Adenine ribonucleotide biosynthesis, IMP => ADP,ATP
EF0229
EF0230	P03010	M00178	Ribosome	Ribosome, bacteria
EF0231	P03010	M00179; M00178	Ribosome	Ribosome, archaea; Ribosome, bacteria
EF0232	P03010	M00179; M00178	Ribosome	Ribosome, archaea; Ribosome, bacteria
EF0233	P01100; P03020; P00230; P00240	M00183	Pyrimidine metabolism; Purine metabolism; Metabolic pathways; RNA polymerase	RNA polymerase, bacteria
EF0234	P03010	M00178	Ribosome	Ribosome, bacteria
EF0243
EF0255	P04922; P01120; P00620; P00010; P01100; P01130; P00640; P00270; P01110		Microbial metabolism in diverse environments; Pyruvate metabolism; Glycolysis / Gluconeogenesis; Biosynthesis of antibiotics; Propanoate metabolism; Metabolic pathways; Biosynthesis of secondary metabolites; Cysteine and methionine metabolism; Glucagon signaling pathway
EF0270	P02060	M00271	Phosphotransferase system (PTS)	PTS system, beta-glucoside-specific II component
EF0270	P02060	M00271	Phosphotransferase system (PTS)	PTS system, beta-glucoside-specific II component
EF0270	P02060	M00271	Phosphotransferase system (PTS)	PTS system, beta-glucoside-specific II component
EF0271	P00010; P00500		Starch and sucrose metabolism; Glycolysis / Gluconeogenesis
EF0282	P00780; P01212; P00061; P01100; P00333; P01130	M00083; M00572	Fatty acid metabolism; Prodigiosin biosynthesis; Biosynthesis of antibiotics; Biotin metabolism; Metabolic pathways; Fatty acid biosynthesis	Pimeloyl-ACP biosynthesis, BioC-BioH pathway, malonyl-ACP => pimeloyl-ACP; Fatty acid biosynthesis, elongation
EF0284	P01100; P00780; P00061; P01212	M00083; M00572	Fatty acid metabolism; Biotin metabolism; Metabolic pathways; Fatty acid biosynthesis	Pimeloyl-ACP biosynthesis, BioC-BioH pathway, malonyl-ACP => pimeloyl-ACP; Fatty acid biosynthesis, elongation
EF0285	P01100; P00240	M00051	Metabolic pathways; Pyrimidine metabolism	Uridine monophosphate biosynthesis, glutamine (+ PRPP) => UMP
EF0287
EF0291	P00010; P00500		Starch and sucrose metabolism; Glycolysis / Gluconeogenesis
EF0292	P00500; P02060	M00275	Starch and sucrose metabolism; Phosphotransferase system (PTS)	PTS system, cellobiose-specific II component
EF0544	P03010	M00178	Ribosome	Ribosome, bacteria
EF0554	P01100; P00051; P02060; P00520	M00276	Fructose and mannose metabolism; Metabolic pathways; Phosphotransferase system (PTS); Amino sugar and nucleotide sugar metabolism	PTS system, mannose-specific II component
EF0555	P01100; P00051; P02060; P00520	M00276	Fructose and mannose metabolism; Metabolic pathways; Phosphotransferase system (PTS); Amino sugar and nucleotide sugar metabolism	PTS system, mannose-specific II component
EF0556	P01100; P00040; P00051		Pentose and glucuronate interconversions; Metabolic pathways; Fructose and mannose metabolism
EF0557	P01100; P00040	M00014	Pentose and glucuronate interconversions; Metabolic pathways	Glucuronate pathway (uronate pathway)
EF0567	P02020		Two-component system
EF0568	P02020		Two-component system
EF0569	P02020		Two-component system
EF0585	P03010	M00179; M00178	Ribosome	Ribosome, archaea; Ribosome, bacteria
EF0586	P03010	M00178	Ribosome	Ribosome, bacteria
EF0588	P03010	M00178	Ribosome	Ribosome, bacteria
EF0633	P00970	M00360; M00359	Aminoacyl-tRNA biosynthesis	Aminoacyl-tRNA biosynthesis, prokaryotes; Aminoacyl-tRNA biosynthesis, eukaryotes
EF2665
EF2666
EF2670	P01100; P00760		Nicotinate and nicotinamide metabolism; Metabolic pathways
EF2679	P00970	M00360; M00359	Aminoacyl-tRNA biosynthesis	Aminoacyl-tRNA biosynthesis, prokaryotes; Aminoacyl-tRNA biosynthesis, eukaryotes
EF2047
EF3113	P03440		Homologous recombination
EF0763	P03420		Nucleotide excision repair
EF0715
EF1367
EF0641	P04922; P01120; P00620; P00010; P01100; P01130; P00640; P00270; P01110		Microbial metabolism in diverse environments; Pyruvate metabolism; Glycolysis / Gluconeogenesis; Biosynthesis of antibiotics; Propanoate metabolism; Metabolic pathways; Biosynthesis of secondary metabolites; Cysteine and methionine metabolism; Glucagon signaling pathway
EF0676
EF0687
EF0688		M00254		ABC-2 type transport system
EF0689		M00254		ABC-2 type transport system
EF0693	P00051		Fructose and mannose metabolism
EF0694	P01100; P01120; P00051; P02060	M00273	Fructose and mannose metabolism; Microbial metabolism in diverse environments; Metabolic pathways; Phosphotransferase system (PTS)	PTS system, fructose-specific II component
EF0694	P01100; P01120; P00051; P02060	M00273	Fructose and mannose metabolism; Microbial metabolism in diverse environments; Metabolic pathways; Phosphotransferase system (PTS)	PTS system, fructose-specific II component
EF0695	P01100; P01120; P00051; P02060	M00273	Fructose and mannose metabolism; Microbial metabolism in diverse environments; Metabolic pathways; Phosphotransferase system (PTS)	PTS system, fructose-specific II component
EF0696	P01100; P00052; P02024		Quorum sensing; Galactose metabolism; Metabolic pathways
EF0701
EF0717	P01100; P01120; P00051; P02060	M00273	Fructose and mannose metabolism; Microbial metabolism in diverse environments; Metabolic pathways; Phosphotransferase system (PTS)	PTS system, fructose-specific II component
EF0717	P01100; P01120; P00051; P02060	M00273	Fructose and mannose metabolism; Microbial metabolism in diverse environments; Metabolic pathways; Phosphotransferase system (PTS)	PTS system, fructose-specific II component
EF0717	P01100; P01120; P00051; P02060	M00273	Fructose and mannose metabolism; Microbial metabolism in diverse environments; Metabolic pathways; Phosphotransferase system (PTS)	PTS system, fructose-specific II component
EF0718	P00051		Fructose and mannose metabolism
EF0719
EF0722	P03030; P03430; P03410; P03420		DNA replication; Nucleotide excision repair; Base excision repair; Mismatch repair
EF0724	P01100; P00970		Aminoacyl-tRNA biosynthesis; Metabolic pathways
EF0725	P01100; P00970		Aminoacyl-tRNA biosynthesis; Metabolic pathways
EF0726	P01100; P00970		Aminoacyl-tRNA biosynthesis; Metabolic pathways
EF0735	P00220; P01120; P01100; P00230; P00910; P01200		Microbial metabolism in diverse environments; Arginine biosynthesis; Purine metabolism; Carbon metabolism; Metabolic pathways; Nitrogen metabolism
EF0771	P04112; P04212		Longevity regulating pathway - worm; Cell cycle - Caulobacter
EF0779	P00564		Glycerophospholipid metabolism
EF0782	P05111; P02020		Two-component system; Biofilm formation - Vibrio cholerae
EF0784	P01100; P01230; P00270; P01110	M00034; M00368; M00609; M00035	Biosynthesis of secondary metabolites; Cysteine and methionine metabolism; Metabolic pathways; Biosynthesis of amino acids	Ethylene biosynthesis, methionine => ethylene; Methionine degradation; Methionine salvage pathway; Cysteine biosynthesis, methionine => cysteine
EF0792		M00258		Putative ABC transport system
EF0793		M00258		Putative ABC transport system
EF0801	P00970	M00360; M00359	Aminoacyl-tRNA biosynthesis	Aminoacyl-tRNA biosynthesis, prokaryotes; Aminoacyl-tRNA biosynthesis, eukaryotes
EF0804		M00236		Putative polar amino acid transport system
EF0805		M00236		Putative polar amino acid transport system
EF0806		M00236		Putative polar amino acid transport system
EF2696	P00230		Purine metabolism
EF2459	P03018		RNA degradation
EF0098	P01100; P00260; P01130; P01230; P01200; P00270; P01110		Biosynthesis of antibiotics; Carbon metabolism; Glycine, serine and threonine metabolism; Metabolic pathways; Biosynthesis of secondary metabolites; Cysteine and methionine metabolism; Biosynthesis of amino acids
EF2410
EF2414
EF2457	P04112		Cell cycle - Caulobacter
EF2704	P03410		Base excision repair
EF3236		M00429		Competence-related DNA transformation transporter
EF1801	P01100; P00051; P02060; P00520	M00276	Fructose and mannose metabolism; Metabolic pathways; Phosphotransferase system (PTS); Amino sugar and nucleotide sugar metabolism	PTS system, mannose-specific II component
EF1802	P01100; P00051; P02060; P00520	M00276	Fructose and mannose metabolism; Metabolic pathways; Phosphotransferase system (PTS); Amino sugar and nucleotide sugar metabolism	PTS system, mannose-specific II component
EF1803	P01100; P00051; P02060; P00520	M00276	Fructose and mannose metabolism; Metabolic pathways; Phosphotransferase system (PTS); Amino sugar and nucleotide sugar metabolism	PTS system, mannose-specific II component
EF1804	P01100; P00051; P02060; P00520	M00276	Fructose and mannose metabolism; Metabolic pathways; Phosphotransferase system (PTS); Amino sugar and nucleotide sugar metabolism	PTS system, mannose-specific II component
EF1806	P01100; P00052		Galactose metabolism; Metabolic pathways
EF3218
EF2064
EF2070	P04122		Sulfur relay system
EF2073	P01120; P01100; P00030; P00230; P01130; P01230; P01200; P01110	M00005	Microbial metabolism in diverse environments; Purine metabolism; Biosynthesis of antibiotics; Pentose phosphate pathway; Carbon metabolism; Metabolic pathways; Biosynthesis of secondary metabolites; Biosynthesis of amino acids	PRPP biosynthesis, ribose 5P => PRPP
EF2151	P04931; P00250; P00520; P01100; P01130		Alanine, aspartate and glutamate metabolism; Amino sugar and nucleotide sugar metabolism; Insulin resistance; Biosynthesis of antibiotics; Metabolic pathways
EF2159	P04724; P00250; P00220; P04727; P00910; P02020; P01120; P01100; P00630; P04217; P01230		Microbial metabolism in diverse environments; Arginine biosynthesis; Glutamatergic synapse; Alanine, aspartate and glutamate metabolism; Nitrogen metabolism; Glyoxylate and dicarboxylate metabolism; GABAergic synapse; Metabolic pathways; Two-component system; Necroptosis; Biosynthesis of amino acids
EF2162	P01100; P00908; P01110		Zeatin biosynthesis; Biosynthesis of secondary metabolites; Metabolic pathways
EF2163	P00564		Glycerophospholipid metabolism
EF2165	P01100; P00052; P00520	M00361; M00362; M00632	Amino sugar and nucleotide sugar metabolism; Galactose metabolism; Metabolic pathways	Nucleotide sugar biosynthesis, prokaryotes; Nucleotide sugar biosynthesis, eukaryotes; Galactose degradation, Leloir pathway, galactose => alpha-D-glucose-1P
EF2172	P01100; P00900; P01110; P01130	M00096	Terpenoid backbone biosynthesis; Biosynthesis of antibiotics; Biosynthesis of secondary metabolites; Metabolic pathways	C5 isoprenoid biosynthesis, non-mevalonate pathway
EF2191	P00521; P01130; P00523	M00793	Biosynthesis of antibiotics; Polyketide sugar unit biosynthesis; Streptomycin biosynthesis	dTDP-L-rhamnose biosynthesis
EF2192	P00523; P00525; P01130; P00521; P01055	M00793	Polyketide sugar unit biosynthesis; Streptomycin biosynthesis; Acarbose and validamycin biosynthesis; Biosynthesis of antibiotics; Biosynthesis of vancomycin group antibiotics	dTDP-L-rhamnose biosynthesis
EF2193	P00521; P01130; P00523	M00793	Biosynthesis of antibiotics; Polyketide sugar unit biosynthesis; Streptomycin biosynthesis	dTDP-L-rhamnose biosynthesis
EF2194	P00521; P01130; P00525; P00523	M00793	Acarbose and validamycin biosynthesis; Polyketide sugar unit biosynthesis; Streptomycin biosynthesis; Biosynthesis of antibiotics	dTDP-L-rhamnose biosynthesis
EF2200
EF2213	P00500; P02060	M00270	Starch and sucrose metabolism; Phosphotransferase system (PTS)	PTS system, trehalose-specific II component
EF2213	P00500; P02060	M00270	Starch and sucrose metabolism; Phosphotransferase system (PTS)	PTS system, trehalose-specific II component
EF2228	P00970	M00360; M00359	Aminoacyl-tRNA biosynthesis	Aminoacyl-tRNA biosynthesis, prokaryotes; Aminoacyl-tRNA biosynthesis, eukaryotes
EF2232		M00207		Putative multiple sugar transport system
EF2234		M00207		Putative multiple sugar transport system
EF2398	P03010	M00179; M00178	Ribosome	Ribosome, archaea; Ribosome, bacteria
EF2238
EF2257	P00500; P02060	M00275	Starch and sucrose metabolism; Phosphotransferase system (PTS)	PTS system, cellobiose-specific II component
EF2263
EF2264	P00040		Pentose and glucuronate interconversions
EF2265	P01100; P01120; P01200; P00030	M00061; M00631; M00308	Microbial metabolism in diverse environments; Pentose phosphate pathway; Carbon metabolism; Metabolic pathways	D-Galacturonate degradation (bacteria), D-galacturonate => pyruvate + D-glyceraldehyde 3P; Semi-phosphorylative Entner-Doudoroff pathway, gluconate => glycerate-3P; D-Glucuronate degradation, D-glucuronate => pyruvate + D-glyceraldehyde 3P
EF2269	P00052; P02060	M00277	Galactose metabolism; Phosphotransferase system (PTS)	PTS system, N-acetylgalactosamine-specific II component
EF2270	P00052; P02060	M00277	Galactose metabolism; Phosphotransferase system (PTS)	PTS system, N-acetylgalactosamine-specific II component
EF2271	P00052; P02060	M00277	Galactose metabolism; Phosphotransferase system (PTS)	PTS system, N-acetylgalactosamine-specific II component
EF2312
EF2361	P00250; P01100; P00230; P01130; P01110	M00048; M00049	Alanine, aspartate and glutamate metabolism; Purine metabolism; Biosynthesis of antibiotics; Metabolic pathways; Biosynthesis of secondary metabolites	Adenine ribonucleotide biosynthesis, IMP => ADP,ATP; Inosine monophosphate biosynthesis, PRPP + glutamine => IMP
EF2362	P01100; P00230; P01110; P01130	M00048	Biosynthesis of antibiotics; Biosynthesis of secondary metabolites; Purine metabolism; Metabolic pathways	Inosine monophosphate biosynthesis, PRPP + glutamine => IMP
EF2371	P00970	M00360; M00359	Aminoacyl-tRNA biosynthesis	Aminoacyl-tRNA biosynthesis, prokaryotes; Aminoacyl-tRNA biosynthesis, eukaryotes
EF2379	P00970	M00360; M00359	Aminoacyl-tRNA biosynthesis	Aminoacyl-tRNA biosynthesis, prokaryotes; Aminoacyl-tRNA biosynthesis, eukaryotes
EF2382	P01120; P01200; P00030		Microbial metabolism in diverse environments; Pentose phosphate pathway; Carbon metabolism
EF2395
EF2397
EF2400
EF2401	P01120; P00627; P00620		Pyruvate metabolism; Microbial metabolism in diverse environments; Aminobenzoate degradation
EF2406	P00970	M00360	Aminoacyl-tRNA biosynthesis	Aminoacyl-tRNA biosynthesis, prokaryotes
EF2407	P00970	M00360	Aminoacyl-tRNA biosynthesis	Aminoacyl-tRNA biosynthesis, prokaryotes
EF2416	P03010	M00178	Ribosome	Ribosome, bacteria
EF2417
EF2421	P00750; P01120; P01100; P00260; P01230; P01110	M00018	Microbial metabolism in diverse environments; Glycine, serine and threonine metabolism; Metabolic pathways; Vitamin B6 metabolism; Biosynthesis of secondary metabolites; Biosynthesis of amino acids	Threonine biosynthesis, aspartate => homoserine => threonine
EF2422	P00300; P01120; P01100; P00260; P01130; P01230; P00270; P01110	M00018; M00017	Microbial metabolism in diverse environments; Lysine biosynthesis; Biosynthesis of antibiotics; Glycine, serine and threonine metabolism; Metabolic pathways; Biosynthesis of secondary metabolites; Cysteine and methionine metabolism; Biosynthesis of amino acids	Methionine biosynthesis, apartate => homoserine => methionine; Threonine biosynthesis, aspartate => homoserine => threonine
EF2424	P01100; P01130; P01230; P00330; P01110	M00015	Arginine and proline metabolism; Biosynthesis of antibiotics; Metabolic pathways; Biosynthesis of secondary metabolites; Biosynthesis of amino acids	Proline biosynthesis, glutamate => proline
EF2429	P00230		Purine metabolism
EF2435	P00500; P02060	M00269	Starch and sucrose metabolism; Phosphotransferase system (PTS)	PTS system, sucrose-specific II component
EF2435	P00500; P02060	M00269	Starch and sucrose metabolism; Phosphotransferase system (PTS)	PTS system, sucrose-specific II component
EF2442
EF2443	P03010	M00178	Ribosome	Ribosome, bacteria
EF2445	P01100; P00770; P01110	M00119	Biosynthesis of secondary metabolites; Pantothenate and CoA biosynthesis; Metabolic pathways	Pantothenate biosynthesis, valine/L-aspartate => pantothenate
EF2446	P03440; P01100; P03030; P00230; P00240; P03430	M00260	Homologous recombination; DNA replication; Purine metabolism; Metabolic pathways; Pyrimidine metabolism; Mismatch repair	DNA polymerase III complex, bacteria
EF2447		M00429		Competence-related DNA transformation transporter
EF2448	P01100; P00240	M00429	Metabolic pathways; Pyrimidine metabolism	Competence-related DNA transformation transporter
EF2449		M00429		Competence-related DNA transformation transporter
EF2461	P01100; P00521; P04070; P00562	M00131	Metabolic pathways; Phosphatidylinositol signaling system; Inositol phosphate metabolism; Streptomycin biosynthesis	Inositol phosphate metabolism, Ins(1,3,4,5)P4 => Ins(1,3,4)P3 => myo-inositol
EF2471	P00970	M00360; M00359	Aminoacyl-tRNA biosynthesis	Aminoacyl-tRNA biosynthesis, prokaryotes; Aminoacyl-tRNA biosynthesis, eukaryotes
EF2472
EF2487	P00052; P00520		Amino sugar and nucleotide sugar metabolism; Galactose metabolism
EF2489	P01100; P00550; P00520		Amino sugar and nucleotide sugar metabolism; Metabolic pathways; Peptidoglycan biosynthesis
EF2494	P01100; P04070; P01110; P00564	M00093	Phosphatidylinositol signaling system; Biosynthesis of secondary metabolites; Glycerophospholipid metabolism; Metabolic pathways	Phosphatidylethanolamine (PE) biosynthesis, PA => PS => PE
EF2495	P00900; P01110		Terpenoid backbone biosynthesis; Biosynthesis of secondary metabolites
EF2500	P01100; P00630; P00260; P01130; P01200; P01110	M00532	Glyoxylate and dicarboxylate metabolism; Biosynthesis of antibiotics; Carbon metabolism; Glycine, serine and threonine metabolism; Metabolic pathways; Biosynthesis of secondary metabolites	Photorespiration
EF2549	P01100; P00240		Metabolic pathways; Pyrimidine metabolism
EF2550	P00680; P01120; P01100; P00460; P00670; P00630; P00260; P01130; P01523; P01230; P01200; P01110	M00532; M00346; M00141; M00140	One carbon pool by folate; Microbial metabolism in diverse environments; Methane metabolism; Antifolate resistance; Glyoxylate and dicarboxylate metabolism; Cyanoamino acid metabolism; Biosynthesis of antibiotics; Carbon metabolism; Metabolic pathways; Glycine, serine and threonine metabolism; Biosynthesis of secondary metabolites; Biosynthesis of amino acids	Formaldehyde assimilation, serine pathway; C1-unit interconversion, eukaryotes; Photorespiration; C1-unit interconversion, prokaryotes
EF2553
EF2554
EF2555	P00983; P00240; P01100		Drug metabolism - other enzymes; Metabolic pathways; Pyrimidine metabolism
EF2560	P00250; P00910; P01120; P01100; P01130; P01230; P01110		Microbial metabolism in diverse environments; Alanine, aspartate and glutamate metabolism; Biosynthesis of antibiotics; Metabolic pathways; Biosynthesis of secondary metabolites; Nitrogen metabolism; Biosynthesis of amino acids
EF2567	P00450; P01100		Selenocompound metabolism; Metabolic pathways
EF2575	P00220; P01120; P01100; P00230; P00910; P01200		Microbial metabolism in diverse environments; Arginine biosynthesis; Purine metabolism; Carbon metabolism; Metabolic pathways; Nitrogen metabolism
EF2580	P00410; P00770; P01100; P00983; P00240	M00046	beta-Alanine metabolism; Metabolic pathways; Pyrimidine metabolism; Drug metabolism - other enzymes; Pantothenate and CoA biosynthesis	Pyrimidine degradation, uracil => beta-alanine, thymine => 3-aminoisobutanoate
EF2589	P00051; P00520; P01100; P01130; P01110	M00114	Fructose and mannose metabolism; Amino sugar and nucleotide sugar metabolism; Biosynthesis of antibiotics; Metabolic pathways; Biosynthesis of secondary metabolites	Ascorbate biosynthesis, plants, glucose-6P => ascorbate
EF2598	P02060	M00271	Phosphotransferase system (PTS)	PTS system, beta-glucoside-specific II component
EF2598	P02060	M00271	Phosphotransferase system (PTS)	PTS system, beta-glucoside-specific II component
EF2598	P02060	M00271	Phosphotransferase system (PTS)	PTS system, beta-glucoside-specific II component
EF2599
EF2603	P00051; P02060	M00280	Fructose and mannose metabolism; Phosphotransferase system (PTS)	PTS system, glucitol/sorbitol-specific II component
EF2605	P01100; P00550; P00520		Amino sugar and nucleotide sugar metabolism; Metabolic pathways; Peptidoglycan biosynthesis
EF2607	P01100; P00195; P00190	M00157	Oxidative phosphorylation; Photosynthesis; Metabolic pathways	F-type ATPase, prokaryotes and chloroplasts
EF2608	P01100; P00195; P00190	M00157	Oxidative phosphorylation; Photosynthesis; Metabolic pathways	F-type ATPase, prokaryotes and chloroplasts
EF2609	P01100; P00195; P00190	M00157	Oxidative phosphorylation; Photosynthesis; Metabolic pathways	F-type ATPase, prokaryotes and chloroplasts
EF2610	P01100; P00195; P00190	M00157	Oxidative phosphorylation; Photosynthesis; Metabolic pathways	F-type ATPase, prokaryotes and chloroplasts
EF2611	P01100; P00195; P00190	M00157	Oxidative phosphorylation; Photosynthesis; Metabolic pathways	F-type ATPase, prokaryotes and chloroplasts
EF2612	P01100; P00195; P00190	M00157	Oxidative phosphorylation; Photosynthesis; Metabolic pathways	F-type ATPase, prokaryotes and chloroplasts
EF2613	P01100; P00195; P00190	M00157	Oxidative phosphorylation; Photosynthesis; Metabolic pathways	F-type ATPase, prokaryotes and chloroplasts
EF2614	P01100; P00195; P00190	M00157	Oxidative phosphorylation; Photosynthesis; Metabolic pathways	F-type ATPase, prokaryotes and chloroplasts
EF2620	P03060; P03070; P02024	M00335	Protein export; Bacterial secretion system; Quorum sensing	Sec (secretion) system
EF2626	P01100; P00760		Nicotinate and nicotinamide metabolism; Metabolic pathways
EF2641	P02010	M00208	ABC transporters	Glycine betaine/proline transport system
EF2642	P02010	M00208	ABC transporters	Glycine betaine/proline transport system
EF2642	P02010	M00208	ABC transporters	Glycine betaine/proline transport system
EF2646	P00561; P01120; P01100; P00630; P00260; P01130		Microbial metabolism in diverse environments; Glyoxylate and dicarboxylate metabolism; Glycerolipid metabolism; Biosynthesis of antibiotics; Metabolic pathways; Glycine, serine and threonine metabolism
EF2715	P03010	M00178	Ribosome	Ribosome, bacteria
EF2716	P03010	M00179; M00178	Ribosome	Ribosome, archaea; Ribosome, bacteria
EF2718	P03010	M00179; M00178	Ribosome	Ribosome, archaea; Ribosome, bacteria
EF2719	P03010	M00179; M00178	Ribosome	Ribosome, archaea; Ribosome, bacteria
EF2721	P01100; P00260; P01130; P01230; P01200; P00270; P01110		Biosynthesis of antibiotics; Carbon metabolism; Glycine, serine and threonine metabolism; Metabolic pathways; Biosynthesis of secondary metabolites; Cysteine and methionine metabolism; Biosynthesis of amino acids
EF2722	P01100; P00260; P01130; P01230; P01200; P00270; P01110		Biosynthesis of antibiotics; Carbon metabolism; Glycine, serine and threonine metabolism; Metabolic pathways; Biosynthesis of secondary metabolites; Cysteine and methionine metabolism; Biosynthesis of amino acids
EF2729
EF2730	P03060; P03070; P02024	M00335	Protein export; Bacterial secretion system; Quorum sensing	Sec (secretion) system
EF2731	P03010	M00178	Ribosome	Ribosome, bacteria
EF2733	P01100; P00550; P00520		Amino sugar and nucleotide sugar metabolism; Metabolic pathways; Peptidoglycan biosynthesis
EF2735	P03410		Base excision repair
EF2736	P03440; P01100; P03030; P00230; P00240; P03430	M00260	Homologous recombination; DNA replication; Purine metabolism; Metabolic pathways; Pyrimidine metabolism; Mismatch repair	DNA polymerase III complex, bacteria
EF2738	P00450		Selenocompound metabolism
EF2749	P05150; P01503; P00473; P02020	M00725	Two-component system; D-Alanine metabolism; Staphylococcus aureus infection; Cationic antimicrobial peptide (CAMP) resistance	Cationic antimicrobial peptide (CAMP) resistance, dltABCD operon
EF2752		M00258		Putative ABC transport system
EF2756
EF2762	P03440; P01100; P03030; P00230; P00240; P03430	M00260	Homologous recombination; DNA replication; Purine metabolism; Metabolic pathways; Pyrimidine metabolism; Mismatch repair	DNA polymerase III complex, bacteria
EF2764	P01100; P00240	M00053	Metabolic pathways; Pyrimidine metabolism	Pyrimidine deoxyribonuleotide biosynthesis, CDP/CTP => dCDP/dCTP,dTDP/dTTP
EF0264	P00983; P01100; P00230; P01110		Drug metabolism - other enzymes; Biosynthesis of secondary metabolites; Purine metabolism; Metabolic pathways
EF0272	P00010; P00500		Starch and sucrose metabolism; Glycolysis / Gluconeogenesis
EF0278	P03410		Base excision repair
EF0302
EF0499	P03030; P03440; P03430		Homologous recombination; DNA replication; Mismatch repair
EF0510	P03030; P03440; P03430		Homologous recombination; DNA replication; Mismatch repair
EF0511
EF0540	P00520		Amino sugar and nucleotide sugar metabolism
EF2776	P01100; P00730	M00127	Thiamine metabolism; Metabolic pathways	Thiamine biosynthesis, AIR => thiamine-P/thiamine-2P
EF2777	P01100; P00730	M00127	Thiamine metabolism; Metabolic pathways	Thiamine biosynthesis, AIR => thiamine-P/thiamine-2P
EF2781	P03440; P01100; P03030; P00230; P00240; P03430	M00260	Homologous recombination; DNA replication; Purine metabolism; Metabolic pathways; Pyrimidine metabolism; Mismatch repair	DNA polymerase III complex, bacteria
EF2783	P01100; P00052; P00520	M00361; M00362; M00632	Amino sugar and nucleotide sugar metabolism; Galactose metabolism; Metabolic pathways	Nucleotide sugar biosynthesis, prokaryotes; Nucleotide sugar biosynthesis, eukaryotes; Galactose degradation, Leloir pathway, galactose => alpha-D-glucose-1P
EF2788	P01200; P01120; P00520; P00010; P00521; P01100; P00500; P01130; P00052; P00524; P01110	M00001; M00549	Microbial metabolism in diverse environments; Amino sugar and nucleotide sugar metabolism; Streptomycin biosynthesis; Galactose metabolism; Glycolysis / Gluconeogenesis; Biosynthesis of antibiotics; Carbon metabolism; Neomycin, kanamycin and gentamicin biosynthesis; Metabolic pathways; Starch and sucrose metabolism; Biosynthesis of secondary metabolites	Glycolysis (Embden-Meyerhof pathway), glucose => pyruvate; Nucleotide sugar biosynthesis, glucose => UDP-glucose
EF2791	P01100; P00670		One carbon pool by folate; Metabolic pathways
EF2856	P03010	M00178	Ribosome	Ribosome, bacteria
EF2858	P00970	M00360; M00359	Aminoacyl-tRNA biosynthesis	Aminoacyl-tRNA biosynthesis, prokaryotes; Aminoacyl-tRNA biosynthesis, eukaryotes
EF2871	P01100; P00760	M00115	Nicotinate and nicotinamide metabolism; Metabolic pathways	NAD biosynthesis, aspartate => NAD
EF2875	P01130; P00720; P01120; P00620; P00061; P01100; P01212; P00640; P01200; P01110	M00376; M00082	Microbial metabolism in diverse environments; Pyruvate metabolism; Fatty acid metabolism; Carbon fixation pathways in prokaryotes; Biosynthesis of antibiotics; Propanoate metabolism; Carbon metabolism; Metabolic pathways; Biosynthesis of secondary metabolites; Fatty acid biosynthesis	3-Hydroxypropionate bi-cycle; Fatty acid biosynthesis, initiation
EF2876	P01130; P00720; P01120; P00620; P00061; P01100; P01212; P00640; P01200; P01110	M00376; M00082	Microbial metabolism in diverse environments; Pyruvate metabolism; Fatty acid metabolism; Carbon fixation pathways in prokaryotes; Biosynthesis of antibiotics; Propanoate metabolism; Carbon metabolism; Metabolic pathways; Biosynthesis of secondary metabolites; Fatty acid biosynthesis	3-Hydroxypropionate bi-cycle; Fatty acid biosynthesis, initiation
EF2878	P01100; P00780; P00061; P01212	M00083; M00572	Fatty acid metabolism; Biotin metabolism; Metabolic pathways; Fatty acid biosynthesis	Pimeloyl-ACP biosynthesis, BioC-BioH pathway, malonyl-ACP => pimeloyl-ACP; Fatty acid biosynthesis, elongation
EF2879	P01130; P00720; P01120; P00620; P00061; P01100; P01212; P00640; P01200; P01110	M00376; M00082	Microbial metabolism in diverse environments; Pyruvate metabolism; Fatty acid metabolism; Carbon fixation pathways in prokaryotes; Biosynthesis of antibiotics; Propanoate metabolism; Carbon metabolism; Metabolic pathways; Biosynthesis of secondary metabolites; Fatty acid biosynthesis	3-Hydroxypropionate bi-cycle; Fatty acid biosynthesis, initiation
EF2881	P00780; P01130; P01040; P00061; P01100; P00333; P01212	M00083; M00572	Fatty acid metabolism; Biosynthesis of unsaturated fatty acids; Prodigiosin biosynthesis; Biosynthesis of antibiotics; Biotin metabolism; Metabolic pathways; Fatty acid biosynthesis	Pimeloyl-ACP biosynthesis, BioC-BioH pathway, malonyl-ACP => pimeloyl-ACP; Fatty acid biosynthesis, elongation
EF2882	P01212; P00061; P01100; P00333; P01130	M00082	Fatty acid metabolism; Prodigiosin biosynthesis; Biosynthesis of antibiotics; Metabolic pathways; Fatty acid biosynthesis	Fatty acid biosynthesis, initiation
EF2883	P01100; P00061; P01212	M00083	Fatty acid metabolism; Metabolic pathways; Fatty acid biosynthesis	Fatty acid biosynthesis, elongation
EF2884
EF2885	P01100; P00061; P01212	M00083; M00082	Fatty acid metabolism; Metabolic pathways; Fatty acid biosynthesis	Fatty acid biosynthesis, initiation; Fatty acid biosynthesis, elongation
EF2889	P01100; P00280		Valine, leucine and isoleucine degradation; Metabolic pathways
EF2917	P01100; P05111; P00520	M00362	Biofilm formation - Vibrio cholerae; Amino sugar and nucleotide sugar metabolism; Metabolic pathways	Nucleotide sugar biosynthesis, prokaryotes
EF2931	P00970	M00360; M00359	Aminoacyl-tRNA biosynthesis	Aminoacyl-tRNA biosynthesis, prokaryotes; Aminoacyl-tRNA biosynthesis, eukaryotes
EF2934	P01100; P00730; P04122		Thiamine metabolism; Sulfur relay system; Metabolic pathways
EF2961	P00030		Pentose phosphate pathway
EF2962
EF2964	P01100; P01120; P00053; P02060	M00550; M00283	Ascorbate and aldarate metabolism; Metabolic pathways; Microbial metabolism in diverse environments; Phosphotransferase system (PTS)	Ascorbate degradation, ascorbate => D-xylulose-5P; PTS system, ascorbate-specific II component
EF2965	P01100; P01120; P00053; P02060	M00550; M00283	Ascorbate and aldarate metabolism; Metabolic pathways; Microbial metabolism in diverse environments; Phosphotransferase system (PTS)	Ascorbate degradation, ascorbate => D-xylulose-5P; PTS system, ascorbate-specific II component
EF2973	P00790; P02020; P00730; P01100	M00126	Two-component system; Folate biosynthesis; Thiamine metabolism; Metabolic pathways	Tetrahydrofolate biosynthesis, GTP => THF
EF2985		M00258		Putative ABC transport system
EF2986		M00258		Putative ABC transport system
EF2994	P00230		Purine metabolism
EF2997	P01120; P00230		Microbial metabolism in diverse environments; Purine metabolism
EF2999	P01100; P01120; P00230	M00546	Microbial metabolism in diverse environments; Purine metabolism; Metabolic pathways	Purine degradation, xanthine => urea
EF0983
EF0989
EF0992	P01100; P00550; P01502		Metabolic pathways; Vancomycin resistance; Peptidoglycan biosynthesis
EF0993	P01100; P00471; P00550		D-Glutamine and D-glutamate metabolism; Metabolic pathways; Peptidoglycan biosynthesis
EF0994	P01100; P04112; P00550; P01502		Metabolic pathways; Cell cycle - Caulobacter; Vancomycin resistance; Peptidoglycan biosynthesis
EF0996	P04112		Cell cycle - Caulobacter
EF0997	P04112		Cell cycle - Caulobacter
EF1003	P00970	M00360; M00359	Aminoacyl-tRNA biosynthesis	Aminoacyl-tRNA biosynthesis, prokaryotes; Aminoacyl-tRNA biosynthesis, eukaryotes
EF1004	P01130; P00480; P01120; P01100; P00030; P05230; P01200; P01110	M00004; M00008; M00006	Microbial metabolism in diverse environments; Glutathione metabolism; Biosynthesis of secondary metabolites; Biosynthesis of antibiotics; Pentose phosphate pathway; Carbon metabolism; Metabolic pathways; Central carbon metabolism in cancer	Entner-Doudoroff pathway, glucose-6P => glyceraldehyde-3P + pyruvate; Pentose phosphate pathway (Pentose phosphate cycle); Pentose phosphate pathway, oxidative phase, glucose 6P => ribulose 5P
EF1012	P00500; P02060	M00275	Starch and sucrose metabolism; Phosphotransferase system (PTS)	PTS system, cellobiose-specific II component
EF1013	P00500; P02060	M00275	Starch and sucrose metabolism; Phosphotransferase system (PTS)	PTS system, cellobiose-specific II component
EF1017	P00500; P02060	M00275	Starch and sucrose metabolism; Phosphotransferase system (PTS)	PTS system, cellobiose-specific II component
EF1018	P00500; P02060	M00275	Starch and sucrose metabolism; Phosphotransferase system (PTS)	PTS system, cellobiose-specific II component
EF1019	P00500; P02060	M00275	Starch and sucrose metabolism; Phosphotransferase system (PTS)	PTS system, cellobiose-specific II component
EF1024	P00720; P01120; P00620; P01100; P00710; P01200	M00169; M00171; M00173; M00172	Microbial metabolism in diverse environments; Pyruvate metabolism; Carbon fixation pathways in prokaryotes; Carbon fixation in photosynthetic organisms; Carbon metabolism; Metabolic pathways	Reductive citrate cycle (Arnon-Buchanan cycle); C4-dicarboxylic acid cycle, NAD - malic enzyme type; CAM (Crassulacean acid metabolism), light; C4-dicarboxylic acid cycle, NADP - malic enzyme type
EF1046	P05165; P01130; P04922; P05203; P01120; P00620; P00010; P04930; P01100; P00230; P05230; P01230; P01200; P01110	M00002; M00001; M00049; M00050	Type II diabetes mellitus; Microbial metabolism in diverse environments; Pyruvate metabolism; Purine metabolism; Glycolysis / Gluconeogenesis; Biosynthesis of secondary metabolites; Human papillomavirus infection; Biosynthesis of antibiotics; Carbon metabolism; Metabolic pathways; Viral carcinogenesis; Central carbon metabolism in cancer; Glucagon signaling pathway; Biosynthesis of amino acids	Glycolysis (Embden-Meyerhof pathway), glucose => pyruvate; Guanine ribonucleotide biosynthesis IMP => GDP,GTP; Adenine ribonucleotide biosynthesis, IMP => ADP,ATP; Glycolysis, core module involving three-carbon compounds
EF1045	P03018; P00680; P01130; P00051; P01120; P00010; P01100; P00030; P04152; P05230; P00052; P01230; P01200; P01110	M00345; M00001	Fructose and mannose metabolism; Microbial metabolism in diverse environments; Methane metabolism; AMPK signaling pathway; Galactose metabolism; Glycolysis / Gluconeogenesis; RNA degradation; Biosynthesis of secondary metabolites; Biosynthesis of antibiotics; Pentose phosphate pathway; Carbon metabolism; Metabolic pathways; Central carbon metabolism in cancer; Biosynthesis of amino acids	Glycolysis (Embden-Meyerhof pathway), glucose => pyruvate; Formaldehyde assimilation, ribulose monophosphate pathway
EF1048	P03010	M00178	Ribosome	Ribosome, bacteria
EF1049	P00480; P01120; P01100; P00030; P01130; P01200; P01110	M00004; M00006	Microbial metabolism in diverse environments; Glutathione metabolism; Biosynthesis of antibiotics; Pentose phosphate pathway; Carbon metabolism; Metabolic pathways; Biosynthesis of secondary metabolites	Pentose phosphate pathway (Pentose phosphate cycle); Pentose phosphate pathway, oxidative phase, glucose 6P => ribulose 5P
EF1053		M00188		NitT/TauT family transport system
EF1054		M00188		NitT/TauT family transport system
EF1068	P01120; P00010; P01100; P01130; P00052; P01110	M00632	Microbial metabolism in diverse environments; Galactose metabolism; Glycolysis / Gluconeogenesis; Biosynthesis of antibiotics; Metabolic pathways; Biosynthesis of secondary metabolites	Galactose degradation, Leloir pathway, galactose => alpha-D-glucose-1P
EF1069	P01100; P00052; P00520	M00554; M00632	Amino sugar and nucleotide sugar metabolism; Galactose metabolism; Metabolic pathways	Nucleotide sugar biosynthesis, galactose => UDP-galactose; Galactose degradation, Leloir pathway, galactose => alpha-D-glucose-1P
EF1070	P01100; P00052; P00520	M00361; M00362; M00632	Amino sugar and nucleotide sugar metabolism; Galactose metabolism; Metabolic pathways	Nucleotide sugar biosynthesis, prokaryotes; Nucleotide sugar biosynthesis, eukaryotes; Galactose degradation, Leloir pathway, galactose => alpha-D-glucose-1P
EF1072
EF1080
EF1086	P01100; P00330; P04216	M00135	Arginine and proline metabolism; Ferroptosis; Metabolic pathways	GABA biosynthesis, eukaryotes, putrescine => GABA
EF1111	P03060; P02024		Protein export; Quorum sensing
EF1115	P00970	M00360; M00359	Aminoacyl-tRNA biosynthesis	Aminoacyl-tRNA biosynthesis, prokaryotes; Aminoacyl-tRNA biosynthesis, eukaryotes
EF1121	P01100; P00471		D-Glutamine and D-glutamate metabolism; Metabolic pathways
EF1125	P01100; P01120; P00053	M00550	Ascorbate and aldarate metabolism; Microbial metabolism in diverse environments; Metabolic pathways	Ascorbate degradation, ascorbate => D-xylulose-5P
EF1127	P01100; P01120; P00053; P02060	M00550; M00283	Ascorbate and aldarate metabolism; Metabolic pathways; Microbial metabolism in diverse environments; Phosphotransferase system (PTS)	Ascorbate degradation, ascorbate => D-xylulose-5P; PTS system, ascorbate-specific II component
EF1128	P01100; P01120; P00053; P02060	M00550; M00283	Ascorbate and aldarate metabolism; Metabolic pathways; Microbial metabolism in diverse environments; Phosphotransferase system (PTS)	Ascorbate degradation, ascorbate => D-xylulose-5P; PTS system, ascorbate-specific II component
EF1140	P00620		Pyruvate metabolism
EF1146	P01100; P03020; P00230; P00240	M00183	Pyrimidine metabolism; Purine metabolism; Metabolic pathways; RNA polymerase	RNA polymerase, bacteria
EF1147	P01100; P00240	M00052	Metabolic pathways; Pyrimidine metabolism	Pyrimidine ribonucleotide biosynthesis, UMP => UDP/UTP,CDP/CTP
EF1153
EF1159	P00500; P02060	M00275	Starch and sucrose metabolism; Phosphotransferase system (PTS)	PTS system, cellobiose-specific II component
EF1160	P00500; P02060	M00275	Starch and sucrose metabolism; Phosphotransferase system (PTS)	PTS system, cellobiose-specific II component
EF1163	P01100; P00250; P00460; P01110		Cyanoamino acid metabolism; Alanine, aspartate and glutamate metabolism; Biosynthesis of secondary metabolites; Metabolic pathways
EF1167	P00680; P00051; P01120; P00010; P01100; P00030; P01130; P01230; P01200; P00710; P01110	M00167; M00003; M00165; M00001; M00345; M00344	Fructose and mannose metabolism; Microbial metabolism in diverse environments; Methane metabolism; Carbon fixation in photosynthetic organisms; Glycolysis / Gluconeogenesis; Biosynthesis of antibiotics; Pentose phosphate pathway; Carbon metabolism; Metabolic pathways; Biosynthesis of secondary metabolites; Biosynthesis of amino acids	Formaldehyde assimilation, ribulose monophosphate pathway; Reductive pentose phosphate cycle (Calvin cycle); Glycolysis (Embden-Meyerhof pathway), glucose => pyruvate; Reductive pentose phosphate cycle, glyceraldehyde-3P => ribulose-5P; Formaldehyde assimilation, xylulose monophosphate pathway; Gluconeogenesis, oxaloacetate => fructose-6P
EF1169	P01100; P00550; P00520		Amino sugar and nucleotide sugar metabolism; Metabolic pathways; Peptidoglycan biosynthesis
EF1175	P00564		Glycerophospholipid metabolism
EF1179	P01100; P00500; P00051; P00520		Fructose and mannose metabolism; Starch and sucrose metabolism; Metabolic pathways; Amino sugar and nucleotide sugar metabolism
[truncated: 1,089 more rows]
