# Supplementary material for: Genes Contributing to the Unique Biology and Intrinsic Antibiotic Resistance of Enterococcus faecalis
Source: mBio. 2020 Nov 24;11(6):e02962-20. doi: 10.1128/mBio.02962-20 (PMC7701990; doi:10.1128/mBio.02962-20)
Supplement: DATA SET S2 [file mBio.02962-20-sd002.xlsx]

## Sheet: a) All Fitness genes
Data Set S2a: All genes contributing to fitness
B594 Gene ID	V583 Gene ID	Fitness Call	Fitness Call Basis	> 80% Enterococcus Species (n=24)	Variable Region	COG Functional Family	S. pneumoniae ORTH or Possible Paralog	S. pneumoniae Fitness Call	S. aureus ORTH or Possible Paralog	S. aureus Fitness Call	Annotation
SAW_00046	EF0001	Critical	ABC	Yes	No	L	SP_0001 [ORTH]	High Confidence Essential	SAOUHSC_00001 [ORTH]	High Confidence Essential	chromosomal replication initiator protein DnaA
SAW_00047	EF0002	Critical	ABC	Yes	No	L	SP_0002 [ORTH]	Likely Essential	SAOUHSC_00002 [ORTH]	Domain Essential	DNA polymerase III%2C beta subunit
SAW_00049	EF0004	Critical	ABC	Yes	No	L	SP_2227 [ORTH]	High Confidence Essential	SAOUHSC_00004 [ORTH]	Domain Essential	DNA replication and repair protein RecF
SAW_00050	EF0005	Critical	ABC	Yes	No	L	SP_0806 [ORTH]	High Confidence Essential	SAOUHSC_00005 [ORTH]	High Confidence Essential	DNA gyrase subunit B
SAW_00051	EF0006	Critical	ABC	Yes	No	L	SP_1219 [ORTH]	High Confidence Essential	SAOUHSC_00006 [ORTH]	High Confidence Essential	DNA gyrase subunit A
SAW_00052	EF0007	Critical	ABC	Yes	No	J	SP_1541 [ORTH]	High Confidence Essential	SAOUHSC_00348 [ORTH]	Domain Essential	30S ribosomal protein S6
SAW_00054	EF0009	Critical	ABC	Yes	No	J	SP_1539 [ORTH]	High Confidence Essential	SAOUHSC_00350 [ORTH]	High Confidence Essential	30S ribosomal protein S18
SAW_00056	EF0012	Critical	ABC	Yes	No	J	SP_2204 [ORTH]	Non-essential	SAOUHSC_00017 [ORTH]	High Confidence Essential	50S ribosomal protein L9
SAW_00084	EF0043	Critical	ABC	Yes	No	J	SP_2069 [ORTH]	High Confidence Essential	SAOUHSC_00509 [ORTH]	Domain Essential	glutamate-tRNA ligase
SAW_00085	EF0044	Critical	ABC	Yes	No	E	SP_0589 [ORTH]	Non-essential	SAOUHSC_00510 [ORTH]	High Confidence Essential	serine O-acetyltransferase
SAW_00086	EF0045	Critical	ABC	Yes	No	J	SP_0591 [ORTH]	High Confidence Essential	SAOUHSC_00511 [ORTH]	High Confidence Essential	cysteine-tRNA ligase
SAW_00097	EF0056	Critical	ABC	Yes	No	P	SP_2171 [ORTH]	High Confidence Essential	SAOUHSC_01657 [ORTH]	Non-essential	ABC transporter ATP-binding protein
SAW_00105	EF0066	Critical	ABC	Yes	No	L	SP_0179 [ORTH]	High Confidence Essential	SAOUHSC_01751 [ORTH]	Domain Essential	Holliday junction ATP-dependent DNA helicase RuvA
SAW_00106	EF0067	Critical	ABC	Yes	No	L	SP_0259 [ORTH]	High Confidence Essential	SAOUHSC_01750 [ORTH]	High Confidence Essential	Holliday junction ATP-dependent DNA helicase RuvB
SAW_00159	EF0167	Critical	ABC	Yes	No	F	SP_1445 [ORTH]	High Confidence Essential	SAOUHSC_00375 [ORTH]	High Confidence Essential	GMP synthase [glutamine-hydrolyzing]
SAW_00160	EF0168	Critical	ABC	Yes	No	H	SP_0839 [ORTH]	High Confidence Essential	No	NA	pantothenate kinase
SAW_00185	EF0198	Critical	ABC	Yes	No	J	SP_0271 [ORTH]	High Confidence Essential	SAOUHSC_00527 [ORTH]	High Confidence Essential	30S ribosomal protein S12
SAW_00186	EF0199	Critical	ABC	Yes	No	J	SP_0272 [ORTH]	High Confidence Essential	SAOUHSC_00528 [ORTH]	High Confidence Essential	30S ribosomal protein S7
SAW_00187	EF0200	Critical	ABC	Yes	No	J	SP_0273 [ORTH]	High Confidence Essential	SAOUHSC_00529 [ORTH]	High Confidence Essential	elongation factor G
SAW_00191	EF0205	Critical	ABC	Yes	No	J	SP_0208 [ORTH]	High Confidence Essential	SAOUHSC_02512a [ORTH]	High Confidence Essential	30S ribosomal protein S10
SAW_00192	EF0206	Critical	ABC	Yes	No	J	SP_0209 [ORTH]	High Confidence Essential	SAOUHSC_02512 [ORTH]	High Confidence Essential	50S ribosomal protein L3
SAW_00193	EF0207	Critical	ABC	Yes	No	J	SP_0210 [ORTH]	High Confidence Essential	SAOUHSC_02511 [ORTH]	High Confidence Essential	50S ribosomal protein L4
SAW_00195	EF0209	Critical	ABC	Yes	No	J	SP_0212 [ORTH]	High Confidence Essential	SAOUHSC_02509 [ORTH]	High Confidence Essential	50S ribosomal protein L2
SAW_00197	EF0211	Critical	ABC	Yes	No	J	SP_0214 [ORTH]	High Confidence Essential	SAOUHSC_02507 [ORTH]	High Confidence Essential	50S ribosomal protein L22
SAW_00198	EF0212	Critical	ABC	Yes	No	J	SP_0215 [ORTH]	High Confidence Essential	SAOUHSC_02506 [ORTH]	High Confidence Essential	30S ribosomal protein S3
SAW_00199	EF0213	Critical	ABC	Yes	No	J	SP_0216 [ORTH]	High Confidence Essential	SAOUHSC_02505 [ORTH]	High Confidence Essential	50S ribosomal protein L16
SAW_00200	EF0214	Critical	ABC	Yes	No	J	SP_0217 [HOM]	High Confidence Essential	SAOUHSC_02504 [ORTH]	High Confidence Essential	50S ribosomal protein L29
SAW_00201	EF0215	Critical	ABC	Yes	No	J	SP_0218 [ORTH]	High Confidence Essential	SAOUHSC_02503 [ORTH]	High Confidence Essential	30S ribosomal protein S17
SAW_00202	EF0216	Critical	ABC	Yes	No	J	SP_0219 [ORTH]	High Confidence Essential	SAOUHSC_02502 [ORTH]	High Confidence Essential	50S ribosomal protein L14
SAW_00203	EF0217	Critical	ABC	Yes	No	J	SP_0220 [ORTH]	High Confidence Essential	SAOUHSC_02501 [ORTH]	High Confidence Essential	50S ribosomal protein L24
SAW_00204	EF0218	Critical	ABC	Yes	No	J	SP_0221 [ORTH]	High Confidence Essential	SAOUHSC_02500 [ORTH]	High Confidence Essential	50S ribosomal protein L5
SAW_00205	EF0219	Critical	ABC	Yes	No	J	SP_0222 [HOM]	High Confidence Essential	SAOUHSC_02499 [ORTH]	High Confidence Essential	30S ribosomal protein S14 type Z
SAW_00206	EF0220	Critical	ABC	Yes	No	J	SP_0224 [ORTH]	High Confidence Essential	SAOUHSC_02498 [ORTH]	High Confidence Essential	30S ribosomal protein S8
SAW_00207	EF0221	Critical	ABC	Yes	No	J	SP_0225 [ORTH]	High Confidence Essential	SAOUHSC_02496 [ORTH]	High Confidence Essential	50S ribosomal protein L6
SAW_00208	EF0223	Critical	ABC	Yes	No	J	SP_0226 [ORTH]	High Confidence Essential	SAOUHSC_02495 [ORTH]	High Confidence Essential	50S ribosomal protein L18
SAW_00209	EF0224	Critical	ABC	Yes	No	J	SP_0227 [ORTH]	High Confidence Essential	SAOUHSC_02494 [ORTH]	High Confidence Essential	30S ribosomal protein S5
SAW_00211	EF0226	Critical	ABC	Yes	No	J	SP_0229 [ORTH]	High Confidence Essential	SAOUHSC_02492 [ORTH]	High Confidence Essential	50S ribosomal protein L15
SAW_00212	EF0227	Critical	ABC	Yes	No	U	SP_0230 [ORTH]	High Confidence Essential	SAOUHSC_02491 [ORTH]	High Confidence Essential	preprotein translocase%2C SecY subunit
SAW_00213	EF0228	Critical	ABC	Yes	No	F	SP_0231 [ORTH]	High Confidence Essential	SAOUHSC_02490 [ORTH]	High Confidence Essential	adenylate kinase
SAW_00214	EF0229	Critical	ABC	Yes	No	J	SP_0232 [ORTH]	High Confidence Essential	SAOUHSC_02489 [ORTH]	High Confidence Essential	translation initiation factor IF-1
SAW_00217	EF0232	Critical	ABC	Yes	No	J	SP_0235 [ORTH]	High Confidence Essential	SAOUHSC_02486 [ORTH]	High Confidence Essential	30S ribosomal protein S11
SAW_00218	EF0233	Critical	ABC	Yes	No	K	SP_0236 [ORTH]	High Confidence Essential	SAOUHSC_02485 [ORTH]	High Confidence Essential	DNA-directed RNA polymerase subunit alpha
SAW_00219	EF0234	Critical	ABC	Yes	No	J	SP_0237 [ORTH]	High Confidence Essential	SAOUHSC_02484 [ORTH]	Domain Essential	50S ribosomal protein L17
SAW_00239	EF0256	Critical	ABC	Yes	No	J	SP_0005 [ORTH]	Non-essential	SAOUHSC_00475 [ORTH]	Domain Essential	peptidyl-tRNA hydrolase
SAW_00245	EF0263	Critical	ABC	Yes	No	J	SP_0011 [ORTH]	High Confidence Essential	SAOUHSC_00484 [ORTH]	High Confidence Essential	tRNA(Ile)-lysidine synthase
SAW_00247	EF0265	Critical	ABC	Yes	No	O	SP_0013 [ORTH]	High Confidence Essential	SAOUHSC_00486 [ORTH]	High Confidence Essential	cell division protein FtsH
SAW_00276	EF0282	Critical	ABC	Yes	No	I	SP_0320 [HOM]	Non-essential	SAOUHSC_00947 [ORTH]	High Confidence Essential	enoyl-[acyl-carrier-protein] reductase [NADH] FabI
SAW_00278	EF0284	Critical	ABC	Yes	No	I	SP_0424 [ORTH]	High Confidence Essential	SAOUHSC_02336 [ORTH]	High Confidence Essential	3-hydroxyacyl-[acyl-carrier-protein] dehydratase FabZ
SAW_00384	EF0394	Critical	ABC	Yes	No	S	SP_2216 [ORTH]	High Confidence Essential	No	NA	secreted antigen
SAW_00446	EF0463	Critical	ABC	Yes	No	P	SP_0766 [ORTH]	High Confidence Essential	SAOUHSC_01653 [ORTH]	Non-essential	superoxide dismutase [Fe]
SAW_00659	EF0668	Critical	ABC	Yes	No	M	SP_1530 [ORTH]	High Confidence Essential	SAOUHSC_00954 [ORTH]	Domain Essential	UDP-N-acetylmuramoyl-L-alanyl-D-glutamate-L-lysine ligase
SAW_00688	EF0697	Critical	ABC	Yes	No	S	SP_1903 [ORTH]	High Confidence Essential	SAOUHSC_02004 [ORTH]	Non-essential	hypothetical protein
SAW_00712	EF0724	Critical	ABC	Yes	No	J	SP_0438 [ORTH]	High Confidence Essential	SAOUHSC_02118 [HOM]	High Confidence Essential	aspartyl/glutamyl-tRNA(Asn/Gln) amidotransferase subunit C
SAW_00714	EF0726	Critical	ABC	Yes	No	J	SP_0436 [ORTH]	High Confidence Essential	SAOUHSC_02116 [ORTH]	High Confidence Essential	aspartyl/glutamyl-tRNA(Asn/Gln) amidotransferase subunit B
SAW_00715	EF0727	Critical	ABC	Yes	No	R; I	SP_1045 [ORTH]	Non-essential	SAOUHSC_02114 [ORTH]	High Confidence Essential	lipid kinase
SAW_00767	EF0784	Critical	ABC	Yes	No	H	SP_0762 [ORTH]	High Confidence Essential	SAOUHSC_01909 [ORTH]	Domain Essential	S-adenosylmethionine synthase
SAW_00822	EF0843	Critical	ABC	Yes	No	R; M	SP_1671 [ORTH]	Likely Essential	SAOUHSC_02318 [ORTH]	High Confidence Essential	D-alanine-D-alanine ligase
SAW_00823	EF0845	Critical	ABC	Yes	No	M	SP_1670 [ORTH]	High Confidence Essential	SAOUHSC_02317 [ORTH]	Domain Essential	UDP-N-acetylmuramoylalanyl-D-glutamyl-2%2C 6-diaminopimelate-D-alanyl-D-alanyl ligase
SAW_00853	EF0880	Critical	ABC	Yes	No	H	SP_0971 [ORTH]	High Confidence Essential	SAOUHSC_01795 [ORTH]	Domain Essential	dephospho-CoA kinase
SAW_00854	EF0881	Critical	ABC	Yes	No	K	SP_1713 [ORTH]	High Confidence Essential	SAOUHSC_01793 [ORTH]	High Confidence Essential	transcriptional repressor NrdR
SAW_00856	EF0883	Critical	ABC	Yes	No	L	SP_1711 [ORTH]	High Confidence Essential	SAOUHSC_01791 [ORTH]	High Confidence Essential	primosomal protein DnaI
SAW_00872	EF0901	Critical	ABC	Yes	No	R; C; I	SP_0384 [ORTH]	High Confidence Essential	SAOUHSC_02623 [ORTH]	High Confidence Essential	isopentenyl-diphosphate delta-isomerase
SAW_00873	EF0902	Critical	ABC	Yes	No	I	SP_0383 [ORTH]	High Confidence Essential	SAOUHSC_00579 [ORTH]	High Confidence Essential	phospPARAevalonate kinase
SAW_00875	EF0904	Critical	ABC	Yes	No	I	SP_0381 [ORTH]	High Confidence Essential	SAOUHSC_00577 [ORTH]	Domain Essential	mevalonate kinase
SAW_00908	EF0936	Critical	ABC	Yes	No	J	SP_1985 [ORTH]	High Confidence Essential	SAOUHSC_00464 [ORTH]	Non-essential	ribosomal RNA small subunit methyltransferase A
SAW_00939	EF0968	Critical	ABC	Yes	No	J	SP_1105 [ORTH]	High Confidence Essential	SAOUHSC_01757 [ORTH]	High Confidence Essential	50S ribosomal protein L21
SAW_00940	EF0969	Critical	ABC	Yes	No	S	SP_1106 [ORTH]	High Confidence Essential	SAOUHSC_01756 [HOM]	High Confidence Essential	hypothetical protein
SAW_00946	EF0976	Critical	ABC	Yes	No	S	SP_0434 [ORTH]	High Confidence Essential	SAOUHSC_01622 [HOM]	Domain Essential	Asp%3B alkaline shock protein
SAW_00947	EF0977	Critical	ABC	Yes	No	K	SP_0433 [ORTH]	High Confidence Essential	SAOUHSC_01621 [ORTH]	Domain Essential	transcription antitermination factor NusB
SAW_00948	EF0978	Critical	ABC	Yes	No	H	SP_0825 [ORTH]	High Confidence Essential	SAOUHSC_01007 [ORTH]	Domain Essential	FolD protein
SAW_00952	EF0982	Critical	ABC	Yes	No	J	SP_1204 [ORTH]	High Confidence Essential	No	NA	hemolysin A
SAW_00961	EF0991	Critical	ABC	Yes	No	D; M	SP_0336 [ORTH]	High Confidence Essential	SAOUHSC_01145 [ORTH]	High Confidence Essential	penicillin-binding protein C
SAW_00962	EF0992	Critical	ABC	Yes	No	M	SP_0337 [ORTH]	High Confidence Essential	SAOUHSC_01146 [ORTH]	High Confidence Essential	phospho-N-acetylmuramoyl-pentapeptide-transferase
SAW_00963	EF0993	Critical	ABC	Yes	No	M	SP_0688 [ORTH]	High Confidence Essential	SAOUHSC_01147 [ORTH]	High Confidence Essential	UDP-N-acetylmuramoylalanine-D-glutamate ligase
SAW_00964	EF0994	Critical	ABC	Yes	No	M	SP_0689 [ORTH]	High Confidence Essential	SAOUHSC_01424 [ORTH]	High Confidence Essential	undecaprenyldiphospho-muramoylpentapeptide beta-N-acetylglucosaminyltransferase
SAW_00965	EF0995	Critical	ABC	Yes	No	D	SP_0690 [ORTH]	High Confidence Essential	SAOUHSC_01148 [ORTH]	High Confidence Essential	cell division protein DivIB
SAW_00966	EF0996	Critical	ABC	Yes	No	D	SP_1667 [ORTH]	High Confidence Essential	SAOUHSC_01149 [ORTH]	High Confidence Essential	cell division protein FtsA
SAW_00974	EF1004	Critical	ABC	Yes	No	G	SP_1243 [ORTH]	High Confidence Essential	SAOUHSC_01599 [ORTH]	High Confidence Essential	glucose-6-phosphate dehydrogenase
SAW_01014	EF1044	Critical	ABC	Yes	No	L	SP_0895 [ORTH]	High Confidence Essential	SAOUHSC_01811 [ORTH]	High Confidence Essential	DNA polymerase III%2C alpha subunit
SAW_01015	EF1045	Critical	ABC	Yes	No	G	SP_0896 [ORTH]	High Confidence Essential	SAOUHSC_01807 [ORTH]	High Confidence Essential	6-phosphofructokinase
SAW_01019	EF1049	Critical	ABC	Yes	No	G	SP_0375 [ORTH]	High Confidence Essential	SAOUHSC_01605 [ORTH]	Domain Essential	6-phosphogluconate dehydrogenase%2C decarboxylating
SAW_01090	EF1111	Critical	ABC	Yes	No	U	SP_0402 [ORTH]	High Confidence Essential	SAOUHSC_00903 [ORTH]	High Confidence Essential	signal peptidase I
SAW_01100	EF1121	Critical	ABC	Yes	No	M	SP_1881 [ORTH]	High Confidence Essential	SAOUHSC_01106 [ORTH]	Domain Essential	glutamate racemase
SAW_01125	EF1147	Critical	ABC	Yes	No	F	SP_0494 [ORTH]	Non-essential	SAOUHSC_02368 [ORTH]	High Confidence Essential	CTP synthase
SAW_01161	EF1185	Critical	ABC	Yes	No	J	SP_0613 [ORTH]	High Confidence Essential	SAOUHSC_01252 [ORTH]	High Confidence Essential	metallo-beta-lactamase
SAW_01169	EF1193	Critical	ABC	Yes	No	K; T	SP_1227 [ORTH]	High Confidence Essential	SAOUHSC_00020 [ORTH]	Domain Essential	transcriptional regulatory protein YycF
SAW_01236	EF1264	Critical	ABC	Yes	No	M	No	NA	SAOUHSC_00728 [ORTH]	Domain Essential	sulfatase
SAW_01241	EF1270	Critical	ABC	Yes	No	J	SP_0552 [ORTH]	High Confidence Essential	SAOUHSC_01242 [ORTH]	Domain Essential	ribosome maturation factor RimP
SAW_01242	EF1271	Critical	ABC	Yes	No	K	SP_0553 [ORTH]	High Confidence Essential	SAOUHSC_01243 [ORTH]	High Confidence Essential	transcription termination factor NusA
SAW_01244	EF1273	Critical	ABC	Yes	No	J	SP_0555 [ORTH]	High Confidence Essential	SAOUHSC_01245 [ORTH]	High Confidence Essential	50S ribosomal protein L7A
SAW_01245	EF1274	Critical	ABC	Yes	No	J	SP_0556 [ORTH]	High Confidence Essential	SAOUHSC_01246 [ORTH]	High Confidence Essential	translation initiation factor IF-2
SAW_01246	EF1275	Critical	ABC	Yes	No	J	SP_0557 [ORTH]	Likely Essential	SAOUHSC_01247 [ORTH]	Domain Essential	ribosome-binding factor A
SAW_01267	EF1295	Critical	ABC	Yes	No	H	SP_1110 [ORTH]	Likely Essential	SAOUHSC_01249 [ORTH]	High Confidence Essential	riboflavin biosynthesis protein RibF
SAW_01328	EF1355	Critical	ABC	Yes	No	C	SP_1162 [ORTH]	Non-essential	SAOUHSC_01042 [ORTH]	High Confidence Essential	dihydrolipoamide acetyltransferase
SAW_01337	EF1364	Critical	ABC	Yes	No	I	SP_1726 [ORTH]	High Confidence Essential	SAOUHSC_00336 [ORTH]	Domain Essential	hydroxymethylglutaryl-CoA reductase%2C degradative
SAW_01346	EF1373	Critical	ABC	Yes	No	F	SP_1298 [ORTH]	High Confidence Essential	SAOUHSC_01812 [ORTH]	Domain Essential	DHH family protein
SAW_01350	EF1377	Critical	ABC	Yes	No	L	SP_0761 [ORTH]	High Confidence Essential	SAOUHSC_01659 [ORTH]	High Confidence Essential	DEAD-box ATP dependent DNA helicase
SAW_01388	EF1416	Critical	ABC	Yes	No	G	SP_2070 [ORTH]	Likely Essential	SAOUHSC_00900 [ORTH]	High Confidence Essential	glucose-6-phosphate isomerase
SAW_01487	EF1521	Critical	ABC	Yes	No	L	SP_1072 [ORTH]	High Confidence Essential	SAOUHSC_01663 [ORTH]	High Confidence Essential	DNA primase
SAW_01488	EF1522	Critical	ABC	Yes	No	K	SP_1073 [ORTH]	High Confidence Essential	SAOUHSC_01662 [ORTH]	High Confidence Essential	RNA polymerase sigma factor SigA
SAW_01501	EF1537	Critical	ABC	Yes	No	L	SP_0890 [HOM]	High Confidence Essential	SAOUHSC_01591 [ORTH]	High Confidence Essential	tyrosine recombinase XerD
SAW_01521	EF1558	Critical	ABC	Yes	No	J	SP_1554 [ORTH]	High Confidence Essential	SAOUHSC_01474 [ORTH]	High Confidence Essential	CCA-adding enzyme
SAW_01571	EF1611	Critical	ABC	Yes	No	C; P	SP_1534 [ORTH]	High Confidence Essential	SAOUHSC_02140 [ORTH]	High Confidence Essential	manganese-dependent inorganic pyrophosphatase
SAW_01574	EF1614	Critical	ABC	Yes	No	L	SP_0855 [ORTH]	High Confidence Essential	SAOUHSC_01352 [ORTH]	High Confidence Essential	DNA topoisomerase IV%2C A subunit
SAW_01575	EF1615	Critical	ABC	Yes	No	L	SP_0852 [ORTH]	Likely Essential	SAOUHSC_01351 [ORTH]	High Confidence Essential	DNA topoisomerase 4 subunit B
SAW_01599	EF1643	Critical	ABC	Yes	No	I	SP_0851 [ORTH]	High Confidence Essential	SAOUHSC_01350 [ORTH]	Domain Essential	glycerol-3-phosphate acyltransferase
SAW_01604	EF1648	Critical	ABC	Yes	No	L	SP_0890 [ORTH]	High Confidence Essential	SAOUHSC_01224 [ORTH]	Domain Essential	tyrosine recombinase XerC
SAW_01678	EF1723	Critical	ABC	Yes	No	M; U	SP_0928 [ORTH]	Non-essential	SAOUHSC_01162 [ORTH]	Domain Essential	lipoprotein signal peptidase
SAW_01713	EF1761	Critical	ABC	Yes	No	D	SP_0756 [ORTH]	High Confidence Essential	SAOUHSC_00423 [HOM]	Non-essential	cell division ATP-binding protein FtsE
SAW_01737	EF1786	Critical	ABC	Yes	No	F	SP_0054 [ORTH]	Non-essential	SAOUHSC_01009 [ORTH]	Domain Essential	phosphoribosylaminoimidazole carboxylase%2C ATPase subunit
SAW_01844	EF1898	Critical	ABC	Yes	No	J	SP_1293 [ORTH]	High Confidence Essential	SAOUHSC_01211 [ORTH]	High Confidence Essential	50S ribosomal protein L19
SAW_01845	EF1899	Critical	ABC	Yes	No	J	SP_0779 [ORTH]	High Confidence Essential	SAOUHSC_01210 [ORTH]	High Confidence Essential	tRNA (guanine-N(1)-)-methyltransferase
SAW_01846	EF1900	Critical	ABC	Yes	No	J	SP_0778 [ORTH]	High Confidence Essential	SAOUHSC_01209 [ORTH]	High Confidence Essential	ribosome maturation factor RimM
SAW_01853	EF1908	Critical	ABC	Yes	No	M	SP_1521 [ORTH]	Likely Essential	SAOUHSC_01856 [ORTH]	High Confidence Essential	UDP-N-acetylmuramate-L-alanine ligase
SAW_01860	EF1916	Critical	ABC	Yes	No	D	SP_1568 [ORTH]	High Confidence Essential	SAOUHSC_01777 [ORTH]	Domain Essential	ribosome biogenesis GTP-binding protein YsxC
SAW_01898	EF1962	Critical	ABC	Yes	No	G	SP_1574 [ORTH]	High Confidence Essential	SAOUHSC_00797 [ORTH]	High Confidence Essential	triosephosphate isomerase
SAW_01900	EF1964	Critical	ABC	Yes	No	G	SP_2012 [ORTH]	High Confidence Essential	SAOUHSC_00795 [ORTH]	High Confidence Essential	glyceraldehyde-3-phosphate dehydrogenase
SAW_01908	EF1973	Critical	ABC	Yes	No	J	SP_1644 [ORTH]	Non-essential	SAOUHSC_01741 [ORTH]	High Confidence Essential	D-tyrosyl-tRNA(Tyr) deacylase
SAW_01987	EF2052	Critical	ABC	Yes	No	D	SP_0878 [ORTH]	High Confidence Essential	SAOUHSC_01253 [ORTH]	Non-essential	cell division protein FtsK
SAW_02001	EF2070	Critical	ABC	Yes	No	J	SP_0118 [ORTH]	High Confidence Essential	No	NA	tRNA-specific 2-thiouridylase MnmA
SAW_02003	EF2072	Critical	ABC	Yes	No	E	SP_1094 [ORTH]	High Confidence Essential	SAOUHSC_01727 [ORTH]	High Confidence Essential	aminotransferase%2C class V
SAW_02088	EF2157	Critical	ABC	Yes	No	T	SP_1561 [ORTH]	High Confidence Essential	SAOUHSC_02407 [ORTH]	High Confidence Essential	hypothetical protein
SAW_02103	EF2172	Critical	ABC	No	No	I	SP_1271 [ORTH]	High Confidence Essential	SAOUHSC_00225 [ORTH]	Domain Essential	2-C-methyl-D-erythritol 4-phosphate cytidylyltransferase
SAW_02125	EF2198	Critical	ABC	Yes	No	M	SP_0337 [HOM]	High Confidence Essential	SAOUHSC_00762 [ORTH]	Domain Essential	glycosyl transferase%2C group 4 family protein
SAW_02244	EF2378	Critical	ABC	Yes	No	L	SP_0274 [ORTH]	Likely Essential	SAOUHSC_01241 [ORTH]	High Confidence Essential	DNA polymerase III%2C alpha subunit%2C Gram-positive type
SAW_02257	EF2395	Critical	ABC	Yes	No	J	SP_0945 [ORTH]	High Confidence Essential	SAOUHSC_01236 [ORTH]	High Confidence Essential	ribosome-recycling factor
SAW_02267	EF2407	Critical	ABC	Yes	No	J	SP_1475 [ORTH]	High Confidence Essential	No	NA	glycine-tRNA ligase alpha subunit
SAW_02268	EF2409	Critical	ABC	Yes	No	L	SP_0036 [ORTH]	High Confidence Essential	SAOUHSC_01667 [ORTH]	Domain Essential	DNA repair protein RecO
SAW_02269	EF2410	Critical	ABC	Yes	No	J	SP_0969 [ORTH]	Non-essential	SAOUHSC_01668 [ORTH]	High Confidence Essential	GTPase Era
SAW_02283	EF2425	Critical	ABC	Yes	No	G	SP_1498 [ORTH]	Likely Essential	SAOUHSC_02793 [ORTH]	High Confidence Essential	phosphoglucomutase/phospPARAannomutase
SAW_02304	EF2446	Critical	ABC	Yes	No	L	SP_0765 [ORTH]	High Confidence Essential	SAOUHSC_01690 [ORTH]	High Confidence Essential	DNA polymerase III%2C delta subunit
SAW_02315	EF2457	Critical	ABC	Yes	No	D	SP_1067 [ORTH]	High Confidence Essential	SAOUHSC_01063 [ORTH]	High Confidence Essential	cell division protein FtsW
SAW_02331	EF2471	Critical	ABC	Yes	No	J	SP_2078 [ORTH]	High Confidence Essential	SAOUHSC_00611 [ORTH]	High Confidence Essential	arginine-tRNA ligase
SAW_02332	EF2472	Critical	ABC	Yes	No	J	SP_0129 [ORTH]	High Confidence Essential	SAOUHSC_02277 [ORTH]	High Confidence Essential	tRNA N6-adenosine threonylcarbamoyltransferase
SAW_02353	EF2494	Critical	ABC	Yes	No	I	SP_0262 [ORTH]	High Confidence Essential	SAOUHSC_01238 [ORTH]	High Confidence Essential	phosphatidate cytidylyltransferase
SAW_02354	EF2495	Critical	ABC	Yes	No	I	SP_0261 [ORTH]	High Confidence Essential	SAOUHSC_01237 [ORTH]	Domain Essential	isoprenyl transferase
SAW_02360	EF2502	Critical	ABC	Yes	No	D	SP_0803 [ORTH]	Likely Essential	SAOUHSC_02319 [ORTH]	Non-essential	cell cycle protein FtsW
SAW_02373	EF2552	Critical	ABC	Yes	No	J	SP_1022 [ORTH]	High Confidence Essential	SAOUHSC_02357 [ORTH]	High Confidence Essential	Sua5/YciO/YrdC/YwlC family tRNA threonylcarbamoyl adenosine modification protein
SAW_02375	EF2554	Critical	ABC	Yes	No	J	SP_1020 [ORTH]	High Confidence Essential	SAOUHSC_02359 [ORTH]	High Confidence Essential	peptide chain release factor 1
SAW_02423	EF2607	Critical	ABC	Yes	No	C	SP_1507 [ORTH]	High Confidence Essential	SAOUHSC_02340 [ORTH]	Non-essential	ATP synthase epsilon chain
SAW_02428	EF2612	Critical	ABC	Yes	No	C	SP_1512 [ORTH]	High Confidence Essential	SAOUHSC_02347 [ORTH]	Non-essential	ATP synthase subunit B
SAW_02430	EF2614	Critical	ABC	Yes	No	C	SP_1513 [ORTH]	High Confidence Essential	SAOUHSC_02350 [ORTH]	Non-essential	ATP synthase subunit A
SAW_02438	EF2625	Critical	ABC	Yes	No	H	SP_1420 [ORTH]	High Confidence Essential	SAOUHSC_02132 [ORTH]	Domain Essential	NH(3)-dependent NAD(+) synthetase
SAW_02439	EF2626	Critical	ABC	Yes	No	H	SP_1421 [ORTH]	Non-essential	SAOUHSC_02133 [ORTH]	High Confidence Essential	nicotinate phosphoribosyltransferase
SAW_02445	EF2633	Critical	ABC	Yes	No	O	SP_1906 [ORTH]	High Confidence Essential	SAOUHSC_02254 [ORTH]	Domain Essential	chaperonin
SAW_02467	EF2656	Critical	ABC	Yes	No	H	SP_1231 [ORTH]	High Confidence Essential	SAOUHSC_01178 [ORTH]	High Confidence Essential	phosphopantothenoylcysteine decarboxylase
SAW_02488	EF2679	Critical	ABC	Yes	No	J	SP_2229 [ORTH]	High Confidence Essential	SAOUHSC_00933 [ORTH]	High Confidence Essential	tryptophan-tRNA ligase
SAW_02500	EF2691	Critical	ABC	Yes	No	I	SP_1624 [ORTH]	Non-essential	SAOUHSC_01837 [ORTH]	Domain Essential	1-acyl-sn-glycerol-3-phosphate acyltransferase
SAW_02503	EF2694	Critical	ABC	Yes	No	F	SP_0991 [ORTH]	High Confidence Essential	SAOUHSC_01702 [ORTH]	Domain Essential	MTA/SAH nucleosidase
SAW_02522	EF2718	Critical	ABC	Yes	No	J	SP_0631 [ORTH]	Non-essential	SAOUHSC_00519 [ORTH]	High Confidence Essential	50S ribosomal protein L1
SAW_02532	EF2729	Critical	ABC	Yes	No	K	SP_2007 [ORTH]	High Confidence Essential	SAOUHSC_00517 [ORTH]	Non-essential	transcription termination/antitermination factor NusG
SAW_02667	EF2874	Critical	ABC	Yes	No	R	SP_1750 [ORTH]	High Confidence Essential	SAOUHSC_01701 [ORTH]	High Confidence Essential	HAD phosphatase%2C family IIIA
SAW_02668	EF2875	Critical	ABC	Yes	No	I	SP_0427 [ORTH]	High Confidence Essential	SAOUHSC_01808 [ORTH]	Domain Essential	acetyl-coenzyme A carboxylase carboxyl transferase subunit alpha
SAW_02669	EF2876	Critical	ABC	Yes	No	I	SP_0426 [ORTH]	High Confidence Essential	SAOUHSC_01809 [ORTH]	High Confidence Essential	acetyl-coenzyme A carboxylase carboxyl transferase subunit beta
SAW_02670	EF2877	Critical	ABC	Yes	No	I	SP_0425 [ORTH]	Non-essential	SAOUHSC_01623 [ORTH]	High Confidence Essential	acetyl-CoA carboxylase%2C biotin carboxylase subunit
SAW_02671	EF2878	Critical	ABC	Yes	No	I	SP_0424 [ORTH]	High Confidence Essential	SAOUHSC_02336 [ORTH]	High Confidence Essential	3-hydroxyacyl-[acyl-carrier-protein] dehydratase FabZ
SAW_02672	EF2879	Critical	ABC	Yes	No	I; H	SP_0423 [ORTH]	High Confidence Essential	SAOUHSC_01624 [ORTH]	High Confidence Essential	acetyl-CoA carboxylase%2C biotin carboxyl carrier protein
SAW_02674	EF2881	Critical	ABC	Yes	No	I	SP_0421 [ORTH]	High Confidence Essential	SAOUHSC_01199 [ORTH]	High Confidence Essential	3-oxoacyl-[acyl-carrier-protein] reductase
SAW_02675	EF2882	Critical	ABC	Yes	No	I	SP_0420 [ORTH]	High Confidence Essential	SAOUHSC_01198 [ORTH]	High Confidence Essential	malonyl CoA-acyl carrier protein transacylase
SAW_02713	EF2923	Critical	ABC	Yes	No	K; V	SP_0122 [ORTH]	High Confidence Essential	SAOUHSC_01036 [HOM]	High Confidence Essential	hypothetical protein
SAW_02714	EF2924	Critical	ABC	Yes	No	J	SP_0121 [ORTH]	High Confidence Essential	SAOUHSC_01035 [ORTH]	High Confidence Essential	metallo-beta-lactamase
SAW_02718	EF2928	Critical	ABC	Yes	No	H	SP_0290 [ORTH]	High Confidence Essential	SAOUHSC_01766 [ORTH]	High Confidence Essential	FolC family protein
SAW_02915	EF3065	Critical	ABC	Yes	No	J	SP_1626 [ORTH]	High Confidence Essential	SAOUHSC_01250 [ORTH]	High Confidence Essential	30S ribosomal protein S15
SAW_02916	EF3066	Critical	ABC	Yes	No	J	SP_1456 [ORTH]	High Confidence Essential	SAOUHSC_01038 [ORTH]	Domain Essential	peptide deformylase
SAW_02920	EF3070	Critical	ABC	Yes	No	J	SP_0085 [ORTH]	High Confidence Essential	SAOUHSC_01829 [ORTH]	High Confidence Essential	30S ribosomal protein S4
SAW_02943	EF3096	Critical	ABC	Yes	No	D	SP_1247 [ORTH]	High Confidence Essential	SAOUHSC_01204 [ORTH]	Domain Essential	chromosome segregation protein SMC
SAW_02957	EF3112	Critical	ABC	Yes	No	I	SP_0037 [ORTH]	Likely Essential	SAOUHSC_01197 [ORTH]	High Confidence Essential	phosphate acyltransferase
SAW_02958	EF3113	Critical	ABC	Yes	No	L	SP_1697 [ORTH]	Non-essential	SAOUHSC_01194 [ORTH]	High Confidence Essential	ATP-dependent DNA helicase RecG
SAW_02959	EF3114	Critical	ABC	Yes	No	R	SP_0443 [ORTH]	High Confidence Essential	SAOUHSC_01193 [ORTH]	Non-essential	DAK2 domain-containing protein
SAW_02960	EF3115	Critical	ABC	Yes	No	S	SP_0442 [ORTH]	Likely Essential	SAOUHSC_01192 [ORTH]	Non-essential	asp2%3B Gls24 family general stress protein
SAW_02962	EF3117	Critical	ABC	Yes	No	H	SP_1982 [ORTH]	Non-essential	SAOUHSC_01190 [ORTH]	High Confidence Essential	thiamine pyrophosphokinase
SAW_02963	EF3118	Critical	ABC	Yes	No	G	SP_1983 [ORTH]	High Confidence Essential	SAOUHSC_01189 [ORTH]	High Confidence Essential	ribulose-phosphate 3-epimerase
SAW_02966	EF3121	Critical	ABC	Yes	No	T	SP_1733 [ORTH]	High Confidence Essential	SAOUHSC_01186 [ORTH]	Non-essential	protein phosphatase 2C
SAW_02968	EF3123	Critical	ABC	Yes	No	J	SP_1735 [ORTH]	High Confidence Essential	SAOUHSC_01183 [ORTH]	High Confidence Essential	methionyl-tRNA formyltransferase
SAW_02970	EF3125	Critical	ABC	Yes	No	L	SP_1736 [ORTH]	High Confidence Essential	SAOUHSC_01179 [ORTH]	High Confidence Essential	primosomal protein N'
SAW_02972	EF3127	Critical	ABC	Yes	No	F	SP_1738 [ORTH]	High Confidence Essential	SAOUHSC_01176 [ORTH]	Domain Essential	guanylate kinase
SAW_02989	EF3148	Critical	ABC	Yes	No	I	SP_2222 [ORTH]	Non-essential	SAOUHSC_01260 [ORTH]	High Confidence Essential	CDP-diacylglycerol-glycerol-3-phosphate 3-phosphatidyltransferase
SAW_03003	EF3163	Critical	ABC	Yes	No	F; E	SP_0027 [ORTH]	High Confidence Essential	SAOUHSC_00472 [ORTH]	High Confidence Essential	ribose-phosphate pyrophosphokinase 1
SAW_03011	EF3171	Critical	ABC	Yes	No	L	SP_1940 [ORTH]	High Confidence Essential	SAOUHSC_01262 [ORTH]	High Confidence Essential	protein RecA
SAW_03071	EF3238	Critical	ABC	Yes	No	K	SP_1961 [ORTH]	High Confidence Essential	SAOUHSC_00524 [ORTH]	High Confidence Essential	DNA-directed RNA polymerase subunit beta
SAW_03073	EF3240	Critical	ABC	Yes	No	H	SP_1900 [ORTH]	Non-essential	SAOUHSC_01473 [ORTH]	High Confidence Essential	biotin-[acetyl-CoA-carboxylase] ligase
SAW_03096	EF3269	Critical	ABC	No	No	H	SP_0292 [ORTH]	High Confidence Essential	SAOUHSC_00490 [HOM]	High Confidence Essential	dihydroneopterin aldolase
SAW_00004	EF3292	Critical	ABC	Yes	No	J	SP_0411 [ORTH]	High Confidence Essential	SAOUHSC_00009 [ORTH]	High Confidence Essential	serine-tRNA ligase 2
SAW_00005	EF3293	Critical	ABC	Yes	No	F; T	SP_2228 [ORTH]	High Confidence Essential	SAOUHSC_00374 [ORTH]	High Confidence Essential	inosine-5'-monophosphate dehydrogenase
SAW_00022	EF3311	Critical	ABC	Yes	No	J	SP_0120 [ORTH]	High Confidence Essential	SAOUHSC_03052 [ORTH]	High Confidence Essential	tRNA uridine 5-carboxymethylaminomethyl modification enzyme MnmG
SAW_00044	EF3332	Critical	ABC	Yes	No	J	SP_2042 [ORTH]	High Confidence Essential	SAOUHSC_03054 [ORTH]	High Confidence Essential	ribonuclease P protein component
SAW_01714	NA	Critical	ABC	Yes	No	J	SP_0755 [ORTH]	High Confidence Essential	SAOUHSC_00771 [ORTH]	High Confidence Essential	peptide chain release factor 2
SAW_01677	NA	Critical	ABC	Yes	No	J	SP_0929 [ORTH]	High Confidence Essential	SAOUHSC_01163 [ORTH]	High Confidence Essential	RluA family pseudouridine synthase (EC:5%2C-)%3B 23S rRNA/1915/1917 synthase [EC:5%2C23]
SAW_00048	EF0003	Critical	AC	Yes	No	J	SP_2226 [HOM]	Likely Essential	SAOUHSC_00003 [HOM]	Non-essential	S4 domain-containing protein YaaA
SAW_00069	EF0027	Critical	AC	Yes	No	K	SP_1674 [HOM]	Non-essential	SAOUHSC_00160 [HOM]	Non-essential	phosphosugar-binding transcriptional regulator
SAW_00087	EF0046	Critical	AC	Yes	No	J	SP_0592 [ORTH]	Non-essential	SAOUHSC_00512 [ORTH]	Non-essential	mini-ribonuclease 3
SAW_00130	EF0096	Critical	AC	No	No	K	No	NA	No	NA	hypothetical protein
SAW_00144	EF0110	Critical	AC	No	No	K	No	NA	SAOUHSC_01891 [HOM]	Non-essential	ArsR family transcriptional regulator
SAW_00145	EF0111	Critical	AC	Yes	No	R; C	SP_0285 [HOM]	Non-essential	SAOUHSC_02445 [ORTH]	Non-essential	oxidoreductase%2C zinc-binding
SAW_00210	EF0225	Critical	AC	Yes	No	J	SP_0228 [HOM]	High Confidence Essential	SAOUHSC_02493 [HOM]	High Confidence Essential	50S ribosomal protein L30
SAW_00215	EF0230	Critical	AC	Yes	No	J	SP_0233 [HOM]	High Confidence Essential	SAOUHSC_02488 [HOM]	High Confidence Essential	50S ribosomal protein L36
SAW_00222	EF0237	Critical	AC	Yes	No	R; P	SP_2221 [ORTH]	Non-essential	SAOUHSC_02483 [ORTH]	Non-essential	energy-coupling factor transporter ATP-binding protein EcfA1
SAW_00224	EF0239	Critical	AC	Yes	No	H	SP_2219 [ORTH]	Non-essential	SAOUHSC_02481 [ORTH]	Non-essential	cobalt transporter
SAW_00300	EF0306	Critical	AC	No	Prophage 1	K	SP_1050 [HOM]	Non-essential	No	NA	cro/CI family transcriptional regulator
SAW_00303	EF0309	Critical	AC	No	Prophage 1	X	No	NA	No	NA	excisionase
SAW_00304	EF0310	Critical	AC	No	Prophage 1	S	No	NA	No	NA	hypothetical protein
SAW_00306	EF0312	Critical	AC	No	Prophage 1	E	No	NA	No	NA	aspartate 1-decarboxylase
SAW_00307	EF0313	Critical	AC	No	Prophage 1	S	No	NA	No	NA	hypothetical protein
SAW_00308	EF0314	Critical	AC	No	Prophage 1	S	No	NA	No	NA	hypothetical protein
SAW_00310	EF0316	Critical	AC	No	Prophage 1	S	No	NA	No	NA	hypothetical protein
SAW_00312	EF0318	Critical	AC	No	Prophage 1	S	No	NA	No	NA	hypothetical protein
SAW_00313	EF0319	Critical	AC	No	Prophage 1	X	No	NA	SAOUHSC_01566 [ORTH]	Non-essential	phage protein
SAW_00314	EF0320	Critical	AC	No	Prophage 1	S	No	NA	No	NA	hypothetical protein
SAW_00315	EF0321	Critical	AC	No	Prophage 1	S	No	NA	No	NA	hypothetical protein
SAW_00317	EF0323	Critical	AC	No	Prophage 1	S	No	NA	No	NA	hypothetical protein
SAW_00320	EF0326	Critical	AC	No	Prophage 1	S	No	NA	No	NA	hypothetical protein
SAW_00324	EF0330	Critical	AC	Yes	Prophage 1	L; K	SP_1523 [HOM]	Non-essential	SAOUHSC_01542 [ORTH]	Non-essential	phage DNA helicase
SAW_00387	EF0397	Critical	AC	Yes	No	S	No	NA	No	NA	hypothetical protein
SAW_00456	EF0473	Critical	AC	Yes	No	O	SP_1178 [ORTH]	Non-essential	No	NA	ribonucleoside-diphosphate reductase 2%2CNrdH-redoxin
SAW_00459	EF0477	Critical	AC	No	No	S	No	NA	No	NA	hypothetical protein
SAW_00461	EF0480	Critical	AC	No	PAI	X	No	NA	No	NA	excisionase
SAW_00507	EF0519	Critical	AC	No	PAI	S	No	NA	No	NA	hypothetical protein
SAW_00587	EF0587	Critical	AC	No	PAI	S	No	NA	No	NA	hypothetical protein
SAW_00599	EF0601	Critical	AC	No	PAI	K	No	NA	No	NA	TetR family transcriptional regulator
SAW_00703	EF0714	Critical	AC	No	No	S	No	NA	No	NA	hypothetical protein
SAW_00795	EF0815	Critical	AC	Yes	No	G	SP_0061 [HOM]	Non-essential	No	NA	PTS system IIAB component
SAW_00857	EF0884	Critical	AC	No	No	S	No	NA	No	NA	hypothetical protein
SAW_00960	EF0990	Critical	AC	Yes	No	D	SP_0335 [HOM]	High Confidence Essential	No	NA	cell division protein FtsL
SAW_01013	EF1043	Critical	AC	Yes	No	S	No	NA	No	NA	hypothetical protein
SAW_01195	EF1220	Critical	AC	Yes	No	E	SP_0242 [ORTH]	Non-essential	SAOUHSC_00175 [HOM]	Non-essential	spermidine/putrescine ABC transporter ATP-binding protein
SAW_01207	EF1232	Critical	AC	Yes	No	G	SP_1798 [ORTH]	Non-essential	SAOUHSC_00177 [HOM]	Non-essential	ABC transporter permease
SAW_01238	EF1267	Critical	AC	Yes	No	L	SP_0403 [ORTH]	Non-essential	SAOUHSC_01095 [ORTH]	Non-essential	ribonuclease HIII
SAW_01359	EF1386	Critical	AC	Yes	No	P	SP_1215 [ORTH]	Non-essential	SAOUHSC_02687 [ORTH]	Non-essential	formate/nitrite transporter
SAW_01365	EF1392	Critical	AC	No	No	H	No	NA	SAOUHSC_02543 [ORTH]	Non-essential	molybdenum cofactor biosynthesis protein C
SAW_01391	EF1419	Critical	AC	No	Prophage 3	S	No	NA	No	NA	hypothetical protein
SAW_01405	EF1434	Critical	AC	Yes	Prophage 3	L	SP_1575 [HOM]	High Confidence Essential	SAOUHSC_01470 [HOM]	High Confidence Essential	DnaD domain-containing protein
SAW_01452	EF1481	Critical	AC	No	Prophage 3	S	No	NA	No	NA	hypothetical protein
SAW_01486	EF1519	Critical	AC	Yes	No	P	SP_1623 [ORTH]	Non-essential	SAOUHSC_02873 [HOM]	Non-essential	cation transporter E1-E2 family ATPase
SAW_01520	EF1557	Critical	AC	Yes	No	E	SP_1555 [ORTH]	Non-essential	SAOUHSC_01397 [HOM]	Non-essential	4-hydroxy-tetrahydrodipicolinate reductase
SAW_01534	EF1571	Critical	AC	No	No	S	No	NA	No	NA	hypothetical protein
SAW_01535	EF1572	Critical	AC	Yes	No	S	No	NA	No	NA	hypothetical protein
SAW_01536	EF1573	Critical	AC	No	No	S	No	NA	No	NA	hypothetical protein
SAW_01588	EF1629	Critical	AC	No	No	E	No	NA	No	NA	ethanolamine ammonia-lyase large subunit
SAW_01804	EF1859	Critical	AC	No	Variable region F	H	No	NA	SAOUHSC_02918 [ORTH]	Non-essential	pantothenate synthetase
SAW_01859	EF1915	Critical	AC	No	No	S	No	NA	No	NA	hypothetical protein
SAW_01966	EF2031	Critical	AC	No	Prophage 4	S	No	NA	No	NA	hypothetical protein
SAW_02061	EF2130	Critical	AC	No	Prophage 5	L	No	NA	No	NA	DnaD domain-containing protein
SAW_02062	EF2131	Critical	AC	No	Prophage 5	S	No	NA	No	NA	hypothetical protein
SAW_02096	EF2165	Critical	AC	Yes	No	M	SP_1828 [ORTH]	Non-essential	SAOUHSC_00088 [ORTH]	Non-essential	NAD-dependent epimerase/dehydratase
SAW_02098	EF2167	Critical	AC	Yes	No	M	SP_1764 [HOM]	Non-essential	SAOUHSC_00228 [HOM]	Non-essential	glycosyl transferase%2C group 2 family protein
SAW_02102	EF2171	Critical	AC	Yes	No	M	SP_0358 [HOM]	NA	SAOUHSC_00088 [HOM]	Non-essential	epimerase/dehydratase
SAW_02106	EF2176	Critical	AC	Yes	No	M	SP_1764 [HOM]	Non-essential	SAOUHSC_00228 [HOM]	Non-essential	glycosyl transferase%2C group 2 family protein
SAW_02111	EF2181	Critical	AC	Yes	No	M	SP_1365 [HOM]	High Confidence Essential	SAOUHSC_00228 [HOM]	Non-essential	glycosyl transferase%2C group 2 family protein
SAW_02117	EF2190	Critical	AC	No	No	M	SP_1606 [HOM]	Non-essential	SAOUHSC_00713 [HOM]	Non-essential	glycosyl transferase%2C group 2 family protein
SAW_02118	EF2191	Critical	AC	Yes	No	M	SP_0103 [HOM]	Likely Essential	SAOUHSC_00127 [HOM]	Non-essential	dTDP-4-dehydrorhamnose reductase
SAW_02120	EF2193	Critical	AC	Yes	No	M	No	NA	No	NA	dTDP-4-dehydrorhamnose 3%2C5-epimerase
SAW_02121	EF2194	Critical	AC	Yes	No	M	SP_2092 [HOM]	Likely Essential	SAOUHSC_02801 [HOM]	Domain Essential	glucose-1-phosphate thymidylyltransferase
SAW_02124	EF2197	Critical	AC	Yes	No	G	No	NA	SAOUHSC_03002 [HOM]	Non-essential	glycosyl transferase%2C group 2 family protein
SAW_02376	EF2555	Critical	AC	Yes	No	F	SP_1018 [ORTH]	Non-essential	SAOUHSC_02360 [HOM]	Domain Essential	thymidine kinase
SAW_02391	EF2571	Critical	AC	No	No	O	No	NA	No	NA	xanthine dehydrogenase accessory factor
SAW_02420	EF2604	Critical	AC	Yes	No	S	No	NA	No	NA	hypothetical protein
SAW_02461	EF2650	Critical	AC	Yes	No	E	SP_1387 [ORTH]	Non-essential	SAOUHSC_01048 [ORTH]	Non-essential	spermidine/putrescine ABC transporter permease
SAW_02479	EF2669	Critical	AC	Yes	No	J	SP_1099 [ORTH]	Non-essential	SAOUHSC_00944 [ORTH]	Non-essential	RluA family pseudouridine synthase (EC:5%2C-)%3B 23S rRNA/1915/1917 synthase [EC:5%2C23]
SAW_02562	EF2762	Critical	AC	Yes	No	L	SP_0936 [ORTH]	Non-essential	SAOUHSC_00442 [HOM]	High Confidence Essential	DNA polymerase III subunit delta'
SAW_02563	EF2763	Critical	AC	Yes	No	S	No	NA	SAOUHSC_00452 [ORTH]	Non-essential	hypothetical protein
SAW_02610	EF2815	Critical	AC	No	Prophage 6	X	No	NA	No	NA	phage major tail protein
SAW_02611	EF2816	Critical	AC	No	Prophage 6	X	No	NA	No	NA	HK97 gp10 family phage protein
SAW_02612	EF2817	Critical	AC	No	Prophage 6	X	No	NA	No	NA	phage protein
SAW_02613	EF2818	Critical	AC	No	Prophage 6	X	No	NA	No	NA	phage minor structural protein
SAW_02631	EF2836	Critical	AC	No	Prophage 6	S	No	NA	No	NA	hypothetical protein
SAW_02634	EF2839	Critical	AC	No	Prophage 6	L	No	NA	No	NA	DnaD domain-containing protein
SAW_02638	EF2843	Critical	AC	No	Prophage 6	S	No	NA	No	NA	hypothetical protein
SAW_02691	EF2899	Critical	AC	Yes	No	O	SP_1563 [ORTH]	Non-essential	SAOUHSC_02654 [ORTH]	Non-essential	ferredoxin-NADP reductase
SAW_02715	EF2925	Critical	AC	Yes	No	K	No	NA	SAOUHSC_00819 [ORTH]	Non-essential	cold shock-like protein CspLA
SAW_02791	EF2938	Critical	AC	No	Prophage 7	S	No	NA	No	NA	hypothetical protein
SAW_02887	EF3034	Critical	AC	Yes	No	K	SP_1446 [HOM]	Non-essential	SAOUHSC_01254 [HOM]	Non-essential	GntR family transcriptional regulator
SAW_02912	EF3061	Critical	AC	Yes	No	M	SP_2217 [HOM]	High Confidence Essential	No	NA	rod shape-determining protein MreD
SAW_02921	EF3072	Critical	AC	Yes	No	H	SP_0783 [ORTH]	Non-essential	SAOUHSC_02552 [HOM]	Non-essential	BioY family protein
SAW_02961	EF3116	Critical	AC	Yes	No	J	SP_0441 [ORTH]	Non-essential	SAOUHSC_01191 [ORTH]	Non-essential	50S ribosomal protein L28
SAW_02986	EF3142	Critical	AC	Yes	No	G	SP_0375 [HOM]	High Confidence Essential	SAOUHSC_01605 [HOM]	Domain Essential	6-phosphogluconate dehydrogenase (decarboxylating)
SAW_02988	EF3146	Critical	AC	No	No	S	No	NA	No	NA	hypothetical protein
SAW_03016	EF3176	Critical	AC	No	No	S	No	NA	No	NA	integral membrane protein
SAW_03019	EF3179	Critical	AC	No	No	K	No	NA	No	NA	rsiV%3B ECF anti-sigma factor
SAW_03061	EF3227	Critical	AC	No	No	S	No	NA	No	NA	hypothetical protein
SAW_00010	EF3298	Critical	AC	Yes	No	D	SP_2240 [ORTH]	Non-essential	SAOUHSC_00342 [ORTH]	Non-essential	ParB family chromosome partitioning protein
SAW_00020	EF3309	Critical	AC	Yes	No	K	SP_0306 [HOM]	Non-essential	SAOUHSC_02401 [HOM]	Non-essential	transcriptional activator SrlM
SAW_00045	EF3333	Critical	AC	Yes	No	J	SP_1993 [HOM]	High Confidence Essential	SAOUHSC_03055 [HOM]	High Confidence Essential	50S ribosomal protein L34
SAW_04011	NA	Critical	AC	Yes*	No	J	No	NA	No	NA	tRNA-Ala
SAW_04036	NA	Critical	AC	Yes*	No	J	No	NA	No	NA	tRNA-Ala
SAW_04066	NA	Critical	AC	Yes*	No	J	No	NA	No	NA	tRNA-Ala
SAW_04033	NA	Critical	AC	Yes*	No	J	No	NA	No	NA	tRNA-Arg
SAW_04039	NA	Critical	AC	Yes*	No	J	No	NA	No	NA	tRNA-Asn
SAW_04063	NA	Critical	AC	Yes*	No	J	No	NA	No	NA	tRNA-Asn
SAW_04016	NA	Critical	AC	Yes*	No	J	No	NA	No	NA	tRNA-Asp
SAW_04022	NA	Critical	AC	Yes*	No	J	No	NA	No	NA	tRNA-Asp
SAW_04043	NA	Critical	AC	Yes*	No	J	No	NA	No	NA	tRNA-Asp
SAW_04048	NA	Critical	AC	Yes*	No	J	No	NA	No	NA	tRNA-Gln
SAW_04007	NA	Critical	AC	Yes*	No	J	No	NA	No	NA	tRNA-Gly
SAW_04017	NA	Critical	AC	Yes*	No	J	No	NA	No	NA	tRNA-Gly
SAW_04024	NA	Critical	AC	Yes*	No	J	No	NA	No	NA	tRNA-Gly
SAW_04071	NA	Critical	AC	Yes*	No	J	No	NA	No	NA	tRNA-Gly
SAW_04047	NA	Critical	AC	Yes*	No	J	No	NA	No	NA	tRNA-His
SAW_04018	NA	Critical	AC	Yes*	No	J	No	NA	No	NA	tRNA-Ile
SAW_04025	NA	Critical	AC	Yes*	No	J	No	NA	No	NA	tRNA-Ile
SAW_04005	NA	Critical	AC	Yes*	No	J	No	NA	No	NA	tRNA-Leu
SAW_04008	NA	Critical	AC	Yes*	No	J	No	NA	No	NA	tRNA-Leu
SAW_04070	NA	Critical	AC	Yes*	No	J	No	NA	No	NA	tRNA-Leu
SAW_04073	NA	Critical	AC	Yes*	No	J	No	NA	No	NA	tRNA-Leu
SAW_04012	NA	Critical	AC	Yes*	No	J	No	NA	No	NA	tRNA-Met
SAW_04013	NA	Critical	AC	Yes*	No	J	No	NA	No	NA	tRNA-Met
SAW_04030	NA	Critical	AC	Yes*	PAI	J	No	NA	No	NA	tRNA-Met
SAW_04010	NA	Critical	AC	Yes*	No	J	No	NA	No	NA	tRNA-Pro
SAW_04068	NA	Critical	AC	Yes*	No	J	No	NA	No	NA	tRNA-Pro
SAW_04014	NA	Critical	AC	Yes*	No	J	No	NA	No	NA	tRNA-Ser
SAW_04020	NA	Critical	AC	Yes*	No	J	No	NA	No	NA	tRNA-Ser
SAW_04026	NA	Critical	AC	Yes*	No	J	No	NA	No	NA	tRNA-Ser
SAW_04040	NA	Critical	AC	Yes*	No	J	No	NA	No	NA	tRNA-Ser
SAW_04046	NA	Critical	AC	Yes*	No	J	No	NA	No	NA	tRNA-Trp
SAW_04045	NA	Critical	AC	Yes*	No	J	No	NA	No	NA	tRNA-Tyr
SAW_00509	NA	Critical	AC	No	PAI	S	No	NA	No	NA	hypothetical protein
SAW_03242	NA	Critical	AC	No	Prophage 1	S	No	NA	No	NA	hypothetical protein
SAW_02637	NA	Critical	AC	No	Prophage 6	S	No	NA	No	NA	hypothetical protein
SAW_02760	NA	Critical	AC	No	Variable region K	S	No	NA	No	NA	hypothetical protein
SAW_00585	EF0585	Critical	BC	Yes	PAI	J	SP_0222 [ORTH]	High Confidence Essential	SAOUHSC_01329 [ORTH]	Non-essential	30S ribosomal protein S14 1
SAW_00699	EF0709	Critical	BC	Yes	No	G; T	SP_1177 [ORTH]	High Confidence Essential	SAOUHSC_01028 [ORTH]	Domain Essential	phosphocarrier protein HPr
SAW_00825	EF0848	Critical	BC	Yes	No	I	SP_1699 [ORTH]	Likely Essential	SAOUHSC_02306 [ORTH]	Domain Essential	holo-[acyl-carrier-protein] synthase
SAW_00885	EF0914	Critical	BC	Yes	No	J	SP_0959 [ORTH]	High Confidence Essential	SAOUHSC_01786 [ORTH]	High Confidence Essential	translation initiation factor IF-3
SAW_00886	EF0915	Critical	BC	Yes	No	J	SP_0960 [ORTH]	High Confidence Essential	SAOUHSC_01785 [ORTH]	High Confidence Essential	50S ribosomal protein L35
SAW_00887	EF0916	Critical	BC	Yes	No	J	SP_0961 [ORTH]	Non-essential	SAOUHSC_01784 [ORTH]	High Confidence Essential	50S ribosomal protein L20
SAW_00958	EF0988	Critical	BC	Yes	No	J	No	NA	SAOUHSC_01142 [ORTH]	High Confidence Essential	protein MraZ
SAW_01017	EF1047	Critical	BC	Yes	No	S	SP_1280 [ORTH]	High Confidence Essential	SAOUHSC_01077 [ORTH]	High Confidence Essential	hypothetical protein
SAW_01094	EF1115	Critical	BC	Yes	No	J	SP_0579 [ORTH]	High Confidence Essential	SAOUHSC_01092 [ORTH]	High Confidence Essential	phenylalanine-tRNA ligase alpha subunit
SAW_01124	EF1146	Critical	BC	Yes	No	K	SP_0493 [ORTH]	High Confidence Essential	SAOUHSC_02369 [HOM]	Domain Essential	DNA-directed RNA polymerase%2C delta subunit
SAW_01132	EF1154	Critical	BC	Yes	No	L	SP_1575 [HOM]	High Confidence Essential	SAOUHSC_01470 [ORTH]	High Confidence Essential	DNA replication protein DnaD
SAW_01148	EF1171	Critical	BC	Yes	No	J	SP_1299 [ORTH]	High Confidence Essential	SAOUHSC_02361 [ORTH]	Domain Essential	50S ribosomal protein L31 type B
SAW_01178	EF1202	Critical	BC	Yes	No	S	SP_0192 [ORTH]	Non-essential	SAOUHSC_01721 [ORTH]	High Confidence Essential	hypothetical protein
SAW_01179	EF1203	Critical	BC	Yes	No	K	No	NA	SAOUHSC_01720 [ORTH]	High Confidence Essential	YqgF family RNAse H domain-containing protein
SAW_01313	EF1338	Critical	BC	Yes	No	O	SP_1458 [ORTH]	Likely Essential	SAOUHSC_00785 [ORTH]	High Confidence Essential	thioredoxin-disulfide reductase
SAW_01377	EF1405	Critical	BC	Yes	No	O	SP_1776 [ORTH]	High Confidence Essential	SAOUHSC_01100 [ORTH]	Domain Essential	thioredoxin
SAW_01651	EF1694	Critical	BC	Yes	No	J	SP_0775 [ORTH]	High Confidence Essential	SAOUHSC_01208 [ORTH]	Domain Essential	30S ribosomal protein S16
SAW_01688	EF1734	Critical	BC	Yes	No	S	SP_1882 [HOM]	Non-essential	SAOUHSC_01338 [ORTH]	Domain Essential	hypothetical protein
SAW_01698	EF1746	Critical	BC	Yes	No	M	SP_2092 [ORTH]	Likely Essential	SAOUHSC_02801 [ORTH]	Domain Essential	UTP-glucose-1-phosphate uridylyltransferase
SAW_01701	EF1749	Critical	BC	Yes	No	T	SP_1413 [ORTH]	High Confidence Essential	SAOUHSC_00781 [ORTH]	Domain Essential	HPr kinase/phosphorylase
SAW_02091	EF2160	Critical	BC	Yes	No	K	SP_0501 [ORTH]	Non-essential	SAOUHSC_01285 [ORTH]	Domain Essential	regulatory protein GlnR
SAW_02127	EF2200	Critical	BC	Yes	No	J	SP_1084 [ORTH]	High Confidence Essential	SAOUHSC_02102 [ORTH]	Domain Essential	methionine aminopeptidase%2C type I
SAW_02253	EF2391	Critical	BC	Yes	No	O	SP_0870 [ORTH]	High Confidence Essential	SAOUHSC_00850 [ORTH]	High Confidence Essential	NifU family SUF system FeS assembly protein
SAW_02260	EF2398	Critical	BC	Yes	No	J	SP_2215 [ORTH]	High Confidence Essential	No	NA	30S ribosomal protein S2
SAW_02271	EF2412	Critical	BC	Yes	No	J	SP_0967 [ORTH]	High Confidence Essential	SAOUHSC_01672 [ORTH]	High Confidence Essential	endoribonuclease YbeY
SAW_02275	EF2416	Critical	BC	Yes	No	J	SP_1414 [ORTH]	High Confidence Essential	SAOUHSC_01678 [ORTH]	Domain Essential	30S ribosomal protein S21
SAW_02309	EF2451	Critical	BC	Yes	No	H	SP_1968 [ORTH]	High Confidence Essential	SAOUHSC_01075 [ORTH]	High Confidence Essential	phosphopantetheine adenylyltransferase
SAW_02446	EF2634	Critical	BC	Yes	No	O	SP_1907 [ORTH]	Non-essential	SAOUHSC_02255 [ORTH]	High Confidence Essential	chaperonin
SAW_02487	EF2678	Critical	BC	Yes	No	P	SP_1405 [ORTH]	High Confidence Essential	SAOUHSC_00934 [ORTH]	Domain Essential	regulatory protein Spx
SAW_02520	EF2715	Critical	BC	Yes	No	J	SP_1354 [ORTH]	High Confidence Essential	SAOUHSC_00521 [ORTH]	High Confidence Essential	50S ribosomal protein L7/L12
SAW_03039	EF3202	Critical	BC	Yes	No	J	SP_0222 [ORTH]	High Confidence Essential	SAOUHSC_01329 [ORTH]	Non-essential	30S ribosomal protein S14 2
SAW_00053	EF0008	Important	ABC	Yes	No	L	SP_1540 [ORTH]	High Confidence Essential	SAOUHSC_00349 [ORTH]	High Confidence Essential	single-stranded DNA-binding protein
SAW_00057	EF0013	Important	ABC	Yes	No	L	SP_2203 [ORTH]	High Confidence Essential	SAOUHSC_00018 [ORTH]	High Confidence Essential	replicative DNA helicase
SAW_00100	EF0059	Important	ABC	Yes	No	M	SP_0988 [ORTH]	High Confidence Essential	SAOUHSC_00471 [ORTH]	High Confidence Essential	GlmU protein
SAW_00182	EF0195	Important	ABC	Yes	No	G	SP_1655 [ORTH]	Likely Essential	SAOUHSC_02703 [ORTH]	Non-essential	2%2C3-bisphosphoglycerate-dependent phosphoglycerate mutase
SAW_00188	EF0201	Important	ABC	Yes	No	J	SP_1489 [ORTH]	High Confidence Essential	SAOUHSC_00530 [ORTH]	High Confidence Essential	elongation factor Tu
SAW_00194	EF0208	Important	ABC	Yes	No	J	SP_0211 [ORTH]	High Confidence Essential	SAOUHSC_02510 [ORTH]	High Confidence Essential	50S ribosomal protein L23
SAW_00196	EF0210	Important	ABC	Yes	No	J	SP_0213 [ORTH]	High Confidence Essential	SAOUHSC_02508 [ORTH]	High Confidence Essential	30S ribosomal protein S19
SAW_00216	EF0231	Important	ABC	Yes	No	J	SP_0234 [ORTH]	High Confidence Essential	SAOUHSC_02487 [ORTH]	High Confidence Essential	30S ribosomal protein S13
SAW_00223	EF0238	Important	ABC	Yes	No	R; P	SP_2220 [ORTH]	Non-essential	SAOUHSC_02482 [ORTH]	High Confidence Essential	energy-coupling factor transporter ATP-binding protein EcfA2
SAW_00246	EF0264	Important	ABC	Yes	No	F	SP_0012 [ORTH]	Non-essential	SAOUHSC_00485 [ORTH]	High Confidence Essential	hypoxanthine-guanine phosphoribosyltransferase
SAW_00250	EF0268	Important	ABC	Yes	No	J	SP_0713 [ORTH]	High Confidence Essential	SAOUHSC_00493 [ORTH]	High Confidence Essential	lysine-tRNA ligase
SAW_00277	EF0283	Important	ABC	Yes	No	Q; I	SP_0422 [ORTH]	High Confidence Essential	SAOUHSC_00921 [ORTH]	High Confidence Essential	beta-ketoacyl-acyl-carrier-protein synthase II
SAW_00453	EF0470	Important	ABC	Yes	No	F	SP_1180 [ORTH]	Likely Essential	SAOUHSC_00743 [ORTH]	High Confidence Essential	ribonucleotide-diphosphate reductase subunit beta
SAW_00454	EF0471	Important	ABC	Yes	No	F	SP_1179 [ORTH]	Likely Essential	SAOUHSC_00742 [ORTH]	High Confidence Essential	ribonucleoside-diphosphate reductase%2C alpha subunit
SAW_00455	EF0472	Important	ABC	Yes	No	F	SP_0158 [HOM]	Non-essential	SAOUHSC_00741 [ORTH]	Domain Essential	nrdI protein
SAW_00700	EF0710	Important	ABC	Yes	No	G	SP_1176 [ORTH]	High Confidence Essential	SAOUHSC_01029 [ORTH]	Domain Essential	phosphoenolpyruvate-protein phosphotransferase
SAW_00710	EF0721	Important	ABC	Yes	No	L	SP_1087 [ORTH]	Likely Essential	SAOUHSC_02123 [ORTH]	High Confidence Essential	ATP-dependent DNA helicase PcrA
SAW_00711	EF0722	Important	ABC	Yes	No	L	SP_1117 [ORTH]	Non-essential	SAOUHSC_02122 [ORTH]	High Confidence Essential	DNA ligase
SAW_00713	EF0725	Important	ABC	Yes	No	J	SP_0437 [ORTH]	High Confidence Essential	SAOUHSC_02117 [ORTH]	High Confidence Essential	glutamyl-tRNA(Gln) amidotransferase subunit A
SAW_00752	EF0768	Important	ABC	Yes	No	K	SP_1564 [ORTH]	Non-essential	SAOUHSC_00789 [ORTH]	Domain Essential	hypothetical protein
SAW_00782	EF0801	Important	ABC	Yes	No	J	SP_0254 [ORTH]	Likely Essential	SAOUHSC_01875 [ORTH]	High Confidence Essential	leucine-tRNA ligase
SAW_00826	EF0849	Important	ABC	Yes	No	M	SP_1698 [ORTH]	High Confidence Essential	SAOUHSC_02305 [ORTH]	Non-essential	alanine racemase
SAW_00851	EF0878	Important	ABC	Yes	No	L	SP_0032 [ORTH]	High Confidence Essential	SAOUHSC_01797 [ORTH]	Non-essential	DNA polymerase I
SAW_00855	EF0882	Important	ABC	Yes	No	L	SP_1712 [HOM]	High Confidence Essential	SAOUHSC_01792 [ORTH]	High Confidence Essential	replication initiation and membrane attachment protein DnaB
SAW_00874	EF0903	Important	ABC	Yes	No	I	SP_0382 [ORTH]	High Confidence Essential	SAOUHSC_00578 [ORTH]	High Confidence Essential	diphospPARAevalonate decarboxylase
SAW_00902	EF0930	Important	ABC	Yes	No	J	SP_0788 [ORTH]	Likely Essential	SAOUHSC_00461 [ORTH]	High Confidence Essential	methionine-tRNA ligase
SAW_00941	EF0970	Important	ABC	Yes	No	J	SP_1107 [ORTH]	High Confidence Essential	SAOUHSC_01755 [ORTH]	Domain Essential	50S ribosomal protein L27
SAW_00949	EF0979	Important	ABC	Yes	No	L	SP_1207 [ORTH]	Likely Essential	SAOUHSC_01620 [ORTH]	Non-essential	exodeoxyribonuclease 7 large subunit
SAW_00967	EF0997	Important	ABC	Yes	No	D	SP_1666 [ORTH]	High Confidence Essential	SAOUHSC_01150 [ORTH]	High Confidence Essential	cell division protein FtsZ
SAW_00973	EF1003	Important	ABC	Yes	No	J	SP_1659 [ORTH]	High Confidence Essential	SAOUHSC_01159 [ORTH]	High Confidence Essential	isoleucine-tRNA ligase
SAW_00975	EF1005	Important	ABC	Yes	No	K	SP_1638 [ORTH]	High Confidence Essential	SAOUHSC_00638 [ORTH]	Non-essential	iron-dependent repressor
SAW_01091	EF1112	Important	ABC	Yes	No	L	SP_1151 [ORTH]	High Confidence Essential	SAOUHSC_00904 [ORTH]	High Confidence Essential	ATP-dependent helicase/deoxyribonuclease subunit B
SAW_01092	EF1113	Important	ABC	Yes	No	L	SP_1152 [ORTH]	Likely Essential	SAOUHSC_00905 [ORTH]	High Confidence Essential	ATP-dependent helicase/nuclease subunit A
SAW_01095	EF1116	Important	ABC	Yes	No	J	SP_0581 [ORTH]	Likely Essential	SAOUHSC_01093 [ORTH]	High Confidence Essential	phenylalanine-tRNA ligase beta subunit
SAW_01170	EF1194	Important	ABC	Yes	No	T	SP_1226 [ORTH]	High Confidence Essential	SAOUHSC_00021 [ORTH]	High Confidence Essential	sensory box histidine kinase VicK
SAW_01243	EF1272	Important	ABC	Yes	No	R	SP_0554 [ORTH]	High Confidence Essential	SAOUHSC_01244 [ORTH]	High Confidence Essential	hypothetical protein
SAW_01279	EF1307	Important	ABC	Yes	No	O	SP_0516 [ORTH]	Non-essential	SAOUHSC_01684 [ORTH]	Domain Essential	protein GrpE
SAW_01280	EF1308	Important	ABC	Yes	No	O	SP_0517 [ORTH]	Likely Essential	SAOUHSC_01683 [ORTH]	Non-essential	chaperone DnaK
SAW_01327	EF1354	Important	ABC	Yes	No	C	SP_1163 [ORTH]	Non-essential	SAOUHSC_01041 [ORTH]	High Confidence Essential	pyruvate dehydrogenase E1 component subunit beta
SAW_01329	EF1356	Important	ABC	Yes	No	C	SP_1161 [ORTH]	Non-essential	SAOUHSC_01043 [ORTH]	High Confidence Essential	dihydrolipoyl dehydrogenase
SAW_01352	EF1379	Important	ABC	Yes	No	J	SP_1383 [ORTH]	High Confidence Essential	SAOUHSC_01722 [ORTH]	High Confidence Essential	alanine-tRNA ligase
SAW_01527	EF1564	Important	ABC	Yes	No	E	SP_1374 [ORTH]	Non-essential	SAOUHSC_01483 [ORTH]	High Confidence Essential	chorismate synthase
SAW_01529	EF1566	Important	ABC	Yes	No	E	SP_1371 [ORTH]	Non-essential	SAOUHSC_01481 [ORTH]	High Confidence Essential	3-phosphoshikimate 1-carboxyvinyltransferase
SAW_01530	EF1567	Important	ABC	Yes	No	E	SP_1370 [ORTH]	Non-essential	SAOUHSC_01635 [ORTH]	High Confidence Essential	shikimate kinase
SAW_01676	EF1721	Important	ABC	Yes	No	F	SP_1278 [ORTH]	High Confidence Essential	SAOUHSC_01164 [ORTH]	Non-essential	pyrR protein
SAW_01712	EF1760	Important	ABC	Yes	No	D	SP_0757 [ORTH]	High Confidence Essential	No	NA	cell division ABC transporter permease FtsX
SAW_01715	EF1763	Important	ABC	Yes	No	U	SP_1702 [ORTH]	Likely Essential	SAOUHSC_00769 [ORTH]	High Confidence Essential	protein translocase subunit SecA
SAW_01861	EF1917	Important	ABC	Yes	No	O	SP_1569 [ORTH]	High Confidence Essential	SAOUHSC_01778 [ORTH]	High Confidence Essential	ATP-dependent Clp protease ATP-binding subunit ClpX
SAW_01897	EF1961	Important	ABC	Yes	No	G	SP_1128 [ORTH]	High Confidence Essential	SAOUHSC_00799 [ORTH]	High Confidence Essential	enolase
SAW_01899	EF1963	Important	ABC	Yes	No	G	SP_0499 [ORTH]	High Confidence Essential	SAOUHSC_00796 [ORTH]	High Confidence Essential	phosphoglycerate kinase
SAW_01906	EF1970	Important	ABC	Yes	No	J	SP_2114 [ORTH]	Likely Essential	SAOUHSC_01737 [ORTH]	Domain Essential	aspartate-tRNA ligase
SAW_01907	EF1971	Important	ABC	Yes	No	J	SP_2121 [ORTH]	High Confidence Essential	SAOUHSC_01738 [ORTH]	High Confidence Essential	histidine-tRNA ligase
SAW_02099	EF2168	Important	ABC	No	No	I	SP_1273 [ORTH]	High Confidence Essential	No	NA	licD1 protein
SAW_02101	EF2170	Important	ABC	Yes	No	M	SP_1365 [ORTH]	High Confidence Essential	SAOUHSC_00228 [HOM]	Non-essential	glycosyl transferase%2C group 2 family protein
SAW_02105	EF2175	Important	ABC	No	No	I	SP_1367 [ORTH]	High Confidence Essential	No	NA	licD-like protein
SAW_02107	EF2177	Important	ABC	Yes	No	M	SP_1838 [ORTH]	High Confidence Essential	SAOUHSC_00089 [ORTH]	Non-essential	sugar transferase
SAW_02245	EF2379	Important	ABC	Yes	No	J	SP_0264 [ORTH]	High Confidence Essential	SAOUHSC_01240 [ORTH]	High Confidence Essential	proline-tRNA ligase
SAW_02252	EF2390	Important	ABC	Yes	No	O	SP_0871 [ORTH]	High Confidence Essential	SAOUHSC_00851 [ORTH]	High Confidence Essential	FeS cluster assembly protein SufB
SAW_02255	EF2393	Important	ABC	Yes	No	O	SP_0868 [ORTH]	High Confidence Essential	SAOUHSC_00848 [ORTH]	High Confidence Essential	FeS assembly protein SufD
SAW_02256	EF2394	Important	ABC	Yes	No	O	SP_0867 [ORTH]	High Confidence Essential	SAOUHSC_00847 [ORTH]	Domain Essential	FeS assembly ATPase SufC
SAW_02258	EF2396	Important	ABC	Yes	No	F	SP_0944 [ORTH]	High Confidence Essential	SAOUHSC_01235 [ORTH]	High Confidence Essential	uridylate kinase
SAW_02266	EF2406	Important	ABC	Yes	No	J	SP_1474 [ORTH]	High Confidence Essential	No	NA	glycine-tRNA ligase beta subunit
SAW_02403	EF2585	Important	ABC	Yes	No	M	SP_1589 [ORTH]	Likely Essential	SAOUHSC_02107 [ORTH]	High Confidence Essential	Mur ligase
SAW_02421	EF2605	Important	ABC	Yes	No	M	SP_1966 [ORTH]	Non-essential	SAOUHSC_02337 [ORTH]	Domain Essential	UDP-N-acetylglucosamine 1-carboxyvinyltransferase 2
SAW_02424	EF2608	Important	ABC	Yes	No	C	SP_1508 [ORTH]	High Confidence Essential	SAOUHSC_02341 [ORTH]	Domain Essential	ATP synthase subunit beta
SAW_02425	EF2609	Important	ABC	Yes	No	C	SP_1509 [ORTH]	High Confidence Essential	SAOUHSC_02343 [ORTH]	Domain Essential	ATP synthase gamma chain
SAW_02426	EF2610	Important	ABC	Yes	No	C	SP_1510 [ORTH]	High Confidence Essential	SAOUHSC_02345 [ORTH]	Non-essential	ATP synthase subunit alpha
SAW_02431	EF2616	Important	ABC	Yes	No	O	SP_0976 [ORTH]	Non-essential	SAOUHSC_00804 [ORTH]	High Confidence Essential	SsrA-binding protein
SAW_02480	EF2670	Important	ABC	Yes	No	F	SP_1098 [ORTH]	High Confidence Essential	SAOUHSC_00943 [ORTH]	High Confidence Essential	inorganic polyphosphate/ATP-NAD kinase
SAW_02536	EF2733	Important	ABC	Yes	No	M	SP_1390 [ORTH]	Non-essential	SAOUHSC_00752 [ORTH]	High Confidence Essential	UDP-N-acetylenolpyruvoylglucosamine reductase
SAW_02564	EF2764	Important	ABC	Yes	No	F	SP_0935 [ORTH]	High Confidence Essential	SAOUHSC_00451 [ORTH]	High Confidence Essential	thymidylate kinase
SAW_02565	EF2766	Important	ABC	Yes	No	L	SP_1672 [ORTH]	High Confidence Essential	SAOUHSC_00445 [ORTH]	High Confidence Essential	recombination protein RecR
SAW_02579	EF2781	Important	ABC	Yes	No	L	SP_0865 [ORTH]	High Confidence Essential	SAOUHSC_00442 [ORTH]	High Confidence Essential	DNA polymerase III%2C subunit gamma and tau
SAW_02652	EF2857	Important	ABC	Yes	No	D; M	SP_1673 [ORTH]	High Confidence Essential	SAOUHSC_01652 [ORTH]	Non-essential	penicillin-binding protein 2B
SAW_02653	EF2858	Important	ABC	Yes	No	J	SP_1631 [ORTH]	High Confidence Essential	SAOUHSC_01788 [ORTH]	Domain Essential	threonine-tRNA ligase
SAW_02664	EF2871	Important	ABC	Yes	No	H	SP_1747 [ORTH]	Non-essential	SAOUHSC_01697 [ORTH]	High Confidence Essential	nicotinate (nicotinamide) nucleotide adenylyltransferase
SAW_02666	EF2873	Important	ABC	Yes	No	J	SP_1749 [ORTH]	High Confidence Essential	SAOUHSC_01700 [ORTH]	High Confidence Essential	ribosome biogenesis GTPase YqeH
SAW_02706	EF2915	Important	ABC	Yes	No	D	SP_1518 [ORTH]	Likely Essential	No	NA	pabC%3B aminodeoxychorismate lyase%3B UPF0755 protein
SAW_02721	EF2931	Important	ABC	Yes	No	J	SP_0568 [ORTH]	High Confidence Essential	SAOUHSC_01767 [ORTH]	High Confidence Essential	valine-tRNA ligase
SAW_02913	EF3062	Important	ABC	Yes	No	D	SP_2218 [ORTH]	High Confidence Essential	SAOUHSC_01759 [ORTH]	Non-essential	rod shape-determining protein MreC
SAW_02914	EF3064	Important	ABC	Yes	No	J	SP_0588 [ORTH]	Non-essential	SAOUHSC_01251 [ORTH]	Domain Essential	polyribonucleotide nucleotidyltransferase
SAW_02941	EF3094	Important	ABC	Yes	No	U	SP_1244 [ORTH]	High Confidence Essential	SAOUHSC_01205 [ORTH]	High Confidence Essential	signal recognition particle-docking protein FtsY
SAW_02964	EF3119	Important	ABC	Yes	No	J	SP_1984 [ORTH]	High Confidence Essential	SAOUHSC_01188 [ORTH]	High Confidence Essential	ribosome small subunit-dependent GTPase A
SAW_03010	EF3170	Important	ABC	Yes	No	R; J	SP_1739 [ORTH]	High Confidence Essential	SAOUHSC_01263 [ORTH]	Domain Essential	ribonuclease Y
SAW_03070	EF3237	Important	ABC	Yes	No	K	SP_1960 [ORTH]	High Confidence Essential	SAOUHSC_00525 [ORTH]	High Confidence Essential	DNA-directed RNA polymerase subunit beta'
SAW_03094	EF3267	Important	ABC	No	No	H	SP_0291 [ORTH]	High Confidence Essential	No	NA	GTP cyclohydrolase 1
SAW_03095	EF3268	Important	ABC	No	No	H	SP_0292 [ORTH]	High Confidence Essential	SAOUHSC_00491 [ORTH]	High Confidence Essential	2-amino-4-hydroxy-6-hydroxymethyldihydropteridine diphosphokinase
SAW_00023	EF3312	Important	ABC	Yes	No	J	SP_1016 [ORTH]	High Confidence Essential	SAOUHSC_03053 [ORTH]	High Confidence Essential	tRNA modification GTPase MnmE
SAW_02086	NA	Important	ABC	Yes	No	G	SP_1559 [ORTH]	High Confidence Essential	SAOUHSC_02405 [ORTH]	Domain Essential	phosphoglucosamine mutase
SAW_03065	NA	Important	ABC	Yes	No	J	SP_0294 [ORTH]	High Confidence Essential	SAOUHSC_02478 [ORTH]	High Confidence Essential	50S ribosomal protein L13
SAW_02264	NA	Important	ABC	Yes	No	M	SP_1975 [ORTH]	High Confidence Essential	SAOUHSC_02327 [ORTH]	Domain Essential	Oxa1p cytochrome oxidase export family protein%3B preprotein translocase subunit YidC
SAW_00098	EF0057	Important	AC	Yes	No	P	SP_2170 [ORTH]	Non-essential	SAOUHSC_01656 [ORTH]	Non-essential	ABC transporter permease
SAW_00110	EF0073	Important	AC	No	No	K	No	NA	No	NA	cro/CI family transcriptional regulator
SAW_00146	EF0112	Important	AC	No	No	S	No	NA	No	NA	hypothetical protein
SAW_00164	EF0172	Important	AC	Yes	No	K	SP_0330 [ORTH]	Non-essential	SAOUHSC_00242 [ORTH]	Non-essential	LacI family sugar-binding transcriptional regulator
SAW_00165	EF0173	Important	AC	Yes	No	F	SP_0842 [ORTH]	Non-essential	SAOUHSC_02377 [ORTH]	Non-essential	pyrimidine-nucleoside phosphorylase
SAW_00166	EF0174	Important	AC	Yes	No	F	SP_0843 [ORTH]	Non-essential	SAOUHSC_00100 [ORTH]	Non-essential	deoxyribose-phosphate aldolase
SAW_00248	EF0266	Important	AC	Yes	No	O	SP_2188 [ORTH]	Non-essential	SAOUHSC_00487 [ORTH]	Non-essential	chaperonin
SAW_00305	EF0311	Important	AC	No	Prophage 1	S	No	NA	No	NA	hypothetical protein
SAW_00311	EF0317	Important	AC	No	Prophage 1	K	No	NA	No	NA	cro/CI family transcriptional regulator
SAW_00316	EF0322	Important	AC	No	Prophage 1	X	No	NA	SAOUHSC_01565 [ORTH]	Non-essential	phage protein
SAW_00319	EF0325	Important	AC	No	Prophage 1	L	SP_0032 [HOM]	High Confidence Essential	SAOUHSC_01563 [ORTH]	Non-essential	DNA polymerase
SAW_00321	EF0327	Important	AC	No	Prophage 1	S	No	NA	No	NA	hypothetical protein
SAW_00343	EF0349	Important	AC	No	Prophage 1	X	No	NA	No	NA	phage tail protein
SAW_00419	EF0433	Important	AC	No	No	G	SP_2167 [ORTH]	Non-essential	SAOUHSC_02808 [HOM]	Non-essential	rhamnulokinase
SAW_00438	EF0455	Important	AC	Yes	No	G	SP_0062 [HOM]	Non-essential	No	NA	PTS system IIC component
SAW_00439	EF0456	Important	AC	Yes	No	G	SP_0063 [HOM]	Non-essential	No	NA	PTS system IID component
SAW_00440	EF0457	Important	AC	Yes	No	G	SP_0061 [HOM]	Non-essential	No	NA	PTS system IIB component
SAW_00457	EF0475	Important	AC	Yes	No	P	No	NA	No	NA	ferrous iron transporter A
SAW_00458	EF0476	Important	AC	Yes	No	P	No	NA	SAOUHSC_02864 [ORTH]	Non-essential	ferrous iron transporter B
SAW_00472	EF0489	Important	AC	No	PAI	S	No	NA	No	NA	hypothetical protein
SAW_00551	EF0552	Important	AC	Yes	PAI	G	SP_0062 [HOM]	Non-essential	No	NA	PTS system IIC component
SAW_00568	EF0570	Important	AC	Yes	PAI	T	SP_1226 [HOM]	High Confidence Essential	SAOUHSC_02314 [ORTH]	Non-essential	sensor histidine kinase KdpD
SAW_00569	EF0571	Important	AC	Yes	PAI	K; T	SP_1227 [HOM]	High Confidence Essential	SAOUHSC_02315 [ORTH]	Non-essential	DNA-binding response regulator
SAW_00598	EF0600	Important	AC	No	PAI	K	No	NA	No	NA	TetR family transcriptional regulator
SAW_00649	EF0658	Important	AC	No	No	S	No	NA	No	NA	hypothetical protein
SAW_00684	EF0693	Important	AC	Yes	No	G	SP_0876 [HOM]	Non-essential	SAOUHSC_00707 [HOM]	Non-essential	1-phosphofructokinase
SAW_00719	EF0731	Important	AC	Yes	No	K	SP_0387 [HOM]	Non-essential	SAOUHSC_01980 [HOM]	Non-essential	LuxR family transcriptional regulator
SAW_00750	EF0766	Important	AC	Yes	No	T	SP_1566 [ORTH]	Non-essential	SAOUHSC_00787 [ORTH]	Non-essential	nucleotide-binding protein
SAW_00849	EF0876	Important	AC	No	No	S	No	NA	No	NA	hypothetical protein
SAW_00858	EF0885	Important	AC	No	No	S	No	NA	No	NA	hypothetical protein
SAW_00859	EF0886	Important	AC	No	No	S	No	NA	No	NA	hypothetical protein
SAW_00884	EF0913	Important	AC	Yes	No	X	No	NA	No	NA	IS605 OrfB family transposase
SAW_00928	EF0957	Important	AC	Yes	No	G	No	NA	No	NA	maltose phosphorylase
SAW_00950	EF0980	Important	AC	Yes	No	L	SP_1206 [HOM]	Non-essential	SAOUHSC_01619 [HOM]	High Confidence Essential	exodeoxyribonuclease 7 small subunit
SAW_00972	EF1002	Important	AC	Yes	No	D	SP_1661 [ORTH]	Non-essential	SAOUHSC_01158 [HOM]	High Confidence Essential	cell division protein DivIVA
SAW_01070	EF1090	Important	AC	No	No	S	No	NA	No	NA	hypothetical protein
SAW_01072	EF1092	Important	AC	No	No	R	SP_0464 [HOM]	Non-essential	No	NA	cell wall surface anchor protein
SAW_01171	EF1195	Important	AC	Yes	No	S	No	NA	No	NA	hypothetical protein
SAW_01281	EF1310	Important	AC	Yes	No	O	SP_0519 [ORTH]	Non-essential	SAOUHSC_01682 [ORTH]	Non-essential	chaperone DnaJ
SAW_01288	EF1316	Important	AC	Yes	No	K	SP_1946 [HOM]	Non-essential	No	NA	cro/CI family transcriptional regulator
SAW_01366	EF1393	Important	AC	No	No	H	SP_0768 [HOM]	Non-essential	SAOUHSC_02536 [ORTH]	Non-essential	molybdenum cofactor biosynthesis protein A
SAW_01367	EF1394	Important	AC	No	No	S	No	NA	No	NA	MOSC domain-containing protein
SAW_01368	EF1395	Important	AC	No	No	H	No	NA	SAOUHSC_02544 [HOM]	Non-essential	molybdenum cofactor biosynthesis family protein
SAW_01390	EF1418	Important	AC	No	Prophage 3	S	No	NA	No	NA	hypothetical protein
SAW_01392	EF1420	Important	AC	No	Prophage 3	S	No	NA	No	NA	hypothetical protein
SAW_01522	EF1559	Important	AC	No	No	R	No	NA	No	NA	hypothetical protein
SAW_01528	EF1565	Important	AC	Yes	No	E	SP_1373 [ORTH]	Non-essential	SAOUHSC_01364 [ORTH]	Non-essential	prephenate dehydrogenase
SAW_01531	EF1568	Important	AC	Yes	No	E	SP_1369 [ORTH]	Non-essential	SAOUHSC_02135 [ORTH]	Non-essential	prephenate dehydratase
SAW_01576	EF1616	Important	AC	No	No	R	SP_0033 [ORTH]	Non-essential	No	NA	CoA-binding domain-containing protein
SAW_01675	EF1720	Important	AC	Yes	No	F	SP_1286 [ORTH]	Non-essential	SAOUHSC_01165 [ORTH]	Non-essential	uracil permease
SAW_01679	EF1724	Important	AC	Yes	No	P	No	NA	No	NA	CBS domain-containing protein
SAW_01680	EF1725	Important	AC	Yes	No	F	SP_1229 [ORTH]	Non-essential	SAOUHSC_01845 [ORTH]	Non-essential	formate-tetrahydrofolate ligase
SAW_01704	EF1752	Important	AC	Yes	No	K; T	SP_0910 [HOM]	Non-essential	No	NA	PspC domain-containing protein
SAW_01705	EF1753	Important	AC	Yes	No	S	No	NA	No	NA	hypothetical protein
SAW_01706	EF1754	Important	AC	Yes	No	P	SP_1395 [ORTH]	Non-essential	SAOUHSC_01384 [ORTH]	Non-essential	phosphate transport system regulatory protein PhoU
SAW_01716	EF1764	Important	AC	Yes	No	J	SP_2206 [ORTH]	Non-essential	SAOUHSC_00767 [ORTH]	Non-essential	ribosomal subunit interface protein
SAW_01896	EF1959	Important	AC	No	No	S	No	NA	No	NA	hypothetical protein
SAW_01937	EF2001	Important	AC	No	Prophage 4	X	No	NA	No	NA	phage minor structural protein
SAW_01940	EF2004	Important	AC	No	Prophage 4	S	No	NA	No	NA	hypothetical protein
SAW_01941	EF2005	Important	AC	No	Prophage 4	X	No	NA	SAOUHSC_02185 [HOM]	Non-essential	major tail protein
SAW_01942	EF2006	Important	AC	No	Prophage 4	S	No	NA	No	NA	hypothetical protein
SAW_02097	EF2166	Important	AC	No	No	S	No	NA	No	NA	hypothetical protein
SAW_02108	EF2178	Important	AC	No	No	S	No	NA	No	NA	hypothetical protein
SAW_02109	EF2179	Important	AC	No	No	S	No	NA	No	NA	hypothetical protein
SAW_02110	EF2180	Important	AC	Yes	No	M	SP_1764 [HOM]	Non-essential	SAOUHSC_00228 [HOM]	Non-essential	glycosyl transferase%2C group 2 family protein
SAW_02112	EF2182	Important	AC	Yes	No	M; G	SP_0636 [HOM]	Non-essential	SAOUHSC_00641 [HOM]	High Confidence Essential	ABC transporter ATP-binding protein
SAW_02113	EF2183	Important	AC	Yes	No	M; G	No	NA	SAOUHSC_00642 [HOM]	Domain Essential	ABC transporter permease
SAW_02114	EF2184	Important	AC	No	No	S	No	NA	No	NA	hypothetical protein
SAW_02119	EF2192	Important	AC	Yes	No	M	SP_1607 [HOM]	High Confidence Essential	SAOUHSC_00088 [HOM]	Non-essential	dTDP-glucose 4%2C6-dehydratase
SAW_02122	EF2195	Important	AC	Yes	No	M	SP_1764 [HOM]	Non-essential	SAOUHSC_00228 [HOM]	Non-essential	glycosyl transferase%2C group 2 family protein
SAW_02123	EF2196	Important	AC	Yes	No	M	No	NA	No	NA	glycosyl transferase%2C group 2 family protein
SAW_02200	EF2279	Important	AC	No	Variable region I	X	No	NA	No	NA	conjugative transposon protein
SAW_02374	EF2553	Important	AC	Yes	No	J	SP_1021 [ORTH]	Non-essential	SAOUHSC_02358 [ORTH]	Non-essential	release factor glutamine methyltransferase
SAW_02400	EF2581	Important	AC	No	No	R; E	No	NA	SAOUHSC_00436 [ORTH]	Non-essential	selenate reductase subunit YgfK
SAW_02408	EF2590	Important	AC	Yes	No	V	SP_1448 [ORTH]	Non-essential	SAOUHSC_02736 [HOM]	Non-essential	beta-lactamase
SAW_02422	EF2606	Important	AC	Yes	No	S	No	NA	SAOUHSC_02338 [HOM]	Non-essential	hypothetical protein
SAW_02427	EF2611	Important	AC	Yes	No	C	SP_1511 [HOM]	High Confidence Essential	SAOUHSC_02346 [HOM]	Non-essential	ATP synthase subunit delta
SAW_02469	EF2658	Important	AC	No	No	M	SP_0615 [ORTH]	Non-essential	SAOUHSC_01220 [HOM]	Non-essential	FemAB family protein
SAW_02481	EF2671	Important	AC	Yes	No	F; T	SP_1097 [ORTH]	Non-essential	SAOUHSC_00942 [ORTH]	Non-essential	hypothetical protein
SAW_02498	EF2689	Important	AC	Yes	No	L	No	NA	No	NA	exonuclease SbcC
SAW_02518	EF2711	Important	AC	Yes	No	K	SP_1899 [ORTH]	Non-essential	SAOUHSC_00056 [HOM]	Non-essential	AraC family transcriptional regulator
SAW_02528	EF2724	Important	AC	Yes	No	E; G	SP_1865 [HOM]	Non-essential	SAOUHSC_02755 [HOM]	Non-essential	M42 family peptidase
SAW_02607	EF2812	Important	AC	No	Prophage 6	X	No	NA	No	NA	hypothetical protein
SAW_02635	EF2840	Important	AC	No	Prophage 6	S	No	NA	No	NA	hypothetical protein
SAW_02636	EF2841	Important	AC	No	Prophage 6	L	No	NA	No	NA	RecT protein
SAW_02724	EF2934	Important	AC	Yes	No	J; H	SP_0881 [ORTH]	Non-essential	SAOUHSC_01824 [ORTH]	Non-essential	tRNA sulfurtransferase ThiI
SAW_02809	EF2954	Important	AC	No	Prophage 7	K	SP_0333 [HOM]	Non-essential	No	NA	cro/CI family transcriptional regulator
SAW_02834	EF2978	Important	AC	Yes	No	G	SP_2162 [HOM]	Non-essential	No	NA	PTS system IIC component
SAW_02835	EF2979	Important	AC	Yes	No	G	SP_0061 [HOM]	Non-essential	No	NA	PTS system IIB component
SAW_02836	EF2980	Important	AC	No	No	G	SP_2164 [HOM]	Non-essential	No	NA	PTS system IIA component
SAW_02837	EF2981	Important	AC	Yes	No	K; T	No	NA	No	NA	sigma-54 dependent DNA-binding response regulator
SAW_02933	EF3084	Important	AC	Yes	No	P	SP_1870 [ORTH]	Non-essential	SAOUHSC_00747 [ORTH]	Non-essential	iron compound ABC transporter permease
SAW_02934	EF3085	Important	AC	Yes	No	P	SP_1869 [ORTH]	Non-essential	SAOUHSC_00746 [ORTH]	Non-essential	iron compound ABC transporter permease
SAW_02935	EF3086	Important	AC	Yes	No	S	SP_1127 [HOM]	Non-essential	No	NA	hypothetical protein
SAW_02967	EF3122	Important	AC	Yes	No	J	SP_1734 [ORTH]	Non-essential	SAOUHSC_01184 [ORTH]	Non-essential	ribosomal RNA small subunit methyltransferase B
SAW_03004	EF3164	Important	AC	Yes	No	O	SP_0660 [ORTH]	Non-essential	SAOUHSC_01431 [ORTH]	Non-essential	peptide methionine sulfoxide reductase MsrB
SAW_04031	NA	Important	AC	Yes*	PAI	J	No	NA	No	NA	tRNA-Pseudo
SAW_03002	NA	Important	AC	No	No	S	No	NA	No	NA	hypothetical protein
SAW_02771	NA	Important	AC	No	Variable region K	S	SP_0143 [HOM]	Non-essential	No	NA	hypothetical protein
SAW_00508	NA	Important	AC	No	PAI	X	No	NA	No	NA	transposase
SAW_00238	EF0255	Important	BC	Yes	No	C	SP_1220 [ORTH]	Likely Essential	SAOUHSC_00206 [ORTH]	Non-essential	L-lactate dehydrogenase 1
SAW_00281	EF0287	Important	BC	Yes	No	J	SP_0435 [ORTH]	High Confidence Essential	SAOUHSC_01625 [ORTH]	Domain Essential	elongation factor P
SAW_00755	EF0771	Important	BC	Yes	No	O	SP_0746 [ORTH]	Non-essential	SAOUHSC_00790 [ORTH]	Domain Essential	ATP-dependent Clp protease proteolytic subunit
SAW_01145	EF1167	Important	BC	Yes	No	G	SP_0605 [ORTH]	High Confidence Essential	SAOUHSC_02366 [ORTH]	Domain Essential	fructose-bisphosphate aldolase
SAW_01336	EF1363	Important	BC	Yes	No	I	SP_1727 [ORTH]	High Confidence Essential	SAOUHSC_02860 [ORTH]	Domain Essential	hydroxymethylglutaryl-CoA synthase
SAW_01493	EF1527	Important	BC	Yes	No	L; D	SP_1079 [ORTH]	High Confidence Essential	SAOUHSC_01753 [ORTH]	High Confidence Essential	GTPase Obg
SAW_01511	EF1547	Important	BC	Yes	No	F	SP_1603 [ORTH]	High Confidence Essential	SAOUHSC_01496 [ORTH]	High Confidence Essential	cytidylate kinase
SAW_01513	EF1549	Important	BC	Yes	No	R	SP_1709 [ORTH]	High Confidence Essential	SAOUHSC_01492 [ORTH]	High Confidence Essential	GTPase Der
SAW_01514	EF1550	Important	BC	Yes	No	L	SP_1113 [ORTH]	Non-essential	SAOUHSC_01490 [ORTH]	Domain Essential	DNA-binding protein HU
SAW_01542	EF1579	Important	BC	Yes	No	K; T	No	NA	SAOUHSC_01333 [ORTH]	Domain Essential	LexA repressor
SAW_01606	EF1650	Important	BC	Yes	No	L	SP_1263 [ORTH]	High Confidence Essential	SAOUHSC_01222 [ORTH]	High Confidence Essential	DNA topoisomerase 1
SAW_01615	EF1659	Important	BC	Yes	No	C	SP_1163 [ORTH]	Non-essential	SAOUHSC_01612 [ORTH]	High Confidence Essential	branched-chain alpha-keto acid dehydrogenase%2C E1 component%2C beta subunit
SAW_01648	EF1691	Important	BC	Yes	No	J	SP_0674 [ORTH]	High Confidence Essential	SAOUHSC_01598 [ORTH]	High Confidence Essential	ribonuclease Z
SAW_01655	EF1700	Important	BC	Yes	No	U	SP_1287 [ORTH]	High Confidence Essential	SAOUHSC_01207 [ORTH]	High Confidence Essential	signal recognition particle protein
SAW_01656	EF1701	Important	BC	Yes	No	K	SP_1288 [ORTH]	Non-essential	SAOUHSC_01206 [ORTH]	Domain Essential	hypothetical protein
SAW_01673	EF1718	Important	BC	Yes	No	F	SP_1167 [ORTH]	High Confidence Essential	SAOUHSC_01168 [ORTH]	High Confidence Essential	dihydroorotase
SAW_01699	EF1747	Important	BC	Yes	No	C	SP_2091 [ORTH]	High Confidence Essential	SAOUHSC_01491 [ORTH]	High Confidence Essential	glycerol-3-phosphate dehydrogenase [NAD(P)+]
SAW_02082	EF2151	Important	BC	Yes	No	M	SP_0266 [ORTH]	High Confidence Essential	SAOUHSC_02399 [ORTH]	High Confidence Essential	glutamine-fructose-6-phosphate transaminase (isomerizing)
SAW_02090	EF2159	Important	BC	Yes	No	E	SP_0502 [ORTH]	Non-essential	SAOUHSC_01287 [ORTH]	High Confidence Essential	glutamine synthetase
SAW_02093	EF2162	Important	BC	Yes	No	J	SP_0671 [ORTH]	High Confidence Essential	SAOUHSC_01280 [ORTH]	Non-essential	tRNA dimethylallyltransferase
SAW_02238	EF2371	Important	BC	Yes	No	J	SP_1542 [ORTH]	High Confidence Essential	SAOUHSC_01471 [ORTH]	Non-essential	asparagine-tRNA ligase
SAW_02310	EF2452	Important	BC	Yes	No	J	SP_1969 [ORTH]	High Confidence Essential	SAOUHSC_01074 [ORTH]	Non-essential	RsmD family RNA methyltransferase
SAW_02318	EF2460	Important	BC	Yes	No	T	SP_0681 [ORTH]	High Confidence Essential	SAOUHSC_01058 [ORTH]	Non-essential	GTP-binding protein TypA/BipA
SAW_02335	EF2475	Important	BC	Yes	No	J	SP_0127 [ORTH]	Non-essential	SAOUHSC_02279 [ORTH]	High Confidence Essential	tRNA threonylcarbamoyl adenosine modification protein YeaZ
SAW_02466	EF2655	Important	BC	Yes	No	H	SP_1230 [ORTH]	High Confidence Essential	SAOUHSC_01178 [HOM]	High Confidence Essential	phosphopantothenate-cysteine ligase
SAW_02521	EF2716	Important	BC	Yes	No	J	SP_1355 [ORTH]	High Confidence Essential	SAOUHSC_00520 [ORTH]	High Confidence Essential	50S ribosomal protein L10
SAW_02523	EF2719	Important	BC	Yes	No	J	SP_0630 [ORTH]	High Confidence Essential	SAOUHSC_00518 [ORTH]	High Confidence Essential	50S ribosomal protein L11
SAW_02581	EF2783	Important	BC	Yes	No	M	SP_1607 [ORTH]	High Confidence Essential	SAOUHSC_00088 [ORTH]	Non-essential	UDP-glucose 4-epimerase GalE
SAW_02678	EF2885	Important	BC	Yes	No	I	SP_0417 [ORTH]	High Confidence Essential	SAOUHSC_00920 [ORTH]	Domain Essential	3-oxoacyl-[acyl-carrier-protein] synthase 3
SAW_02705	EF2914	Important	BC	Yes	No	K	SP_1517 [ORTH]	High Confidence Essential	SAOUHSC_01714 [ORTH]	Domain Essential	transcription elongation factor GreA
SAW_02944	EF3097	Important	BC	Yes	No	K	SP_1248 [ORTH]	High Confidence Essential	SAOUHSC_01203 [ORTH]	Domain Essential	ribonuclease 3
SAW_03064	EF3230	Important	BC	Yes	No	J	SP_0295 [ORTH]	High Confidence Essential	SAOUHSC_02477 [ORTH]	Domain Essential	30S ribosomal protein S9
SAW_03092	EF3265	Important	BC	No	No	H	SP_0289 [ORTH]	Non-essential	SAOUHSC_00489 [ORTH]	Domain Essential	dihydropteroate synthase
SAW_00228	EF0244	Potentially Critical	C	No	No	E	SP_1943 [HOM]	Non-essential	SAOUHSC_00663 [HOM]	Non-essential	acetyltransferase
SAW_00243	EF0261	Potentially Critical	C	Yes	No	D	No	NA	SAOUHSC_00482 [HOM]	High Confidence Essential	septum formation initiator protein
SAW_00293	EF0299	Potentially Critical	C	No	No	P	No	NA	SAOUHSC_02874 [HOM]	Non-essential	copper transporter CopZ
SAW_00301	EF0307	Potentially Critical	C	No	Prophage 1	K	SP_1423 [HOM]	Non-essential	No	NA	cro/CI family transcriptional regulator
SAW_00481	EF0492	Potentially Critical	C	No	PAI	S	No	NA	No	NA	hypothetical protein
SAW_00500	EF0512	Potentially Critical	C	No	PAI	V	SP_0275 [HOM]	Non-essential	No	NA	DNA-damage-inducible protein J
SAW_00506	EF0518	Potentially Critical	C	No	PAI	R	No	NA	No	NA	cell wall surface anchor protein
SAW_00563	EF0564	Potentially Critical	C	No	PAI	S	No	NA	No	NA	hypothetical protein
SAW_00586	EF0586	Potentially Critical	C	Yes	PAI	J	SP_2134 [ORTH]	Non-essential	No	NA	50S ribosomal protein
SAW_00588	EF0588	Potentially Critical	C	Yes	PAI	J	SP_2135 [ORTH]	Non-essential	SAOUHSC_01328 [HOM]	Non-essential	50S ribosomal protein L33 1
SAW_00589	EF0589	Potentially Critical	C	No	PAI	R	No	NA	SAOUHSC_00410 [HOM]	Non-essential	cobalamin synthesis protein
SAW_00619	EF0624	Potentially Critical	C	No	PAI	S	No	NA	No	NA	hypothetical protein
SAW_00644	EF0653	Potentially Critical	C	No	No	S	No	NA	No	NA	hypothetical protein
SAW_00698	EF0708	Potentially Critical	C	Yes	No	S	No	NA	No	NA	hypothetical protein
SAW_00735	EF0750	Potentially Critical	C	No	No	R	No	NA	No	NA	cell wall surface anchor protein
SAW_00808	EF0829	Potentially Critical	C	No	No	G	No	NA	No	NA	PRD domain-containing protein
SAW_00809	EF0830	Potentially Critical	C	No	No	K	No	NA	No	NA	transcriptional regulator
SAW_00810	EF0831	Potentially Critical	C	No	No	S	No	NA	No	NA	hypothetical protein
SAW_00817	EF0838	Potentially Critical	C	No	No	J	No	NA	No	NA	L-seryl-tRNA(Ser) seleniumtransferase
SAW_00818	EF0839	Potentially Critical	C	No	No	I	No	NA	No	NA	4-hydroxy-2-oxoglutarate aldolase (EC:4.1.)
SAW_00844	EF0869	Potentially Critical	C	No	No	K	SP_2119 [HOM]	Non-essential	SAOUHSC_00331 [HOM]	Non-essential	cro/CI family transcriptional regulator
SAW_00879	EF0908	Potentially Critical	C	No	No	S	No	NA	No	NA	hypothetical protein
SAW_00888	EF0917	Potentially Critical	C	No	No	K	SP_1259 [HOM]	Non-essential	No	NA	hypothetical protein
SAW_00924	EF0953	Potentially Critical	C	No	No	S	No	NA	No	NA	hypothetical protein
SAW_00927	EF0956	Potentially Critical	C	Yes	No	R; G	No	NA	SAOUHSC_02594 [HOM]	Non-essential	beta-phosphoglucomutase
SAW_00957	EF0987	Potentially Critical	C	Yes	No	R	No	NA	No	NA	lipoprotein
SAW_00981	EF1012	Potentially Critical	C	Yes	No	G	SP_2023 [ORTH]	Non-essential	No	NA	PTS system IIB component
SAW_00986	EF1017	Potentially Critical	C	Yes	No	G	SP_2023 [ORTH]	Non-essential	No	NA	PTS system IIB component
SAW_00987	EF1018	Potentially Critical	C	Yes	No	G	SP_1186 [ORTH]	Non-essential	SAOUHSC_02451 [ORTH]	Non-essential	PTS system IIA component
SAW_01054	EF1073	Potentially Critical	C	No	No	S	No	NA	No	NA	hypothetical protein
SAW_01055	EF1074	Potentially Critical	C	No	No	S	No	NA	No	NA	hypothetical protein
SAW_01056	EF1075	Potentially Critical	C	No	No	E	No	NA	No	NA	acetyltransferase
SAW_01087	EF1108	Potentially Critical	C	No	No	C	No	NA	No	NA	oxidoreductase
SAW_01105	EF1126	Potentially Critical	C	Yes	No	G; T	SP_2036 [HOM]	Non-essential	SAOUHSC_00312 [HOM]	Non-essential	PTS system IIA component
SAW_01137	EF1159	Potentially Critical	C	Yes	No	G	SP_2023 [HOM]	Non-essential	No	NA	PTS system cellobiose-specific IIB component
SAW_01180	EF1204	Potentially Critical	C	Yes	No	S	SP_0194 [ORTH]	Non-essential	SAOUHSC_01719 [HOM]	Domain Essential	hypothetical protein
SAW_01200	EF1225	Potentially Critical	C	Yes	No	H	SP_1470 [ORTH]	Non-essential	No	NA	thiamin biosynthesis ApbE
SAW_01221	EF1247	Potentially Critical	C	No	No	S	No	NA	No	NA	hypothetical protein
SAW_01249	EF1277	Potentially Critical	C	No	Prophage 2	K	No	NA	SAOUHSC_02235 [HOM]	Domain Essential	phage repressor
SAW_01287	EF1315	Potentially Critical	C	No	No	S	No	NA	No	NA	hypothetical protein
SAW_01296	EF1324	Potentially Critical	C	Yes	No	S	SP_0861 [HOM]	Non-essential	No	NA	hypothetical protein
SAW_01324	EF1350	Potentially Critical	C	No	No	S	No	NA	No	NA	hypothetical protein
SAW_01348	EF1375	Potentially Critical	C	Yes	No	S	No	NA	No	NA	hypothetical protein
SAW_01394	EF1422	Potentially Critical	C	No	Prophage 3	K	SP_2119 [HOM]	Non-essential	SAOUHSC_00331 [HOM]	Non-essential	cro/CI family transcriptional regulator
SAW_01395	EF1423	Potentially Critical	C	No	Prophage 3	K	No	NA	SAOUHSC_00331 [HOM]	Non-essential	cro/CI family transcriptional regulator
SAW_01398	EF1426	Potentially Critical	C	No	Prophage 3	X	No	NA	No	NA	vrlI protein
SAW_01399	EF1427	Potentially Critical	C	No	Prophage 3	S	No	NA	No	NA	hypothetical protein
SAW_01400	EF1428	Potentially Critical	C	No	Prophage 3	S	No	NA	No	NA	hypothetical protein
SAW_01459	EF1490	Potentially Critical	C	No	No	S	No	NA	No	NA	hypothetical protein
SAW_01464	EF1495	Potentially Critical	C	Yes	No	C	SP_1320 [HOM]	Non-essential	No	NA	V-type ATPase%2C subunit E
SAW_01466	EF1497	Potentially Critical	C	Yes	No	C	SP_1318 [ORTH]	Non-essential	No	NA	V-type ATP synthase subunit F
SAW_01510	EF1546	Potentially Critical	C	No	No	M	No	NA	SAOUHSC_00773 [HOM]	Non-essential	LysM domain-containing protein
SAW_01548	EF1585	Potentially Critical	C	Yes	No	P	No	NA	SAOUHSC_01997 [ORTH]	Non-essential	FUR family transcriptional regulator
SAW_01556	EF1595	Potentially Critical	C	No	No	V	SP_0740 [ORTH]	Non-essential	No	NA	MutT/nudix family protein
SAW_01579	EF1619	Potentially Critical	C	No	No	Q; C	No	NA	No	NA	ethanolamine utilization protein EutN
SAW_01581	EF1621	Potentially Critical	C	No	No	Q	No	NA	No	NA	phosphate propanoyltransferase
SAW_01585	EF1625	Potentially Critical	C	No	No	Q; C	No	NA	No	NA	microcompartment protein
SAW_01594	EF1637	Potentially Critical	C	No	No	H	No	NA	No	NA	ATP:cob(I)alamin adenosyltransferase
SAW_01595	EF1638	Potentially Critical	C	No	No	E	No	NA	No	NA	ethanolamine utilization protein%2C EutP
SAW_01607	EF1651	Potentially Critical	C	No	No	O	SP_0288 [ORTH]	Non-essential	SAOUHSC_02256 [HOM]	Non-essential	abortive infection protein
SAW_01613	EF1657	Potentially Critical	C	No	No	S	No	NA	SAOUHSC_02888 [HOM]	Non-essential	phosphotransferase system EIIC family protein
SAW_01620	EF1663	Potentially Critical	C	No	No	C	SP_1100 [HOM]	Non-essential	SAOUHSC_00574 [HOM]	High Confidence Essential	branched-chain phosphotransacylase
SAW_01638	EF1681	Potentially Critical	C	Yes	No	O	SP_0660 [HOM]	Non-essential	SAOUHSC_01432 [ORTH]	Non-essential	peptide methionine sulfoxide reductase MsrA
SAW_01658	EF1703	Potentially Critical	C	Yes	No	K; T	SP_2082 [ORTH]	Non-essential	SAOUHSC_01800 [ORTH]	Non-essential	alkaline phosphatase synthesis transcriptional regulatory protein PhoP
SAW_01666	EF1711	Potentially Critical	C	Yes	No	P	No	NA	No	NA	carbonic anhydrase
SAW_01709	EF1757	Potentially Critical	C	Yes	No	P	SP_1398 [ORTH]	Non-essential	SAOUHSC_01386 [ORTH]	Non-essential	phosphate ABC transporter%2C permease PstA
SAW_01721	EF1770	Potentially Critical	C	Yes	No	S	No	NA	No	NA	hypothetical protein
SAW_01723	EF1772	Potentially Critical	C	Yes	No	S	SP_0792 [ORTH]	Non-essential	No	NA	hypothetical protein
SAW_01724	EF1773	Potentially Critical	C	Yes	No	R; Q; I	SP_0793 [ORTH]	Non-essential	SAOUHSC_01199 [HOM]	High Confidence Essential	3-ketoacyl-(acyl-carrier-protein) reductase
SAW_01734	EF1783	Potentially Critical	C	Yes	No	F	SP_0045 [HOM]	Non-essential	SAOUHSC_01012 [ORTH]	Non-essential	phosphoribosylformylglycinamidine synthase 1
SAW_01752	EF1804	Potentially Critical	C	Yes	No	G	SP_0061 [ORTH]	Non-essential	No	NA	PTS system IIB component
SAW_01781	EF1835	Potentially Critical	C	No	No	G	SP_1193 [ORTH]	Non-essential	SAOUHSC_02455 [ORTH]	Non-essential	galactose-6-phosphate isomerase subunit LacA
SAW_01794	EF1850	Potentially Critical	C	No	Variable region F	K	No	NA	No	NA	sigma-70 family RNA polymerase sigma factor
SAW_01841	EF1895	Potentially Critical	C	No	Variable region F	S	No	NA	No	NA	hypothetical protein
SAW_01885	EF1947	Potentially Critical	C	No	No	S	No	NA	No	NA	hypothetical protein
SAW_01886	EF1948	Potentially Critical	C	No	No	S	No	NA	No	NA	hypothetical protein
SAW_01912	EF1977	Potentially Critical	C	Yes	No	S	SP_1785 [ORTH]	Non-essential	No	NA	hypothetical protein
SAW_01920	EF1986	Potentially Critical	C	No	No	X	SP_2048 [HOM]	Non-essential	No	NA	competence protein
SAW_01949	EF2013	Potentially Critical	C	No	Prophage 4	S	No	NA	No	NA	hypothetical protein
SAW_01950	EF2014	Potentially Critical	C	No	Prophage 4	H	No	NA	No	NA	coenzyme F420 hydrogenase
SAW_01964	EF2028	Potentially Critical	C	No	Prophage 4	S	No	NA	No	NA	hypothetical protein
SAW_01968	EF2033	Potentially Critical	C	No	Prophage 4	S	No	NA	No	NA	hypothetical protein
SAW_01972	EF2038	Potentially Critical	C	No	Prophage 4	S	No	NA	No	NA	hypothetical protein
SAW_01974	EF2040	Potentially Critical	C	No	Prophage 4	K	No	NA	No	NA	cro/CI family transcriptional regulator
SAW_02031	EF2100	Potentially Critical	C	No	Prophage 5	S	No	NA	No	NA	hypothetical protein
SAW_02033	EF2102	Potentially Critical	C	No	Prophage 5	S	No	NA	No	NA	hypothetical protein
SAW_02037	EF2106	Potentially Critical	C	No	Prophage 5	S	No	NA	No	NA	hypothetical protein
SAW_02039	EF2108	Potentially Critical	C	No	Prophage 5	S	No	NA	No	NA	hypothetical protein
SAW_02041	EF2110	Potentially Critical	C	No	Prophage 5	S	No	NA	No	NA	hypothetical protein
SAW_02066	EF2135	Potentially Critical	C	No	Prophage 5	S	No	NA	No	NA	hypothetical protein
SAW_02067	EF2136	Potentially Critical	C	No	Prophage 5	S	No	NA	No	NA	hypothetical protein
SAW_02071	EF2140	Potentially Critical	C	No	Prophage 5	S	No	NA	No	NA	hypothetical protein
SAW_02072	EF2141	Potentially Critical	C	No	Prophage 5	K	SP_0333 [HOM]	Non-essential	No	NA	cro/CI family transcriptional regulator
SAW_02133	EF2206	Potentially Critical	C	Yes	No	J	SP_0020 [ORTH]	Non-essential	SAOUHSC_00541 [ORTH]	Non-essential	cytidine/deoxycytidylate deaminase
SAW_02149	EF2222	Potentially Critical	C	Yes	No	G	SP_0091 [ORTH]	Non-essential	SAOUHSC_00178 [HOM]	Non-essential	ABC transporter permease
SAW_02166	EF2237	Potentially Critical	C	No	No	R	No	NA	No	NA	lipoprotein
SAW_02172	EF2244	Potentially Critical	C	No	Variable region I	S	No	NA	No	NA	hypothetical protein
SAW_00475	EF2326	Potentially Critical	C	No	PAI	X	No	NA	No	NA	hypothetical protein
SAW_01829	EF2336; EF1883	Potentially Critical	C	No	Variable region F	S	No	NA	No	NA	hypothetical protein
SAW_02207	EF2337	Potentially Critical	C	No	Variable region I	S	No	NA	No	NA	hypothetical protein
SAW_02236	EF2369	Potentially Critical	C	Yes	No	S	No	NA	No	NA	hypothetical protein
SAW_02751	EF2536	Potentially Critical	C	No	Variable region K	S	No	NA	No	NA	hypothetical protein
SAW_02369	EF2547	Potentially Critical	C	Yes	No	S	No	NA	No	NA	hypothetical protein
SAW_02383	EF2563	Potentially Critical	C	No	No	O	No	NA	No	NA	YqeB family selenium-dependent molybdenum hydroxylase system protein
SAW_02394	EF2574	Potentially Critical	C	Yes	No	V	SP_1567 [HOM]	Non-essential	SAOUHSC_00468 [HOM]	Non-essential	endoribonuclease L-PSP
SAW_02429	EF2613	Potentially Critical	C	Yes	No	C	SP_1514 [HOM]	High Confidence Essential	SAOUHSC_02349 [HOM]	Non-essential	ATP synthase subunit C
SAW_02434	EF2620	Potentially Critical	C	Yes	No	O	SP_0974 [HOM]	Non-essential	SAOUHSC_00801 [HOM]	Non-essential	preprotein translocase%2C SecG subunit
SAW_02533	EF2730	Potentially Critical	C	Yes	No	O	No	NA	SAOUHSC_00516 [HOM]	Domain Essential	preprotein translocase%2C SecE subunit
SAW_02551	EF2750	Potentially Critical	C	No	No	S	No	NA	No	NA	hypothetical protein
SAW_02578	EF2780	Potentially Critical	C	Yes	No	R	SP_1102 [ORTH]	Non-essential	SAOUHSC_00444 [HOM]	High Confidence Essential	nucleoid-associated protein
SAW_00529	EF2800; EF2173; EF0595; EF2185; EF0363	Potentially Critical	C	No	PAI	X	No	NA	No	NA	transposase
SAW_02621	EF2826	Potentially Critical	C	No	Prophage 6	S	No	NA	No	NA	hypothetical protein
SAW_02644	EF2849	Potentially Critical	C	No	Prophage 6	S	No	NA	No	NA	hypothetical protein
SAW_02647	EF2852	Potentially Critical	C	No	Prophage 6	K	No	NA	No	NA	cro/CI family transcriptional regulator
SAW_02677	EF2884	Potentially Critical	C	Yes	No	Q; I	SP_0418 [HOM]	High Confidence Essential	SAOUHSC_01201 [HOM]	High Confidence Essential	acyl carrier protein
SAW_02687	EF2894	Potentially Critical	C	Yes	No	R	SP_1537 [ORTH]	Non-essential	SAOUHSC_00892 [HOM]	Non-essential	general stress protein 13
SAW_02794	EF2941	Potentially Critical	C	No	Prophage 7	S	No	NA	No	NA	hypothetical protein
SAW_02806	EF2952	Potentially Critical	C	No	Prophage 7	S	No	NA	No	NA	hypothetical protein
SAW_02829	EF2975	Potentially Critical	C	No	No	I	No	NA	No	NA	4-hydroxy-2-oxoglutarate aldolase (EC:4.1.)
SAW_02832	EF2976	Potentially Critical	C	No	No	J	No	NA	No	NA	L-seryl-tRNA(Ser) seleniumtransferase
SAW_03008	EF3168	Potentially Critical	C	Yes	No	S	No	NA	SAOUHSC_01270 [HOM]	Non-essential	hypothetical protein
SAW_03079	EF3249	Potentially Critical	C	No	No	S	No	NA	No	NA	hypothetical protein
SAW_00009	EF3297	Potentially Critical	C	Yes	No	S	SP_0003 [HOM]	Non-essential	SAOUHSC_00345 [HOM]	Domain Essential	hypothetical protein
SAW_00471	EFA0044; EF0488	Potentially Critical	C	No	PAI	S	No	NA	No	NA	hypothetical protein
SAW_01617	NA	Potentially Critical	C	No	No	C	SP_1161 [HOM]	Non-essential	SAOUHSC_01614 [HOM]	High Confidence Essential	branched-chain alpha-keto acid dehydrogenase%2C E3 component%2C dihydrolipoamide dehydrogenase
SAW_01778	NA	Potentially Critical	C	Yes	No	G	SP_0284 [HOM]	Non-essential	No	NA	hypothetical protein
SAW_01892	NA	Potentially Critical	C	Yes	No	G	SP_0061 [HOM]	Non-essential	No	NA	hypothetical protein
SAW_04000	NA	Potentially Critical	C	Yes*	No	J	No	NA	No	NA	16s_rRNA
SAW_04035	NA	Potentially Critical	C	Yes*	No	J	No	NA	No	NA	16s_rRNA
SAW_04067	NA	Potentially Critical	C	Yes*	No	J	No	NA	No	NA	16s_rRNA
SAW_04078	NA	Potentially Critical	C	Yes*	No	J	No	NA	No	NA	16s_rRNA
SAW_04001	NA	Potentially Critical	C	Yes*	No	J	No	NA	No	NA	23s_rRNA
SAW_04037	NA	Potentially Critical	C	Yes*	No	J	No	NA	No	NA	23s_rRNA
SAW_04065	NA	Potentially Critical	C	Yes*	No	J	No	NA	No	NA	23s_rRNA
SAW_04077	NA	Potentially Critical	C	Yes*	No	J	No	NA	No	NA	23s_rRNA
SAW_04002	NA	Potentially Critical	C	Yes*	No	J	No	NA	No	NA	5s_rRNA
SAW_04038	NA	Potentially Critical	C	Yes*	No	J	No	NA	No	NA	5s_rRNA
SAW_04064	NA	Potentially Critical	C	Yes*	No	J	No	NA	No	NA	5s_rRNA
SAW_04076	NA	Potentially Critical	C	Yes*	No	J	No	NA	No	NA	5s_rRNA
SAW_04009	NA	Potentially Critical	C	Yes*	No	J	No	NA	No	NA	tRNA-Arg
SAW_04032	NA	Potentially Critical	C	Yes*	No	J	No	NA	No	NA	tRNA-Arg
SAW_04034	NA	Potentially Critical	C	Yes*	No	J	No	NA	No	NA	tRNA-Arg
SAW_04069	NA	Potentially Critical	C	Yes*	No	J	No	NA	No	NA	tRNA-Arg
SAW_04049	NA	Potentially Critical	C	Yes*	No	J	No	NA	No	NA	tRNA-Cys
SAW_04059	NA	Potentially Critical	C	Yes*	Prophage 5	J	No	NA	No	NA	tRNA-Cys
SAW_04053	NA	Potentially Critical	C	Yes*	No	J	No	NA	No	NA	tRNA-Gln
SAW_04019	NA	Potentially Critical	C	Yes*	No	J	No	NA	No	NA	tRNA-Glu
SAW_04041	NA	Potentially Critical	C	Yes*	No	J	No	NA	No	NA	tRNA-Glu
SAW_04004	NA	Potentially Critical	C	Yes*	No	J	No	NA	No	NA	tRNA-Lys
SAW_04074	NA	Potentially Critical	C	Yes*	No	J	No	NA	No	NA	tRNA-Lys
SAW_04054	NA	Potentially Critical	C	Yes*	Prophage 3	J	No	NA	No	NA	tRNA-Lys
SAW_04015	NA	Potentially Critical	C	Yes*	No	J	No	NA	No	NA	tRNA-Met
SAW_04021	NA	Potentially Critical	C	Yes*	No	J	No	NA	No	NA	tRNA-Met
SAW_04023	NA	Potentially Critical	C	Yes*	No	J	No	NA	No	NA	tRNA-Phe
SAW_04044	NA	Potentially Critical	C	Yes*	No	J	No	NA	No	NA	tRNA-Phe
SAW_04061	NA	Potentially Critical	C	Yes*	No	J	No	NA	No	NA	tRNA-Ser
SAW_04006	NA	Potentially Critical	C	Yes*	No	J	No	NA	No	NA	tRNA-Thr
SAW_04057	NA	Potentially Critical	C	Yes*	No	J	No	NA	No	NA	tRNA-Thr
SAW_04060	NA	Potentially Critical	C	Yes*	No	J	No	NA	No	NA	tRNA-Thr
SAW_04072	NA	Potentially Critical	C	Yes*	No	J	No	NA	No	NA	tRNA-Thr
SAW_04052	NA	Potentially Critical	C	Yes*	No	J	No	NA	No	NA	tRNA-Tyr
SAW_04003	NA	Potentially Critical	C	Yes*	No	J	No	NA	No	NA	tRNA-Val
SAW_04042	NA	Potentially Critical	C	Yes*	No	J	No	NA	No	NA	tRNA-Val
SAW_04075	NA	Potentially Critical	C	Yes*	No	J	No	NA	No	NA	tRNA-Val
SAW_02218	NA	Potentially Critical	C	No	Variable region I	K	SP_1130 [HOM]	High Confidence Essential	No	NA	cro/CI family transcriptional regulator
SAW_03243	NA	Potentially Critical	C	No	PAI	K	No	NA	No	NA	sigma-70 family RNA polymerase sigma factor
SAW_01961	NA	Potentially Critical	C	No	Prophage 4	L	No	NA	No	NA	endodeoxyribonuclease RusA
SAW_01962	NA	Potentially Critical	C	No	Prophage 4	L	No	NA	No	NA	hypothetical protein
SAW_00955	NA	Potentially Critical	C	No	No	S	No	NA	No	NA	hypothetical protein
SAW_01205	NA	Potentially Critical	C	No	No	S	No	NA	No	NA	hypothetical protein
SAW_01787	NA	Potentially Critical	C	No	No	S	No	NA	No	NA	hypothetical protein
SAW_01978	NA	Potentially Critical	C	No	No	S	No	NA	No	NA	hypothetical protein
SAW_02924	NA	Potentially Critical	C	No	No	S	No	NA	No	NA	hypothetical protein
SAW_00463	NA	Potentially Critical	C	No	PAI	S	No	NA	No	NA	hypothetical protein
SAW_00520	NA	Potentially Critical	C	No	PAI	S	No	NA	No	NA	hypothetical protein
SAW_00578	NA	Potentially Critical	C	No	PAI	S	No	NA	No	NA	hypothetical protein
SAW_01419	NA	Potentially Critical	C	No	Prophage 3	S	No	NA	No	NA	hypothetical protein
SAW_01933	NA	Potentially Critical	C	No	Prophage 4	S	No	NA	No	NA	hypothetical protein
SAW_01936	NA	Potentially Critical	C	No	Prophage 4	S	No	NA	No	NA	hypothetical protein
SAW_01970	NA	Potentially Critical	C	No	Prophage 4	S	No	NA	No	NA	hypothetical protein
SAW_03251	NA	Potentially Critical	C	No	Prophage 4	S	No	NA	SAOUHSC_02070 [HOM]	NA	hypothetical protein
SAW_02068	NA	Potentially Critical	C	No	Prophage 5	S	No	NA	No	NA	hypothetical protein
SAW_01801	NA	Potentially Critical	C	No	Variable region F	S	No	NA	No	NA	hypothetical protein
SAW_02786	NA	Potentially Critical	C	No	Variable region K	S	No	NA	No	NA	hypothetical protein
SAW_00596	NA	Potentially Critical	C	No	PAI	X	SP_1806 [HOM]	Non-essential	No	NA	hypothetical protein
SAW_01812	NA	Potentially Critical	C	No	Variable region F	X	SP_1582 [ORTH]	NA	No	NA	hypothetical protein
SAW_01250	NA	Potentially Critical	C	No	Prophage 2	X	No	NA	No	NA	phage protein
SAW_00502	NA	Potentially Critical	C	No	PAI	X	No	NA	No	NA	transposase
SAW_00511	NA	Potentially Critical	C	No	PAI	X	No	NA	No	NA	transposase
SAW_00080	EF0039	Potentially Important	C	Yes	No	F; V	SP_0021 [ORTH]	Non-essential	SAOUHSC_01552 [HOM]	Non-essential	dUTP pyrophosphatase
SAW_00119	EF0083	Potentially Important	C	No	No	S	No	NA	No	NA	hypothetical protein
SAW_00157	EF0124	Potentially Important	C	No	No	S	No	NA	No	NA	hypothetical protein
SAW_00270	EF0275	Potentially Important	C	Yes	No	L	SP_0156 [HOM]	Non-essential	SAOUHSC_00056 [HOM]	Non-essential	ada regulatory protein
SAW_00295	EF0301	Potentially Important	C	Yes	No	K	SP_1714 [HOM]	Non-essential	SAOUHSC_02155 [HOM]	Non-essential	GntR family transcriptional regulator
SAW_00327	EF0332	Potentially Important	C	No	Prophage 1	S	No	NA	No	NA	hypothetical protein
SAW_00341	EF0347	Potentially Important	C	No	Prophage 1	O	No	NA	No	NA	peptide methionine sulfoxide reductase
SAW_00354	EF0360	Potentially Important	C	No	No	V	No	NA	No	NA	SugE protein
SAW_00364	EF0372	Potentially Important	C	Yes	No	K; T	SP_2082 [HOM]	Non-essential	SAOUHSC_01586 [HOM]	Non-essential	DNA-binding response regulator
SAW_00372	EF0380	Potentially Important	C	No	No	S	No	NA	No	NA	hypothetical protein
SAW_00380	EF0388	Potentially Important	C	No	No	C	No	NA	No	NA	ureidoglycolate dehydrogenase
SAW_00402	EF0415	Potentially Important	C	No	No	I	No	NA	No	NA	3-beta hydroxysteroid dehydrogenase/isomerase
SAW_00427	EF0443	Potentially Important	C	Yes	No	M	SP_0107 [ORTH]	Non-essential	No	NA	LysM domain-containing protein
SAW_00469	EF0486	Potentially Important	C	No	PAI	X	No	NA	No	NA	PrgU protein
SAW_00490	EF0501	Potentially Important	C	No	PAI	R	No	NA	No	NA	lipoprotein
SAW_00609	EF0611	Potentially Important	C	No	PAI	S	No	NA	No	NA	hypothetical protein
SAW_00621	EF0628	Potentially Important	C	Yes	PAI	G	SP_0321 [HOM]	Non-essential	No	NA	PTS system IIA component
SAW_00634	EF0643	Potentially Important	C	Yes	No	S	No	NA	No	NA	hypothetical protein
SAW_00677	EF0686	Potentially Important	C	Yes	No	R	No	NA	No	NA	hypothetical protein
SAW_00678	EF0687	Potentially Important	C	Yes	No	F; R; G	SP_0521 [ORTH]	Non-essential	SAOUHSC_01968 [ORTH]	Non-essential	HIT family protein
SAW_00679	EF0688	Potentially Important	C	Yes	No	V	SP_0522 [ORTH]	Non-essential	SAOUHSC_01967 [ORTH]	Non-essential	ABC transporter ATP-binding protein
SAW_00708	EF0719	Potentially Important	C	Yes	No	K; G	SP_0875 [ORTH]	Non-essential	SAOUHSC_00706 [ORTH]	Non-essential	DeoR family transcriptional regulator
SAW_00811	EF0832	Potentially Important	C	No	No	P	No	NA	No	NA	permease
SAW_00812	EF0833	Potentially Important	C	No	No	R	No	NA	No	NA	membrane protein
SAW_00895	EF0923	Potentially Important	C	Yes	No	K	SP_0676 [HOM]	Non-essential	SAOUHSC_02608 [HOM]	Non-essential	LysR family transcriptional regulator
SAW_00925	EF0954	Potentially Important	C	Yes	No	K	SP_2112 [ORTH]	Non-essential	SAOUHSC_01602 [ORTH]	Non-essential	LacI family sugar-binding transcriptional regulator
SAW_00932	EF0962	Potentially Important	C	Yes	No	K; T	SP_0156 [HOM]	Non-essential	SAOUHSC_02664 [HOM]	Non-essential	AraC family transcriptional regulator
SAW_00933	EF0963	Potentially Important	C	Yes	No	S	No	NA	No	NA	hypothetical protein
SAW_00979	EF1009	Potentially Important	C	Yes	No	L	SP_1483 [ORTH]	NA	SAOUHSC_02316 [HOM]	Domain Essential	DEAD-box ATP dependent DNA helicase
SAW_00995	EF1025	Potentially Important	C	No	No	T	No	NA	SAOUHSC_01665 [ORTH]	Non-essential	CBS domain-containing protein
SAW_00999	EF1029	Potentially Important	C	No	No	S	SP_0567 [ORTH]	Non-essential	No	NA	hypothetical protein
SAW_01004	EF1034	Potentially Important	C	No	No	R	No	NA	No	NA	hypothetical protein
SAW_01005	EF1035	Potentially Important	C	No	No	R	No	NA	No	NA	lipoprotein
SAW_01006	EF1036	Potentially Important	C	No	No	F	SP_1959 [ORTH]	Non-essential	SAOUHSC_01485 [ORTH]	Non-essential	nucleoside diphosphate kinase
SAW_01009	EF1039	Potentially Important	C	Yes	No	R; H	SP_0286 [ORTH]	Non-essential	SAOUHSC_00909 [ORTH]	Non-essential	HAD superfamily hydrolase
SAW_01010	EF1040	Potentially Important	C	No	No	S	No	NA	SAOUHSC_00701 [HOM]	Non-essential	hypothetical protein
SAW_01048	EF1067	Potentially Important	C	No	No	S	No	NA	No	NA	hypothetical protein
SAW_01050	EF1069	Potentially Important	C	Yes	No	G	SP_1853 [ORTH]	Non-essential	No	NA	galactokinase
SAW_01082	EF1101	Potentially Important	C	No	No	R; Q	No	NA	No	NA	hypothetical protein
SAW_01086	EF1105	Potentially Important	C	No	No	S	No	NA	No	NA	hypothetical protein
SAW_01107	EF1128	Potentially Important	C	No	No	G	SP_2037 [HOM]	Non-essential	No	NA	phosphotransferase enzyme II%2C B component SgaB
SAW_01115	EF1137	Potentially Important	C	No	No	S	No	NA	No	NA	hypothetical protein
SAW_01128	EF1150	Potentially Important	C	Yes	No	X	SP_0371 [ORTH]	Non-essential	SAOUHSC_01463 [ORTH]	Non-essential	YpsA like protein
SAW_01166	EF1190	Potentially Important	C	Yes	No	S	SP_1465 [ORTH]	Non-essential	No	NA	hypothetical protein
SAW_01189	EF1214	Potentially Important	C	Yes	No	Q	SP_1392 [ORTH]	Non-essential	SAOUHSC_02467 [ORTH]	Non-essential	alpha-acetolactate decarboxylase
SAW_01211	EF1236	Potentially Important	C	No	No	Q	SP_1695 [HOM]	Non-essential	No	NA	acetyl xylan esterase
SAW_01216	EF1241	Potentially Important	C	No	No	S	No	NA	No	NA	hypothetical protein
SAW_01224	EF1250	Potentially Important	C	Yes	No	S	No	NA	No	NA	hypothetical protein
SAW_01228	EF1255	Potentially Important	C	Yes	No	R	SP_1071 [ORTH]	Non-essential	SAOUHSC_02954 [HOM]	Non-essential	ABC transporter ATP-binding protein
SAW_01234	EF1262	Potentially Important	C	No	No	S	No	NA	No	NA	hypothetical protein
SAW_01254	EF1282	Potentially Important	C	No	Prophage 2	X	No	NA	No	NA	phage protein
SAW_01304	EF1330	Potentially Important	C	No	No	S	No	NA	No	NA	hypothetical protein
SAW_01308	EF1334	Potentially Important	C	No	No	T	No	NA	No	NA	AgrC domain-containing protein
SAW_01319	EF1344	Potentially Important	C	Yes	No	G	SP_2109 [ORTH]	Non-essential	SAOUHSC_00177 [ORTH]	Non-essential	sugar ABC transporter permease
SAW_01342	EF1369	Potentially Important	C	No	No	K	No	NA	No	NA	cro/CI family transcriptional regulator
SAW_01361	EF1388	Potentially Important	C	No	No	C	No	NA	No	NA	NADH-quinone oxidoreductase subunit E
SAW_01375	EF1403	Potentially Important	C	Yes	No	S	SP_0405 [ORTH]	Non-essential	SAOUHSC_01097 [HOM]	Non-essential	colicin V production family protein
SAW_01397	EF1425	Potentially Important	C	No	Prophage 3	S	No	NA	No	NA	hypothetical protein
SAW_01402	EF1430	Potentially Important	C	No	Prophage 3	S	No	NA	No	NA	hypothetical protein
SAW_01404	EF1433	Potentially Important	C	Yes	Prophage 3	P	SP_1225 [HOM]	Likely Essential	SAOUHSC_00024 [HOM]	Non-essential	hypothetical protein
SAW_01406	EF1435	Potentially Important	C	No	Prophage 3	R	SP_0370 [HOM]	High Confidence Essential	SAOUHSC_01466 [HOM]	Domain Essential	recombination protein U
SAW_01413	EF1442	Potentially Important	C	No	Prophage 3	L	No	NA	No	NA	DNA topoisomerase
SAW_01416	EF1445	Potentially Important	C	No	Prophage 3	X	No	NA	No	NA	replicase
SAW_01438	EF1466	Potentially Important	C	No	Prophage 3	S	No	NA	No	NA	hypothetical protein
SAW_01443	EF1471	Potentially Important	C	No	Prophage 3	S	No	NA	No	NA	hypothetical protein
SAW_01451	EF1480	Potentially Important	C	No	Prophage 3	S	No	NA	No	NA	hypothetical protein
SAW_01461	EF1492	Potentially Important	C	No	No	C	No	NA	No	NA	V-type ATPase%2C subunit F
SAW_01465	EF1496	Potentially Important	C	Yes	No	C	SP_1319 [ORTH]	Non-essential	No	NA	V-type ATPase%2C subunit C
SAW_01478	EF1509	Potentially Important	C	No	No	S	No	NA	No	NA	hypothetical protein
SAW_01479	EF1510	Potentially Important	C	Yes	No	O	SP_1074 [ORTH]	Non-essential	SAOUHSC_00910 [ORTH]	Non-essential	yitW%3B N-6 adenine-specific DNA methylase YitW
SAW_01505	EF1541	Potentially Important	C	Yes	No	H	SP_0488 [ORTH]	Non-essential	SAOUHSC_01505 [ORTH]	Non-essential	membrane protein
SAW_01509	EF1545	Potentially Important	C	Yes	No	L	SP_1586 [HOM]	Non-essential	SAOUHSC_00730 [HOM]	Non-essential	ATP-dependent DNA helicase RecQ
SAW_01545	EF1582	Potentially Important	C	No	No	Q	No	NA	SAOUHSC_02725 [HOM]	Non-essential	major facilitator family transporter
SAW_01547	EF1584	Potentially Important	C	Yes	No	E	SP_2210 [ORTH]	Non-essential	SAOUHSC_00488 [ORTH]	Non-essential	cysteine synthase A
SAW_01551	EF1589	Potentially Important	C	No	No	J	SP_0640 [ORTH]	Non-essential	SAOUHSC_00995 [HOM]	Non-essential	acetyltransferase
SAW_01559	EF1598	Potentially Important	C	No	No	L	No	NA	SAOUHSC_00699 [ORTH]	Non-essential	deoxyribodipyrimidine photolyase
SAW_01596	EF1639	Potentially Important	C	Yes	No	H; P	SP_0709 [HOM]	Non-essential	SAOUHSC_00652 [HOM]	Non-essential	iron compound ABC transporter ATP-binding protein
SAW_01641	EF1684	Potentially Important	C	Yes	No	I	SP_1112 [ORTH]	Non-essential	SAOUHSC_01433 [ORTH]	Non-essential	DegV family protein
SAW_01646	EF1689	Potentially Important	C	Yes	No	S	No	NA	No	NA	hypothetical protein
SAW_01670	EF1715	Potentially Important	C	Yes	No	C; H	SP_0963 [ORTH]	Non-essential	No	NA	dihydroorotate dehydrogenase B (NAD(+))%2C electron transfer subunit
SAW_01683	EF1728	Potentially Important	C	Yes	No	L	No	NA	SAOUHSC_01443 [ORTH]	Non-essential	cell wall enzyme EbsB
SAW_01689	EF1736	Potentially Important	C	Yes	No	L	No	NA	SAOUHSC_01658 [ORTH]	Non-essential	endonuclease IV
SAW_01725	EF1774	Potentially Important	C	Yes	No	S	SP_1012 [ORTH]	Non-essential	No	NA	hypothetical protein
SAW_01729	EF1778	Potentially Important	C	Yes	No	F	SP_0050 [ORTH]	Non-essential	SAOUHSC_01017 [ORTH]	Non-essential	bifunctional purine biosynthesis protein PurH
SAW_01735	EF1784	Potentially Important	C	Yes	No	F	No	NA	SAOUHSC_01011 [HOM]	Non-essential	phosphoribosylformylglycinamidine synthase%2C purS protein
SAW_01738	EF1787	Potentially Important	C	Yes	No	F	SP_0053 [ORTH]	Non-essential	SAOUHSC_01008 [ORTH]	Non-essential	N5-carboxyaminoimidazole ribonucleotide mutase
SAW_01740	EF1790	Potentially Important	C	Yes	No	F	No	NA	SAOUHSC_00007 [ORTH]	Non-essential	ADP-dependent (S)-NAD(P)H-hydrate dehydratase
SAW_01753	EF1805	Potentially Important	C	No	No	G	SP_0060 [ORTH]	Non-essential	No	NA	beta-galactosidase
SAW_01757	EF1809	Potentially Important	C	Yes	No	K	SP_1446 [HOM]	Non-essential	SAOUHSC_00234 [HOM]	Non-essential	GntR family transcriptional regulator
SAW_01763	EF1816	Potentially Important	C	No	No	P	No	NA	No	NA	PhnP protein
SAW_01782	EF1836	Potentially Important	C	No	No	G; T	SP_0645 [ORTH]	Non-essential	No	NA	PTS system IIA component
SAW_01783	EF1837	Potentially Important	C	No	No	G	SP_0646 [ORTH]	Non-essential	No	NA	PTS system IIB component
SAW_01793	EF1849	Potentially Important	C	No	Variable region F	S	No	NA	No	NA	hypothetical protein
SAW_01799	EF1855	Potentially Important	C	No	Variable region F	X	No	NA	No	NA	transposase
SAW_01828	EF1882	Potentially Important	C	No	Variable region F	V	No	NA	No	NA	antirestriction protein ArdA
SAW_01835	EF1890	Potentially Important	C	No	Variable region F	D	No	NA	No	NA	FtsK/SpoIIIE family protein
SAW_01840	EF1894	Potentially Important	C	No	Variable region F	S	No	NA	No	NA	hypothetical protein
SAW_01863	EF1919	Potentially Important	C	No	No	E	SP_1464 [HOM]	Non-essential	SAOUHSC_01425 [HOM]	Domain Essential	acetyltransferase
SAW_01876	EF1934	Potentially Important	C	Yes	No	S	No	NA	No	NA	hypothetical protein
SAW_01878	EF1937	Potentially Important	C	No	No	J; O	SP_1082 [HOM]	Non-essential	SAOUHSC_00687 [HOM]	Non-essential	GNAT family acetyltransferase
SAW_01922	EF1988	Potentially Important	C	No	Prophage 4	S	No	NA	No	NA	hypothetical protein
SAW_01947	EF2011	Potentially Important	C	No	Prophage 4	S	No	NA	No	NA	hypothetical protein
SAW_01954	EF2018	Potentially Important	C	No	Prophage 4	S	No	NA	No	NA	hypothetical protein
SAW_01963	EF2027	Potentially Important	C	No	Prophage 4	S	No	NA	No	NA	hypothetical protein
SAW_01971	EF2037	Potentially Important	C	No	Prophage 4	X	No	NA	No	NA	phage regulatory protein%2C Rha family protein
SAW_01976	EF2042	Potentially Important	C	No	Prophage 4	S	No	NA	No	NA	hypothetical protein
SAW_01979	EF2044	Potentially Important	C	Yes	No	X	SP_2051 [HOM]	Non-essential	SAOUHSC_01640 [HOM]	Non-essential	competence protein
SAW_02010	EF2080	Potentially Important	C	Yes	No	P	SP_0149 [ORTH]	Non-essential	SAOUHSC_00426 [ORTH]	Non-essential	D-methionine transport system substrate-binding protein
SAW_02012	EF2082	Potentially Important	C	Yes	No	E	SP_0151 [ORTH]	Non-essential	SAOUHSC_00842 [HOM]	Non-essential	methionine import ATP-binding protein MetN 1
SAW_02019	EF2088	Potentially Important	C	No	Prophage 5	S	No	NA	No	NA	hypothetical protein
SAW_02023	EF2092	Potentially Important	C	No	Prophage 5	S	No	NA	No	NA	hypothetical protein
SAW_02025	EF2094	Potentially Important	C	No	Prophage 5	S	No	NA	No	NA	hypothetical protein
SAW_02028	EF2097	Potentially Important	C	No	Prophage 5	S	No	NA	No	NA	hypothetical protein
SAW_02032	EF2101	Potentially Important	C	No	Prophage 5	S	No	NA	No	NA	hypothetical protein
SAW_02035	EF2104	Potentially Important	C	No	Prophage 5	S	No	NA	No	NA	hypothetical protein
SAW_02040	EF2109	Potentially Important	C	No	Prophage 5	S	No	NA	No	NA	hypothetical protein
SAW_02043	EF2112	Potentially Important	C	No	Prophage 5	S	No	NA	No	NA	hypothetical protein
SAW_02049	EF2117	Potentially Important	C	No	Prophage 5	S	No	NA	No	NA	hypothetical protein
SAW_02053	EF2121	Potentially Important	C	No	Prophage 5	S	No	NA	No	NA	hypothetical protein
SAW_02055	EF2123	Potentially Important	C	No	Prophage 5	S	No	NA	No	NA	hypothetical protein
SAW_02073	EF2142	Potentially Important	C	No	Prophage 5	K	SP_1050 [HOM]	Non-essential	No	NA	cro/CI family transcriptional regulator
SAW_02078	EF2147	Potentially Important	C	No	No	S	No	NA	No	NA	hypothetical protein
SAW_02130	EF2203	Potentially Important	C	Yes	No	K	No	NA	No	NA	TetR family transcriptional regulator
SAW_02159	EF2230	Potentially Important	C	No	No	S	No	NA	No	NA	hypothetical protein
SAW_02162	EF2233	Potentially Important	C	Yes	No	G	SP_1682 [ORTH]	Non-essential	SAOUHSC_00177 [HOM]	Non-essential	ABC transporter permease
SAW_02183	EF2260	Potentially Important	C	No	Variable region I	S	No	NA	No	NA	hypothetical protein
SAW_02202	EF2281	Potentially Important	C	No	Variable region I	X	No	NA	No	NA	conjugative transposon membrane protein
SAW_02206	EF2336; EF1883	Potentially Important	C	No	Variable region I	S	No	NA	No	NA	hypothetical protein
SAW_02226	EF2357	Potentially Important	C	No	No	S	No	NA	SAOUHSC_00975 [ORTH]	Non-essential	oxidoreductase
SAW_02234	EF2367	Potentially Important	C	Yes	No	M; N	SP_0965 [HOM]	Non-essential	SAOUHSC_02979 [HOM]	Non-essential	N-acetylmuramoyl-L-alanine amidase
SAW_02235	EF2368	Potentially Important	C	No	No	S	No	NA	No	NA	hypothetical protein
SAW_02240	EF2373	Potentially Important	C	Yes	No	S	SP_1545 [HOM]	Non-essential	No	NA	peptidase propeptide and YPEB domain-containing protein
SAW_02250	EF2386	Potentially Important	C	No	No	S	No	NA	No	NA	hypothetical protein
SAW_02290	EF2432	Potentially Important	C	Yes	No	R	SP_1646 [ORTH]	Non-essential	SAOUHSC_01644 [ORTH]	Non-essential	metallo-beta-lactamase
SAW_02292	EF2434	Potentially Important	C	Yes	No	K	SP_1674 [HOM]	Non-essential	SAOUHSC_02589 [ORTH]	Non-essential	RpiR family phosphosugar-binding transcriptional regulator
SAW_02306	EF2448	Potentially Important	C	Yes	No	F	SP_0744 [ORTH]	Non-essential	SAOUHSC_01692 [ORTH]	Non-essential	ComE operon protein 2
SAW_02320	EF2462	Potentially Important	C	Yes	No	S	SP_1404 [ORTH]	Non-essential	SAOUHSC_01044 [ORTH]	Non-essential	hypothetical protein
SAW_02357	EF2498	Potentially Important	C	Yes	No	E	SP_0151 [HOM]	Non-essential	SAOUHSC_00842 [ORTH]	Non-essential	methionine import ATP-binding protein MetN 2
SAW_02729	EF2514	Potentially Important	C	No	Variable region K	S	No	NA	No	NA	hypothetical protein
SAW_02382	EF2562	Potentially Important	C	Yes	No	C	SP_1297 [HOM]	High Confidence Essential	SAOUHSC_02947 [HOM]	Non-essential	flavodoxin
SAW_02392	EF2572	Potentially Important	C	No	No	P	No	NA	No	NA	molybdenum transporter
SAW_02395	EF2575	Potentially Important	C	No	No	E	SP_2151 [ORTH]	Non-essential	SAOUHSC_01129 [ORTH]	Non-essential	carbamate kinase
SAW_02397	EF2578	Potentially Important	C	No	No	E	SP_2153 [HOM]	Non-essential	SAOUHSC_02244 [HOM]	Non-essential	peptidase
SAW_02442	EF2629	Potentially Important	C	No	No	S	No	NA	No	NA	hypothetical protein
SAW_02443	EF2630	Potentially Important	C	Yes	No	K; T	SP_1227 [HOM]	High Confidence Essential	SAOUHSC_00020 [HOM]	Domain Essential	transcriptional regulator
SAW_02474	EF2664	Potentially Important	C	Yes	No	G	SP_0984 [ORTH]	Non-essential	SAOUHSC_00359 [HOM]	Non-essential	phosphoglycerate mutase
SAW_02501	EF2692	Potentially Important	C	Yes	No	J	SP_1536 [ORTH]	Non-essential	SAOUHSC_00457 [ORTH]	Non-essential	methyltransferase
SAW_02506	EF2697	Potentially Important	C	Yes	No	R; Q	No	NA	SAOUHSC_01407 [HOM]	Non-essential	hypothetical protein
SAW_02526	EF2722	Potentially Important	C	Yes	No	E	SP_0105 [ORTH]	Non-essential	SAOUHSC_02839 [ORTH]	Non-essential	L-serine dehydratase%2C iron-sulfur-dependent%2C alpha subunit
SAW_02534	EF2731	Potentially Important	C	Yes	No	J	SP_2009 [HOM]	Non-essential	SAOUHSC_01328 [HOM]	Non-essential	50S ribosomal protein L33 2
SAW_02542	EF2740	Potentially Important	C	Yes	No	R	SP_0980 [ORTH]	Non-essential	SAOUHSC_01718 [ORTH]	Non-essential	O-methyltransferase
SAW_02589	EF2791	Potentially Important	C	Yes	No	H	SP_2095 [ORTH]	Non-essential	SAOUHSC_01650 [ORTH]	Non-essential	5-formyltetrahydrofolate cyclo-ligase
SAW_02598	EF2803	Potentially Important	C	No	Prophage 6	X	No	NA	No	NA	holin
SAW_02620	EF2825	Potentially Important	C	No	Prophage 6	X	No	NA	SAOUHSC_01540 [HOM]	Non-essential	phage endonuclease
SAW_02663	EF2870	Potentially Important	C	Yes	No	R	SP_1746 [ORTH]	Non-essential	SAOUHSC_01696 [ORTH]	Non-essential	HD domain-containing protein
SAW_02697	EF2906	Potentially Important	C	Yes	No	G	SP_1682 [HOM]	Non-essential	SAOUHSC_00177 [HOM]	Non-essential	ABC transporter permease
SAW_02701	EF2910	Potentially Important	C	Yes	No	P	SP_0079 [ORTH]	Non-essential	SAOUHSC_01034 [ORTH]	Non-essential	potassium uptake protein
SAW_02702	EF2911	Potentially Important	C	Yes	No	K; T	SP_0387 [ORTH]	Non-essential	SAOUHSC_02098 [ORTH]	Non-essential	LuxR family DNA-binding response regulator
SAW_02799	EF2946	Potentially Important	C	No	Prophage 7	S	No	NA	No	NA	hypothetical protein
SAW_02803	EF2949	Potentially Important	C	No	Prophage 7	S	No	NA	No	NA	hypothetical protein
SAW_02804	EF2950	Potentially Important	C	No	Prophage 7	S	No	NA	No	NA	hypothetical protein
SAW_02820	EF2965	Potentially Important	C	No	No	G	SP_2130 [HOM]	Non-essential	SAOUHSC_00311 [HOM]	Non-essential	PTS system ascorbate-specific IIB component
SAW_02846	EF2990	Potentially Important	C	Yes	No	P	No	NA	SAOUHSC_00035 [HOM]	Non-essential	rhodanese family protein
SAW_02847	EF2991	Potentially Important	C	Yes	No	K	No	NA	SAOUHSC_00034 [ORTH]	Non-essential	hypothetical protein
SAW_02860	EF3006	Potentially Important	C	No	No	S	No	NA	No	NA	hypothetical protein
SAW_02903	EF3052	Potentially Important	C	Yes	No	S	No	NA	No	NA	hypothetical protein
SAW_02950	EF3105	Potentially Important	C	No	No	S	No	NA	No	NA	hypothetical protein
SAW_03000	EF3158	Potentially Important	C	Yes	No	R; G	No	NA	SAOUHSC_02594 [HOM]	Non-essential	beta-phosphoglucomutase
SAW_03022	EF3182	Potentially Important	C	No	No	S	No	NA	No	NA	hypothetical protein
SAW_03048	EF3211	Potentially Important	C	Yes	No	G	SP_0323 [HOM]	Non-essential	No	NA	PTS system IIB component
SAW_03088	EF3259	Potentially Important	C	Yes	No	S	No	NA	No	NA	heptaprenyl diphosphate synthase
SAW_03110	EF3283	Potentially Important	C	Yes	No	K	SP_2195 [ORTH]	Non-essential	SAOUHSC_00502 [ORTH]	Non-essential	transcriptional regulator CtsR
SAW_00012	EF3300	Potentially Important	C	Yes	No	J	SP_1285 [ORTH]	Non-essential	SAOUHSC_03051 [ORTH]	Non-essential	ribosomal RNA small subunit methyltransferase G
SAW_00032	EF3320	Potentially Important	C	No	No	G	No	NA	No	NA	citrate (Pro-3S)-lyase%2C beta subunit
SAW_00035	EF3323	Potentially Important	C	No	No	S	No	NA	No	NA	hypothetical protein
SAW_00038	EF3326	Potentially Important	C	No	No	S	No	NA	No	NA	hypothetical protein
SAW_01589	NA	Potentially Important	C	No	No	E	No	NA	No	NA	eutA%3B ethanolamine utilization protein EutA%3B ethanolamine utilization protein EutA
SAW_00618	NA	Potentially Important	C	No	PAI	G	SP_0325 [HOM]	Non-essential	No	NA	PTS system IID component
SAW_01266	NA	Potentially Important	C	Yes	No	J	SP_1212 [ORTH]	Non-essential	SAOUHSC_01248 [ORTH]	Non-essential	tRNA pseudouridine(55) synthase
SAW_04028	NA	Potentially Important	C	Yes*	No	J	No	NA	No	NA	tRNA-Met
SAW_01786	NA	Potentially Important	C	No	No	S	No	NA	No	NA	hypothetical protein
SAW_02265	NA	Potentially Important	C	No	No	S	No	NA	SAOUHSC_03032 [HOM]	Non-essential	hypothetical protein
SAW_03062	NA	Potentially Important	C	No	No	S	No	NA	No	NA	hypothetical protein
SAW_00558	NA	Potentially Important	C	No	PAI	S	No	NA	No	NA	hypothetical protein
SAW_00559	NA	Potentially Important	C	No	PAI	S	No	NA	No	NA	hypothetical protein
SAW_01929	NA	Potentially Important	C	No	Prophage 4	S	No	NA	No	NA	hypothetical protein
SAW_01934	NA	Potentially Important	C	No	Prophage 4	S	No	NA	No	NA	hypothetical protein
SAW_02626	NA	Potentially Important	C	No	Prophage 6	S	No	NA	No	NA	hypothetical protein
SAW_01811	NA	Potentially Important	C	No	Variable region F	X	SP_0460 [HOM]	NA	No	NA	hypothetical protein
SAW_01802	NA	Potentially Important	C	No	Variable region F	X	SP_1485 [HOM]	NA	No	NA	ISEfa8%2C transposase (EC:2.7.7.-)
SAW_01807	NA	Potentially Important	C	No	Variable region F	X	No	NA	No	NA	transposase

## Sheet: b) All compared
Data Set S2b: Fitness gene tally by COG classification
Definition	All Critical	All Important	All Total	No phage Critical	No phage Important	No phage Total	Enterococcus critical	Enterococcus important	Total**
[J] Translation, ribosomal structure and biogenesis	119	38	157	119	38	157	8	5	13
[S] Function unknown	44	26	70	26	19	45	18	19	37
[L] Replication, recombination and repair	28	18	46	24	16	40	2	2	4
[M] Cell wall/membrane/envelope biogenesis	23	18	41	23	18	41	10	7	17
[K] Transcription	22	18	40	20	16	36	8	8	16
[G] Carbohydrate transport and metabolism	13	19	32	14	18	32	4	13	17
[I] Lipid transport and metabolism	22	6	28	22	6	28	0	0	0
[H] Coenzyme transport and metabolism	18	8	26	18	8	26	4	3	7
[F] Nucleotide transport and metabolism	10	15	25	10	15	25	1	5	6
[O] Posttranslational modification, protein turnover, chaperones	9	11	20	9	11	20	3	3	6
[D] Cell cycle control, cell division, chromosome partitioning	11	7	18	11	7	18	2	1	3
[C] Energy production and conversion	7	9	16	7	9	16	1	1	2
[E] Amino acid transport and metabolism	8	8	16	7	8	15	3	4	7
[P] Inorganic ion transport and metabolism	7	8	15	7	8	15	3	7	10
[R] General function prediction only	7	8	15	7	8	15	2	3	5
[T] Signal transduction mechanisms	6	9	15	6	9	15	0	6	6
[X] Phage-derived proteins, transposases and other mobilome components	7	8	15	1	3	4	1	3	4
[U] Intracellular trafficking, secretion, and vesicular transport	3	3	6	3	3	6	0	0	0
[V] Defense mechanisms	1	1	2	1	1	2	0	1	1
[Q] Secondary metabolites biosynthesis, transport and catabolism	0	1	1	0	1	1	0	0	0
Totals*	365	239	604	335	222	557	70	91	161
*Totals differ slightly from actual gene counts, as the result of assignment of some genes to multiple categories
**From Table 2c

## Sheet: c) Supported uniquely Entero
Data Set 2c: Genes of unique importance in E. faecalis MMH594
MMH594 Gene ID	V583 Gene ID	Fitness Call	Fitness Call Basis	> 80% Enterococcus Species (n=24)	Variable Region	COG Functional Family	S. pneumoniae ORTHOLOG or Possible Paralog	S. pneumoniae Fitness Call	S. aureus ORTH or Possible Paralog	S. aureus Fitness Call	Annotation
SAW_02427	EF2611	Important	AC	Yes	No	C	SP_1511 [HOM]	High Confidence Essential	SAOUHSC_02346 [HOM]	Non-essential	ATP synthase subunit delta
SAW_00960	EF0990	Critical	AC	Yes	No	D	SP_0335 [HOM]	High Confidence Essential	No	NA	cell division protein FtsL
SAW_00972	EF1002	Important	AC	Yes	No	D	SP_1661 [ORTH]	Non-essential	SAOUHSC_01158 [HOM]	High Confidence Essential	cell division protein DivIVA
SAW_00010	EF3298	Critical	AC	Yes	No	D	SP_2240 [ORTH]	Non-essential	SAOUHSC_00342 [ORTH]	Non-essential	ParB family chromosome partitioning protein
SAW_01520	EF1557	Critical	AC	Yes	No	E	SP_1555 [ORTH]	Non-essential	SAOUHSC_01397 [HOM]	Non-essential	4-hydroxy-tetrahydrodipicolinate reductase
SAW_01528	EF1565	Important	AC	Yes	No	E	SP_1373 [ORTH]	Non-essential	SAOUHSC_01364 [ORTH]	Non-essential	prephenate dehydrogenase
SAW_01531	EF1568	Important	AC	Yes	No	E	SP_1369 [ORTH]	Non-essential	SAOUHSC_02135 [ORTH]	Non-essential	prephenate dehydratase
SAW_01588	EF1629	Critical	AC	No	No	E	No	NA	No	NA	ethanolamine ammonia-lyase large subunit
SAW_02461	EF2650	Critical	AC	Yes	No	E	SP_1387 [ORTH]	Non-essential	SAOUHSC_01048 [ORTH]	Non-essential	spermidine/putrescine ABC transporter permease
SAW_02528	EF2724	Important	AC	Yes	No	E; G	SP_1865 [HOM]	Non-essential	SAOUHSC_02755 [HOM]	Non-essential	M42 family peptidase
SAW_00165	EF0173	Important	AC	Yes	No	F	SP_0842 [ORTH]	Non-essential	SAOUHSC_02377 [ORTH]	Non-essential	pyrimidine-nucleoside phosphorylase
SAW_00166	EF0174	Important	AC	Yes	No	F	SP_0843 [ORTH]	Non-essential	SAOUHSC_00100 [ORTH]	Non-essential	deoxyribose-phosphate aldolase
SAW_01675	EF1720	Important	AC	Yes	No	F	SP_1286 [ORTH]	Non-essential	SAOUHSC_01165 [ORTH]	Non-essential	uracil permease
SAW_01680	EF1725	Important	AC	Yes	No	F	SP_1229 [ORTH]	Non-essential	SAOUHSC_01845 [ORTH]	Non-essential	formate-tetrahydrofolate ligase
SAW_02376	EF2555	Critical	AC	Yes	No	F	SP_1018 [ORTH]	Non-essential	SAOUHSC_02360 [HOM]	Domain Essential	thymidine kinase
SAW_02481	EF2671	Important	AC	Yes	No	F; T	SP_1097 [ORTH]	Non-essential	SAOUHSC_00942 [ORTH]	Non-essential	hypothetical protein
SAW_00419	EF0433	Important	AC	No	No	G	SP_2167 [ORTH]	Non-essential	SAOUHSC_02808 [HOM]	Non-essential	rhamnulokinase
SAW_00438	EF0455	Important	AC	Yes	No	G	SP_0062 [HOM]	Non-essential	No	NA	PTS system IIC component
SAW_00439	EF0456	Important	AC	Yes	No	G	SP_0063 [HOM]	Non-essential	No	NA	PTS system IID component
SAW_00440	EF0457	Important	AC	Yes	No	G	SP_0061 [HOM]	Non-essential	No	NA	PTS system IIB component
SAW_00551	EF0552	Important	AC	Yes	PAI	G	SP_0062 [HOM]	Non-essential	No	NA	PTS system IIC component
SAW_00684	EF0693	Important	AC	Yes	No	G	SP_0876 [HOM]	Non-essential	SAOUHSC_00707 [HOM]	Non-essential	1-phosphofructokinase
SAW_00795	EF0815	Critical	AC	Yes	No	G	SP_0061 [HOM]	Non-essential	No	NA	PTS system IIAB component
SAW_00928	EF0957	Important	AC	Yes	No	G	No	NA	No	NA	maltose phosphorylase
SAW_01207	EF1232	Critical	AC	Yes	No	G	SP_1798 [ORTH]	Non-essential	SAOUHSC_00177 [HOM]	Non-essential	ABC transporter permease
SAW_02124	EF2197	Critical	AC	Yes	No	G	No	NA	SAOUHSC_03002 [HOM]	Non-essential	glycosyl transferase%2C group 2 family protein
SAW_02834	EF2978	Important	AC	Yes	No	G	SP_2162 [HOM]	Non-essential	No	NA	PTS system IIC component
SAW_02835	EF2979	Important	AC	Yes	No	G	SP_0061 [HOM]	Non-essential	No	NA	PTS system IIB component
SAW_02836	EF2980	Important	AC	No	No	G	SP_2164 [HOM]	Non-essential	No	NA	PTS system IIA component
SAW_02986	EF3142	Critical	AC	Yes	No	G	SP_0375 [HOM]	High Confidence Essential	SAOUHSC_01605 [HOM]	Domain Essential	6-phosphogluconate dehydrogenase (decarboxylating)
SAW_00224	EF0239	Critical	AC	Yes	No	H	SP_2219 [ORTH]	Non-essential	SAOUHSC_02481 [ORTH]	Non-essential	cobalt transporter
SAW_01365	EF1392	Critical	AC	No	No	H	No	NA	SAOUHSC_02543 [ORTH]	Non-essential	molybdenum cofactor biosynthesis protein C
SAW_01366	EF1393	Important	AC	No	No	H	SP_0768 [HOM]	Non-essential	SAOUHSC_02536 [ORTH]	Non-essential	molybdenum cofactor biosynthesis protein A
SAW_01368	EF1395	Important	AC	No	No	H	No	NA	SAOUHSC_02544 [HOM]	Non-essential	molybdenum cofactor biosynthesis family protein
SAW_01804	EF1859	Critical	AC	No	Variable region F	H	No	NA	SAOUHSC_02918 [ORTH]	Non-essential	pantothenate synthetase
SAW_02921	EF3072	Critical	AC	Yes	No	H	SP_0783 [ORTH]	Non-essential	SAOUHSC_02552 [HOM]	Non-essential	BioY family protein
SAW_00048	EF0003	Critical	AC	Yes	No	J	SP_2226 [HOM]	Likely Essential	SAOUHSC_00003 [HOM]	Non-essential	S4 domain-containing protein YaaA
SAW_00087	EF0046	Critical	AC	Yes	No	J	SP_0592 [ORTH]	Non-essential	SAOUHSC_00512 [ORTH]	Non-essential	mini-ribonuclease 3
SAW_00210	EF0225	Critical	AC	Yes	No	J	SP_0228 [HOM]	High Confidence Essential	SAOUHSC_02493 [HOM]	High Confidence Essential	50S ribosomal protein L30
SAW_00215	EF0230	Critical	AC	Yes	No	J	SP_0233 [HOM]	High Confidence Essential	SAOUHSC_02488 [HOM]	High Confidence Essential	50S ribosomal protein L36
SAW_01716	EF1764	Important	AC	Yes	No	J	SP_2206 [ORTH]	Non-essential	SAOUHSC_00767 [ORTH]	Non-essential	ribosomal subunit interface protein
SAW_02374	EF2553	Important	AC	Yes	No	J	SP_1021 [ORTH]	Non-essential	SAOUHSC_02358 [ORTH]	Non-essential	release factor glutamine methyltransferase
SAW_02479	EF2669	Critical	AC	Yes	No	J	SP_1099 [ORTH]	Non-essential	SAOUHSC_00944 [ORTH]	Non-essential	RluA family pseudouridine synthase (EC:5%2C-)%3B 23S rRNA/1915/1917 synthase [EC:5%2C23]
SAW_02961	EF3116	Critical	AC	Yes	No	J	SP_0441 [ORTH]	Non-essential	SAOUHSC_01191 [ORTH]	Non-essential	50S ribosomal protein L28
SAW_02967	EF3122	Important	AC	Yes	No	J	SP_1734 [ORTH]	Non-essential	SAOUHSC_01184 [ORTH]	Non-essential	ribosomal RNA small subunit methyltransferase B
SAW_00045	EF3333	Critical	AC	Yes	No	J	SP_1993 [HOM]	High Confidence Essential	SAOUHSC_03055 [HOM]	High Confidence Essential	50S ribosomal protein L34
SAW_04030	NA	Critical	AC	Yes*	PAI	J	No	NA	No	NA	tRNA-Met
SAW_04031	NA	Important	AC	Yes*	PAI	J	No	NA	No	NA	tRNA-Pseudo
SAW_02724	EF2934	Important	AC	Yes	No	J; H	SP_0881 [ORTH]	Non-essential	SAOUHSC_01824 [ORTH]	Non-essential	tRNA sulfurtransferase ThiI
SAW_00069	EF0027	Critical	AC	Yes	No	K	SP_1674 [HOM]	Non-essential	SAOUHSC_00160 [HOM]	Non-essential	phosphosugar-binding transcriptional regulator
SAW_00110	EF0073	Important	AC	No	No	K	No	NA	No	NA	cro/CI family transcriptional regulator
SAW_00130	EF0096	Critical	AC	No	No	K	No	NA	No	NA	hypothetical protein
SAW_00144	EF0110	Critical	AC	No	No	K	No	NA	SAOUHSC_01891 [HOM]	Non-essential	ArsR family transcriptional regulator
SAW_00598	EF0600	Important	AC	No	PAI	K	No	NA	No	NA	TetR family transcriptional regulator
SAW_00599	EF0601	Critical	AC	No	PAI	K	No	NA	No	NA	TetR family transcriptional regulator
SAW_00719	EF0731	Important	AC	Yes	No	K	SP_0387 [HOM]	Non-essential	SAOUHSC_01980 [HOM]	Non-essential	LuxR family transcriptional regulator
SAW_01288	EF1316	Important	AC	Yes	No	K	SP_1946 [HOM]	Non-essential	No	NA	cro/CI family transcriptional regulator
SAW_02518	EF2711	Important	AC	Yes	No	K	SP_1899 [ORTH]	Non-essential	SAOUHSC_00056 [HOM]	Non-essential	AraC family transcriptional regulator
SAW_02715	EF2925	Critical	AC	Yes	No	K	No	NA	SAOUHSC_00819 [ORTH]	Non-essential	cold shock-like protein CspLA
SAW_02887	EF3034	Critical	AC	Yes	No	K	SP_1446 [HOM]	Non-essential	SAOUHSC_01254 [HOM]	Non-essential	GntR family transcriptional regulator
SAW_03019	EF3179	Critical	AC	No	No	K	No	NA	No	NA	rsiV%3B ECF anti-sigma factor
SAW_00020	EF3309	Critical	AC	Yes	No	K	SP_0306 [HOM]	Non-essential	SAOUHSC_02401 [HOM]	Non-essential	transcriptional activator SrlM
SAW_00569	EF0571	Important	AC	Yes	PAI	K; T	SP_1227 [HOM]	High Confidence Essential	SAOUHSC_02315 [ORTH]	Non-essential	DNA-binding response regulator
SAW_01704	EF1752	Important	AC	Yes	No	K; T	SP_0910 [HOM]	Non-essential	No	NA	PspC domain-containing protein
SAW_02837	EF2981	Important	AC	Yes	No	K; T	No	NA	No	NA	sigma-54 dependent DNA-binding response regulator
SAW_00950	EF0980	Important	AC	Yes	No	L	SP_1206 [HOM]	Non-essential	SAOUHSC_01619 [HOM]	High Confidence Essential	exodeoxyribonuclease 7 small subunit
SAW_01238	EF1267	Critical	AC	Yes	No	L	SP_0403 [ORTH]	Non-essential	SAOUHSC_01095 [ORTH]	Non-essential	ribonuclease HIII
SAW_02498	EF2689	Important	AC	Yes	No	L	No	NA	No	NA	exonuclease SbcC
SAW_02562	EF2762	Critical	AC	Yes	No	L	SP_0936 [ORTH]	Non-essential	SAOUHSC_00442 [HOM]	High Confidence Essential	DNA polymerase III subunit delta'
SAW_02096	EF2165	Critical	AC	Yes	No	M	SP_1828 [ORTH]	Non-essential	SAOUHSC_00088 [ORTH]	Non-essential	NAD-dependent epimerase/dehydratase
SAW_02098	EF2167	Critical	AC	Yes	No	M	SP_1764 [HOM]	Non-essential	SAOUHSC_00228 [HOM]	Non-essential	glycosyl transferase%2C group 2 family protein
SAW_02102	EF2171	Critical	AC	Yes	No	M	SP_0358 [HOM]	NA	SAOUHSC_00088 [HOM]	Non-essential	epimerase/dehydratase
SAW_02106	EF2176	Critical	AC	Yes	No	M	SP_1764 [HOM]	Non-essential	SAOUHSC_00228 [HOM]	Non-essential	glycosyl transferase%2C group 2 family protein
SAW_02110	EF2180	Important	AC	Yes	No	M	SP_1764 [HOM]	Non-essential	SAOUHSC_00228 [HOM]	Non-essential	glycosyl transferase%2C group 2 family protein
SAW_02111	EF2181	Critical	AC	Yes	No	M	SP_1365 [HOM]	High Confidence Essential	SAOUHSC_00228 [HOM]	Non-essential	glycosyl transferase%2C group 2 family protein
SAW_02117	EF2190	Critical	AC	No	No	M	SP_1606 [HOM]	Non-essential	SAOUHSC_00713 [HOM]	Non-essential	glycosyl transferase%2C group 2 family protein
SAW_02118	EF2191	Critical	AC	Yes	No	M	SP_0103 [HOM]	Likely Essential	SAOUHSC_00127 [HOM]	Non-essential	dTDP-4-dehydrorhamnose reductase
SAW_02119	EF2192	Important	AC	Yes	No	M	SP_1607 [HOM]	High Confidence Essential	SAOUHSC_00088 [HOM]	Non-essential	dTDP-glucose 4%2C6-dehydratase
SAW_02120	EF2193	Critical	AC	Yes	No	M	No	NA	No	NA	dTDP-4-dehydrorhamnose 3%2C5-epimerase
SAW_02121	EF2194	Critical	AC	Yes	No	M	SP_2092 [HOM]	Likely Essential	SAOUHSC_02801 [HOM]	Domain Essential	glucose-1-phosphate thymidylyltransferase
SAW_02122	EF2195	Important	AC	Yes	No	M	SP_1764 [HOM]	Non-essential	SAOUHSC_00228 [HOM]	Non-essential	glycosyl transferase%2C group 2 family protein
SAW_02123	EF2196	Important	AC	Yes	No	M	No	NA	No	NA	glycosyl transferase%2C group 2 family protein
SAW_02469	EF2658	Important	AC	No	No	M	SP_0615 [ORTH]	Non-essential	SAOUHSC_01220 [HOM]	Non-essential	FemAB family protein
SAW_02912	EF3061	Critical	AC	Yes	No	M	SP_2217 [HOM]	High Confidence Essential	No	NA	rod shape-determining protein MreD
SAW_02112	EF2182	Important	AC	Yes	No	M; G	SP_0636 [HOM]	Non-essential	SAOUHSC_00641 [HOM]	High Confidence Essential	ABC transporter ATP-binding protein
SAW_02113	EF2183	Important	AC	Yes	No	M; G	No	NA	SAOUHSC_00642 [HOM]	Domain Essential	ABC transporter permease
SAW_00248	EF0266	Important	AC	Yes	No	O	SP_2188 [ORTH]	Non-essential	SAOUHSC_00487 [ORTH]	Non-essential	chaperonin
SAW_00456	EF0473	Critical	AC	Yes	No	O	SP_1178 [ORTH]	Non-essential	No	NA	ribonucleoside-diphosphate reductase 2%2CNrdH-redoxin
SAW_01281	EF1310	Important	AC	Yes	No	O	SP_0519 [ORTH]	Non-essential	SAOUHSC_01682 [ORTH]	Non-essential	chaperone DnaJ
SAW_02391	EF2571	Critical	AC	No	No	O	No	NA	No	NA	xanthine dehydrogenase accessory factor
SAW_02691	EF2899	Critical	AC	Yes	No	O	SP_1563 [ORTH]	Non-essential	SAOUHSC_02654 [ORTH]	Non-essential	ferredoxin-NADP reductase
SAW_03004	EF3164	Important	AC	Yes	No	O	SP_0660 [ORTH]	Non-essential	SAOUHSC_01431 [ORTH]	Non-essential	peptide methionine sulfoxide reductase MsrB
SAW_00098	EF0057	Important	AC	Yes	No	P	SP_2170 [ORTH]	Non-essential	SAOUHSC_01656 [ORTH]	Non-essential	ABC transporter permease
SAW_00457	EF0475	Important	AC	Yes	No	P	No	NA	No	NA	ferrous iron transporter A
SAW_00458	EF0476	Important	AC	Yes	No	P	No	NA	SAOUHSC_02864 [ORTH]	Non-essential	ferrous iron transporter B
SAW_01359	EF1386	Critical	AC	Yes	No	P	SP_1215 [ORTH]	Non-essential	SAOUHSC_02687 [ORTH]	Non-essential	formate/nitrite transporter
SAW_01486	EF1519	Critical	AC	Yes	No	P	SP_1623 [ORTH]	Non-essential	SAOUHSC_02873 [HOM]	Non-essential	cation transporter E1-E2 family ATPase
SAW_01679	EF1724	Important	AC	Yes	No	P	No	NA	No	NA	CBS domain-containing protein
SAW_01706	EF1754	Important	AC	Yes	No	P	SP_1395 [ORTH]	Non-essential	SAOUHSC_01384 [ORTH]	Non-essential	phosphate transport system regulatory protein PhoU
SAW_02933	EF3084	Important	AC	Yes	No	P	SP_1870 [ORTH]	Non-essential	SAOUHSC_00747 [ORTH]	Non-essential	iron compound ABC transporter permease
SAW_02934	EF3085	Important	AC	Yes	No	P	SP_1869 [ORTH]	Non-essential	SAOUHSC_00746 [ORTH]	Non-essential	iron compound ABC transporter permease
SAW_01072	EF1092	Important	AC	No	No	R	SP_0464 [HOM]	Non-essential	No	NA	cell wall surface anchor protein
SAW_01522	EF1559	Important	AC	No	No	R	No	NA	No	NA	hypothetical protein
SAW_00145	EF0111	Critical	AC	Yes	No	R; C	SP_0285 [HOM]	Non-essential	SAOUHSC_02445 [ORTH]	Non-essential	oxidoreductase%2C zinc-binding
SAW_02400	EF2581	Important	AC	No	No	R; E	No	NA	SAOUHSC_00436 [ORTH]	Non-essential	selenate reductase subunit YgfK
SAW_00222	EF0237	Critical	AC	Yes	No	R; P	SP_2221 [ORTH]	Non-essential	SAOUHSC_02483 [ORTH]	Non-essential	energy-coupling factor transporter ATP-binding protein EcfA1
SAW_00146	EF0112	Important	AC	No	No	S	No	NA	No	NA	hypothetical protein
SAW_00387	EF0397	Critical	AC	Yes	No	S	No	NA	No	NA	hypothetical protein
SAW_00459	EF0477	Critical	AC	No	No	S	No	NA	No	NA	hypothetical protein
SAW_00472	EF0489	Important	AC	No	PAI	S	No	NA	No	NA	hypothetical protein
SAW_00507	EF0519	Critical	AC	No	PAI	S	No	NA	No	NA	hypothetical protein
SAW_00587	EF0587	Critical	AC	No	PAI	S	No	NA	No	NA	hypothetical protein
SAW_00649	EF0658	Important	AC	No	No	S	No	NA	No	NA	hypothetical protein
SAW_00703	EF0714	Critical	AC	No	No	S	No	NA	No	NA	hypothetical protein
SAW_00849	EF0876	Important	AC	No	No	S	No	NA	No	NA	hypothetical protein
SAW_00857	EF0884	Critical	AC	No	No	S	No	NA	No	NA	hypothetical protein
SAW_00858	EF0885	Important	AC	No	No	S	No	NA	No	NA	hypothetical protein
SAW_00859	EF0886	Important	AC	No	No	S	No	NA	No	NA	hypothetical protein
SAW_01013	EF1043	Critical	AC	Yes	No	S	No	NA	No	NA	hypothetical protein
SAW_01070	EF1090	Important	AC	No	No	S	No	NA	No	NA	hypothetical protein
SAW_01171	EF1195	Important	AC	Yes	No	S	No	NA	No	NA	hypothetical protein
SAW_01367	EF1394	Important	AC	No	No	S	No	NA	No	NA	MOSC domain-containing protein
SAW_01534	EF1571	Critical	AC	No	No	S	No	NA	No	NA	hypothetical protein
SAW_01535	EF1572	Critical	AC	Yes	No	S	No	NA	No	NA	hypothetical protein
SAW_01536	EF1573	Critical	AC	No	No	S	No	NA	No	NA	hypothetical protein
SAW_01705	EF1753	Important	AC	Yes	No	S	No	NA	No	NA	hypothetical protein
SAW_01859	EF1915	Critical	AC	No	No	S	No	NA	No	NA	hypothetical protein
SAW_01896	EF1959	Important	AC	No	No	S	No	NA	No	NA	hypothetical protein
SAW_02097	EF2166	Important	AC	No	No	S	No	NA	No	NA	hypothetical protein
SAW_02108	EF2178	Important	AC	No	No	S	No	NA	No	NA	hypothetical protein
SAW_02109	EF2179	Important	AC	No	No	S	No	NA	No	NA	hypothetical protein
SAW_02114	EF2184	Important	AC	No	No	S	No	NA	No	NA	hypothetical protein
SAW_02420	EF2604	Critical	AC	Yes	No	S	No	NA	No	NA	hypothetical protein
SAW_02422	EF2606	Important	AC	Yes	No	S	No	NA	SAOUHSC_02338 [HOM]	Non-essential	hypothetical protein
SAW_02563	EF2763	Critical	AC	Yes	No	S	No	NA	SAOUHSC_00452 [ORTH]	Non-essential	hypothetical protein
SAW_02935	EF3086	Important	AC	Yes	No	S	SP_1127 [HOM]	Non-essential	No	NA	hypothetical protein
SAW_02988	EF3146	Critical	AC	No	No	S	No	NA	No	NA	hypothetical protein
SAW_03016	EF3176	Critical	AC	No	No	S	No	NA	No	NA	integral membrane protein
SAW_03061	EF3227	Critical	AC	No	No	S	No	NA	No	NA	hypothetical protein
SAW_00509	NA	Critical	AC	No	PAI	S	No	NA	No	NA	hypothetical protein
SAW_02760	NA	Critical	AC	No	Variable region K	S	No	NA	No	NA	hypothetical protein
SAW_03002	NA	Important	AC	No	No	S	No	NA	No	NA	hypothetical protein
SAW_02771	NA	Important	AC	No	Variable region K	S	SP_0143 [HOM]	Non-essential	No	NA	hypothetical protein
SAW_00568	EF0570	Important	AC	Yes	PAI	T	SP_1226 [HOM]	High Confidence Essential	SAOUHSC_02314 [ORTH]	Non-essential	sensor histidine kinase KdpD
SAW_00750	EF0766	Important	AC	Yes	No	T	SP_1566 [ORTH]	Non-essential	SAOUHSC_00787 [ORTH]	Non-essential	nucleotide-binding protein
SAW_02408	EF2590	Important	AC	Yes	No	V	SP_1448 [ORTH]	Non-essential	SAOUHSC_02736 [HOM]	Non-essential	beta-lactamase
SAW_00461	EF0480	Critical	AC	No	PAI	X	No	NA	No	NA	excisionase
SAW_00884	EF0913	Important	AC	Yes	No	X	No	NA	No	NA	IS605 OrfB family transposase
SAW_02200	EF2279	Important	AC	No	Variable region I	X	No	NA	No	NA	conjugative transposon protein
SAW_00508	NA	Important	AC	No	PAI	X	No	NA	No	NA	transposase
