# Supplementary material for: Genes Contributing to the Unique Biology and Intrinsic Antibiotic Resistance of Enterococcus faecalis
Source: mBio. 2020 Nov 24;11(6):e02962-20. doi: 10.1128/mBio.02962-20 (PMC7701990; doi:10.1128/mBio.02962-20)
Supplement: DATA SET S3 [file mBio.02962-20-sd003.xlsx]

## Sheet: Sheet1
Data Set S3. Clusters of fitness costly genes
Gene cluster	First-Last Gene	Length (kb)	Genes (Non-Coding Genes)	Fitness Costly Genes (Fitness Critical Genes)	% Core to E. faecalis (>95% of 74 STs)	% Core to Enterococcus (>80% of 24 species)	Description
1	EF3329 - EF0014	18.3	18	13 (11)	1	1	origin of replication (ori)
2	EF0197 - EF0240	27.4	42	36 (31)	1	0.95	ribosomal operon
3	EF0258 - EF0270	13.1	12 (2)	5 (2)	1	1	cell division FtsH, tRNA(Ile)-lysidine synthase, lysine-tRNA ligase
4	EF0305 - EF0328	11.5	25	19 (14)	0	0	genes near integrase/lysogeny control mechanisms in prophage 1
5	EF0469 - EF0482	10.4	14 (1)	8 (3)	0.62	0.54	ribonucleotide-diphosphate reductases and ferrous iron transporters
6	EF0719 - EF0732	15.2	13	7 (3)	1	1	DNA helicase, DNA ligase, Asn/Gln-tRNA amidotransferase subunits
7	EF0875 - EF0888	17.2	14	9 (4)	1	0.64	DNA polymerase, formamidopyrimidine-DNA glycosylase, dephospho-CoA kinase, transcriptional repressor, replication initation and membrane attachement protein DnaB, primosomal protein DnaI, and a few hypothetical proteins
8	EF0986 - EF1001	15.1	16	9 (8)	1	0.94	cell division machinery
9	EF1108 - EF1119	17.3	12	5 (2)	1	0.75	ATP-dependent helicase/deoxyribonuclease subunits and phenylalanine-tRNA ligase subunits
10	EF1716 - EF1730	12.1	14	7 (2)	1	1	Nucleotide transport and metabolism or biosynthesis
11	EF2164 - EF2203	39.8	36	27 (13)	0.81	0.61	enterococcal polysaccharide antigen (epa)
12	EF2387 - EF2413	19.8	22	13 (7)	1	0.95	translational and post-translational machinery + FeS cluster assembly
13	EF2601 - EF2618	13.9	17	11 (4)	1	1	ATP synthase subunits
14	EF2868 - EF2884	12.3	16	10 (8)	1	0.94	metabolism of fatty acids (e.g. acetyl-CoA carboxylase)
15	EF3109 - EF3124	16.3	16	11 (9)	1	1	phosphate acyltransferase, ATP-dependent DNA helicase RecG, stress protein, a few ribosomal proteins, thiamine pyrophosphokinase, ribulose-phosphate 3-epimerase, protein phosphatase 2C, and a methionyl-tRNA formyltransferase
16	EF3233 - EF3242	14.4	10	3 (2)	0.8	0.6	DNA-directed RNA polymerase subnits and a biotin-[acetyl-CoA-carboxylase] ligase
