# Supplementary material for: Genes Contributing to the Unique Biology and Intrinsic Antibiotic Resistance of Enterococcus faecalis
Source: mBio. 2020 Nov 24;11(6):e02962-20. doi: 10.1128/mBio.02962-20 (PMC7701990; doi:10.1128/mBio.02962-20)
Supplement: DATA SET S4 [file mBio.02962-20-sd004.xlsx]

## Sheet: TASmania on B594
MMH594 Gene	Toxin or Antitoxin	Best Evalue to Toxin/Antitoxin TASmania HMM	V583 Gene	Annotation	Variable Region or Plasmid	Gene Length (bp)	dVal	fitness call	Notes
SAW_00010	Antitoxin	2e-104	EF3298	ParB family chromosome partitioning protein	FALSE	890	0.00500842	fitness critical (statistical support)	Likely false positive
SAW_00082	Toxin	7.4e-150	EF0041	PilT domain-containing protein	FALSE	1145	1.40435	non-essential
SAW_00300	Antitoxin	1.6e-07	EF0306	cro/CI family transcriptional regulator	Prophage 1 (variable region B)	362	0	fitness critical (statistical support)
SAW_00371	Toxin	7.3e-40	EF0379	death-on-curing family protein	FALSE	419	1.84399	non-essential
SAW_00500	Antitoxin	2e-12	EF0512	DNA-damage-inducible protein J	PAI (variable region C)	266	0	potentially fitness costly
SAW_00501	Toxin	5.4e-31	EF0513	RelE/StbE family addiction module toxin	PAI (variable region C)	275	3.037	non-essential
SAW_00606	Antitoxin	2.3e-59	EF0607	ParB-like nuclease	PAI (variable region C)	533	0.401015	non-essential
SAW_00805	Toxin	2.3e-41	EF0826	PemK family transcriptional regulator	FALSE	341	5.15236	non-essential
SAW_00827	Toxin	2.1e-55	EF0850	PemK family transcriptional regulator	FALSE	377	0.247618	non-essential
SAW_00958	Antitoxin	6.5e-86	EF0988	protein MraZ	FALSE	431	0	fitness critical (orthology support)
SAW_01394	Antitoxin	5.8e-08	EF1422	cro/CI family transcriptional regulator	Prophage 3 (variable region E)	323	0.00111704	potentially fitness costly
SAW_01424	Antitoxin	1.5e-120	EF1452	adenine methyltransferase	Prophage 3 (variable region E)	1268	0.678964	non-essential
SAW_01832	Antitoxin	8e-173	EF1886	phage replication initiation protein	Putative Island (variable region F)	1184	0.170822	non-essential
SAW_01834	Toxin	2.4e-08	EF1889	zeta toxin family protein	Putative Island (variable region F)	440	1.25945	non-essential
SAW_01839	Antitoxin	4.5e-06	EF1893	hypothetical protein	Putative Island (variable region F)	344	0.244107	non-essential
SAW_02045	Antitoxin	3.7e-97	EF2114	adenine methyltransferase	Prophage 5 (variable region H)	1202	0.314797	non-essential
SAW_02073	Antitoxin	4.1e-08	EF2142	cro/CI family transcriptional regulator	Prophage 5 (variable region H)	359	0.0584909	potentially fitness costly
SAW_02208	Antitoxin	7.6e-170	EF2338	cro/CI family transcriptional regulator	Putative Island (variable region I)	1184	1.26219	non-essential
SAW_02214	Antitoxin	9.7e-06	EF2344	hypothetical protein	Putative Island (variable region I)	344	4.45323	non-essential
SAW_02221	Antitoxin	6.7e-10	EF2350	cro/CI family transcriptional regulator	Putative Island (variable region I)	929	0.296256	non-essential
SAW_02273	Toxin	3e-32	EF2414	PhoH-like protein	FALSE	974	0.99598	non-essential
SAW_02366	Antitoxin	4.7e-09	EF2508	cro/CI family transcriptional regulator	FALSE	551	2.40306	non-essential
SAW_02743	Antitoxin	7.7e-54	EF2528	cro/CI family transcriptional regulator	Integrated Plasmid (variable region K)	1283	0.920208	non-essential
SAW_03091	Toxin	7.4e-21	EF3262	PemK family transcriptional regulator	FALSE	365	3.49067	non-essential
SAW_03133	Toxin	1.7e-78	NA	pemK-like family protein mRNA interferase	Plasmid 2	341	NA	NA
SAW_03208	Antitoxin	4.4e-16	NA	hypothetical protein	Plasmid 1	182	NA	NA

## Sheet: Sheet8
gene		scaffold	start	stop	gene_length	trim	upstream	exon_only	observed_insertions	dval
SAW_003122	SAW_03178	scaffold4.2	418	2330	132	0.8	0	TRUE	192849	1.02273
SAW_003123	SAW_03179	scaffold4.2	2832	4843	123	0.8	0	TRUE	197584	1.12451
SAW_003121	SAW_03177	scaffold4.2	23	203	13	0.8	0	TRUE	23422.9	1.26129
SAW_003126	SAW_03182	scaffold4.2	8662	8859	11	0.8	0	TRUE	28148.3	1.79134
SAW_003127	SAW_03183	scaffold4.2	8927	9415	34	0.8	0	TRUE	58816.9	1.21099
SAW_003124	SAW_03258	scaffold4.2	6011	7559	51	0.8	0	TRUE	0	0
SAW_003125	SAW_03181	scaffold4.2	8087	8589	43	0.8	0	TRUE	133255	2.16936
SAW_003173	SAW_03164	scaffold4.2	46175	46455	24	0.8	0	TRUE	89593	2.61324
SAW_003128	SAW_03184	scaffold4.2	9663	10268	40	0.8	0	TRUE	23564.7	0.4124
SAW_003129	SAW_03185	scaffold4.2	10405	10773	24	0.8	0	TRUE	137503	4.01068
SAW_003188	SAW_03169	scaffold4.2	66052	66338	7	0.8	0	TRUE	291.619	0.0291632
SAW_003189	SAW_03170	scaffold4.2	66486	67173	36	0.8	0	TRUE	30157.1	0.586414
SAW_003178	SAW_03168	scaffold4.2	50010	50687	61	0.8	0	TRUE	250.281	0.0028722
SAW_003184	SAW_03141	scaffold4.2	57868	58113	16	0.8	0	TRUE	20811.5	0.910544
SAW_003185	SAW_03140	scaffold4.2	58421	60559	105	0.8	0	TRUE	143682	0.957919
SAW_003186	SAW_03139	scaffold4.2	61456	61725	19	0.8	0	TRUE	34672.6	1.27747
SAW_003187	SAW_03262	scaffold4.2	62454	65566	164	0.8	0	TRUE	352304	1.5038
SAW_003180	SAW_03145	scaffold4.2	52413	53347	98	0.8	0	TRUE	351706	2.5123
SAW_003181	SAW_03144	scaffold4.2	53653	54958	115	0.8	0	TRUE	430168	2.61853
SAW_003182	SAW_03143	scaffold4.2	55218	55985	88	0.8	0	TRUE	5577.08	0.0443651
SAW_003183	SAW_03142	scaffold4.2	56935	57221	25	0.8	0	TRUE	7756.72	0.217198
SAW_003172	SAW_03163	scaffold4.2	44947	46011	69	0.8	0	TRUE	44858.8	0.455109
SAW_003168	SAW_03159	scaffold4.2	43326	43557	16	0.8	0	TRUE	8657.27	0.378772
SAW_003157	SAW_03213	scaffold4.2	31190	31613	33	0.8	0	TRUE	51708.3	1.09689
SAW_003156	SAW_03212	scaffold4.2	30747	31092	35	0.8	0	TRUE	16188.9	0.323793
SAW_003155	SAW_03211	scaffold4.2	30109	30618	49	0.8	0	TRUE	14641.1	0.209168
SAW_003154	SAW_03210	scaffold4.2	28270	29684	109	0.8	0	TRUE	6694.11	0.0429916
SAW_003153	SAW_03209	scaffold4.2	27318	27872	64	0.8	0	TRUE	56060.1	0.613184
SAW_003152	SAW_03208	scaffold4.2	26874	27020	12	0.8	0	TRUE	3457.04	0.20167
SAW_003151	SAW_03207	scaffold4.2	26213	26740	38	0.8	0	TRUE	57111.2	1.0521
SAW_003150	SAW_03206	scaffold4.2	25895	26092	18	0.8	0	TRUE	25803.5	1.00351
SAW_003175	SAW_03165	scaffold4.2	48582	48951	38	0.8	0	TRUE	66528.8	1.22558
SAW_003174	SAW_03261	scaffold4.2	47297	48241	36	0.8	0	TRUE	0	0
SAW_003177	SAW_03167	scaffold4.2	49599	49896	25	0.8	0	TRUE	1.69503	4.7463e-05
SAW_003176	SAW_03166	scaffold4.2	49197	49429	20	0.8	0	TRUE	118577	4.15037
SAW_003171	SAW_03162	scaffold4.2	44115	44357	21	0.8	0	TRUE	15078.2	0.502628
SAW_003170	SAW_03161	scaffold4.2	43885	44052	11	0.8	0	TRUE	1258.54	0.0800922
SAW_003159	SAW_03215	scaffold4.2	34050	34484	55	0.8	0	TRUE	19620	0.249721
SAW_003158	SAW_03214	scaffold4.2	31926	33670	150	0.8	0	TRUE	275645	1.2864
SAW_003131	SAW_03187	scaffold4.2	11755	13218	101	0.8	0	TRUE	197840	1.37123
SAW_003130	SAW_03186	scaffold4.2	11135	11524	28	0.8	0	TRUE	68162.1	1.70413
SAW_003133	SAW_03189	scaffold4.2	15671	15886	12	0.8	0	TRUE	15896.9	0.92736
SAW_003132	SAW_03188	scaffold4.2	13668	15395	110	0.8	0	TRUE	262199	1.66861
SAW_003135	SAW_03191	scaffold4.2	16687	18036	101	0.8	0	TRUE	169135	1.17228
SAW_003134	SAW_03190	scaffold4.2	16197	16483	17	0.8	0	TRUE	15621	0.643248
SAW_003137	SAW_03193	scaffold4.2	19238	20313	89	0.8	0	TRUE	170824	1.34362
SAW_003136	SAW_03192	scaffold4.2	18272	18552	25	0.8	0	TRUE	13233.2	0.370546
SAW_003139	SAW_03195	scaffold4.2	21384	21856	34	0.8	0	TRUE	51093.6	1.05197
SAW_003138	SAW_03194	scaffold4.2	20524	21143	44	0.8	0	TRUE	122979	1.95656
SAW_003169	SAW_03160	scaffold4.2	43601	43781	16	0.8	0	TRUE	12747.2	0.557713
SAW_003193	SAW_03174	scaffold4.2	68970	69208	14	0.8	0	TRUE	16853.1	0.842691
SAW_003166	SAW_03260	scaffold4.2	40829	42257	133	0.8	0	TRUE	203127	1.06914
SAW_003191	SAW_03172	scaffold4.2	68262	68610	27	0.8	0	TRUE	14408.7	0.373575
SAW_003190	SAW_03171	scaffold4.2	67398	68110	45	0.8	0	TRUE	10688.7	0.166276
SAW_003195	SAW_03176	scaffold4.2	70066	70170	9	0.8	0	TRUE	1375.95	0.107023
SAW_003167	SAW_03158	scaffold4.2	42744	43222	38	0.8	0	TRUE	64082.7	1.18052
SAW_003179	SAW_03146	scaffold4.2	51344	52152	75	0.8	0	TRUE	25.3112	0.000236248
SAW_003192	SAW_03173	scaffold4.2	68722	68905	16	0.8	0	TRUE	41948.9	1.83534
SAW_003194	SAW_03175	scaffold4.2	69332	69972	51	0.8	0	TRUE	21213.7	0.291182
SAW_003140	SAW_03196	scaffold4.2	21956	22095	10	0.8	0	TRUE	17653.5	1.2358
SAW_003141	SAW_03197	scaffold4.2	22133	22282	13	0.8	0	TRUE	11549.2	0.621907
SAW_003142	SAW_03198	scaffold4.2	22351	22710	33	0.8	0	TRUE	72325.1	1.53424
SAW_003143	SAW_03199	scaffold4.2	23367	23551	17	0.8	0	TRUE	7.48109	0.000308058
SAW_003144	SAW_03200	scaffold4.2	23756	24083	27	0.8	0	TRUE	50369.4	1.30593
SAW_003145	SAW_03201	scaffold4.2	24234	24596	26	0.8	0	TRUE	37826.1	1.01844
SAW_003146	SAW_03202	scaffold4.2	24670	24792	11	0.8	0	TRUE	8619.83	0.548559
SAW_003147	SAW_03203	scaffold4.2	24865	25240	27	0.8	0	TRUE	20565	0.53319
SAW_003148	SAW_03204	scaffold4.2	25420	25548	12	0.8	0	TRUE	779.525	0.0454743
SAW_003149	SAW_03205	scaffold4.2	25625	25815	14	0.8	0	TRUE	14731.8	0.736624
SAW_003164	SAW_00477	scaffold4.2	39450	39963	51	0.8	0	TRUE	160783	2.20692
SAW_003165	SAW_00478	scaffold4.2	40060	40236	21	0.8	0	TRUE	18409.5	0.613679
SAW_003162	SAW_03218	scaffold4.2	37388	38429	115	0.8	0	TRUE	160288	0.975709
SAW_003163	SAW_03259	scaffold4.2	38614	39099	34	0.8	0	TRUE	27554.9	0.567331
SAW_003160	SAW_03216	scaffold4.2	34662	35123	57	0.8	0	TRUE	32467	0.398736
SAW_003161	SAW_03217	scaffold4.2	35422	36840	140	0.8	0	TRUE	21241.7	0.106213

## Sheet: Sheet9
gene		scaffold	start	stop	gene_length	trim	upstream	exon_only	observed_insertions	dval
SAW_003245	SAW_03149	scaffold4.3	43291	43382	12	0.8	0	TRUE	23304.6	1.4683
SAW_003209	SAW_03264	scaffold4.3	11566	12106	26	0.8	0	TRUE	6528.14	0.189833
SAW_003208	SAW_03220	scaffold4.3	11369	11463	10	0.8	0	TRUE	14771.7	1.11682
SAW_003207	SAW_03221	scaffold4.3	10948	11262	31	0.8	0	TRUE	51381.7	1.25315
SAW_003206	SAW_03222	scaffold4.3	10066	10801	97	0.8	0	TRUE	240461	1.87425
SAW_003205	SAW_03223	scaffold4.3	8421	9733	154	0.8	0	TRUE	187608	0.921056
SAW_003204	SAW_03224	scaffold4.3	7842	8214	50	0.8	0	TRUE	42753	0.646476
SAW_003203	SAW_03225	scaffold4.3	5888	7570	182	0.8	0	TRUE	112775	0.468485
SAW_003202	SAW_03270	scaffold4.3	4988	5532	5	0.8	0	TRUE	0	0
SAW_003201	SAW_03231	scaffold4.3	3650	4742	76	0.8	0	TRUE	172421	1.71527
SAW_003200	SAW_03232	scaffold4.3	2665	3404	43	0.8	0	TRUE	4327.26	0.0760852
SAW_003225	SAW_03270	scaffold4.3	27023	27567	5	0.8	0	TRUE	0	0
SAW_003224	SAW_03226	scaffold4.3	26649	26815	21	0.8	0	TRUE	24638.7	0.887062
SAW_003227	SAW_03127	scaffold4.3	28386	29067	49	0.8	0	TRUE	160786	2.4809
SAW_003226	SAW_03128	scaffold4.3	28089	28259	15	0.8	0	TRUE	80995.4	4.08248
SAW_003221	SAW_03267	scaffold4.3	25031	25571	6	0.8	0	TRUE	0	0
SAW_003220	SAW_03237	scaffold4.3	23918	24513	32	0.8	0	TRUE	39480.9	0.932809
SAW_003223	SAW_03227	scaffold4.3	26150	26539	33	0.8	0	TRUE	57490.4	1.31715
SAW_003222	SAW_03228	scaffold4.3	25712	26050	33	0.8	0	TRUE	83379.4	1.91029
SAW_003229	SAW_03125	scaffold4.3	29833	31028	76	0.8	0	TRUE	4505.38	0.0448202
SAW_003228	SAW_03126	scaffold4.3	29282	29520	17	0.8	0	TRUE	85819.9	3.81676
SAW_003247	SAW_03271	scaffold4.3	44904	45376	13	0.8	0	TRUE	6581.15	0.382749
SAW_003244	SAW_03150	scaffold4.3	42821	43012	12	0.8	0	TRUE	69593.4	4.38473
SAW_003218	SAW_03239	scaffold4.3	21580	22590	73	0.8	0	TRUE	141407	1.46454
SAW_003219	SAW_03238	scaffold4.3	23263	23587	24	0.8	0	TRUE	91977.4	2.89751
SAW_003210	SAW_03155	scaffold4.3	12693	13017	40	0.8	0	TRUE	13702	0.258987
SAW_003211	SAW_03156	scaffold4.3	13202	14353	147	0.8	0	TRUE	139049	0.715164
SAW_003212	SAW_03230	scaffold4.3	15136	15669	46	0.8	0	TRUE	69007.2	1.13421
SAW_003213	SAW_03267	scaffold4.3	16333	16873	8	0.8	0	TRUE	0	0
SAW_003214	SAW_03136	scaffold4.3	17237	17818	49	0.8	0	TRUE	85766	1.32335
SAW_003215	SAW_03135	scaffold4.3	18596	19194	73	0.8	0	TRUE	153179	1.58647
SAW_003216	SAW_03267	scaffold4.3	19685	20225	7	0.8	0	TRUE	0	0
SAW_003217	SAW_03240	scaffold4.3	20394	20873	38	0.8	0	TRUE	2394.56	0.0476428
SAW_003236	SAW_03132	scaffold4.3	36863	37047	16	0.8	0	TRUE	9121.47	0.431023
SAW_003237	SAW_03133	scaffold4.3	37104	37377	26	0.8	0	TRUE	10213.8	0.297008
SAW_003234	SAW_03130	scaffold4.3	35474	35932	25	0.8	0	TRUE	22293.4	0.674204
SAW_003235	SAW_03131	scaffold4.3	36065	36550	33	0.8	0	TRUE	17.3397	0.000397267
SAW_003197	SAW_03235	scaffold4.3	290	586	28	0.8	0	TRUE	2447.42	0.0660855
SAW_003196	SAW_03236	scaffold4.3	22	175	11	0.8	0	TRUE	3023.32	0.207801
SAW_003230	SAW_03124	scaffold4.3	31884	32647	55	0.8	0	TRUE	810.773	0.0111453
SAW_003231	SAW_03123	scaffold4.3	32741	32962	18	0.8	0	TRUE	34.5581	0.00145155
SAW_003246	SAW_03148	scaffold4.3	43471	44062	46	0.8	0	TRUE	163748	2.69137
SAW_003199	SAW_03233	scaffold4.3	1732	2478	52	0.8	0	TRUE	31517.9	0.458257
SAW_003198	SAW_03234	scaffold4.3	748	1525	67	0.8	0	TRUE	98681.7	1.11357
SAW_003238	SAW_03134	scaffold4.3	37572	37965	42	0.8	0	TRUE	82969.6	1.49357
SAW_003239	SAW_03270	scaffold4.3	38116	38660	5	0.8	0	TRUE	0	0
SAW_003243	SAW_03151	scaffold4.3	41061	42253	92	0.8	0	TRUE	10700.4	0.0879364
SAW_003242	SAW_03152	scaffold4.3	40412	40568	12	0.8	0	TRUE	12439.1	0.783724
SAW_003241	SAW_03153	scaffold4.3	39823	40318	38	0.8	0	TRUE	109100	2.17068
SAW_003240	SAW_03154	scaffold4.3	38880	39664	51	0.8	0	TRUE	67435.6	0.999711
SAW_003232	SAW_03270	scaffold4.3	33285	33829	5	0.8	0	TRUE	0	0
SAW_003233	SAW_03129	scaffold4.3	34121	34888	40	0.8	0	TRUE	72895.5	1.37783

## Sheet: Sheet 1
Data Set S4. TADB 2.0 TA system predictions
MMH594 ID	V583 ID	Toxin or Antitoxin	Annotation	Functional Validation	Variable Region	Gene Length	dVal	Fitness Call
SAW_00299	EF0305	Toxin	hypothetical protein		Prophage 1	677	1.19687	Nonessential
SAW_00300	EF0306	Antitoxin	cro/CI family transcriptional regulator		Prophage 1	362	0	Critical AC
SAW_00371	EF0379	Toxin	death-on-curing family protein		No	419	1.84399	Nonessential
SAW_00372	EF0380	Antitoxin	hypothetical protein		No	239	0.0437403	Potentially Important C
SAW_00500	EF0512	Antitoxin	DNA-damage-inducible protein J		PAI	266	0	Potentially Critical C
SAW_00501	EF0513	Toxin	RelE/StbE family addiction module toxin		PAI	275	3.037	Nonessential
SAW_01248	EF1276	Toxin	phage protein		Prophage 2	473	0.22919	Nonessential
SAW_01249	EF1277	Antitoxin	phage repressor		Prophage 2	482	0	Potentially Critical C
SAW_01393	EF1421	Toxin	hypothetical protein		Prophage 3	464	0.226939	Nonessential
SAW_01394	EF1422	Antitoxin	cro/CI family transcriptional regulator		Prophage 3	323	0.00111704	Potentially Critical C
SAW_01974	EF2040	Antitoxin	cro/CI family transcriptional regulator		Prophage 4	341	0	Potentially Critical C
SAW_01975	EF2041	Toxin	hypothetical protein		Prophage 4	641	0.302759	Nonessential
SAW_02073	EF2142	Antitoxin	cro/CI family transcriptional regulator		Prophage 5	359	0.0584909	Potentially Important C
SAW_02074	EF2143	Toxin	hypothetical protein		Prophage 5	467	1.90104	Nonessential
SAW_02749	EF2534	Antitoxin*	hypothetical protein		Variable region K	368	2.4862	Nonessential
SAW_02750	EF2535	Toxin*	nucleotidyltransferase		Variable region K	332	0.117572	Nonessential
SAW_02647	EF2852	Antitoxin	cro/CI family transcriptional regulator		Prophage 6	332	0	Potentially Critical C
SAW_02648	EF2853	Toxin	hypothetical protein	Analogous to super infection exclusion (Sie) toxin (29)	Prophage 6	344	2.49072	Nonessential
SAW_03090	EF3261	mazE	AbrB family transcriptional regulator	(28)	No	230	0.135073	Nonessential
SAW_03091	EF3262	mazF	PemK family transcriptional regulator	(28)	No	365	3.49067	Nonessential
SAW_XXXXX**	EF3263	txpA	txpA-ratA system	(28)	No	81	NA	NA
*Likely misassigned by TADB 2.0, see text.
** Not annotated in MMH594

## Sheet: Sheet2
B594 Gene ID	V583 Gene ID	Annotation	Gene Start Position	Gene Stop Position	Strand	Length	# mid-80 TA Sites	Proportion of mid-80 TA masked	Proportion of mid-80 TA sites saturated	Gene Centric Permutation p-value (FDR adjusted)	Gene Neighborhood Permutation p-value (FDR adjusted)	Modified Dval	Fitness Call	E. faecalis Clonal Outbreak ST Conservation (n=11)	E. faecalis Commensal ST Conservation (n=3)	E. faecium clade A1 Conservation (n=5)	E. faecium clade B Conservation (n=3)	E. faecalis ST Conservation (n=74)	Enterococcus Conservation (n=24)	Variable Region from McBride et al 2007	S. pneumoniae Ortholog/Homolog	S. pneumoniae Fitness Call (van Opjinen et al 2009)	S. aureus Ortholog/Homolog	S. aureus Fitness Call (Santiago et al 2015)	COG Functional Family	KEGG Pathways	KEGG Modules	KEGG Pathways (IDs)	KEGG Modules (IDs)
SAW_00046	EF0001	chromosomal replication initiator protein DnaA	59	1402	+	1343	57	0	0.0175439	0.00121869	4.40472e-05	0.00493964	fitness critical (statistical and orthology support)	100	100	100	100	100	100	FALSE	SP_0001 [RBH]	high confidence essential	SAOUHSC_00001 [RBH]	high confidence essential	L	Two-component system; Cell cycle - Caulobacter		P04112; P02020
SAW_00047	EF0002	DNA polymerase III%2C beta subunit	1604	2734	+	1130	61	0	0.0327869	0.000539305	4.40472e-05	0.000829269	fitness critical (statistical and orthology support)	100	100	100	100	100	100	FALSE	SP_0002 [RBH]	likely essential	SAOUHSC_00002 [RBH]	domain essential	L	Homologous recombination; DNA replication; Purine metabolism; Metabolic pathways; Pyrimidine metabolism; Mismatch repair	DNA polymerase III complex, bacteria	P03440; P01100; P03030; P00230; P00240; P03430	M00260
SAW_00048	EF0003	S4 domain-containing protein YaaA	3313	3558	+	245	12	0	0.0833333	0.288985	4.40472e-05	0.00630799	fitness critical (statistical support)	100	100	100	100	100	100	FALSE	SP_2226 [BLASTp]	likely essential	SAOUHSC_00003 [BLASTp]	non-essential	J
SAW_00049	EF0004	DNA replication and repair protein RecF	3545	4672	+	1127	52	0	0.0192308	0.000906658	4.40472e-05	0.00735096	fitness critical (statistical and orthology support)	100	100	100	100	100	100	FALSE	SP_2227 [RBH]	high confidence essential	SAOUHSC_00004 [RBH]	domain essential	L	Homologous recombination		P03440
SAW_00050	EF0005	DNA gyrase subunit B	4669	6618	+	1949	94	0	0.0425532	0.000539305	4.40472e-05	0.000738296	fitness critical (statistical and orthology support)	100	100	100	100	100	100	FALSE	SP_0806 [RBH]	high confidence essential	SAOUHSC_00005 [RBH]	high confidence essential	L
SAW_00051	EF0006	DNA gyrase subunit A	6674	9175	+	2501	123	0.00671141	0.0325203	0.000539305	4.40472e-05	0.0012838	fitness critical (statistical and orthology support)	100	100	100	100	100	100	FALSE	SP_1219 [RBH]	high confidence essential	SAOUHSC_00006 [RBH]	high confidence essential	L
SAW_00052	EF0007	30S ribosomal protein S6	9350	9652	+	302	17	0	0	0.0660553	4.40472e-05	0	fitness critical (statistical and orthology support)	100	100	100	100	100	100	FALSE	SP_1541 [RBH]	high confidence essential	SAOUHSC_00348 [RBH]	domain essential	J	Ribosome	Ribosome, bacteria	P03010	M00178
SAW_00053	EF0008	single-stranded DNA-binding protein	9697	10263	+	566	31	0	0.0645161	0.0435379	4.40472e-05	0.0183078	fitness impaired (statistical and orthology support)	100	100	100	100	100	100	FALSE	SP_1540 [RBH]	high confidence essential	SAOUHSC_00349 [RBH]	high confidence essential	L	Homologous recombination; DNA replication; Mismatch repair		P03030; P03440; P03430
SAW_00054	EF0009	30S ribosomal protein S18	10289	10528	+	239	19	0	0	0.0438334	4.40472e-05	0	fitness critical (statistical and orthology support)	100	100	100	100	100	100	FALSE	SP_1539 [RBH]	high confidence essential	SAOUHSC_00350 [RBH]	high confidence essential	J	Ribosome	Ribosome, bacteria	P03010	M00178
SAW_00055	EF0011	DHH family protein	10733	12709	+	1976	117	0.0254777	0.324786	1	NA	2.17251	non-essential	100	100	100	100	100	95.8333	FALSE	SP_2205 [RBH]	non-essential	SAOUHSC_00015 [RBH]	high confidence essential	T
SAW_00056	EF0012	50S ribosomal protein L9	12715	13167	+	452	20	0.037037	0.05	0.0484629	1	0.000278836	fitness critical (statistical and orthology support)	100	100	100	100	100	100	FALSE	SP_2204 [RBH]	non-essential	SAOUHSC_00017 [RBH]	high confidence essential	J	Ribosome	Ribosome, bacteria	P03010	M00178
SAW_00057	EF0013	replicative DNA helicase	13440	14807	+	1367	67	0.0337079	0.0895522	0.00121869	1	0.0113668	fitness impaired (statistical and orthology support)	100	100	100	100	100	100	FALSE	SP_2203 [RBH]	high confidence essential	SAOUHSC_00018 [RBH]	high confidence essential	L	DNA replication; Cell cycle - Caulobacter		P03030; P04112
SAW_00058	EF0014	adenylosuccinate synthetase	15044	16336	+	1292	75	0.0106383	0.253333	1	NA	3.18213	non-essential	100	100	100	100	100	100	FALSE	SP_0019 [RBH]	high confidence essential	SAOUHSC_00019 [RBH]	non-essential	F	Alanine, aspartate and glutamate metabolism; Purine metabolism; Metabolic pathways	Adenine ribonucleotide biosynthesis, IMP => ADP,ATP	P01100; P00250; P00230	M00049
SAW_00059	EF0016	DegV family protein	16461	17330	+	869	44	0.03125	0.363636	0.894524	NA	1.00082	non-essential	100	100	100	100	100	100	FALSE	SP_1557 [BLASTp]	non-essential	SAOUHSC_01433 [BLASTp]	non-essential	I
SAW_00060	EF0017	ABC transporter ATP-binding protein	17370	19001	-	1631	83	0.0190476	0.289157	0.906849	NA	1.17892	non-essential	100	100	100	100	100	100	FALSE	SP_2230 [RBH]	non-essential	SAOUHSC_01392 [RBH]	non-essential	R
SAW_00061	EF0018	sigma-54 factor interaction domain-containing protein	19254	22139	+	2885	143	0.00564972	0.41958	1	NA	6.80667	non-essential	100	100	100	100	100	100	FALSE	NA [BLASTp]	NA	NA [BLASTp]	NA	K; T
SAW_00062	EF0019	PTS system IIB component	22341	22853	+	512	15	0	0.533333	0.716724	NA	0.266653	non-essential	100	100	100	100	100	100	FALSE	SP_0284 [BLASTp]	non-essential	NA [BLASTp]	NA	G	Fructose and mannose metabolism; Metabolic pathways; Phosphotransferase system (PTS); Amino sugar and nucleotide sugar metabolism	PTS system, mannose-specific II component	P01100; P00051; P02060; P00520	M00276
SAW_00063	EF0020	PTS system mannose-specific IIAB component	23088	24080	+	992	45	0	0.555556	1	NA	6.74436	non-essential	100	100	100	100	100	100	FALSE	SP_0284 [RBH]	non-essential	NA [BLASTp]	NA	G	Fructose and mannose metabolism; Metabolic pathways; Phosphotransferase system (PTS); Amino sugar and nucleotide sugar metabolism	PTS system, mannose-specific II component	P01100; P00051; P02060; P00520	M00276
SAW_00064	EF0021	PTS system mannose-specific IIC component	24115	24918	+	803	47	0.016129	0.723404	1	NA	17.0254	non-essential	100	100	100	100	100	100	FALSE	SP_0283 [RBH]	non-essential	NA [BLASTp]	NA	G	Fructose and mannose metabolism; Metabolic pathways; Phosphotransferase system (PTS); Amino sugar and nucleotide sugar metabolism	PTS system, mannose-specific II component	P01100; P00051; P02060; P00520	M00276
SAW_00065	EF0022	PTS system mannose-specific IID component	24941	25852	+	911	53	0.0142857	0.584906	1	NA	14.3363	non-essential	100	100	100	100	100	100	FALSE	SP_0282 [RBH]	non-essential	NA [BLASTp]	NA	G	Fructose and mannose metabolism; Metabolic pathways; Phosphotransferase system (PTS); Amino sugar and nucleotide sugar metabolism	PTS system, mannose-specific II component	P01100; P00051; P02060; P00520	M00276
SAW_00066	EF0024	hypothetical protein	26014	26391	+	377	19	0	0.684211	1	NA	8.54279	non-essential	100	100	100	100	100	95.8333	FALSE	SP_0412 [BLASTp]	non-essential	NA [BLASTp]	NA	S
SAW_00067	EF0025	hypothetical protein	26639	27166	+	527	40	0	0.475	1	NA	2.14663	non-essential	100	100	100	100	100	79.1667	FALSE	NA [BLASTp]	NA	SAOUHSC_03035 [BLASTp]	non-essential
SAW_00068	EF0026	hypothetical protein	27213	27416	-	203	14	0.0526316	0.357143	0.967219	NA	1.06971	non-essential	100	100	100	100	100	25	FALSE	NA [BLASTp]	NA	NA [BLASTp]	NA
SAW_00069	EF0027	phosphosugar-binding transcriptional regulator	27614	28384	+	770	33	0.0222222	0.0606061	0.0121747	NA	0.00297954	fitness critical (statistical support)	100	100	100	100	100	100	FALSE	SP_1674 [BLASTp]	non-essential	SAOUHSC_00160 [BLASTp]	non-essential	K
SAW_00070	EF0028	PTS system%2C maltose and glucose-specific IIBC component	28533	30101	+	1568	87	0.00900901	0.298851	0.923097	NA	1.25462	non-essential	100	100	100	100	100	95.8333	FALSE	SP_1684 [BLASTp]	non-essential	SAOUHSC_00209 [BLASTp]	non-essential	G	Amino sugar and nucleotide sugar metabolism; Starch and sucrose metabolism; Phosphotransferase system (PTS); Glycolysis / Gluconeogenesis	PTS system, maltose/glucose-specific II component	P00010; P00500; P02060; P00520	M00266
SAW_00071	EF0029	aminotransferase%2C class II	30125	31330	+	1205	65	0.0126582	0.261538	0.684973	NA	0.720765	non-essential	100	100	100	100	100	100	FALSE	SP_1524 [BLASTp]	non-essential	SAOUHSC_00989 [BLASTp]	non-essential	R; E	Selenocompound metabolism; Metabolic pathways; Biosynthesis of secondary metabolites; Cysteine and methionine metabolism; Biosynthesis of amino acids		P00450; P01100; P01230; P00270; P01110
SAW_00072	EF0030	TdcF protein	31430	31810	+	380	18	0	0.5	1	NA	6.19931	non-essential	100	100	0	0	100	91.6667	FALSE	SP_1567 [RBH]	non-essential	SAOUHSC_00468 [RBH]	non-essential	V
SAW_00073	EF0031	phosphatidylglycerol lysyltransferase	32001	34592	+	2591	133	0.0114286	0.195489	0.71712	NA	0.94413	non-essential	100	100	100	100	100	91.6667	FALSE	NA [BLASTp]	NA	SAOUHSC_01359 [BLASTp]	non-essential	S	Two-component system; Staphylococcus aureus infection; Cationic antimicrobial peptide (CAMP) resistance	Cationic antimicrobial peptide (CAMP) resistance, lysyl-phosphatidylglycerol (L-PG) synthase MprF	P05150; P01503; P02020	M00726
SAW_00074	EF0032	ABC transporter permease	34629	37244	-	2615	158	0	0.360759	0.504539	NA	0.760517	non-essential	100	100	100	100	100	100	FALSE	SP_2231 [RBH]	non-essential	NA [BLASTp]	NA	S
SAW_00075	EF0034	hypothetical protein	37788	38297	-	509	20	0	0.55	1	NA	2.31258	non-essential	100	100	60	0	100	33.3333	FALSE	SP_0939 [RBH]	non-essential	NA [BLASTp]	NA	S
SAW_00076	EF0035	hypothetical protein	38305	38772	-	467	18	0	0.222222	0.665463	NA	0.25584	non-essential	100	100	0	0	100	29.1667	FALSE	NA [BLASTp]	NA	NA [BLASTp]	NA	R
SAW_00077	EF0036	transcriptional regulator	38849	39784	+	935	54	0.0151515	0.259259	0.551332	NA	0.491214	non-essential	100	100	0	0	100	58.3333	FALSE	NA [BLASTp]	NA	SAOUHSC_02585 [BLASTp]	non-essential	K
SAW_00078	EF0037	gamma-glutamyl phosphate reductase	39876	41123	-	1247	48	0.0289855	0.333333	1	NA	1.93629	non-essential	100	100	100	100	100	100	FALSE	SP_0932 [RBH]	non-essential	SAOUHSC_00113 [BLASTp]	non-essential	E	Carbapenem biosynthesis; Arginine and proline metabolism; Biosynthesis of antibiotics; Metabolic pathways; Biosynthesis of secondary metabolites; Biosynthesis of amino acids	Proline biosynthesis, glutamate => proline	P00332; P01100; P01130; P01230; P00330; P01110	M00015
SAW_00079	EF0038	glutamate 5-kinase	41116	41931	-	815	44	0.0185185	0.409091	0.796783	NA	0.760332	non-essential	100	100	100	100	100	100	FALSE	SP_0931 [RBH]	non-essential	NA [BLASTp]	NA	E	Arginine and proline metabolism; Biosynthesis of antibiotics; Metabolic pathways; Biosynthesis of amino acids; Carbapenem biosynthesis	Proline biosynthesis, glutamate => proline	P00332; P01100; P01130; P01230; P00330	M00015
SAW_00080	EF0039	dUTP pyrophosphatase	42257	42736	+	479	25	0	0.16	0.133451	NA	0.029217	potentially fitness costly	100	100	100	100	100	100	FALSE	SP_0021 [RBH]	non-essential	SAOUHSC_01552 [BLASTp]	non-essential	F; V	Drug metabolism - other enzymes; Metabolic pathways; Pyrimidine metabolism	Pyrimidine deoxyribonuleotide biosynthesis, CDP/CTP => dCDP/dCTP,dTDP/dTTP	P00983; P00240; P01100	M00053
SAW_00081	EF0040	DNA repair protein RadA	42815	44185	+	1370	67	0	0.38806	1	NA	2.23992	non-essential	100	100	100	100	100	100	FALSE	NA [BLASTp]	NA	SAOUHSC_00507 [RBH]	non-essential	O
SAW_00082	EF0041	PilT domain-containing protein	44286	45431	+	1145	67	0.0253165	0.358209	0.967219	NA	1.40435	non-essential	100	100	100	100	100	100	FALSE	NA [BLASTp]	NA	SAOUHSC_00508 [RBH]	non-essential	R
SAW_00083	EF0042	2-C-methyl-D-erythritol 2%2C4-cyclodiphosphate synthase	45450	45923	+	473	22	0	0.181818	0.900894	NA	0.837157	non-essential	100	100	0	0	100	20.8333	FALSE	NA [BLASTp]	NA	NA [BLASTp]	NA	I	Terpenoid backbone biosynthesis; Biosynthesis of antibiotics; Biosynthesis of secondary metabolites; Metabolic pathways	C5 isoprenoid biosynthesis, non-mevalonate pathway	P01100; P00900; P01110; P01130	M00096
SAW_00084	EF0043	glutamate-tRNA ligase	45976	47433	+	1457	65	0.0238095	0.0153846	0.000539305	4.40472e-05	0.00110256	fitness critical (statistical and orthology support)	100	100	100	100	100	100	FALSE	SP_2069 [RBH]	high confidence essential	SAOUHSC_00509 [RBH]	domain essential	J	Aminoacyl-tRNA biosynthesis; Metabolic pathways	Aminoacyl-tRNA biosynthesis, prokaryotes	P01100; P00970	M00360
SAW_00085	EF0044	serine O-acetyltransferase	47703	48242	+	539	15	0	0	0.105852	4.40472e-05	0	fitness critical (statistical and orthology support)	100	100	100	100	100	100	FALSE	SP_0589 [RBH]	non-essential	SAOUHSC_00510 [RBH]	high confidence essential	E	Biofilm formation - Vibrio cholerae; Microbial metabolism in diverse environments; Carbon metabolism; Metabolic pathways; Sulfur metabolism; Biosynthesis of secondary metabolites; Cysteine and methionine metabolism; Biosynthesis of amino acids	Cysteine biosynthesis, serine => cysteine	P01120; P01100; P00920; P05111; P01230; P01200; P00270; P01110	M00021
SAW_00086	EF0045	cysteine-tRNA ligase	48235	49647	+	1412	62	0	0.016129	0.000539305	4.40472e-05	0.000115725	fitness critical (statistical and orthology support)	100	100	100	100	100	100	FALSE	SP_0591 [RBH]	high confidence essential	SAOUHSC_00511 [RBH]	high confidence essential	J	Aminoacyl-tRNA biosynthesis	Aminoacyl-tRNA biosynthesis, prokaryotes; Aminoacyl-tRNA biosynthesis, eukaryotes	P00970	M00360; M00359
SAW_00087	EF0046	mini-ribonuclease 3	49644	50042	+	398	18	0.0416667	0.0555556	0.0595445	4.40472e-05	0.000110878	fitness critical (statistical support)	100	100	100	100	100	100	FALSE	SP_0592 [RBH]	non-essential	SAOUHSC_00512 [RBH]	non-essential	J
SAW_00088	EF0047	RNA methyltransferase%2C TrmH family%2C group 3	50032	50880	+	848	36	0	0.222222	0.386805	NA	0.236223	non-essential	100	100	100	100	100	100	FALSE	SP_1457 [RBH]	non-essential	SAOUHSC_00513 [RBH]	non-essential	J
SAW_00089	EF0048	hypothetical protein	50895	51425	+	530	15	0.0434783	0.533333	0.734632	NA	0.286784	non-essential	100	100	100	100	100	100	FALSE	NA [BLASTp]	NA	SAOUHSC_00514 [RBH]	non-essential	R
SAW_00090	EF0049	RNA polymerase sigma-70 factor	51511	52077	+	566	32	0.0243902	0.28125	0.544984	NA	0.317767	non-essential	100	100	100	100	100	100	FALSE	SP_2006 [BLASTp]	NA	SAOUHSC_00515 [BLASTp]	non-essential	K
SAW_00091	EF0050	veg like protein	52192	52437	+	245	11	0.0666667	0.363636	0.981739	NA	1.14892	non-essential	100	100	100	100	100	100	FALSE	SP_2202 [BLASTp]	high confidence essential	SAOUHSC_00465 [RBH]	non-essential	S
SAW_00092	EF0051	4-diphosphocytidyl-2-C-methyl-D-erythritol kinase	52618	53469	+	851	43	0	0.348837	0.700493	NA	0.603204	non-essential	100	100	100	100	100	100	FALSE	NA [BLASTp]	NA	SAOUHSC_00466 [RBH]	non-essential	I	Terpenoid backbone biosynthesis; Biosynthesis of antibiotics; Biosynthesis of secondary metabolites; Metabolic pathways	C5 isoprenoid biosynthesis, non-mevalonate pathway	P01100; P00900; P01110; P01130	M00096
SAW_00093	EF0052	hypothetical protein	53530	54156	-	626	57	0	0.368421	0.967219	NA	1.43564	non-essential	9.09091	0	0	0	4.05405	12.5	FALSE	NA [BLASTp]	NA	SAOUHSC_01577 [BLASTp]	non-essential
SAW_00094	EF0053	DNA polymerase III%2C epsilon subunit	54156	55025	-	869	67	0.0117647	0.41791	1	NA	3.99437	non-essential	100	100	60	100	100	79.1667	FALSE	SP_0993 [RBH]	non-essential	SAOUHSC_01241 [BLASTp]	high confidence essential	L	Homologous recombination; DNA replication; Purine metabolism; Metabolic pathways; Pyrimidine metabolism; Mismatch repair	DNA polymerase III complex, bacteria	P03440; P01100; P03030; P00230; P00240; P03430	M00260
SAW_00095	EF0054	hypothetical protein	55025	55435	-	410	36	0	0.5	0.98362	NA	1.55218	non-essential	9.09091	0	0	0	4.05405	4.16667	FALSE	NA [BLASTp]	NA	NA [BLASTp]	NA
SAW_00096	EF0055	zinc transport system substrate-binding protein	55754	56707	+	953	38	0	0.210526	0.614227	NA	0.459494	non-essential	100	100	100	100	100	100	FALSE	SP_2169 [BLASTp]	non-essential	SAOUHSC_02690 [BLASTp]	non-essential	P	ABC transporters	Zinc transport system	P02010	M00242
SAW_00097	EF0056	ABC transporter ATP-binding protein	56733	57425	+	692	27	0	0.037037	0.0211428	1	0.00152639	fitness critical (statistical and orthology support)	100	100	100	100	100	100	FALSE	SP_2171 [RBH]	high confidence essential	SAOUHSC_01657 [RBH]	non-essential	P	ABC transporters	Zinc transport system	P02010	M00242
SAW_00098	EF0057	ABC transporter permease	57587	58426	+	839	58	0	0.137931	0.00625594	1	0.0288504	fitness impaired (statistical support)	100	100	100	100	100	100	FALSE	SP_2170 [RBH]	non-essential	SAOUHSC_01656 [RBH]	non-essential	P	ABC transporters	Zinc transport system	P02010	M00242
SAW_00099	EF0058	pur operon repressor PurR	58570	59391	+	821	39	0	0.230769	0.841885	NA	0.858702	non-essential	100	100	100	100	100	100	FALSE	SP_1979 [RBH]	non-essential	SAOUHSC_00467 [RBH]	non-essential	F
SAW_00100	EF0059	GlmU protein	59602	60978	+	1376	61	0.0121951	0.0327869	0.00147199	NA	0.0159914	fitness impaired (statistical and orthology support)	100	100	100	100	100	100	FALSE	SP_0988 [RBH]	high confidence essential	SAOUHSC_00471 [RBH]	high confidence essential	M	Amino sugar and nucleotide sugar metabolism; Biosynthesis of antibiotics; Metabolic pathways	Nucleotide sugar biosynthesis, prokaryotes	P01100; P00520; P01130	M00362
SAW_00101	EF0062	5'-nucleotidase	61420	65361	+	3941	190	0.00421941	0.331579	1	NA	2.40916	non-essential	100	100	100	100	100	100	FALSE	NA [BLASTp]	NA	SAOUHSC_00025 [RBH]	non-essential	F; V
SAW_00102	EF0063	pheromone-binding protein	65497	67176	+	1679	87	0.0178571	0.37931	1	NA	2.09888	non-essential	100	100	100	100	100	95.8333	FALSE	SP_1891 [RBH]	non-essential	SAOUHSC_00927 [RBH]	non-essential	E	beta-Lactam resistance; Quorum sensing; ABC transporters	Oligopeptide transport system	P02010; P01501; P02024	M00439
SAW_00103	EF0064	hypothetical protein	67223	67447	-	224	11	0	0.454545	1	NA	1.59291	non-essential	100	100	100	100	100	100	FALSE	SP_1473 [BLASTp]	non-essential	SAOUHSC_01336 [BLASTp]	non-essential	S
SAW_00104	EF0065	luciferase	67462	68448	-	986	48	0	0.354167	1	NA	2.82736	non-essential	100	100	0	0	100	25	FALSE	SP_0267 [BLASTp]	non-essential	SAOUHSC_00304 [RBH]	non-essential	R; H
SAW_00105	EF0066	Holliday junction ATP-dependent DNA helicase RuvA	68667	69281	+	614	31	0.0227273	0	0.00568722	1	0	fitness critical (statistical and orthology support)	100	100	100	100	100	100	FALSE	SP_0179 [RBH]	high confidence essential	SAOUHSC_01751 [RBH]	domain essential	L	Homologous recombination		P03440
SAW_00106	EF0067	Holliday junction ATP-dependent DNA helicase RuvB	69294	70310	+	1016	40	0.0377358	0.05	0.00417062	1	0.00259766	fitness critical (statistical and orthology support)	100	100	100	100	100	100	FALSE	SP_0259 [RBH]	high confidence essential	SAOUHSC_01750 [RBH]	high confidence essential	L	Homologous recombination		P03440
SAW_00107	EF0068	hypothetical protein	70434	70862	-	428	30	0	0.233333	0.438944	NA	0.20398	non-essential	63.6364	33.3333	0	0	28.3784	4.16667	FALSE	NA [BLASTp]	NA	NA [BLASTp]	NA
SAW_00108	EF0069	N-acetylmannosamine-6-phosphate 2-epimerase	71084	71782	+	698	35	0.0227273	0.342857	0.53584	NA	0.317227	non-essential	100	100	100	100	100	83.3333	FALSE	SP_1330 [RBH]	non-essential	SAOUHSC_00298 [RBH]	non-essential	G	Amino sugar and nucleotide sugar metabolism		P00520
SAW_00109	EF0071	isomerase	71960	74299	+	2339	110	0.0136054	0.3	1	NA	2.28686	non-essential	100	100	0	0	100	8.33333	FALSE	NA [BLASTp]	NA	NA [BLASTp]	NA	G
SAW_00110	EF0073	cro/CI family transcriptional regulator	74846	75763	+	917	63	0	0.126984	0.0332657	NA	0.0794996	fitness impaired (statistical support)	100	100	0	0	100	16.6667	FALSE	NA [BLASTp]	NA	NA [BLASTp]	NA
SAW_00111	EF0074	crp/FNR family transcriptional regulator	75811	76464	-	653	38	0.0192308	0.131579	0.923325	NA	1.03688	non-essential	100	100	100	100	100	91.6667	FALSE	NA [BLASTp]	NA	NA [BLASTp]	NA	T
SAW_00112	EF0076	short chain dehydrogenase/reductase	76737	77630	+	893	31	0.0227273	0.322581	1	NA	3.09294	non-essential	100	100	100	100	100	100	FALSE	SP_0421 [BLASTp]	high confidence essential	SAOUHSC_02604 [RBH]	non-essential
SAW_00113	EF0077	hypothetical protein	77643	78215	+	572	19	0.0357143	0.263158	1	NA	1.98763	non-essential	100	100	100	100	100	75	FALSE	SP_1802 [BLASTp]	non-essential	NA [BLASTp]	NA
SAW_00114	EF0078	hypothetical protein	78228	78419	+	191	10	0	0.5	0.94418	NA	0.628043	non-essential	100	100	100	100	100	58.3333	FALSE	SP_1803 [BLASTp]	non-essential	NA [BLASTp]	NA	S
SAW_00115	EF0079	gls24 protein	78432	78944	+	512	23	0	0.521739	1	NA	2.29719	non-essential	100	100	100	100	100	87.5	FALSE	SP_1804 [RBH]	non-essential	SAOUHSC_02441 [RBH]	non-essential	S
SAW_00116	EF0080	gls24 protein	79003	79563	+	560	28	0.0277778	0.178571	0.71712	NA	0.44354	non-essential	100	100	100	100	100	87.5	FALSE	SP_1804 [RBH]	non-essential	SAOUHSC_02441 [RBH]	non-essential	S
SAW_00117	EF0081	transglycosylase associated protein	79587	79829	+	242	10	0	0.2	0.98362	NA	1.0477	non-essential	100	100	100	100	100	91.6667	FALSE	SP_1801 [BLASTp]	non-essential	SAOUHSC_00358 [BLASTp]	non-essential	R
SAW_00118	EF0082	major facilitator superfamily transporter	80196	81431	+	1235	80	0	0.375	1	NA	3.19051	non-essential	100	100	100	100	100	87.5	FALSE	SP_0972 [BLASTp]	non-essential	SAOUHSC_02531 [RBH]	non-essential
SAW_00119	EF0083	hypothetical protein	81452	81631	+	179	8	0	0.125	0.647001	NA	0.0291759	potentially fitness costly	100	100	0	0	100	16.6667	FALSE	NA [BLASTp]	NA	NA [BLASTp]	NA
SAW_00120	EF0084	hypothetical protein	81787	82170	-	383	27	0	0.259259	0.970223	NA	1.22873	non-essential	100	100	0	0	100	4.16667	FALSE	NA [BLASTp]	NA	NA [BLASTp]	NA
SAW_00121	EF0085	hypothetical protein	82167	83270	-	1103	54	0	0.277778	0.71262	NA	0.640443	non-essential	100	100	100	0	100	41.6667	FALSE	SP_1800 [BLASTp]	non-essential	NA [BLASTp]	NA
SAW_00122	EF0086	hypothetical protein	83264	84751	-	1487	96	0.015748	0.166667	0.466256	NA	0.544413	non-essential	100	100	0	0	100	8.33333	FALSE	NA [BLASTp]	NA	NA [BLASTp]	NA
SAW_00123	EF0089	LPXTG-domain-containing protein cell wall anchor protein	85461	91559	+	6098	290	0.00287356	0.227586	0.90283	NA	1.18848	non-essential	100	100	100	100	100	87.5	FALSE	SP_0464 [BLASTp]	non-essential	NA [BLASTp]	NA	S
SAW_00124	EF0090	diacylglycerol kinase catalytic subunit	91978	92892	+	914	38	0	0.342105	1	NA	2.03421	non-essential	100	100	100	100	100	100	FALSE	SP_1045 [BLASTp]	non-essential	SAOUHSC_02114 [BLASTp]	high confidence essential	R; I
SAW_00125	EF0091	mga helix-turn-helix domain-containing protein	92974	94479	+	1505	87	0.00892857	0.402299	1	NA	3.16435	non-essential	100	100	100	100	100	66.6667	FALSE	NA [BLASTp]	NA	NA [BLASTp]	NA
SAW_00126	EF0092	hypothetical protein	94815	95054	+	239	16	0	0.375	0.815841	NA	0.431922	non-essential	100	100	0	0	100	4.16667	FALSE	NA [BLASTp]	NA	NA [BLASTp]	NA
SAW_03241	EF0093	cell wall surface anchor protein	95069	98236	+	3167	176	0.0138889	0.323864	0.943212	NA	1.31633	non-essential	100	100	0	0	100	12.5	FALSE	NA [BLASTp]	NA	NA [BLASTp]	NA
SAW_00128	EF0094	formate/nitrite transporter	98413	99174	+	761	38	0	0.315789	0.967219	NA	1.32531	non-essential	100	100	0	33.3333	100	62.5	FALSE	SP_1215 [BLASTp]	non-essential	SAOUHSC_02687 [BLASTp]	non-essential	P
SAW_00129	EF0095	lipoprotein	99330	100115	+	785	31	0.0227273	0.354839	1	NA	3.07443	non-essential	100	100	0	0	100	4.16667	FALSE	NA [BLASTp]	NA	NA [BLASTp]	NA
SAW_00130	EF0096	hypothetical protein	100174	100854	-	680	42	0	0.047619	0.00223426	NA	0.00114474	fitness critical (statistical support)	100	100	0	0	100	20.8333	FALSE	NA [BLASTp]	NA	NA [BLASTp]	NA	K
SAW_00131	EF0097	regulatory protein PfoR	101111	102217	+	1106	64	0	0.1875	0.0888871	NA	0.151006	non-essential	100	100	0	0	100	4.16667	FALSE	NA [BLASTp]	NA	SAOUHSC_02841 [RBH]	non-essential	G
SAW_00132	EF0098	L-serine dehydratase%2C iron-sulfur-dependent%2C beta subunit	102192	102899	+	707	36	0	0.222222	0.767831	NA	0.663289	non-essential	100	100	100	100	100	100	FALSE	SP_0106 [RBH]	non-essential	SAOUHSC_02840 [RBH]	non-essential	E	Biosynthesis of antibiotics; Carbon metabolism; Glycine, serine and threonine metabolism; Metabolic pathways; Biosynthesis of secondary metabolites; Cysteine and methionine metabolism; Biosynthesis of amino acids		P01100; P00260; P01130; P01230; P01200; P00270; P01110
SAW_00133	EF0099	L-serine dehydratase%2C iron-sulfur-dependent%2C alpha subunit	102914	103807	+	893	34	0.0232558	0.176471	0.550497	NA	0.342891	non-essential	100	100	100	100	100	100	FALSE	SP_0105 [RBH]	non-essential	SAOUHSC_02839 [RBH]	non-essential	E	Biosynthesis of antibiotics; Carbon metabolism; Glycine, serine and threonine metabolism; Metabolic pathways; Biosynthesis of secondary metabolites; Cysteine and methionine metabolism; Biosynthesis of amino acids		P01100; P00260; P01130; P01230; P01200; P00270; P01110
SAW_00134	EF0100	serine-tRNA ligase 1	103834	105105	+	1271	63	0.0125	0.31746	0.981739	NA	1.55073	non-essential	100	100	100	100	100	100	FALSE	SP_0411 [RBH]	high confidence essential	SAOUHSC_00009 [RBH]	high confidence essential	J	Aminoacyl-tRNA biosynthesis	Aminoacyl-tRNA biosynthesis, prokaryotes; Aminoacyl-tRNA biosynthesis, eukaryotes	P00970	M00360; M00359
SAW_00135	EF0101	alpha/beta fold family hydrolase	105142	106056	-	914	37	0.0416667	0.216216	1	NA	3.18729	non-essential	100	100	0	0	100	79.1667	FALSE	NA [BLASTp]	NA	SAOUHSC_01279 [RBH]	non-essential	I
SAW_00136	EF0102	arginine repressor	106223	106702	-	479	27	0	0.296296	0.835199	NA	0.723611	non-essential	100	100	100	100	100	100	FALSE	SP_0893 [RBH]	non-essential	SAOUHSC_01617 [RBH]	non-essential	K
SAW_00137	EF0103	arginine repressor	106936	107433	+	497	20	0.037037	0.35	0.99658	NA	1.5317	non-essential	100	100	100	100	100	100	FALSE	SP_0893 [BLASTp]	non-essential	SAOUHSC_01617 [BLASTp]	non-essential	K
SAW_00138	EF0104	arginine deiminase	107730	108956	+	1226	61	0	0.327869	0.250806	NA	0.283107	non-essential	100	100	100	100	100	62.5	FALSE	SP_2148 [RBH]	non-essential	SAOUHSC_02969 [RBH]	non-essential	E	Arginine biosynthesis; Biosynthesis of antibiotics; Biosynthesis of secondary metabolites; Metabolic pathways		P01100; P00220; P01110; P01130
SAW_00139	EF0105	ornithine carbamoyltransferase%2C catabolic	108986	110005	+	1019	53	0	0.339623	0.70124	NA	0.687442	non-essential	100	100	100	100	100	100	FALSE	SP_2150 [RBH]	non-essential	SAOUHSC_02968 [RBH]	non-essential	E	Arginine biosynthesis; Biosynthesis of antibiotics; Metabolic pathways; Biosynthesis of secondary metabolites; Biosynthesis of amino acids	Urea cycle	P00220; P01100; P01130; P01230; P01110	M00029
SAW_00140	EF0106	carbamate kinase 1	110111	111043	+	932	47	0	0.212766	0.613899	NA	0.531826	non-essential	100	100	100	100	100	79.1667	FALSE	SP_2151 [RBH]	non-essential	SAOUHSC_02965 [RBH]	non-essential	E	Microbial metabolism in diverse environments; Arginine biosynthesis; Purine metabolism; Carbon metabolism; Metabolic pathways; Nitrogen metabolism		P00220; P01120; P01100; P00230; P00910; P01200
SAW_00141	EF0107	crp/FNR family transcriptional regulator	111068	111760	+	692	27	0	0.259259	0.301364	NA	0.115822	non-essential	100	100	100	100	100	58.3333	FALSE	NA [BLASTp]	NA	SAOUHSC_02964 [BLASTp]	non-essential	T
SAW_00142	EF0108	C4-dicarboxylate transporter	111808	113259	+	1451	78	0.0196078	0.269231	1	NA	2.01756	non-essential	100	100	100	100	100	70.8333	FALSE	SP_2152 [RBH]	non-essential	SAOUHSC_01130 [RBH]	non-essential	R
SAW_00143	EF0109	ThiJ/PfpI family protein	113350	114030	-	680	33	0	0.242424	0.844571	NA	0.81127	non-essential	100	100	100	100	100	33.3333	FALSE	NA [BLASTp]	NA	SAOUHSC_00533 [BLASTp]	non-essential	R
SAW_00144	EF0110	ArsR family transcriptional regulator	114027	114362	-	335	14	0	0.0714286	0.187794	4.40472e-05	0.00129276	fitness critical (statistical support)	100	100	0	66.6667	100	41.6667	FALSE	NA [BLASTp]	NA	SAOUHSC_01891 [BLASTp]	non-essential
SAW_00145	EF0111	oxidoreductase%2C zinc-binding	114542	115564	+	1022	47	0.0169492	0	0.000539305	4.40472e-05	0	fitness critical (statistical support)	100	100	100	100	100	91.6667	FALSE	SP_0285 [BLASTp]	non-essential	SAOUHSC_02445 [RBH]	non-essential	R; C	Fatty acid degradation; Microbial metabolism in diverse environments; Retinol metabolism; Drug metabolism - cytochrome P450; Glycolysis / Gluconeogenesis; Metabolism of xenobiotics by cytochrome P450; Degradation of aromatic compounds; Biosynthesis of secondary metabolites; Biosynthesis of antibiotics; Metabolic pathways; Chloroalkane and chloroalkene degradation; Tyrosine metabolism; Naphthalene…		P00626; P01130; P01220; P01120; P00071; P00982; P00010; P01100; P00625; P00980; P00350; P00830; P01110
SAW_00146	EF0112	hypothetical protein	115687	116490	+	803	69	0	0.0869565	0.0201189	4.40472e-05	0.0826714	fitness impaired (statistical support)	9.09091	33.3333	0	0	4.05405	4.16667	FALSE	NA [BLASTp]	NA	NA [BLASTp]	NA
SAW_00147	EF0113	hypothetical protein	116483	117298	+	815	74	0	0.324324	1	NA	2.04099	non-essential	9.09091	33.3333	0	0	4.05405	4.16667	FALSE	NA [BLASTp]	NA	NA [BLASTp]	NA
SAW_00148	EF0114	hexosaminidase	117534	120041	+	2507	127	0.00628931	0.330709	1	NA	1.90725	non-essential	100	100	0	0	100	62.5	FALSE	SP_0057 [RBH]	non-essential	NA [BLASTp]	NA	G	Amino sugar and nucleotide sugar metabolism; Glycosphingolipid biosynthesis - globo and isoglobo series; Other glycan degradation; Lysosome; Glycosaminoglycan degradation; Metabolic pathways; Glycosphingolipid biosynthesis - ganglio series; Various types of N-glycan biosynthesis	Keratan sulfate degradation	P00603; P00513; P00520; P01100; P00511; P04142; P00604; P00531	M00079
SAW_00149	EF0115	endoribonuclease L-PSP	120326	121594	+	1268	51	0	0.372549	1	NA	2.07506	non-essential	100	100	0	0	100	87.5	FALSE	SP_1567 [BLASTp]	non-essential	SAOUHSC_00468 [BLASTp]	non-essential	V
SAW_00150	EF0116	hypothetical protein	121644	122087	-	443	11	0	0.272727	1	NA	4.89452	non-essential	100	100	0	0	100	37.5	FALSE	NA [BLASTp]	NA	SAOUHSC_00316 [RBH]	non-essential	S
SAW_00151	EF0117	GntR family transcriptional regulator	122084	123496	-	1412	70	0.0222222	0.4	0.96079	NA	1.2433	non-essential	100	100	100	100	100	100	FALSE	SP_1393 [BLASTp]	non-essential	SAOUHSC_00497 [BLASTp]	non-essential	K; E
SAW_00152	EF0118	ornithine cyclodeaminase	123594	124559	+	965	37	0.0217391	0.405405	0.971711	NA	1.27842	non-essential	100	100	100	33.3333	91.8919	45.8333	FALSE	NA [BLASTp]	NA	SAOUHSC_00076 [RBH]	non-essential	E	Arginine and proline metabolism; Biosynthesis of antibiotics; Biosynthesis of secondary metabolites; Biosynthesis of amino acids		P01230; P00330; P01110; P01130
SAW_00153	EF0119	PhzF family phenazine biosynthesis protein	124561	125349	+	788	34	0	0.323529	0.967219	NA	1.14326	non-essential	100	100	100	33.3333	100	45.8333	FALSE	NA [BLASTp]	NA	NA [BLASTp]	NA	R
SAW_00154	EF0120	ATP:cob(I)alamin adenosyltransferase	125397	125942	-	545	28	0	0.25	0.75618	NA	0.453414	non-essential	100	100	0	0	100	12.5	FALSE	NA [BLASTp]	NA	NA [BLASTp]	NA
SAW_00155	EF0122	hypothetical protein	126109	126486	-	377	29	0	0.448276	1	NA	1.65594	non-essential	63.6364	66.6667	0	0	40.5405	8.33333	FALSE	NA [BLASTp]	NA	NA [BLASTp]	NA
SAW_00156	EF0123	hypothetical protein	126496	128847	-	2351	123	0.0496894	0.308943	1	NA	1.44664	non-essential	63.6364	66.6667	0	100	51.3514	29.1667	FALSE	NA [BLASTp]	NA	NA [BLASTp]	NA	G
SAW_00157	EF0124	hypothetical protein	128950	129234	-	284	13	0	0.0769231	0.473703	NA	0.0366522	potentially fitness costly	45.4545	100	0	0	74.3243	4.16667	FALSE	NA [BLASTp]	NA	NA [BLASTp]	NA
SAW_00158	EF0126	hypothetical protein	129606	130223	+	617	46	0.0166667	0.304348	0.894524	NA	0.808097	non-essential	45.4545	33.3333	0	33.3333	16.2162	4.16667	FALSE	NA [BLASTp]	NA	NA [BLASTp]	NA
SAW_00159	EF0167	GMP synthase [glutamine-hydrolyzing]	130305	131867	-	1562	73	0.0210526	0.0684932	0.000539305	1	0.00213507	fitness critical (statistical and orthology support)	100	100	100	100	100	100	FALSE	SP_1445 [RBH]	high confidence essential	SAOUHSC_00375 [RBH]	high confidence essential	F	Drug metabolism - other enzymes; Purine metabolism; Metabolic pathways	Guanine ribonucleotide biosynthesis IMP => GDP,GTP	P00983; P01100; P00230	M00050
SAW_00160	EF0168	pantothenate kinase	132179	133102	-	923	53	0.0149254	0.0566038	0.000539305	1	0.000421466	fitness critical (statistical and orthology support)	100	100	100	100	100	100	FALSE	SP_0839 [RBH]	high confidence essential	NA [BLASTp]	NA	H	Pantothenate and CoA biosynthesis; Metabolic pathways	Coenzyme A biosynthesis, pantothenate => CoA	P01100; P00770	M00120
SAW_00161	EF0169	lipase/acylhydrolase	133257	133844	+	587	28	0	0.357143	1	NA	2.16288	non-essential	100	100	0	0	100	58.3333	FALSE	NA [BLASTp]	NA	NA [BLASTp]	NA	E
SAW_00162	EF0170	16S rRNA (-N2)-methyltransferase	133859	134467	+	608	20	0.0909091	0.05	0.486457	NA	0.113896	non-essential	100	100	100	100	100	100	FALSE	SP_0841 [RBH]	non-essential	SAOUHSC_00523 [RBH]	non-essential	J
SAW_00163	EF0171	adenosine deaminase	134500	135513	-	1013	43	0.0192308	0.209302	0.516998	NA	0.293459	non-essential	100	100	0	0	100	45.8333	FALSE	NA [BLASTp]	NA	NA [BLASTp]	NA	F	Primary immunodeficiency; Metabolic pathways; Purine metabolism		P01100; P00230; P05340
SAW_00164	EF0172	LacI family sugar-binding transcriptional regulator	135673	136680	+	1007	39	0	0.205128	0.0487143	0.00268059	0.0261199	fitness impaired (statistical support)	100	100	100	100	100	100	FALSE	SP_0330 [RBH]	non-essential	SAOUHSC_00242 [RBH]	non-essential	K
SAW_00165	EF0173	pyrimidine-nucleoside phosphorylase	136821	138122	+	1301	56	0	0.178571	0.0435379	0.00268059	0.0645014	fitness impaired (statistical support)	100	100	100	100	100	100	FALSE	SP_0842 [RBH]	non-essential	SAOUHSC_02377 [RBH]	non-essential	F	Metabolic pathways; Pyrimidine metabolism		P01100; P00240
SAW_00166	EF0174	deoxyribose-phosphate aldolase	138150	138812	+	662	37	0	0.135135	0.205544	0.00268059	0.0932122	fitness impaired (statistical support)	100	100	100	100	100	100	FALSE	SP_0843 [RBH]	non-essential	SAOUHSC_00100 [RBH]	non-essential	F	Pentose phosphate pathway		P00030
SAW_00167	EF0175	cytidine deaminase	138850	139245	+	395	16	0	0.4375	0.724619	NA	0.225318	non-essential	100	100	100	100	100	100	FALSE	SP_0844 [RBH]	non-essential	SAOUHSC_01670 [RBH]	high confidence essential	F	Drug metabolism - other enzymes; Metabolic pathways; Pyrimidine metabolism		P00983; P00240; P01100
SAW_00168	EF0176	basic membrane protein	139341	140414	+	1073	54	0	0.388889	0.514884	NA	0.359309	non-essential	100	100	100	100	100	100	FALSE	SP_0845 [RBH]	non-essential	NA [BLASTp]	NA	M
SAW_00169	EF0177	basic membrane protein	140468	141553	+	1085	41	0	0.292683	1	NA	2.49327	non-essential	100	100	100	100	100	100	FALSE	SP_0845 [RBH]	non-essential	NA [BLASTp]	NA	M
SAW_00170	EF0178	ABC transporter ATP-binding protein	141759	143327	+	1568	86	0.02	0.267442	1	NA	1.51368	non-essential	100	100	100	100	100	100	FALSE	SP_0846 [RBH]	non-essential	SAOUHSC_00842 [BLASTp]	non-essential	R		Putative simple sugar transport system		M00221
SAW_00171	EF0179	ABC transporter permease	143320	144453	+	1133	51	0.028169	0.176471	0.586265	NA	0.40383	non-essential	100	100	100	100	100	100	FALSE	SP_0847 [RBH]	non-essential	NA [BLASTp]	NA	R		Putative simple sugar transport system		M00221
SAW_00172	EF0180	ABC transporter permease	144453	145406	+	953	50	0.016129	0.34	0.997388	NA	1.28196	non-essential	100	100	100	100	100	100	FALSE	SP_0848 [RBH]	non-essential	NA [BLASTp]	NA	R		Putative simple sugar transport system		M00221
SAW_00173	EF0184	hypothetical protein	145682	146275	+	593	37	0	0.324324	0.967219	NA	1.04351	non-essential	100	100	100	100	100	79.1667	FALSE	NA [BLASTp]	NA	NA [BLASTp]	NA	S
SAW_00174	EF0185	phosphopentomutase	146577	147743	+	1166	59	0	0.288136	0.791398	NA	0.641981	non-essential	100	100	100	100	100	100	FALSE	SP_0829 [RBH]	non-essential	SAOUHSC_00101 [RBH]	non-essential	G	Pentose phosphate pathway; Purine metabolism		P00030; P00230
SAW_00175	EF0186	purine nucleoside phosphorylase I%2C inosine and guanosine-specific	147760	148578	+	818	39	0.0208333	0.307692	0.734632	NA	0.489338	non-essential	100	100	100	100	100	100	FALSE	SP_0831 [RBH]	non-essential	NA [BLASTp]	NA	F	Nicotinate and nicotinamide metabolism; Purine metabolism; Metabolic pathways; Pyrimidine metabolism; Biosynthesis of secondary metabolites		P00760; P01100; P00230; P00240; P01110
SAW_00176	EF0187	purine nucleoside phosphorylase DeoD-type	148596	149303	+	707	42	0	0.452381	1	NA	2.67035	non-essential	100	100	100	100	100	100	FALSE	SP_0835 [RBH]	non-essential	SAOUHSC_02380 [RBH]	non-essential	F	Nicotinate and nicotinamide metabolism; Purine metabolism; Metabolic pathways; Pyrimidine metabolism; Biosynthesis of secondary metabolites		P00760; P01100; P00230; P00240; P01110
SAW_00177	EF0188	iron compound ABC transporter substrate-binding protein	149343	150281	-	938	48	0.0294118	0.1875	0.431496	NA	0.27703	non-essential	100	100	100	100	100	70.8333	FALSE	SP_1872 [BLASTp]	non-essential	SAOUHSC_02246 [BLASTp]	non-essential	P	ABC transporters	Iron complex transport system	P02010	M00240
SAW_00178	EF0191	ferrichrome ABC transporter ATP-binding protein	150518	151318	+	800	40	0.0192308	0.2	0.664188	NA	0.426805	non-essential	100	100	100	100	100	100	FALSE	SP_1035 [RBH]	non-essential	SAOUHSC_00652 [RBH]	non-essential	H; P	ABC transporters	Iron complex transport system	P02010	M00240
SAW_00179	EF0192	ferrichrome ABC transporter permease	151315	152325	+	1010	34	0.0222222	0.147059	0.525227	NA	0.258097	non-essential	100	100	100	100	100	100	FALSE	SP_1033 [BLASTp]	non-essential	SAOUHSC_00653 [RBH]	non-essential	P	ABC transporters	Iron complex transport system	P02010	M00240
SAW_00180	EF0193	ferrichrome ABC transporter permease	152322	153326	+	1004	51	0	0.156863	0.140825	NA	0.120528	non-essential	100	100	100	100	100	100	FALSE	SP_1033 [RBH]	non-essential	SAOUHSC_00654 [RBH]	non-essential	P	ABC transporters	Iron complex transport system	P02010	M00240
SAW_00181	EF0194	NADH-dependent butanol dehydrogenase A	153455	154642	+	1187	54	0	0.240741	1	NA	1.3677	non-essential	100	100	100	100	100	100	FALSE	SP_2157 [BLASTp]	non-essential	SAOUHSC_00113 [BLASTp]	non-essential	C
SAW_00182	EF0195	2%2C3-bisphosphoglycerate-dependent phosphoglycerate mutase	154699	155385	-	686	37	0	0.0540541	0.0454695	NA	0.0206673	fitness impaired (statistical and orthology support)	100	100	100	100	100	100	FALSE	SP_1655 [RBH]	likely essential	SAOUHSC_02703 [RBH]	non-essential	G	Microbial metabolism in diverse environments; Methane metabolism; Glycolysis / Gluconeogenesis; Biosynthesis of secondary metabolites; Biosynthesis of antibiotics; Carbon metabolism; Metabolic pathways; Glycine, serine and threonine metabolism; Central carbon metabolism in cancer; Glucagon signaling pathway; Biosynthesis of amino acids	Glycolysis (Embden-Meyerhof pathway), glucose => pyruvate; Gluconeogenesis, oxaloacetate => fructose-6P; Glycolysis, core module involving three-carbon compounds	P00680; P01130; P04922; P01120; P00010; P01100; P00260; P05230; P01230; P01200; P01110	M00002; M00001; M00003
SAW_00183	EF0196	resolvase	155560	156135	-	575	24	0	0.208333	0.96662	NA	0.927833	non-essential	100	100	100	100	100	91.6667	FALSE	NA [BLASTp]	NA	NA [BLASTp]	NA	L
SAW_00184	EF0197	ribose-5-phosphate isomerase A	156177	156857	-	680	30	0	0.333333	0.550497	NA	0.235463	non-essential	100	100	100	100	100	100	FALSE	SP_0828 [RBH]	likely essential	SAOUHSC_02612 [RBH]	high confidence essential	G	Microbial metabolism in diverse environments; Carbon fixation in photosynthetic organisms; Biosynthesis of antibiotics; Pentose phosphate pathway; Carbon metabolism; Metabolic pathways; Biosynthesis of secondary metabolites; Biosynthesis of amino acids	Pentose phosphate pathway, non-oxidative phase, fructose 6P => ribose 5P; Reductive pentose phosphate cycle (Calvin cycle); Reductive pentose phosphate cycle, glyceraldehyde-3P => ribulose-5P; Pentose phosphate pathway, archaea, fructose 6P => ribose 5P; Pentose phosphate pathway (Pentose phosphate cycle)	P01120; P01100; P00030; P01130; P01230; P01200; P00710; P01110	M00004; M00167; M00165; M00007; M00580
SAW_00185	EF0198	30S ribosomal protein S12	157202	157615	+	413	30	0	0.0333333	0.0381001	4.40472e-05	0.00472485	fitness critical (statistical and orthology support)	100	100	100	100	100	100	FALSE	SP_0271 [RBH]	high confidence essential	SAOUHSC_00527 [RBH]	high confidence essential	J	Ribosome	Ribosome, archaea; Ribosome, bacteria	P03010	M00179; M00178
SAW_00186	EF0199	30S ribosomal protein S7	157671	158141	+	470	29	0	0	0.0138626	4.40472e-05	0	fitness critical (statistical and orthology support)	100	100	100	100	100	100	FALSE	SP_0272 [RBH]	high confidence essential	SAOUHSC_00528 [RBH]	high confidence essential	J	Ribosome	Ribosome, archaea; Ribosome, bacteria	P03010	M00179; M00178
SAW_00187	EF0200	elongation factor G	158225	160306	+	2081	99	0.015873	0.0505051	0.000539305	4.40472e-05	0.00466338	fitness critical (statistical and orthology support)	100	100	100	100	100	100	FALSE	SP_0273 [RBH]	high confidence essential	SAOUHSC_00529 [RBH]	high confidence essential	J
SAW_00188	EF0201	elongation factor Tu	160457	161644	+	1187	67	0.0229885	0.0597015	0.00197556	4.40472e-05	0.0127564	fitness impaired (statistical and orthology support)	100	100	100	100	100	100	FALSE	SP_1489 [RBH]	high confidence essential	SAOUHSC_00530 [RBH]	high confidence essential	J
SAW_00189	EF0202	phosphomethylpyrimidine kinase	161826	162650	+	824	37	0	0.297297	1	NA	3.19202	non-essential	100	100	100	100	100	100	FALSE	SP_0726 [BLASTp]	non-essential	SAOUHSC_00562 [RBH]	non-essential	H	Vitamin B6 metabolism; Metabolic pathways		P01100; P00750
SAW_00190	EF0203	cyclopropane-fatty-acyl-phospholipid synthase	162922	164088	+	1166	64	0.0125	0.34375	1	NA	2.3583	non-essential	100	100	100	100	100	58.3333	FALSE	SP_0841 [BLASTp]	non-essential	NA [BLASTp]	NA	I
SAW_00191	EF0205	30S ribosomal protein S10	164437	164745	+	308	14	0	0.0714286	0.312886	4.40472e-05	0.00569562	fitness critical (statistical and orthology support)	100	100	100	100	100	100	FALSE	SP_0208 [RBH]	high confidence essential	SAOUHSC_02512a [RBH]	high confidence essential	J	Ribosome	Ribosome, archaea; Ribosome, bacteria	P03010	M00179; M00178
SAW_00192	EF0206	50S ribosomal protein L3	164767	165396	+	629	36	0	0.0277778	0.0144912	4.40472e-05	0.0010149	fitness critical (statistical and orthology support)	100	100	100	100	100	100	FALSE	SP_0209 [RBH]	high confidence essential	SAOUHSC_02512 [RBH]	high confidence essential	J	Ribosome	Ribosome, archaea; Ribosome, bacteria	P03010	M00179; M00178
SAW_00193	EF0207	50S ribosomal protein L4	165422	166045	+	623	32	0	0	0.00884886	4.40472e-05	0	fitness critical (statistical and orthology support)	100	100	100	100	100	100	FALSE	SP_0210 [RBH]	high confidence essential	SAOUHSC_02511 [RBH]	high confidence essential	J	Ribosome	Ribosome, bacteria	P03010	M00178
SAW_00194	EF0208	50S ribosomal protein L23	166045	166335	+	290	16	0	0.1875	0.322282	4.40472e-05	0.0146096	fitness impaired (statistical and orthology support)	100	100	100	100	100	100	FALSE	SP_0211 [RBH]	high confidence essential	SAOUHSC_02510 [RBH]	high confidence essential	J	Ribosome	Ribosome, archaea; Ribosome, bacteria	P03010	M00179; M00178
SAW_00195	EF0209	50S ribosomal protein L2	166375	167205	+	830	47	0	0.0638298	0.00807886	4.40472e-05	0.00569644	fitness critical (statistical and orthology support)	100	100	100	100	100	100	FALSE	SP_0212 [RBH]	high confidence essential	SAOUHSC_02509 [RBH]	high confidence essential	J	Ribosome	Ribosome, archaea; Ribosome, bacteria	P03010	M00179; M00178
SAW_00196	EF0210	30S ribosomal protein S19	167248	167526	+	278	12	0	0.0833333	0.580512	4.40472e-05	0.0415763	fitness impaired (statistical and orthology support)	100	100	100	100	100	100	FALSE	SP_0213 [RBH]	high confidence essential	SAOUHSC_02508 [RBH]	high confidence essential	J	Ribosome	Ribosome, archaea; Ribosome, bacteria	P03010	M00179; M00178
SAW_00197	EF0211	50S ribosomal protein L22	167548	167895	+	347	11	0	0	0.329573	4.40472e-05	0	fitness critical (statistical and orthology support)	100	100	100	100	100	100	FALSE	SP_0214 [RBH]	high confidence essential	SAOUHSC_02507 [RBH]	high confidence essential	J	Ribosome	Ribosome, archaea; Ribosome, bacteria	P03010	M00179; M00178
SAW_00198	EF0212	30S ribosomal protein S3	167962	168618	+	656	30	0.0555556	0	0.0157244	4.40472e-05	0	fitness critical (statistical and orthology support)	100	100	100	100	100	100	FALSE	SP_0215 [RBH]	high confidence essential	SAOUHSC_02506 [RBH]	high confidence essential	J	Ribosome	Ribosome, archaea; Ribosome, bacteria	P03010	M00179; M00178
SAW_00199	EF0213	50S ribosomal protein L16	168621	169055	+	434	22	0	0.0454545	0.110039	4.40472e-05	0.00230649	fitness critical (statistical and orthology support)	100	100	100	100	100	100	FALSE	SP_0216 [RBH]	high confidence essential	SAOUHSC_02505 [RBH]	high confidence essential	J	Ribosome	Ribosome, bacteria	P03010	M00178
SAW_00200	EF0214	50S ribosomal protein L29	169045	169233	+	188	11	0	0	0.328678	4.40472e-05	0	fitness critical (statistical and orthology support)	100	100	100	100	100	100	FALSE	SP_0217 [BLASTp]	high confidence essential	SAOUHSC_02504 [RBH]	high confidence essential	J	Ribosome	Ribosome, archaea; Ribosome, bacteria	P03010	M00179; M00178
SAW_00201	EF0215	30S ribosomal protein S17	169257	169523	+	266	15	0	0	0.175274	4.40472e-05	0	fitness critical (statistical and orthology support)	100	100	100	100	100	100	FALSE	SP_0218 [RBH]	high confidence essential	SAOUHSC_02503 [RBH]	high confidence essential	J	Ribosome	Ribosome, archaea; Ribosome, bacteria	P03010	M00179; M00178
SAW_00202	EF0216	50S ribosomal protein L14	169581	169949	+	368	16	0.0454545	0	0.151527	4.40472e-05	0	fitness critical (statistical and orthology support)	100	100	100	100	100	100	FALSE	SP_0219 [RBH]	high confidence essential	SAOUHSC_02502 [RBH]	high confidence essential	J	Ribosome	Ribosome, archaea; Ribosome, bacteria	P03010	M00179; M00178
SAW_00203	EF0217	50S ribosomal protein L24	169985	170296	+	311	13	0	0.0769231	0.380883	4.40472e-05	0.00718507	fitness critical (statistical and orthology support)	100	100	100	100	100	100	FALSE	SP_0220 [RBH]	high confidence essential	SAOUHSC_02501 [RBH]	high confidence essential	J	Ribosome	Ribosome, archaea; Ribosome, bacteria	P03010	M00179; M00178
SAW_00204	EF0218	50S ribosomal protein L5	170322	170861	+	539	39	0	0	0.00284361	4.40472e-05	0	fitness critical (statistical and orthology support)	100	100	100	100	100	100	FALSE	SP_0221 [RBH]	high confidence essential	SAOUHSC_02500 [RBH]	high confidence essential	J	Ribosome	Ribosome, archaea; Ribosome, bacteria	P03010	M00179; M00178
SAW_00205	EF0219	30S ribosomal protein S14 type Z	170880	171065	+	185	9	0	0.111111	0.57854	4.40472e-05	0.00866749	fitness critical (statistical and orthology support)	100	100	100	100	100	100	FALSE	SP_0222 [BLASTp]	high confidence essential	SAOUHSC_02499 [RBH]	high confidence essential	J	Ribosome	Ribosome, archaea; Ribosome, bacteria	P03010	M00179; M00178
SAW_00206	EF0220	30S ribosomal protein S8	171101	171499	+	398	26	0.030303	0	0.0298695	4.40472e-05	0	fitness critical (statistical and orthology support)	100	100	100	100	100	100	FALSE	SP_0224 [RBH]	high confidence essential	SAOUHSC_02498 [RBH]	high confidence essential	J	Ribosome	Ribosome, archaea; Ribosome, bacteria	P03010	M00179; M00178
SAW_00207	EF0221	50S ribosomal protein L6	171531	172067	+	536	18	0.0357143	0	0.110914	4.40472e-05	0	fitness critical (statistical and orthology support)	100	100	100	100	100	100	FALSE	SP_0225 [RBH]	high confidence essential	SAOUHSC_02496 [RBH]	high confidence essential	J	Ribosome	Ribosome, archaea; Ribosome, bacteria	P03010	M00179; M00178
SAW_00208	EF0223	50S ribosomal protein L18	172228	172584	+	356	14	0	0	0.205496	4.40472e-05	0	fitness critical (statistical and orthology support)	100	100	100	100	100	100	FALSE	SP_0226 [RBH]	high confidence essential	SAOUHSC_02495 [RBH]	high confidence essential	J	Ribosome	Ribosome, archaea; Ribosome, bacteria	P03010	M00179; M00178
SAW_00209	EF0224	30S ribosomal protein S5	172605	173105	+	500	30	0	0.0333333	0.0569772	4.40472e-05	0.0059081	fitness critical (statistical and orthology support)	100	100	100	100	100	100	FALSE	SP_0227 [RBH]	high confidence essential	SAOUHSC_02494 [RBH]	high confidence essential	J	Ribosome	Ribosome, archaea; Ribosome, bacteria	P03010	M00179; M00178
SAW_00210	EF0225	50S ribosomal protein L30	173120	173299	+	179	14	0	0	0.214945	4.40472e-05	0	fitness critical (statistical support)	100	100	100	100	100	100	FALSE	SP_0228 [BLASTp]	high confidence essential	SAOUHSC_02493 [BLASTp]	high confidence essential	J	Ribosome	Ribosome, archaea; Ribosome, bacteria	P03010	M00179; M00178
SAW_00211	EF0226	50S ribosomal protein L15	173347	173787	+	440	21	0	0.047619	0.145972	4.40472e-05	0.00363369	fitness critical (statistical and orthology support)	100	100	100	100	100	100	FALSE	SP_0229 [RBH]	high confidence essential	SAOUHSC_02492 [RBH]	high confidence essential	J	Ribosome	Ribosome, archaea; Ribosome, bacteria	P03010	M00179; M00178
SAW_00212	EF0227	preprotein translocase%2C SecY subunit	173788	175086	+	1298	74	0.0104167	0.0405405	0.000539305	4.40472e-05	0.00235543	fitness critical (statistical and orthology support)	100	100	100	100	100	100	FALSE	SP_0230 [RBH]	high confidence essential	SAOUHSC_02491 [RBH]	high confidence essential	U	Protein export; Bacterial secretion system; Quorum sensing	Sec (secretion) system	P03060; P03070; P02024	M00335
SAW_00213	EF0228	adenylate kinase	175173	175823	+	650	34	0	0.0588235	0.019237	4.40472e-05	0.00133329	fitness critical (statistical and orthology support)	100	100	100	100	100	100	FALSE	SP_0231 [RBH]	high confidence essential	SAOUHSC_02490 [RBH]	high confidence essential	F	Thiamine metabolism; Purine metabolism; Biosynthesis of antibiotics; Metabolic pathways; Biosynthesis of secondary metabolites	Adenine ribonucleotide biosynthesis, IMP => ADP,ATP	P00730; P01100; P00230; P01130; P01110	M00049
SAW_00214	EF0229	translation initiation factor IF-1	176034	176252	+	218	14	0	0	0.205544	4.40472e-05	0	fitness critical (statistical and orthology support)	100	100	100	100	100	100	FALSE	SP_0232 [RBH]	high confidence essential	SAOUHSC_02489 [RBH]	high confidence essential	J
SAW_00215	EF0230	50S ribosomal protein L36	176285	176401	+	116	7	0	0	0.58139	4.40472e-05	0	fitness critical (statistical support)	100	100	100	100	100	83.3333	FALSE	SP_0233 [BLASTp]	high confidence essential	SAOUHSC_02488 [BLASTp]	high confidence essential	J	Ribosome	Ribosome, bacteria	P03010	M00178
SAW_00216	EF0231	30S ribosomal protein S13	176421	176786	+	365	21	0	0.047619	0.241187	4.40472e-05	0.0179139	fitness impaired (statistical and orthology support)	100	100	100	100	100	100	FALSE	SP_0234 [RBH]	high confidence essential	SAOUHSC_02487 [RBH]	high confidence essential	J	Ribosome	Ribosome, archaea; Ribosome, bacteria	P03010	M00179; M00178
SAW_00217	EF0232	30S ribosomal protein S11	176814	177203	+	389	20	0	0	0.0804578	4.40472e-05	0	fitness critical (statistical and orthology support)	100	100	100	100	100	100	FALSE	SP_0235 [RBH]	high confidence essential	SAOUHSC_02486 [RBH]	high confidence essential	J	Ribosome	Ribosome, archaea; Ribosome, bacteria	P03010	M00179; M00178
SAW_00218	EF0233	DNA-directed RNA polymerase subunit alpha	177284	178222	+	938	54	0.0140845	0.0740741	0.00245331	4.40472e-05	0.0031917	fitness critical (statistical and orthology support)	100	100	100	100	100	100	FALSE	SP_0236 [RBH]	high confidence essential	SAOUHSC_02485 [RBH]	high confidence essential	K	Pyrimidine metabolism; Purine metabolism; Metabolic pathways; RNA polymerase	RNA polymerase, bacteria	P01100; P03020; P00230; P00240	M00183
SAW_00219	EF0234	50S ribosomal protein L17	178296	178679	+	383	23	0	0.0434783	0.0801649	4.40472e-05	0.00124534	fitness critical (statistical and orthology support)	100	100	100	100	100	100	FALSE	SP_0237 [RBH]	high confidence essential	SAOUHSC_02484 [RBH]	domain essential	J	Ribosome	Ribosome, bacteria	P03010	M00178
SAW_00220	EF0235	hypothetical protein	178954	180153	+	1199	62	0.0123457	0.306452	1	NA	2.46297	non-essential	100	100	0	0	100	25	FALSE	NA [BLASTp]	NA	NA [BLASTp]	NA
SAW_00221	EF0236	M20/M25/M40 family peptidase	180169	181344	+	1175	53	0	0.226415	0.89129	NA	0.723592	non-essential	100	100	100	100	100	100	FALSE	SP_2096 [BLASTp]	non-essential	SAOUHSC_00531 [RBH]	non-essential	R
SAW_00222	EF0237	energy-coupling factor transporter ATP-binding protein EcfA1	181546	182385	+	839	39	0.0384615	0.025641	0.0164718	0.0105141	0.00294919	fitness critical (statistical support)	100	100	100	100	100	100	FALSE	SP_2221 [RBH]	non-essential	SAOUHSC_02483 [RBH]	non-essential	R; P	ABC transporters	Energy-coupling factor transport system	P02010	M00582
SAW_00223	EF0238	energy-coupling factor transporter ATP-binding protein EcfA2	182361	183230	+	869	36	0	0.0277778	0.10424	0.0105141	0.0289017	fitness impaired (statistical and orthology support)	100	100	100	100	100	100	FALSE	SP_2220 [RBH]	non-essential	SAOUHSC_02482 [RBH]	high confidence essential	R; P	ABC transporters	Energy-coupling factor transport system	P02010	M00582
SAW_00224	EF0239	cobalt transporter	183227	184024	+	797	46	0	0.0217391	0.00521328	0.0105141	0.00211451	fitness critical (statistical support)	100	100	100	100	100	100	FALSE	SP_2219 [RBH]	non-essential	SAOUHSC_02481 [RBH]	non-essential	H	ABC transporters	Energy-coupling factor transport system	P02010	M00582
SAW_00225	NA	tRNA pseudouridine(38-40) synthase	184043	184792	+	749	25	0	0.16	1	NA	1.34233	non-essential	100	100	100	100	100	100	FALSE	SP_1599 [RBH]	non-essential	SAOUHSC_02480 [RBH]	domain essential	J
SAW_00226	EF0241	hypothetical protein	184843	185154	-	311	13	0.047619	0.230769	0.987903	NA	0.862047	non-essential	100	100	100	100	100	50	FALSE	NA [BLASTp]	NA	NA [BLASTp]	NA	S
SAW_00227	EF0243	branched-chain amino acid transport system II carrier protein	185287	186642	-	1355	83	0.00961539	0.337349	1	NA	1.63444	non-essential	100	100	100	100	100	95.8333	FALSE	SP_0626 [RBH]	non-essential	SAOUHSC_00151 [RBH]	non-essential	E
SAW_00228	EF0244	acetyltransferase	186733	187224	-	491	21	0	0	0.0652352	NA	0	potentially fitness costly	100	100	0	0	100	29.1667	FALSE	SP_1943 [BLASTp]	non-essential	SAOUHSC_00663 [BLASTp]	non-essential
SAW_00229	EF0245	decarboxylase	187413	187982	+	569	33	0.0243902	0.30303	1	NA	2.69994	non-essential	100	100	100	100	100	66.6667	FALSE	NA [BLASTp]	NA	SAOUHSC_00688 [RBH]	non-essential	R
SAW_00230	EF0246	amino acid ABC transporter ATP-binding protein	188027	188767	-	740	34	0.0222222	0.117647	0.539216	NA	0.1908	non-essential	100	100	100	100	100	100	FALSE	SP_0452 [RBH]	non-essential	SAOUHSC_01990 [BLASTp]	non-essential	E	ABC transporters	Putative lysine transport system	P02010	M00589
SAW_00231	EF0247	amino acid ABC transporter amino acid-binding/permease	188779	190362	-	1583	86	0	0.139535	0.303253	NA	0.260266	non-essential	100	100	100	100	100	100	FALSE	SP_0453 [RBH]	non-essential	SAOUHSC_01991 [RBH]	non-essential	E; T	ABC transporters	Putative lysine transport system	P02010	M00589
SAW_00232	EF0248	hypothetical protein	190921	191217	-	296	21	0.0384615	0.190476	0.736775	NA	0.246784	non-essential	100	100	100	100	100	70.8333	FALSE	NA [BLASTp]	NA	NA [BLASTp]	NA
SAW_00233	EF0249	NAD-dependent protein deacetylase	191390	192103	+	713	32	0	0.375	0.99658	NA	1.06637	non-essential	100	100	100	100	100	95.8333	FALSE	NA [BLASTp]	NA	SAOUHSC_02457 [RBH]	non-essential	O
SAW_00234	EF0250	chorismate mutase	192108	192953	+	845	36	0	0.333333	1	NA	2.38198	non-essential	100	100	100	100	100	100	FALSE	SP_0074 [RBH]	non-essential	SAOUHSC_02871 [RBH]	non-essential	R
SAW_00235	EF0251	transcriptional regulator	192964	193476	+	512	23	0.0740741	0.521739	1	NA	4.07599	non-essential	100	100	100	100	100	100	FALSE	SP_1234 [RBH]	non-essential	NA [BLASTp]	NA	K; H
SAW_00236	EF0252	N-acetylmuramoyl-L-alanine amidase	193711	195216	+	1505	74	0.0107527	0.432432	1	NA	3.46603	non-essential	100	100	100	100	100	100	FALSE	SP_2201 [BLASTp]	non-essential	SAOUHSC_02979 [RBH]	non-essential	M; N
SAW_00237	EF0253	aldehyde dehydrogenase	195494	196984	+	1490	54	0.0121951	0.277778	0.970223	NA	0.934791	non-essential	100	100	0	0	100	79.1667	FALSE	SP_1119 [RBH]	non-essential	SAOUHSC_00132 [RBH]	non-essential	C
SAW_00238	EF0255	L-lactate dehydrogenase 1	197211	198203	-	992	54	0	0.12963	0.156905	1	0.0918709	fitness impaired (orthology support)	100	100	100	100	100	100	FALSE	SP_1220 [RBH]	likely essential	SAOUHSC_00206 [RBH]	non-essential	C	Microbial metabolism in diverse environments; Pyruvate metabolism; Glycolysis / Gluconeogenesis; Biosynthesis of antibiotics; Propanoate metabolism; Metabolic pathways; Biosynthesis of secondary metabolites; Cysteine and methionine metabolism; Glucagon signaling pathway		P04922; P01120; P00620; P00010; P01100; P01130; P00640; P00270; P01110
SAW_00239	EF0256	peptidyl-tRNA hydrolase	198529	199095	+	566	37	0	0	0.00616461	1	0	fitness critical (statistical and orthology support)	100	100	100	100	100	100	FALSE	SP_0005 [RBH]	non-essential	SAOUHSC_00475 [RBH]	domain essential	J
SAW_00240	EF0257	transcription-repair coupling factor	199115	202654	+	3539	172	0.00925926	0.331395	1	NA	1.10172	non-essential	100	100	100	100	100	100	FALSE	SP_0006 [RBH]	non-essential	SAOUHSC_00477 [RBH]	non-essential	L; K	Nucleotide excision repair		P03420
SAW_00241	EF0258	polysaccharide biosynthesis family protein	202670	204259	+	1589	90	0.00884956	0.144444	0.0735733	NA	0.113774	non-essential	100	100	100	100	100	100	FALSE	SP_1529 [BLASTp]	likely essential	SAOUHSC_00479 [RBH]	non-essential	M
SAW_00242	EF0259	S4 RNA-binding protein	204274	204537	+	263	10	0.0666667	0.5	0.895507	NA	0.250792	non-essential	100	100	100	100	100	100	FALSE	SP_0007 [RBH]	non-essential	SAOUHSC_00481 [RBH]	high confidence essential	J
SAW_00243	EF0261	septum formation initiator protein	204792	205271	+	479	15	0	0	0.188883	NA	0	potentially fitness costly	100	100	100	100	100	100	FALSE	NA [BLASTp]	NA	SAOUHSC_00482 [BLASTp]	high confidence essential	D
SAW_00244	EF0262	S1 RNA-binding protein	205316	205795	+	479	24	0	0.333333	0.864315	NA	0.424229	non-essential	100	100	100	100	100	100	FALSE	SP_1537 [BLASTp]	non-essential	SAOUHSC_00483 [RBH]	non-essential	R
SAW_00245	EF0263	tRNA(Ile)-lysidine synthase	205881	207269	+	1388	59	0	0.0169492	0.00284361	4.40472e-05	0.00476906	fitness critical (statistical and orthology support)	100	100	100	100	100	100	FALSE	SP_0011 [RBH]	high confidence essential	SAOUHSC_00484 [RBH]	high confidence essential	J
SAW_00246	EF0264	hypoxanthine-guanine phosphoribosyltransferase	207288	207833	+	545	41	0	0.097561	0.0435149	4.40472e-05	0.0146954	fitness impaired (statistical and orthology support)	100	100	100	100	100	100	FALSE	SP_0012 [RBH]	non-essential	SAOUHSC_00485 [RBH]	high confidence essential	F	Drug metabolism - other enzymes; Biosynthesis of secondary metabolites; Purine metabolism; Metabolic pathways		P00983; P01100; P00230; P01110
SAW_00247	EF0265	cell division protein FtsH	207927	210083	+	2156	85	0	0.0352941	0.000539305	4.40472e-05	0.00455852	fitness critical (statistical and orthology support)	100	100	100	100	100	100	FALSE	SP_0013 [RBH]	high confidence essential	SAOUHSC_00486 [RBH]	high confidence essential	O		Aminoglycoside resistance, protease FtsH		M00742
SAW_00248	EF0266	chaperonin	210245	211141	+	896	43	0.0166667	0.0232558	0.0848305	4.40472e-05	0.0346857	fitness impaired (statistical support)	100	100	100	100	100	100	FALSE	SP_2188 [RBH]	non-essential	SAOUHSC_00487 [RBH]	non-essential	O
SAW_00249	EF0267	zinc-binding NifR3 family TIM-barrel protein	211153	212151	+	998	42	0	0.357143	1	NA	3.13723	non-essential	100	100	100	100	100	100	FALSE	SP_2189 [RBH]	non-essential	SAOUHSC_00039 [BLASTp]	non-essential	J
SAW_00250	EF0268	lysine-tRNA ligase	212245	213741	+	1496	84	0.00990099	0.0238095	0.00179768	4.40472e-05	0.0184306	fitness impaired (statistical and orthology support)	100	100	100	100	100	100	FALSE	SP_0713 [RBH]	high confidence essential	SAOUHSC_00493 [RBH]	high confidence essential	J	Aminoacyl-tRNA biosynthesis	Aminoacyl-tRNA biosynthesis, prokaryotes; Aminoacyl-tRNA biosynthesis, eukaryotes	P00970	M00360; M00359
SAW_04000	NA	16s_rRNA	214402	215950	+	1548	23	0.528571	0.0869565	0.0710496	4.40472e-05	0.000501822	potentially fitness costly	NA	NA	NA	NA	NA	NA	FALSE	NA [BLASTp]	NA	NA [BLASTp]	NA
SAW_04001	NA	23s_rRNA	216184	219094	+	2910	63	0.523529	0	0.000539305	4.40472e-05	0	potentially fitness costly	NA	NA	NA	NA	NA	NA	FALSE	NA [BLASTp]	NA	NA [BLASTp]	NA
SAW_04002	NA	5s_rRNA	219193	219307	+	114	2	0.666667	0	0.967219	4.40472e-05	0	potentially fitness costly	NA	NA	NA	NA	NA	NA	FALSE	NA [BLASTp]	NA	NA [BLASTp]	NA
SAW_04003	NA	tRNA-Val	219321	219393	+	72	1	0.666667	0	1	4.40472e-05	0	potentially fitness costly	NA	NA	NA	NA	NA	NA	FALSE	NA [BLASTp]	NA	NA [BLASTp]	NA
SAW_04004	NA	tRNA-Lys	219400	219472	+	72	3	0.25	0	0.894524	4.40472e-05	0	potentially fitness costly	NA	NA	NA	NA	NA	NA	FALSE	NA [BLASTp]	NA	NA [BLASTp]	NA
SAW_04005	NA	tRNA-Leu	219489	219570	+	81	3	0	0	0.894524	4.40472e-05	0	fitness critical (statistical support)	NA	NA	NA	NA	NA	NA	FALSE	NA [BLASTp]	NA	NA [BLASTp]	NA
SAW_04006	NA	tRNA-Thr	219577	219652	+	75	3	0.25	0	0.894524	4.40472e-05	0	potentially fitness costly	NA	NA	NA	NA	NA	NA	FALSE	NA [BLASTp]	NA	NA [BLASTp]	NA
SAW_04007	NA	tRNA-Gly	219657	219728	+	71	2	0	0	0.967219	4.40472e-05	0	fitness critical (statistical support)	NA	NA	NA	NA	NA	NA	FALSE	NA [BLASTp]	NA	NA [BLASTp]	NA
SAW_04008	NA	tRNA-Leu	219744	219829	+	85	2	0	0	0.967219	4.40472e-05	0	fitness critical (statistical support)	NA	NA	NA	NA	NA	NA	FALSE	NA [BLASTp]	NA	NA [BLASTp]	NA
SAW_04009	NA	tRNA-Arg	219844	219917	+	73	3	0.25	0	0.89487	4.40472e-05	0	potentially fitness costly	NA	NA	NA	NA	NA	NA	FALSE	NA [BLASTp]	NA	NA [BLASTp]	NA
SAW_04010	NA	tRNA-Pro	219929	220002	+	73	2	0	0	0.967219	4.40472e-05	0	fitness critical (statistical support)	NA	NA	NA	NA	NA	NA	FALSE	NA [BLASTp]	NA	NA [BLASTp]	NA
SAW_04011	NA	tRNA-Ala	220016	220088	+	72	2	0	0	0.967219	4.40472e-05	0	fitness critical (statistical support)	NA	NA	NA	NA	NA	NA	FALSE	NA [BLASTp]	NA	NA [BLASTp]	NA
SAW_04012	NA	tRNA-Met	220112	220185	+	73	3	0	0	0.894524	4.40472e-05	0	fitness critical (statistical support)	NA	NA	NA	NA	NA	NA	FALSE	NA [BLASTp]	NA	NA [BLASTp]	NA
SAW_04013	NA	tRNA-Met	220206	220279	+	73	5	0	0	0.737163	4.40472e-05	0	fitness critical (statistical support)	NA	NA	NA	NA	NA	NA	FALSE	NA [BLASTp]	NA	NA [BLASTp]	NA
SAW_04014	NA	tRNA-Ser	220313	220402	+	89	1	0	0	1	4.40472e-05	0	fitness critical (statistical support)	NA	NA	NA	NA	NA	NA	FALSE	NA [BLASTp]	NA	NA [BLASTp]	NA
SAW_04015	NA	tRNA-Met	220436	220509	+	73	2	0.333333	0	0.967219	4.40472e-05	0	potentially fitness costly	NA	NA	NA	NA	NA	NA	FALSE	NA [BLASTp]	NA	NA [BLASTp]	NA
SAW_04016	NA	tRNA-Asp	220548	220624	+	76	2	0	0	0.967219	4.40472e-05	0	fitness critical (statistical support)	NA	NA	NA	NA	NA	NA	FALSE	NA [BLASTp]	NA	NA [BLASTp]	NA
SAW_04017	NA	tRNA-Gly	220626	220696	+	70	3	0	0	0.894524	4.40472e-05	0	fitness critical (statistical support)	NA	NA	NA	NA	NA	NA	FALSE	NA [BLASTp]	NA	NA [BLASTp]	NA
SAW_04018	NA	tRNA-Ile	220706	220779	+	73	4	0	0	0.815841	4.40472e-05	0	fitness critical (statistical support)	NA	NA	NA	NA	NA	NA	FALSE	NA [BLASTp]	NA	NA [BLASTp]	NA
SAW_04019	NA	tRNA-Glu	220794	220865	+	71	2	0.333333	0	0.967219	4.40472e-05	0	potentially fitness costly	NA	NA	NA	NA	NA	NA	FALSE	NA [BLASTp]	NA	NA [BLASTp]	NA
SAW_04020	NA	tRNA-Ser	220878	220967	+	89	1	0	0	1	4.40472e-05	0	fitness critical (statistical support)	NA	NA	NA	NA	NA	NA	FALSE	NA [BLASTp]	NA	NA [BLASTp]	NA
SAW_04021	NA	tRNA-Met	221001	221074	+	73	2	0.333333	0	0.967219	4.40472e-05	0	potentially fitness costly	NA	NA	NA	NA	NA	NA	FALSE	NA [BLASTp]	NA	NA [BLASTp]	NA
SAW_04022	NA	tRNA-Asp	221123	221196	+	73	2	0	0	0.967219	4.40472e-05	0	fitness critical (statistical support)	NA	NA	NA	NA	NA	NA	FALSE	NA [BLASTp]	NA	NA [BLASTp]	NA
SAW_04023	NA	tRNA-Phe	221202	221274	+	72	1	0.5	0	1	4.40472e-05	0	potentially fitness costly	NA	NA	NA	NA	NA	NA	FALSE	NA [BLASTp]	NA	NA [BLASTp]	NA
SAW_04024	NA	tRNA-Gly	221289	221359	+	70	3	0	0.333333	0.924047	4.40472e-05	0.00651345	fitness critical (statistical support)	NA	NA	NA	NA	NA	NA	FALSE	NA [BLASTp]	NA	NA [BLASTp]	NA
SAW_04025	NA	tRNA-Ile	221373	221446	+	73	4	0	0	0.815841	4.40472e-05	0	fitness critical (statistical support)	NA	NA	NA	NA	NA	NA	FALSE	NA [BLASTp]	NA	NA [BLASTp]	NA
SAW_04026	NA	tRNA-Ser	221457	221544	+	87	2	0	0	0.967219	4.40472e-05	0	fitness critical (statistical support)	NA	NA	NA	NA	NA	NA	FALSE	NA [BLASTp]	NA	NA [BLASTp]	NA
SAW_04027	NA	tRNA-Glu	221560	221631	+	71	3	0	0.333333	0.997388	#N/A	0.244225	non-essential	NA	NA	NA	NA	NA	NA	FALSE	NA [BLASTp]	NA	NA [BLASTp]	NA
SAW_00264	NA	licT%3B transcription antiterminator LicT%3B beta-glucoside operon transcriptional antiterminator	221874	222716	+	842	51	0	0.156863	0.459052	NA	0.214944	non-essential	100	100	100	100	100	100	FALSE	SP_0576 [RBH]	non-essential	SAOUHSC_01356 [RBH]	non-essential	K
SAW_00265	EF0270	PTS system beta-glucoside-specific IIABC component	222790	224688	+	1898	104	0	0.317308	1	NA	1.25937	non-essential	100	100	100	100	100	100	FALSE	SP_0577 [BLASTp]	non-essential	SAOUHSC_00437 [BLASTp]	non-essential	G	Phosphotransferase system (PTS)	PTS system, beta-glucoside-specific II component	P02060	M00271
SAW_00266	EF0271	6-phospho-beta-glucosidase	224712	226142	+	1430	81	0.0102041	0.333333	1	NA	2.16854	non-essential	100	100	100	100	100	100	FALSE	SP_0303 [RBH]	non-essential	SAOUHSC_00236 [RBH]	non-essential	G	Starch and sucrose metabolism; Glycolysis / Gluconeogenesis		P00010; P00500
SAW_00267	EF0272	glycosyl hydrolase	226265	227731	+	1466	78	0	0.346154	1	NA	2.70914	non-essential	100	100	100	100	100	100	FALSE	SP_0303 [RBH]	non-essential	SAOUHSC_00236 [RBH]	non-essential	G	Starch and sucrose metabolism; Glycolysis / Gluconeogenesis		P00010; P00500
SAW_00268	EF0273	phosphoglycerate mutase	227752	228570	+	818	38	0	0.473684	1	NA	6.8673	non-essential	100	100	100	100	100	100	FALSE	SP_0240 [RBH]	non-essential	SAOUHSC_02703 [BLASTp]	non-essential	G
SAW_00269	EF0274	hypothetical protein	228708	229451	+	743	40	0.0196078	0.325	1	NA	1.7016	non-essential	100	100	100	100	100	83.3333	FALSE	NA [BLASTp]	NA	NA [BLASTp]	NA	R; H
SAW_00270	EF0275	ada regulatory protein	229469	230035	-	566	21	0	0.0952381	0.292549	NA	0.0227823	potentially fitness costly	100	100	100	100	100	100	FALSE	SP_0156 [BLASTp]	non-essential	SAOUHSC_00056 [BLASTp]	non-essential	L
SAW_00271	EF0277	methylated-DNA-protein-cysteine S-methyltransferase	230232	230663	+	431	15	0.0454545	0.133333	0.990091	NA	0.815938	non-essential	100	100	100	100	100	100	FALSE	SP_1463 [RBH]	non-essential	SAOUHSC_02861 [RBH]	non-essential	L
SAW_00272	EF0278	DNA-3-methyladenine glycosylase I	230676	231188	+	512	22	0	0.136364	0.805144	NA	0.295505	non-essential	100	100	100	100	100	100	FALSE	SP_0180 [BLASTp]	non-essential	SAOUHSC_01768 [BLASTp]	domain essential	L	Base excision repair		P03410
SAW_00273	EF0279	HD domain-containing protein	231201	231875	+	674	36	0.0227273	0.0833333	0.965768	NA	0.785986	non-essential	100	100	100	100	100	100	FALSE	NA [BLASTp]	NA	SAOUHSC_02324 [RBH]	non-essential	R; J
SAW_00274	EF0280	cation efflux family protein	232018	232953	+	935	53	0	0.264151	0.997388	NA	1.08467	non-essential	100	100	100	100	100	75	FALSE	NA [BLASTp]	NA	NA [BLASTp]	NA	P
SAW_00275	EF0281	hypothetical protein	232998	233396	+	398	24	0.0294118	0.333333	1	NA	1.30814	non-essential	100	100	100	100	100	91.6667	FALSE	NA [BLASTp]	NA	NA [BLASTp]	NA
SAW_00276	EF0282	enoyl-[acyl-carrier-protein] reductase [NADH] FabI	233495	234247	-	752	38	0	0.0263158	0.0149524	0.00240104	0.00162129	fitness critical (statistical and orthology support)	100	100	100	100	100	100	FALSE	SP_0320 [BLASTp]	non-essential	SAOUHSC_00947 [RBH]	high confidence essential	I	Fatty acid metabolism; Prodigiosin biosynthesis; Biosynthesis of antibiotics; Biotin metabolism; Metabolic pathways; Fatty acid biosynthesis	Pimeloyl-ACP biosynthesis, BioC-BioH pathway, malonyl-ACP => pimeloyl-ACP; Fatty acid biosynthesis, elongation	P00780; P01212; P00061; P01100; P00333; P01130	M00083; M00572
SAW_00277	EF0283	beta-ketoacyl-acyl-carrier-protein synthase II	234545	235783	+	1238	44	0.0153846	0.0454545	0.0399046	0.00240104	0.0182442	fitness impaired (statistical and orthology support)	100	100	100	100	100	100	FALSE	SP_0422 [RBH]	high confidence essential	SAOUHSC_00921 [RBH]	high confidence essential	Q; I	Fatty acid metabolism; Biotin metabolism; Metabolic pathways; Fatty acid biosynthesis	Pimeloyl-ACP biosynthesis, BioC-BioH pathway, malonyl-ACP => pimeloyl-ACP; Fatty acid biosynthesis, elongation	P01100; P00780; P00061; P01212	M00083; M00572
SAW_00278	EF0284	3-hydroxyacyl-[acyl-carrier-protein] dehydratase FabZ	235785	236219	+	434	18	0.0434783	0	0.117082	0.00240104	0	fitness critical (statistical and orthology support)	100	100	100	100	100	100	FALSE	SP_0424 [RBH]	high confidence essential	SAOUHSC_02336 [RBH]	high confidence essential	I	Fatty acid metabolism; Biotin metabolism; Metabolic pathways; Fatty acid biosynthesis	Pimeloyl-ACP biosynthesis, BioC-BioH pathway, malonyl-ACP => pimeloyl-ACP; Fatty acid biosynthesis, elongation	P01100; P00780; P00061; P01212	M00083; M00572
SAW_00279	EF0285	dihydroorotate dehydrogenase 1A	236364	237332	+	968	57	0.0144928	0.350877	1	NA	2.06779	non-essential	100	100	100	100	100	100	FALSE	SP_0764 [RBH]	non-essential	SAOUHSC_02909 [BLASTp]	domain essential	F	Metabolic pathways; Pyrimidine metabolism	Uridine monophosphate biosynthesis, glutamine (+ PRPP) => UMP	P01100; P00240	M00051
SAW_00280	EF0286	fibronectin-binding protein	237371	238018	-	647	30	0	0.433333	1	NA	3.24202	non-essential	100	100	100	100	100	95.8333	FALSE	NA [BLASTp]	NA	NA [BLASTp]	NA
SAW_00281	EF0287	elongation factor P	238372	238932	+	560	37	0	0.189189	0.0505906	NA	0.012482	fitness impaired (orthology support)	100	100	100	100	100	100	FALSE	SP_0435 [RBH]	high confidence essential	SAOUHSC_01625 [RBH]	domain essential	J
SAW_00282	EF0288	hypothetical protein	239103	239240	+	137	7	0	0.285714	1	NA	3.48666	non-essential	100	100	0	0	100	4.16667	FALSE	NA [BLASTp]	NA	NA [BLASTp]	NA
SAW_00283	EF0289	cysteine synthase B	239329	240246	+	917	34	0.02	0.205882	0.971711	NA	0.91654	non-essential	100	100	100	100	100	100	FALSE	SP_2210 [BLASTp]	non-essential	SAOUHSC_00421 [RBH]	non-essential	E	Microbial metabolism in diverse environments; Biosynthesis of antibiotics; Carbon metabolism; Metabolic pathways; Sulfur metabolism; Biosynthesis of secondary metabolites; Cysteine and methionine metabolism; Biosynthesis of amino acids	Cysteine biosynthesis, serine => cysteine	P01120; P01100; P00920; P01130; P01230; P01200; P00270; P01110	M00021
SAW_00284	EF0290	cystathionine beta-lyase	240260	241396	+	1136	64	0.0128205	0.28125	1	NA	2.48612	non-essential	100	100	100	100	100	100	FALSE	SP_1525 [RBH]	non-essential	SAOUHSC_00422 [RBH]	non-essential	E	Selenocompound metabolism; Metabolic pathways; Biosynthesis of secondary metabolites; Cysteine and methionine metabolism; Biosynthesis of amino acids	Methionine biosynthesis, apartate => homoserine => methionine	P00450; P01100; P01230; P00270; P01110	M00017
SAW_00285	EF0291	6-phospho-beta-glucosidase	241433	242863	-	1430	70	0.0114943	0.271429	0.971711	NA	1.02373	non-essential	100	100	100	100	100	100	FALSE	SP_0303 [RBH]	non-essential	SAOUHSC_00236 [RBH]	non-essential	G	Starch and sucrose metabolism; Glycolysis / Gluconeogenesis		P00010; P00500
SAW_00286	EF0292	PTS system%2C cellobiose-specific IIC component	242890	244224	-	1334	64	0.0113636	0.34375	0.718551	NA	0.477582	non-essential	100	100	100	100	100	100	FALSE	SP_0250 [RBH]	non-essential	SAOUHSC_02450 [BLASTp]	non-essential	G	Starch and sucrose metabolism; Phosphotransferase system (PTS)	PTS system, cellobiose-specific II component	P00500; P02060	M00275
SAW_00287	EF0293	phosphosugar-binding transcriptional regulator	244398	245159	-	761	38	0	0.236842	0.894524	NA	0.635338	non-essential	100	100	100	100	100	100	FALSE	SP_1674 [BLASTp]	non-essential	SAOUHSC_02599 [BLASTp]	non-essential	K
SAW_00288	EF0294	riboflavin biosynthesis protein RibD	245406	245948	+	542	22	0	0.272727	0.805007	NA	0.325245	non-essential	100	100	100	100	100	91.6667	FALSE	NA [BLASTp]	NA	NA [BLASTp]	NA	H
SAW_00289	EF0295	trk system potassium uptake protein TrkH	246080	247447	+	1367	73	0	0.191781	0.63469	NA	0.433308	non-essential	100	100	100	100	100	100	FALSE	SP_0078 [RBH]	non-essential	SAOUHSC_02247 [RBH]	non-essential	P
SAW_00290	EF0296	Na+/H+ antiporter	247468	248631	+	1163	58	0.0120482	0.258621	1	NA	1.94851	non-essential	100	100	100	100	100	87.5	FALSE	NA [BLASTp]	NA	SAOUHSC_00946 [RBH]	non-essential	P
SAW_00291	EF0297	CopY/TcrY family copper transport repressor	248758	249198	+	440	22	0	0.227273	0.965768	NA	0.746625	non-essential	100	100	100	100	100	100	FALSE	SP_0727 [RBH]	non-essential	NA [BLASTp]	NA	K
SAW_00292	EF0298	copper-translocating P-type ATPase	249214	251700	+	2486	100	0	0.33	1	NA	3.14808	non-essential	100	100	100	100	100	100	FALSE	SP_0729 [RBH]	non-essential	SAOUHSC_02873 [RBH]	non-essential	P	MAPK signaling pathway - plant; Platinum drug resistance		P01524; P04016
SAW_00293	EF0299	copper transporter CopZ	251722	251928	+	206	5	0	0	0.743296	NA	0	potentially fitness costly	100	100	20	0	100	25	FALSE	NA [BLASTp]	NA	SAOUHSC_02874 [BLASTp]	non-essential
SAW_00294	EF0300	hypothetical protein	251972	253342	-	1370	87	0.00884956	0.344828	0.958179	NA	0.949625	non-essential	100	100	0	0	100	62.5	FALSE	NA [BLASTp]	NA	NA [BLASTp]	NA
SAW_00295	EF0301	GntR family transcriptional regulator	253342	253731	-	389	16	0	0.0625	0.48145	NA	0.0421563	potentially fitness costly	100	100	0	0	100	87.5	FALSE	SP_1714 [BLASTp]	non-essential	SAOUHSC_02155 [BLASTp]	non-essential	K
SAW_00296	EF0302	aminopeptidase C	253881	255266	+	1385	76	0	0.328947	1	NA	1.28824	non-essential	100	100	100	100	100	100	FALSE	SP_0281 [RBH]	non-essential	NA [BLASTp]	NA	E
SAW_00297	EF0303	phage integrase	255290	256504	-	1214	86	0	0.174419	0.815841	NA	0.683838	non-essential	100	100	100	100	100	87.5	Prophage 1 (variable region B)	SP_1147 [BLASTp]	non-essential	SAOUHSC_01582 [RBH]	non-essential	L; X
SAW_00298	EF0304	lipoprotein	256660	257190	-	530	33	0	0.0909091	0.824308	NA	0.48397	non-essential	18.1818	0	0	0	5.40541	8.33333	Prophage 1 (variable region B)	NA [BLASTp]	NA	NA [BLASTp]	NA
SAW_00299	EF0305	hypothetical protein	257226	257903	-	677	57	0	0.0701754	0.996611	NA	1.19687	non-essential	81.8182	33.3333	0	0	52.7027	20.8333	Prophage 1 (variable region B)	NA [BLASTp]	NA	NA [BLASTp]	NA
SAW_00300	EF0306	cro/CI family transcriptional regulator	257923	258285	-	362	24	0	0	0.0437073	1	0	fitness critical (statistical support)	72.7273	33.3333	0	0	29.7297	45.8333	Prophage 1 (variable region B)	SP_1050 [BLASTp]	non-essential	NA [BLASTp]	NA
SAW_00301	EF0307	cro/CI family transcriptional regulator	258411	258623	+	212	14	0	0.142857	0.337478	1	0.00474743	potentially fitness costly	18.1818	0	0	0	5.40541	16.6667	Prophage 1 (variable region B)	SP_1423 [BLASTp]	non-essential	NA [BLASTp]	NA
SAW_00302	EF0308	hypothetical protein	258702	259055	+	353	18	0	0.0555556	1	NA	3.07191	non-essential	18.1818	0	0	0	5.40541	4.16667	Prophage 1 (variable region B)	NA [BLASTp]	NA	NA [BLASTp]	NA
SAW_00303	EF0309	excisionase	259061	259333	+	272	16	0	0.0625	0.271761	0.00268059	0.00450117	fitness critical (statistical support)	18.1818	0	60	0	5.40541	12.5	Prophage 1 (variable region B)	NA [BLASTp]	NA	NA [BLASTp]	NA
SAW_00304	EF0310	hypothetical protein	259337	259477	+	140	6	0	0	0.665463	0.00268059	0	fitness critical (statistical support)	54.5455	33.3333	0	0	37.8378	4.16667	Prophage 1 (variable region B)	NA [BLASTp]	NA	NA [BLASTp]	NA
SAW_00305	EF0311	hypothetical protein	259545	259745	+	200	8	0	0.375	0.71225	0.00268059	0.0298266	fitness impaired (statistical support)	36.3636	33.3333	0	0	13.5135	4.16667	Prophage 1 (variable region B)	NA [BLASTp]	NA	NA [BLASTp]	NA
SAW_00306	EF0312	aspartate 1-decarboxylase	259751	259969	+	218	11	0.0666667	0.181818	0.461472	0.00268059	0.00508902	fitness critical (statistical support)	9.09091	33.3333	0	0	6.75676	4.16667	Prophage 1 (variable region B)	NA [BLASTp]	NA	NA [BLASTp]	NA
SAW_00307	EF0313	hypothetical protein	259966	260145	+	179	17	0.05	0	0.140825	0.00268059	0	fitness critical (statistical support)	54.5455	100	0	0	60.8108	4.16667	Prophage 1 (variable region B)	NA [BLASTp]	NA	NA [BLASTp]	NA
SAW_00308	EF0314	hypothetical protein	260146	260340	+	194	9	0	0.111111	0.574491	0.00268059	0.00542707	fitness critical (statistical support)	36.3636	33.3333	0	0	13.5135	4.16667	Prophage 1 (variable region B)	NA [BLASTp]	NA	NA [BLASTp]	NA
SAW_00309	EF0315	hypothetical protein	260451	261140	+	689	42	0	0.190476	0.661892	NA	0.353232	non-essential	36.3636	33.3333	0	0	12.1622	4.16667	Prophage 1 (variable region B)	NA [BLASTp]	NA	NA [BLASTp]	NA
SAW_00310	EF0316	hypothetical protein	261130	261378	+	248	13	0	0	0.264909	4.40472e-05	0	fitness critical (statistical support)	9.09091	0	0	0	4.05405	4.16667	Prophage 1 (variable region B)	NA [BLASTp]	NA	NA [BLASTp]	NA
SAW_00311	EF0317	cro/CI family transcriptional regulator	261353	261544	+	191	10	0	0.1	0.647001	4.40472e-05	0.0379888	fitness impaired (statistical support)	36.3636	0	0	0	8.10811	4.16667	Prophage 1 (variable region B)	NA [BLASTp]	NA	NA [BLASTp]	NA
SAW_00312	EF0318	hypothetical protein	261560	262039	+	479	19	0	0.0526316	0.0988564	4.40472e-05	0.000150694	fitness critical (statistical support)	36.3636	0	0	0	8.10811	4.16667	Prophage 1 (variable region B)	NA [BLASTp]	NA	NA [BLASTp]	NA
SAW_00313	EF0319	phage protein	262042	263214	+	1172	52	0	0	0.000539305	4.40472e-05	0	fitness critical (statistical support)	45.4545	33.3333	20	0	14.8649	16.6667	Prophage 1 (variable region B)	NA [BLASTp]	NA	SAOUHSC_01566 [RBH]	non-essential
SAW_00314	EF0320	hypothetical protein	263220	263462	+	242	15	0	0	0.186105	4.40472e-05	0	fitness critical (statistical support)	27.2727	0	0	0	5.40541	4.16667	Prophage 1 (variable region B)	NA [BLASTp]	NA	NA [BLASTp]	NA
SAW_00315	EF0321	hypothetical protein	263478	263807	+	329	25	0.0625	0	0.0371521	4.40472e-05	0	fitness critical (statistical support)	36.3636	0	0	0	8.10811	4.16667	Prophage 1 (variable region B)	NA [BLASTp]	NA	NA [BLASTp]	NA
SAW_00316	EF0322	phage protein	263834	264409	+	575	29	0	0.103448	0.129419	4.40472e-05	0.0189398	fitness impaired (statistical support)	45.4545	33.3333	20	0	14.8649	16.6667	Prophage 1 (variable region B)	NA [BLASTp]	NA	SAOUHSC_01565 [RBH]	non-essential
SAW_00317	EF0323	hypothetical protein	264462	264683	+	221	14	0.0555556	0.0714286	0.275857	4.40472e-05	0.00123031	fitness critical (statistical support)	36.3636	0	0	0	8.10811	4.16667	Prophage 1 (variable region B)	NA [BLASTp]	NA	NA [BLASTp]	NA
SAW_00318	EF0324	hypothetical protein	264670	265218	+	548	28	0.0277778	0.0714286	0.528033	NA	0.165867	non-essential	36.3636	0	0	0	8.10811	4.16667	Prophage 1 (variable region B)	NA [BLASTp]	NA	NA [BLASTp]	NA
SAW_00319	EF0325	DNA polymerase	265215	267176	+	1961	91	0.0169492	0.0549451	0.00121869	0.0105141	0.0120404	fitness impaired (statistical support)	45.4545	33.3333	20	0	14.8649	16.6667	Prophage 1 (variable region B)	SP_0032 [BLASTp]	high confidence essential	SAOUHSC_01563 [RBH]	non-essential
SAW_00320	EF0326	hypothetical protein	267189	267428	+	239	13	0	0	0.250806	0.0105141	0	fitness critical (statistical support)	18.1818	0	0	0	4.05405	4.16667	Prophage 1 (variable region B)	NA [BLASTp]	NA	NA [BLASTp]	NA
SAW_00321	EF0327	hypothetical protein	267447	267749	+	302	15	0	0.133333	0.453681	0.0105141	0.0351663	fitness impaired (statistical support)	18.1818	0	0	0	2.7027	4.16667	Prophage 1 (variable region B)	NA [BLASTp]	NA	NA [BLASTp]	NA
SAW_03242	NA	hypothetical protein	267753	267932	+	179	16	0	0.0625	0.170722	0.0105141	0.000326561	fitness critical (statistical support)	36.3636	0	0	0	8.10811	4.16667	Prophage 1 (variable region B)	NA [BLASTp]	NA	NA [BLASTp]	NA
SAW_00322	EF0328	hypothetical protein	267951	270389	+	2438	107	0.0218978	0.0560748	0.0332657	NA	0.126398	fitness impaired (statistical support)	36.3636	0	80	0	9.45946	16.6667	Prophage 1 (variable region B)	NA [BLASTp]	NA	SAOUHSC_01547 [RBH]	non-essential	X
SAW_00323	EF0329	hypothetical protein	270762	271082	+	320	21	0	0.0952381	0.619611	NA	0.177052	non-essential	45.4545	0	20	0	12.1622	12.5	Prophage 1 (variable region B)	NA [BLASTp]	NA	SAOUHSC_01543 [BLASTp]	non-essential
SAW_00324	EF0330	phage DNA helicase	271089	272462	+	1373	77	0	0.012987	0.000539305	NA	3.78144e-05	fitness critical (statistical support)	90.9091	100	100	100	94.5946	87.5	Prophage 1 (variable region B)	SP_1523 [BLASTp]	non-essential	SAOUHSC_01542 [RBH]	non-essential	L; K
SAW_00325	NA	hypothetical protein	272455	272655	+	200	25	0	0.28	0.726732	NA	0.322952	non-essential	18.1818	0	0	0	4.05405	4.16667	Prophage 1 (variable region B)	NA [BLASTp]	NA	NA [BLASTp]	NA
SAW_00326	EF0331	hypothetical protein	272663	273076	+	413	32	0.0263158	0.40625	1	NA	2.14273	non-essential	27.2727	0	20	0	9.45946	50	Prophage 1 (variable region B)	NA [BLASTp]	NA	NA [BLASTp]	NA
SAW_00327	EF0332	hypothetical protein	273167	273616	+	449	25	0.0344828	0.16	0.172674	NA	0.0221354	potentially fitness costly	36.3636	33.3333	0	0	22.973	8.33333	Prophage 1 (variable region B)	NA [BLASTp]	NA	NA [BLASTp]	NA
SAW_00328	EF0333	hypothetical protein	273613	274869	+	1256	82	0.00952381	0.329268	1	NA	1.44613	non-essential	27.2727	0	0	0	8.10811	8.33333	Prophage 1 (variable region B)	NA [BLASTp]	NA	NA [BLASTp]	NA
SAW_00329	EF0334	SPP1 family phage portal protein	274884	276416	+	1532	92	0.00892857	0.195652	0.983523	NA	1.22018	non-essential	27.2727	0	0	0	9.45946	12.5	Prophage 1 (variable region B)	NA [BLASTp]	NA	SAOUHSC_02048 [BLASTp]	NA
SAW_00330	EF0335	NAD(+)-arginine ADP-ribosyltransferase EFV	276514	277809	+	1295	92	0	0.347826	0.896855	NA	0.953251	non-essential	27.2727	0	0	0	8.10811	16.6667	Prophage 1 (variable region B)	NA [BLASTp]	NA	NA [BLASTp]	NA	T
SAW_00331	EF0336	hypothetical protein	277802	278005	+	203	15	0	0.466667	1	NA	1.43889	non-essential	27.2727	0	0	0	4.05405	4.16667	Prophage 1 (variable region B)	NA [BLASTp]	NA	NA [BLASTp]	NA
SAW_00332	EF0337	hypothetical protein	278063	278272	+	209	14	0	0.214286	0.699155	NA	0.153679	non-essential	27.2727	0	0	0	8.10811	12.5	Prophage 1 (variable region B)	NA [BLASTp]	NA	NA [BLASTp]	NA
SAW_00333	EF0338	scaffold protein	278409	278981	+	572	32	0	0.25	1	NA	1.65668	non-essential	27.2727	0	0	0	8.10811	16.6667	Prophage 1 (variable region B)	NA [BLASTp]	NA	NA [BLASTp]	NA
SAW_00334	EF0339	major capsid protein	278997	279860	+	863	52	0.028169	0.25	0.644672	NA	0.450407	non-essential	27.2727	0	20	0	14.8649	8.33333	Prophage 1 (variable region B)	NA [BLASTp]	NA	NA [BLASTp]	NA
SAW_00335	EF0341	hypothetical protein	280163	280696	+	533	40	0.0208333	0.15	0.249298	NA	0.121255	non-essential	27.2727	0	0	0	8.10811	12.5	Prophage 1 (variable region B)	NA [BLASTp]	NA	NA [BLASTp]	NA
SAW_00336	EF0342	hypothetical protein	280696	281034	+	338	20	0	0.2	1	NA	3.40645	non-essential	27.2727	0	0	0	8.10811	8.33333	Prophage 1 (variable region B)	NA [BLASTp]	NA	NA [BLASTp]	NA
SAW_00337	EF0343	HK97 gp10 family phage protein	281021	281452	+	431	13	0	0.230769	0.89129	NA	0.424379	non-essential	27.2727	0	0	0	8.10811	12.5	Prophage 1 (variable region B)	NA [BLASTp]	NA	NA [BLASTp]	NA
SAW_00338	EF0344	hypothetical protein	281456	281839	+	383	23	0	0.217391	0.989338	NA	1.16699	non-essential	27.2727	0	0	0	8.10811	12.5	Prophage 1 (variable region B)	NA [BLASTp]	NA	NA [BLASTp]	NA
SAW_00339	EF0345	hypothetical protein	281826	282452	+	626	46	0	0.217391	0.528033	NA	0.322401	non-essential	27.2727	0	0	0	8.10811	12.5	Prophage 1 (variable region B)	NA [BLASTp]	NA	NA [BLASTp]	NA
SAW_00340	NA	hypothetical protein	282555	282995	+	440	24	0	0.375	0.961886	NA	0.91149	non-essential	27.2727	0	0	0	8.10811	8.33333	Prophage 1 (variable region B)	NA [BLASTp]	NA	NA [BLASTp]	NA
SAW_00341	EF0347	peptide methionine sulfoxide reductase	283085	283309	+	224	12	0	0.0833333	0.574491	NA	0.054105	potentially fitness costly	27.2727	0	0	0	8.10811	8.33333	Prophage 1 (variable region B)	NA [BLASTp]	NA	NA [BLASTp]	NA
SAW_00342	EF0348	phage tail protein	283309	286458	+	3149	248	0	0.185484	0.288985	NA	0.580005	non-essential	81.8182	33.3333	100	0	64.8649	66.6667	Prophage 1 (variable region B)	NA [BLASTp]	NA	SAOUHSC_02182 [BLASTp]	non-essential	X
SAW_00343	EF0349	phage tail protein	286471	287346	+	875	60	0	0.0666667	0.0130181	NA	0.0302778	fitness impaired (statistical support)	54.5455	33.3333	0	0	35.1351	8.33333	Prophage 1 (variable region B)	NA [BLASTp]	NA	NA [BLASTp]	NA
SAW_00344	EF0350	hypothetical protein	287346	288431	+	1085	69	0.0114943	0.057971	0.918723	NA	1.02151	non-essential	54.5455	33.3333	0	0	35.1351	8.33333	Prophage 1 (variable region B)	NA [BLASTp]	NA	NA [BLASTp]	NA
SAW_00345	EF0351	structural protein	288442	289476	+	1034	77	0.0208333	0.25974	1	NA	1.48689	non-essential	54.5455	33.3333	0	0	35.1351	8.33333	Prophage 1 (variable region B)	NA [BLASTp]	NA	NA [BLASTp]	NA
SAW_00346	EF0352	hypothetical protein	289487	290278	+	791	53	0	0.45283	1	NA	2.26169	non-essential	72.7273	33.3333	0	66.6667	39.1892	4.16667	Prophage 1 (variable region B)	NA [BLASTp]	NA	NA [BLASTp]	NA
SAW_00347	EF0353	phage holin	290354	290608	+	254	17	0	0.176471	0.627556	NA	0.158159	non-essential	72.7273	33.3333	0	33.3333	27.027	12.5	Prophage 1 (variable region B)	NA [BLASTp]	NA	NA [BLASTp]	NA
SAW_00348	NA	holin	290611	290817	+	206	15	0.047619	0.2	1	NA	1.30993	non-essential	72.7273	66.6667	100	100	40.5405	41.6667	Prophage 1 (variable region B)	NA [BLASTp]	NA	NA [BLASTp]	NA
SAW_00349	EF0355	endolysin	290819	292120	+	1301	65	0.201835	0.261538	0.413279	NA	0.340844	non-essential	100	100	0	0	75.6757	25	Prophage 1 (variable region B)	SP_2063 [BLASTp]	non-essential	SAOUHSC_00427 [BLASTp]	non-essential	M
SAW_04028	NA	tRNA-Met	292195	292268	+	73	3	0.25	0.333333	0.943212	#N/A	0.0524768	potentially fitness costly	NA	NA	NA	NA	NA	NA	FALSE	NA [BLASTp]	NA	NA [BLASTp]	NA
SAW_00351	EF0357	flavin reductase domain-containing FMN-binding protein	292485	293105	-	620	29	0.0238095	0.344828	1	NA	3.07075	non-essential	100	100	100	100	100	79.1667	FALSE	NA [BLASTp]	NA	SAOUHSC_02995 [RBH]	non-essential	C
SAW_00352	EF0358	glyoxalase	293127	294101	-	974	44	0	0.272727	1	NA	1.57743	non-essential	100	100	100	100	100	83.3333	FALSE	NA [BLASTp]	NA	SAOUHSC_02825 [BLASTp]	non-essential	Q
SAW_00353	EF0359	SugE protein	294388	294723	+	335	20	0	0.1	0.967219	NA	0.973819	non-essential	100	100	100	100	100	58.3333	FALSE	NA [BLASTp]	NA	NA [BLASTp]	NA	V		Multidrug resistance, efflux pump YkkCD		M00712
SAW_00354	EF0360	SugE protein	294720	295031	+	311	24	0	0.125	0.366213	NA	0.089796	potentially fitness costly	100	100	100	100	100	62.5	FALSE	NA [BLASTp]	NA	NA [BLASTp]	NA	V		Multidrug resistance, efflux pump YkkCD		M00712
SAW_00355	EF0361	chitinase family 2 protein	295127	296173	-	1046	56	0.0289855	0.232143	0.71711	NA	0.563538	non-essential	100	100	0	100	100	33.3333	FALSE	NA [BLASTp]	NA	NA [BLASTp]	NA	G
SAW_00356	EF0362	chitin binding protein	296216	296800	-	584	31	0	0.193548	0.453268	NA	0.182231	non-essential	100	100	100	100	100	50	FALSE	NA [BLASTp]	NA	NA [BLASTp]	NA	R
SAW_00357	EF0365	acyl-ACP thioesterase	297075	297809	+	734	39	0	0.179487	1	NA	1.5201	non-essential	100	100	100	100	100	100	FALSE	SP_1408 [RBH]	non-essential	NA [BLASTp]	NA	I	Metabolic pathways; Fatty acid biosynthesis		P01100; P00061
SAW_00358	EF0366	hypothetical protein	297860	298693	+	833	42	0.0185185	0.261905	0.948517	NA	1.01699	non-essential	100	100	100	100	100	83.3333	FALSE	NA [BLASTp]	NA	SAOUHSC_00858 [RBH]	non-essential	S
SAW_00359	EF0367	cof family protein	298710	299246	+	536	26	0	0.269231	0.544711	NA	0.194843	non-essential	100	100	100	100	100	95.8333	FALSE	SP_1997 [RBH]	non-essential	NA [BLASTp]	NA	R
SAW_00360	EF0368	aspartate kinase	299269	300621	-	1352	73	0.0111111	0.246575	0.898665	NA	0.987518	non-essential	100	100	100	100	100	100	FALSE	SP_0413 [RBH]	non-essential	SAOUHSC_01319 [RBH]	non-essential	E	Microbial metabolism in diverse environments; 2-Oxocarboxylic acid metabolism; Monobactam biosynthesis; Lysine biosynthesis; Biosynthesis of antibiotics; Glycine, serine and threonine metabolism; Metabolic pathways; Biosynthesis of secondary metabolites; Cysteine and methionine metabolism; Biosynthesis of amino acids	Methionine biosynthesis, apartate => homoserine => methionine; Lysine biosynthesis, DAP aminotransferase pathway, aspartate => lysine; Threonine biosynthesis, aspartate => homoserine => threonine; Lysine biosynthesis, acetyl-DAP pathway, aspartate => lysine; Lysine biosynthesis, DAP dehydrogenase pathway, aspartate => lysine; Lysine biosynthesis, succinyl-DAP pathway, aspartate => lysine; Ectoine…	P00300; P01120; P01100; P01210; P00260; P01130; P00261; P01230; P00270; P01110	M00526; M00033; M00527; M00017; M00016; M00525; M00018
SAW_00361	EF0369	HAD superfamily hydrolase	300808	301494	+	686	35	0	0.171429	1	NA	1.55164	non-essential	100	100	100	100	100	100	FALSE	NA [BLASTp]	NA	SAOUHSC_02594 [BLASTp]	non-essential	R; G
SAW_00362	EF0370	septation ring formation regulator EzrA	301680	303416	+	1736	76	0.0185185	0.197368	0.587284	NA	0.540979	non-essential	100	100	100	100	100	100	FALSE	SP_0807 [RBH]	high confidence essential	SAOUHSC_01827 [RBH]	domain essential	D
SAW_00363	EF0371	aminotransferase%2C class V	303543	304688	+	1145	47	0.0144928	0.148936	0.425336	NA	0.273784	non-essential	100	100	100	100	100	100	FALSE	SP_0880 [RBH]	non-essential	SAOUHSC_01825 [RBH]	non-essential	E	Thiamine metabolism; Sulfur relay system; Metabolic pathways		P01100; P00730; P04122
SAW_00364	EF0372	DNA-binding response regulator	304740	305432	-	692	31	0.0263158	0.16129	0.173729	NA	0.0557142	potentially fitness costly	100	100	100	100	100	100	FALSE	SP_2082 [BLASTp]	non-essential	SAOUHSC_01586 [BLASTp]	non-essential	K; T
SAW_00365	EF0373	sensor histidine kinase	305429	306910	-	1481	92	0.00862069	0.206522	0.971711	NA	1.26436	non-essential	100	100	100	100	100	100	FALSE	SP_1226 [BLASTp]	high confidence essential	SAOUHSC_00021 [BLASTp]	high confidence essential	T
SAW_00366	EF0374	lipoprotein	307097	308074	+	977	62	0.012987	0.306452	0.825863	NA	0.801638	non-essential	100	100	0	0	100	16.6667	FALSE	NA [BLASTp]	NA	NA [BLASTp]	NA
SAW_00367	EF0375	lipoprotein S-layer protein	308259	309224	+	965	50	0.0142857	0.28	1	NA	2.6951	non-essential	100	100	0	0	100	16.6667	FALSE	NA [BLASTp]	NA	NA [BLASTp]	NA
SAW_00368	EF0376	lipoprotein S-layer protein	309443	310486	+	1043	58	0.0135135	0.310345	1	NA	2.2158	non-essential	100	100	0	0	100	16.6667	FALSE	NA [BLASTp]	NA	NA [BLASTp]	NA
SAW_00369	EF0377	ankyrin repeat-containing protein	310660	311463	+	803	41	0	0.268293	1	NA	2.80141	non-essential	100	100	0	0	100	62.5	FALSE	NA [BLASTp]	NA	NA [BLASTp]	NA	T
SAW_00370	NA	amidohydrolase	311515	312726	+	1211	56	0	0.285714	1	NA	2.14836	non-essential	100	100	0	0	100	54.1667	FALSE	NA [BLASTp]	NA	NA [BLASTp]	NA	F; R
SAW_00371	EF0379	death-on-curing family protein	312836	313255	-	419	24	0	0.291667	1	NA	1.84399	non-essential	54.5455	33.3333	100	100	64.8649	41.6667	FALSE	SP_0889 [RBH]	high confidence essential	NA [BLASTp]	NA	X
SAW_00372	EF0380	hypothetical protein	313252	313491	-	239	12	0	0.166667	0.550497	NA	0.0437403	potentially fitness costly	54.5455	33.3333	0	66.6667	64.8649	29.1667	FALSE	NA [BLASTp]	NA	NA [BLASTp]	NA
SAW_00373	EF0381	hypothetical protein	313592	314404	-	812	49	0.0166667	0.183673	0.276046	NA	0.182991	non-essential	100	100	0	0	100	45.8333	FALSE	NA [BLASTp]	NA	SAOUHSC_00301 [RBH]	non-essential	I
SAW_00374	EF0382	purine catabolism regulatory protein-like family protein	314379	315971	-	1592	93	0.00884956	0.139785	0.645337	NA	0.631918	non-essential	100	100	0	0	100	33.3333	FALSE	NA [BLASTp]	NA	NA [BLASTp]	NA	K
SAW_00375	EF0383	FdrA domain-containing protein	316094	319105	+	3011	141	0.00584795	0.234043	0.137268	NA	0.337981	non-essential	100	100	0	0	100	45.8333	FALSE	NA [BLASTp]	NA	SAOUHSC_01218 [BLASTp]	high confidence essential
SAW_00376	EF0384	hypothetical protein	319098	319931	+	833	42	0.0508475	0.309524	1	NA	1.96215	non-essential	100	100	0	0	100	45.8333	FALSE	NA [BLASTp]	NA	NA [BLASTp]	NA
SAW_00377	EF0385	major facilitator family transporter	319941	321194	+	1253	72	0.010101	0.236111	0.934491	NA	1.10879	non-essential	100	100	100	66.6667	100	75	FALSE	NA [BLASTp]	NA	SAOUHSC_02815 [BLASTp]	non-essential
SAW_00378	EF0386	carbamate kinase 2	321329	322267	+	938	44	0.0344828	0.136364	0.895507	NA	0.888028	non-essential	100	100	100	100	100	79.1667	FALSE	SP_2151 [BLASTp]	non-essential	SAOUHSC_02965 [BLASTp]	non-essential	E	Microbial metabolism in diverse environments; Arginine biosynthesis; Purine metabolism; Carbon metabolism; Metabolic pathways; Nitrogen metabolism		P00220; P01120; P01100; P00230; P00910; P01200
SAW_00379	EF0387	sodium:dicarboxylate symporter family protein	322274	323494	+	1220	80	0	0.3	0.548344	NA	0.500363	non-essential	100	100	100	100	100	95.8333	FALSE	NA [BLASTp]	NA	SAOUHSC_02667 [RBH]	non-essential	C
SAW_00380	EF0388	ureidoglycolate dehydrogenase	323584	324645	+	1061	47	0.016129	0.148936	0.142833	NA	0.0988617	potentially fitness costly	100	100	0	0	100	41.6667	FALSE	NA [BLASTp]	NA	NA [BLASTp]	NA	C	Microbial metabolism in diverse environments; Purine metabolism		P01120; P00230
SAW_00381	EF0389	UIT9 transporter	324711	326066	+	1355	82	0	0.243902	0.28743	NA	0.309784	non-essential	100	100	0	0	100	37.5	FALSE	NA [BLASTp]	NA	NA [BLASTp]	NA
SAW_00382	EF0390	N-acyl-D-amino-acid deacylase	326091	327314	+	1223	66	0	0.272727	1	NA	1.61938	non-essential	100	100	0	0	100	54.1667	FALSE	SP_1167 [BLASTp]	high confidence essential	SAOUHSC_02606 [BLASTp]	non-essential	F; R	Arginine and proline metabolism; Metabolic pathways; Pyrimidine metabolism		P01100; P00240; P00330
SAW_00383	EF0392	WxL domain surface protein	327762	330056	+	2294	126	0.00641026	0.285714	0.710858	NA	0.777992	non-essential	100	100	0	0	100	16.6667	FALSE	NA [BLASTp]	NA	NA [BLASTp]	NA
SAW_00384	EF0394	secreted antigen	330513	331862	+	1349	47	0	0.0638298	0.00268112	NA	0.00319368	fitness critical (statistical and orthology support)	100	100	100	100	100	95.8333	FALSE	SP_2216 [RBH]	high confidence essential	NA [BLASTp]	NA	S
SAW_00385	EF0395	methionine synthase	332270	333397	+	1127	57	0.0285714	0.421053	1	NA	3.86796	non-essential	100	100	100	100	100	79.1667	FALSE	NA [BLASTp]	NA	NA [BLASTp]	NA	E	Selenocompound metabolism; Metabolic pathways; Biosynthesis of secondary metabolites; Cysteine and methionine metabolism; Biosynthesis of amino acids	Methionine biosynthesis, apartate => homoserine => methionine	P00450; P01100; P01230; P00270; P01110	M00017
SAW_00386	EF0396	hypothetical protein	333449	334633	-	1184	70	0.0103093	0.214286	0.911178	NA	0.988205	non-essential	100	100	100	100	100	100	FALSE	SP_1505 [RBH]	non-essential	SAOUHSC_01358 [RBH]	non-essential	R
SAW_00387	EF0397	hypothetical protein	334649	335164	-	515	32	0.047619	0.09375	0.0389543	NA	0.00640223	fitness critical (statistical support)	100	100	100	100	100	95.8333	FALSE	NA [BLASTp]	NA	NA [BLASTp]	NA
SAW_00388	EF0399	hypothetical protein	335357	336043	+	686	36	0	0.222222	0.894524	NA	0.78253	non-essential	100	100	100	100	100	70.8333	FALSE	SP_0858 [RBH]	non-essential	NA [BLASTp]	NA	S
SAW_00389	EF0400	membrane protein	336040	336984	+	944	52	0	0.230769	0.989338	NA	1.39568	non-essential	100	100	100	100	100	70.8333	FALSE	SP_0859 [RBH]	non-essential	NA [BLASTp]	NA	S
SAW_00390	EF0401	pyrrolidone-carboxylate peptidase	337000	337641	+	641	35	0	0.4	1	NA	3.40069	non-essential	100	100	100	100	100	79.1667	FALSE	SP_0860 [RBH]	non-essential	SAOUHSC_03025 [RBH]	non-essential	O
SAW_00391	EF0402	Na+/H+ antiporter NhaC	338231	339634	+	1403	81	0	0.197531	0.576603	NA	0.521777	non-essential	100	100	100	100	100	54.1667	FALSE	NA [BLASTp]	NA	SAOUHSC_02573 [RBH]	non-essential	C
SAW_00392	EF0403	MarR family transcriptional regulator	339786	340220	+	434	20	0	0.25	1	NA	3.65455	non-essential	100	100	100	100	100	70.8333	FALSE	SP_2062 [RBH]	non-essential	SAOUHSC_00694 [BLASTp]	non-essential	K
SAW_00393	EF0404	nitroreductase	340225	340860	+	635	33	0	0.151515	0.805144	NA	0.548454	non-essential	100	100	100	100	100	87.5	FALSE	SP_0622 [BLASTp]	non-essential	SAOUHSC_02829 [BLASTp]	non-essential	C
SAW_00394	EF0405	HAD superfamily hydrolase	340903	341736	-	833	49	0	0.387755	1	NA	2.61963	non-essential	100	100	100	100	100	100	FALSE	SP_1291 [RBH]	non-essential	SAOUHSC_01323 [RBH]	non-essential	R; H
SAW_00395	EF0406	PTS system IIBC component	341920	343662	+	1742	75	0	0.16	1	NA	2.2523	non-essential	100	100	100	100	100	66.6667	FALSE	SP_0394 [BLASTp]	non-essential	SAOUHSC_02400 [BLASTp]	non-essential	G	Fructose and mannose metabolism; Phosphotransferase system (PTS)	PTS system, mannitol-specific II component	P00051; P02060	M00274
SAW_00396	EF0407	transcriptional regulator	343653	345686	+	2033	105	0.0148148	0.238095	1	NA	1.82561	non-essential	100	100	100	100	100	87.5	FALSE	SP_0395 [RBH]	non-essential	SAOUHSC_02401 [RBH]	non-essential	K
SAW_00397	EF0408	PTS system IIA component	345697	346131	+	434	18	0	0.333333	1	NA	2.60775	non-essential	100	100	100	100	100	83.3333	FALSE	SP_0396 [BLASTp]	non-essential	SAOUHSC_02402 [BLASTp]	non-essential	G	Fructose and mannose metabolism; Phosphotransferase system (PTS)	PTS system, mannitol-specific II component	P00051; P02060	M00274
SAW_00398	EF0411	PTS system mannitol-specific IIBC component	346727	348499	+	1772	79	0	0.101266	0.283628	NA	0.299345	non-essential	100	100	100	100	100	66.6667	FALSE	SP_0394 [RBH]	non-essential	SAOUHSC_02400 [RBH]	non-essential	G	Fructose and mannose metabolism; Phosphotransferase system (PTS)	PTS system, mannitol-specific II component	P00051; P02060	M00274
SAW_00399	EF0412	mannitol-specific phosphotransferase enzyme IIA component	348514	348951	+	437	20	0.0344828	0.2	0.805007	NA	0.394131	non-essential	100	100	100	100	100	66.6667	FALSE	SP_0396 [RBH]	non-essential	SAOUHSC_02402 [RBH]	non-essential	G	Fructose and mannose metabolism; Phosphotransferase system (PTS)	PTS system, mannitol-specific II component	P00051; P02060	M00274
SAW_00400	EF0413	mannitol-1-phosphate 5-dehydrogenase	348966	350120	+	1154	59	0	0.271186	1	NA	2.29355	non-essential	100	100	100	100	100	70.8333	FALSE	SP_0397 [RBH]	non-essential	SAOUHSC_02403 [RBH]	non-essential	G	Fructose and mannose metabolism		P00051
SAW_00401	EF0414	DadA family oxidoreductase	350187	351302	-	1115	44	0.016129	0.25	1	NA	2.81347	non-essential	100	100	100	100	100	83.3333	FALSE	SP_1608 [RBH]	non-essential	NA [BLASTp]	NA	E
SAW_00402	EF0415	3-beta hydroxysteroid dehydrogenase/isomerase	351381	352019	-	638	31	0.05	0.129032	0.214945	NA	0.0666409	potentially fitness costly	100	100	0	0	100	33.3333	FALSE	NA [BLASTp]	NA	NA [BLASTp]	NA
SAW_00403	EF0417	efflux transporter	352340	353518	+	1178	54	0	0.222222	0.796783	NA	0.702541	non-essential	100	100	0	0	100	45.8333	FALSE	NA [BLASTp]	NA	NA [BLASTp]	NA
SAW_00404	NA	hypothetical protein	353528	354238	+	710	27	0.0285714	0.111111	0.722443	NA	0.386129	non-essential	100	100	100	100	100	100	FALSE	SP_0786 [RBH]	non-essential	SAOUHSC_02954 [BLASTp]	non-essential	M
SAW_00405	NA	hypothetical protein	354235	355464	+	1229	57	0	0.263158	1	NA	3.88408	non-essential	100	100	0	0	100	75	FALSE	SP_0787 [RBH]	non-essential	NA [BLASTp]	NA	V
SAW_00406	EF0419	hypothetical protein	355519	356223	-	704	32	0.0232558	0.375	1	NA	3.07552	non-essential	100	100	100	100	100	70.8333	FALSE	NA [BLASTp]	NA	NA [BLASTp]	NA
SAW_00407	EF0420	drug resistance transporter%2C EmrB/QacA family protein	356223	357698	-	1475	80	0.0288462	0.2375	0.571733	NA	0.532352	non-essential	100	100	100	100	100	100	FALSE	NA [BLASTp]	NA	SAOUHSC_02629 [RBH]	non-essential
SAW_00408	EF0421	MerR family transcriptional regulator	357841	358308	+	467	25	0	0.08	0.435919	NA	0.12945	non-essential	100	100	100	100	100	75	FALSE	NA [BLASTp]	NA	NA [BLASTp]	NA
SAW_00409	EF0422	IclR family transcriptional regulator	358439	359191	+	752	43	0	0.209302	1	NA	2.42288	non-essential	100	100	100	100	100	58.3333	FALSE	NA [BLASTp]	NA	NA [BLASTp]	NA	K
SAW_00410	EF0423	keto-hydroxyglutarate-aldolase/keto-deoxy- phosphogluconate aldolase	359352	359999	+	647	33	0	0.272727	0.923097	NA	0.914708	non-essential	100	100	100	100	100	91.6667	FALSE	SP_0317 [RBH]	non-essential	NA [BLASTp]	NA	G	Microbial metabolism in diverse environments; Glyoxylate and dicarboxylate metabolism; Pentose phosphate pathway; Carbon metabolism; Metabolic pathways	D-Galacturonate degradation (bacteria), D-galacturonate => pyruvate + D-glyceraldehyde 3P; Entner-Doudoroff pathway, glucose-6P => glyceraldehyde-3P + pyruvate; Semi-phosphorylative Entner-Doudoroff pathway, gluconate => glycerate-3P; D-Glucuronate degradation, D-glucuronate => pyruvate + D-glyceraldehyde 3P	P01120; P01100; P00630; P00030; P01200	M00008; M00061; M00631; M00308
SAW_00411	EF0424	2-dehydro-3-deoxygluconokinase	360004	361011	+	1007	48	0.03125	0.25	1	NA	2.5921	non-essential	100	100	100	100	100	95.8333	FALSE	SP_0318 [RBH]	non-essential	SAOUHSC_02267 [BLASTp]	non-essential	G	Microbial metabolism in diverse environments; Pentose phosphate pathway; Carbon metabolism; Metabolic pathways	D-Galacturonate degradation (bacteria), D-galacturonate => pyruvate + D-glyceraldehyde 3P; Semi-phosphorylative Entner-Doudoroff pathway, gluconate => glycerate-3P; D-Glucuronate degradation, D-glucuronate => pyruvate + D-glyceraldehyde 3P	P01100; P01120; P01200; P00030	M00061; M00631; M00308
SAW_00412	EF0425	4-deoxy-L-threo-5-hexosulose-uronate ketol-isomerase 1	361024	361863	+	839	49	0.015625	0.306122	1	NA	1.77358	non-essential	100	100	100	100	100	54.1667	FALSE	NA [BLASTp]	NA	NA [BLASTp]	NA	G	Pentose and glucuronate interconversions		P00040
SAW_00413	EF0426	gluconate 5-dehydrogenase	361885	362673	+	788	38	0	0.289474	1	NA	5.42801	non-essential	100	100	100	100	100	100	FALSE	SP_0320 [RBH]	non-essential	SAOUHSC_01199 [BLASTp]	high confidence essential
SAW_00414	EF0428	unsaturated rhamnogalacturonyl hydrolase	362903	364009	+	1106	70	0	0.257143	0.614227	NA	0.554733	non-essential	90.9091	66.6667	100	100	63.5135	41.6667	FALSE	NA [BLASTp]	NA	NA [BLASTp]	NA	G
SAW_00415	EF0429	TRAP dicarboxylate transporter%2C DctP subunit	364030	365037	+	1007	61	0	0.163934	1	NA	1.87392	non-essential	90.9091	66.6667	100	100	63.5135	25	FALSE	NA [BLASTp]	NA	NA [BLASTp]	NA	G
SAW_00416	EF0430	TRAP dicarboxylate transporter%2C DctQ subunit	365052	365528	+	476	28	0	0.214286	0.496322	NA	0.197091	non-essential	90.9091	66.6667	100	100	63.5135	25	FALSE	NA [BLASTp]	NA	NA [BLASTp]	NA	G
SAW_00417	EF0431	TRAP dicarboxylate transporter%2C DctM subunit	365564	366859	+	1295	84	0	0.357143	1	NA	2.92026	non-essential	90.9091	66.6667	100	100	63.5135	25	FALSE	NA [BLASTp]	NA	NA [BLASTp]	NA	G
SAW_00418	EF0432	AraC family transcriptional regulator	367007	367879	-	872	56	0.0135135	0.232143	0.648436	NA	0.551564	non-essential	100	100	100	100	100	95.8333	FALSE	SP_1899 [BLASTp]	non-essential	SAOUHSC_00056 [BLASTp]	non-essential
SAW_00419	EF0433	rhamnulokinase	368026	369510	+	1484	81	0	0.135802	0.0130181	NA	0.0789117	fitness impaired (statistical support)	100	100	100	100	100	62.5	FALSE	SP_2167 [RBH]	non-essential	SAOUHSC_02808 [BLASTp]	non-essential	G	Pentose and glucuronate interconversions; Microbial metabolism in diverse environments; Fructose and mannose metabolism		P01120; P00040; P00051
SAW_00420	EF0434	L-rhamnose isomerase	369507	370793	+	1286	58	0.0131579	0.155172	0.911178	NA	1.06361	non-essential	90.9091	66.6667	100	100	63.5135	41.6667	FALSE	NA [BLASTp]	NA	NA [BLASTp]	NA	G	Fructose and mannose metabolism; Microbial metabolism in diverse environments		P01120; P00051
SAW_00421	EF0435	rhamnulose-1-phosphate aldolase	370821	371669	+	848	47	0	0.255319	0.779786	NA	0.683265	non-essential	90.9091	66.6667	100	100	64.8649	50	FALSE	SP_2166 [BLASTp]	non-essential	NA [BLASTp]	NA	G	Pentose and glucuronate interconversions; Microbial metabolism in diverse environments; Fructose and mannose metabolism		P01120; P00040; P00051
SAW_00422	EF0436	L-rhamnose mutarotase	371666	371977	+	311	14	0	0.142857	0.652307	NA	0.149776	non-essential	90.9091	66.6667	100	100	63.5135	33.3333	FALSE	NA [BLASTp]	NA	NA [BLASTp]	NA	M
SAW_00423	EF0437	AraC family transcriptional regulator	372187	373107	+	920	57	0	0.157895	0.378748	NA	0.327908	non-essential	100	100	100	100	100	83.3333	FALSE	SP_0156 [BLASTp]	non-essential	SAOUHSC_00184 [BLASTp]	non-essential	K
SAW_00424	EF0438	2 AP endonuclease	373109	373945	+	836	52	0.0163934	0.442308	1	NA	2.30904	non-essential	90.9091	66.6667	100	100	63.5135	41.6667	FALSE	NA [BLASTp]	NA	NA [BLASTp]	NA	G
SAW_00425	EF0439	immunity protein PlnM	374028	374228	-	200	15	0	0.4	1	NA	1.90339	non-essential	100	100	0	0	98.6486	20.8333	FALSE	NA [BLASTp]	NA	NA [BLASTp]	NA
SAW_00426	EF0440	di-/tripeptide transporter	374334	375815	-	1481	82	0.0196078	0.304878	1	NA	1.80413	non-essential	100	100	100	100	100	91.6667	FALSE	NA [BLASTp]	NA	SAOUHSC_00738 [RBH]	non-essential	E
SAW_00427	EF0443	LysM domain-containing protein	376634	377233	+	599	31	0	0.16129	0.172674	NA	0.0624776	potentially fitness costly	100	100	100	100	100	95.8333	FALSE	SP_0107 [RBH]	non-essential	NA [BLASTp]	NA
SAW_00428	EF0445	1%2C4-Dihydroxy-2-naphthoyl-CoA synthase	377848	378663	+	815	38	0	0.236842	0.57341	NA	0.352584	non-essential	100	100	0	0	100	58.3333	FALSE	SP_0415 [BLASTp]	high confidence essential	SAOUHSC_00985 [RBH]	high confidence essential	H	Metabolic pathways; Biosynthesis of secondary metabolites; Ubiquinone and other terpenoid-quinone biosynthesis	Menaquinone biosynthesis, chorismate => menaquinone	P01100; P01110; P00130	M00116
SAW_00429	EF0446	2-succinylbenzoate-CoA ligase	378608	380125	+	1517	69	0.0121951	0.275362	1	NA	2.31807	non-essential	100	100	100	100	100	95.8333	FALSE	SP_2176 [BLASTp]	non-essential	SAOUHSC_01916 [RBH]	high confidence essential	Q; I	Metabolic pathways; Biosynthesis of secondary metabolites; Ubiquinone and other terpenoid-quinone biosynthesis	Menaquinone biosynthesis, chorismate => menaquinone	P01100; P01110; P00130	M00116
SAW_00430	EF0447	menaquinone-specific isochorismate synthase	380122	381489	+	1367	50	0	0.38	1	NA	1.64485	non-essential	100	100	0	0	100	83.3333	FALSE	SP_1817 [RBH]	non-essential	SAOUHSC_00982 [RBH]	high confidence essential	Q; H	Biosynthesis of siderophore group nonribosomal peptides; Ubiquinone and other terpenoid-quinone biosynthesis; Biosynthesis of antibiotics; Metabolic pathways; Biosynthesis of secondary metabolites	Menaquinone biosynthesis, chorismate => menaquinone	P01053; P00130; P01100; P01130; P01110	M00116
SAW_00431	EF0448	2-succinyl-5-enolpyruvyl-6-hydroxy-3-cyclohexene-1-carboxylate synthase	381489	383222	+	1733	78	0.0210526	0.24359	1	NA	3.28238	non-essential	100	100	20	0	100	62.5	FALSE	NA [BLASTp]	NA	SAOUHSC_00983 [RBH]	high confidence essential	H	Metabolic pathways; Biosynthesis of secondary metabolites; Ubiquinone and other terpenoid-quinone biosynthesis	Menaquinone biosynthesis, chorismate => menaquinone	P01100; P01110; P00130	M00116
SAW_00432	EF0449	2-succinyl-6-hydroxy-2%2C4-cyclohexadiene-1-carboxylate synthase	383210	384034	+	824	35	0.0222222	0.342857	1	NA	2.99153	non-essential	100	100	0	0	100	62.5	FALSE	NA [BLASTp]	NA	SAOUHSC_00984 [RBH]	non-essential	R; H	Metabolic pathways; Biosynthesis of secondary metabolites; Ubiquinone and other terpenoid-quinone biosynthesis	Menaquinone biosynthesis, chorismate => menaquinone	P01100; P01110; P00130	M00116
SAW_00433	EF0450	O-succinylbenzoate synthase	384035	385138	+	1103	44	0	0.227273	1	NA	3.0495	non-essential	100	100	0	0	100	66.6667	FALSE	NA [BLASTp]	NA	SAOUHSC_01915 [RBH]	high confidence essential	R; M	Metabolic pathways; Biosynthesis of secondary metabolites; Ubiquinone and other terpenoid-quinone biosynthesis	Menaquinone biosynthesis, chorismate => menaquinone	P01100; P01110; P00130	M00116
SAW_00434	EF0451	glucosamine-6-phosphate deaminase	385195	385893	-	698	24	0	0.416667	0.967219	NA	1.19539	non-essential	100	100	100	100	100	100	FALSE	SP_1415 [BLASTp]	non-essential	SAOUHSC_00552 [BLASTp]	non-essential	G
SAW_00435	EF0452	AMP-binding protein	386145	387671	-	1526	79	0	0.316456	1	NA	2.23392	non-essential	100	100	100	100	100	70.8333	FALSE	SP_2176 [BLASTp]	non-essential	SAOUHSC_02929 [BLASTp]	non-essential	I
SAW_00436	EF0453	OsmC/Ohr family protein	387892	388293	+	401	21	0	0.238095	0.791374	NA	0.478666	non-essential	100	100	100	100	100	100	FALSE	NA [BLASTp]	NA	SAOUHSC_00831 [RBH]	non-essential	V
SAW_00437	EF0454	hypothetical protein	388337	389116	-	779	39	0	0.153846	0.769321	NA	0.667028	non-essential	100	100	100	100	100	62.5	FALSE	NA [BLASTp]	NA	NA [BLASTp]	NA
SAW_00438	EF0455	PTS system IIC component	389277	390080	+	803	45	0	0.111111	0.0910695	4.40472e-05	0.0817746	fitness impaired (statistical support)	100	100	100	100	100	100	FALSE	SP_0062 [BLASTp]	non-essential	NA [BLASTp]	NA	G	Fructose and mannose metabolism; Metabolic pathways; Phosphotransferase system (PTS); Amino sugar and nucleotide sugar metabolism	PTS system, mannose-specific II component	P01100; P00051; P02060; P00520	M00276
SAW_00439	EF0456	PTS system IID component	390073	390891	+	818	43	0	0.0697674	0.0372264	4.40472e-05	0.0351764	fitness impaired (statistical support)	100	100	100	100	100	100	FALSE	SP_0063 [BLASTp]	non-essential	NA [BLASTp]	NA	G	Fructose and mannose metabolism; Metabolic pathways; Phosphotransferase system (PTS); Amino sugar and nucleotide sugar metabolism	PTS system, mannose-specific II component	P01100; P00051; P02060; P00520	M00276
SAW_00440	EF0457	PTS system IIB component	390922	391398	+	476	24	0	0.125	0.143703	4.40472e-05	0.0252175	fitness impaired (statistical support)	100	100	100	100	100	100	FALSE	SP_0061 [BLASTp]	non-essential	NA [BLASTp]	NA	G	Fructose and mannose metabolism; Metabolic pathways; Phosphotransferase system (PTS); Amino sugar and nucleotide sugar metabolism	PTS system, mannose-specific II component	P01100; P00051; P02060; P00520	M00276
SAW_00441	EF0458	phosphosugar-binding transcriptional regulator	391415	392266	+	851	47	0	0.170213	0.841885	NA	0.875569	non-essential	100	100	100	100	100	100	FALSE	SP_1331 [RBH]	non-essential	SAOUHSC_00160 [BLASTp]	non-essential	K
SAW_00442	EF0459	N-acetylmuramic acid 6-phosphate etherase 1	392281	393171	+	890	38	0	0.210526	0.719173	NA	0.555812	non-essential	100	100	100	100	100	91.6667	FALSE	NA [BLASTp]	NA	SAOUHSC_00157 [RBH]	non-essential	M	Amino sugar and nucleotide sugar metabolism; Metabolic pathways		P01100; P00520
SAW_00443	EF0460	beta-lactamase	393184	394173	+	989	50	0.0169492	0.4	1	NA	3.96414	non-essential	100	100	100	100	100	100	FALSE	SP_1448 [BLASTp]	non-essential	SAOUHSC_02736 [BLASTp]	non-essential	V
SAW_00444	EF0461	PTS system IIA component	394183	394602	+	419	16	0	0.5	1	NA	12.3907	non-essential	100	100	100	100	100	95.8333	FALSE	SP_0064 [BLASTp]	non-essential	NA [BLASTp]	NA	G	Fructose and mannose metabolism; Metabolic pathways; Phosphotransferase system (PTS); Amino sugar and nucleotide sugar metabolism	PTS system, mannose-specific II component	P01100; P00051; P02060; P00520	M00276
SAW_00445	EF0462	hypothetical protein	394637	395446	-	809	50	0.0322581	0.28	0.576251	NA	0.457782	non-essential	100	100	100	100	100	100	FALSE	NA [BLASTp]	NA	NA [BLASTp]	NA
SAW_00446	EF0463	superoxide dismutase [Fe]	395640	396248	+	608	29	0	0	0.00797737	NA	0	fitness critical (statistical and orthology support)	100	100	100	100	100	100	FALSE	SP_0766 [RBH]	high confidence essential	SAOUHSC_01653 [RBH]	non-essential	P	Peroxisome; Longevity regulating pathway - worm; Longevity regulating pathway - multiple species; Longevity regulating pathway; Huntington's disease; FoxO signaling pathway; MAPK signaling pathway - fly		P04213; P04068; P04013; P04146; P04211; P05016; P04212
SAW_00447	EF0464	diaminopimelate epimerase	396397	397377	+	980	51	0	0.392157	0.967219	NA	1.38356	non-essential	100	100	100	100	100	100	FALSE	NA [BLASTp]	NA	NA [BLASTp]	NA	E	Microbial metabolism in diverse environments; Lysine biosynthesis; Biosynthesis of antibiotics; Metabolic pathways; Biosynthesis of secondary metabolites; Biosynthesis of amino acids	Lysine biosynthesis, succinyl-DAP pathway, aspartate => lysine; Lysine biosynthesis, DAP aminotransferase pathway, aspartate => lysine; Lysine biosynthesis, acetyl-DAP pathway, aspartate => lysine	P00300; P01120; P01100; P01130; P01230; P01110	M00016; M00525; M00527
SAW_00448	EF0465	transcriptional regulator	397527	398735	+	1208	63	0	0.206349	0.0869342	NA	0.135319	non-essential	100	100	100	100	100	100	FALSE	SP_1942 [RBH]	high confidence essential	SAOUHSC_02583 [RBH]	non-essential	M
SAW_00449	EF0466	glucosamine-6-phosphate deaminase	398866	399567	+	701	36	0	0.25	0.856291	NA	0.828833	non-essential	100	100	100	100	100	100	FALSE	SP_1415 [RBH]	non-essential	SAOUHSC_00552 [RBH]	non-essential	G	Amino sugar and nucleotide sugar metabolism; Metabolic pathways		P01100; P00520
SAW_00450	EF0467	MgtC family protein	399663	400364	+	701	41	0	0.487805	1	NA	4.18556	non-essential	100	100	100	100	100	83.3333	FALSE	SP_1823 [RBH]	non-essential	NA [BLASTp]	NA	S
SAW_00451	EF0468	LemA family protein	400523	401092	+	569	33	0	0.242424	0.320838	NA	0.146468	non-essential	100	66.6667	0	0	83.7838	41.6667	FALSE	SP_1284 [RBH]	non-essential	NA [BLASTp]	NA	S
SAW_00452	EF0469	hypothetical protein	401137	402423	+	1286	89	0	0.404494	1	NA	5.36917	non-essential	100	66.6667	0	0	93.2432	45.8333	FALSE	NA [BLASTp]	NA	NA [BLASTp]	NA	S
SAW_00453	EF0470	ribonucleotide-diphosphate reductase subunit beta	402463	403428	-	965	68	0.0235294	0.0588235	0.00147199	4.40472e-05	0.0166882	fitness impaired (statistical and orthology support)	100	100	100	100	100	100	FALSE	SP_1180 [RBH]	likely essential	SAOUHSC_00743 [RBH]	high confidence essential	F	Purine metabolism; Metabolic pathways; Pyrimidine metabolism	Pyrimidine deoxyribonuleotide biosynthesis, CDP/CTP => dCDP/dCTP,dTDP/dTTP	P01100; P00240; P00230	M00053
SAW_00454	EF0471	ribonucleoside-diphosphate reductase%2C alpha subunit	403629	405788	-	2159	139	0.0060241	0.0359712	0.000539305	4.40472e-05	0.0188533	fitness impaired (statistical and orthology support)	100	100	100	100	100	100	FALSE	SP_1179 [RBH]	likely essential	SAOUHSC_00742 [RBH]	high confidence essential	F	Purine metabolism; Metabolic pathways; Pyrimidine metabolism	Pyrimidine deoxyribonuleotide biosynthesis, CDP/CTP => dCDP/dCTP,dTDP/dTTP	P01100; P00240; P00230	M00053
SAW_00455	EF0472	nrdI protein	405769	406146	-	377	24	0	0.125	0.271761	4.40472e-05	0.0609375	fitness impaired (statistical and orthology support)	100	100	100	100	100	100	FALSE	SP_0158 [BLASTp]	non-essential	SAOUHSC_00741 [RBH]	domain essential	F
SAW_00456	EF0473	ribonucleoside-diphosphate reductase 2%2CNrdH-redoxin	406148	406372	-	224	10	0	0	0.323531	4.40472e-05	0	fitness critical (statistical support)	100	100	100	100	100	100	FALSE	SP_1178 [RBH]	non-essential	NA [BLASTp]	NA	O
SAW_00457	EF0475	ferrous iron transporter A	406886	407359	+	473	24	0.0344828	0.125	0.261328	4.40472e-05	0.0549452	fitness impaired (statistical support)	100	100	100	100	100	87.5	FALSE	NA [BLASTp]	NA	NA [BLASTp]	NA	P
SAW_00458	EF0476	ferrous iron transporter B	407356	409506	+	2150	100	0	0.13	0.00583576	4.40472e-05	0.0862372	fitness impaired (statistical support)	100	100	100	100	100	87.5	FALSE	NA [BLASTp]	NA	SAOUHSC_02864 [RBH]	non-essential	P
SAW_00459	EF0477	hypothetical protein	409513	409650	+	137	4	0	0	0.783859	4.40472e-05	0	fitness critical (statistical support)	100	100	100	100	100	75	FALSE	NA [BLASTp]	NA	NA [BLASTp]	NA
SAW_00460	EF0479	phage integrase	409927	411096	-	1169	90	0.00900901	0.0555556	0.110914	NA	0.227551	non-essential	100	100	100	100	100	100	PAI (variable region C)	SP_1129 [BLASTp]	non-essential	SAOUHSC_01582 [BLASTp]	non-essential	L; X
SAW_00461	EF0480	excisionase	411140	411370	-	230	24	0	0.0416667	0.0369559	NA	0.000296588	fitness critical (statistical support)	81.8182	66.6667	0	0	45.9459	4.16667	PAI (variable region C)	NA [BLASTp]	NA	NA [BLASTp]	NA
SAW_04029	NA	tRNA-Lys	411447	411519	+	72	3	0	0.666667	1	#N/A	0.664171	non-essential	NA	NA	NA	NA	NA	NA	PAI (variable region C)	NA [BLASTp]	NA	NA [BLASTp]	NA
SAW_00463	NA	hypothetical protein	411681	411791	+	110	12	0	0.0833333	0.328305	NA	0.00324701	potentially fitness costly	72.7273	66.6667	0	0	37.8378	4.16667	PAI (variable region C)	NA [BLASTp]	NA	NA [BLASTp]	NA
SAW_00464	EF0481	hypothetical protein	412226	412471	-	245	22	0.0645161	0.318182	0.862904	NA	0.618759	non-essential	63.6364	66.6667	20	0	52.7027	25	PAI (variable region C)	NA [BLASTp]	NA	NA [BLASTp]	NA
SAW_00465	EF0482	sigma-70 family RNA polymerase sigma factor	412465	412866	-	401	25	0.0588235	0.24	0.919291	NA	0.866254	non-essential	90.9091	66.6667	20	0	63.5135	29.1667	PAI (variable region C)	NA [BLASTp]	NA	NA [BLASTp]	NA
SAW_03243	NA	sigma-70 family RNA polymerase sigma factor	413424	413591	+	167	10	0.133333	0	0.332753	NA	0	potentially fitness costly	63.6364	33.3333	0	0	43.2432	4.16667	PAI (variable region C)	NA [BLASTp]	NA	NA [BLASTp]	NA
SAW_03244	EF0485	aggregation substance	414851	418768	+	3917	169	0.104167	0.254438	0.665463	NA	0.862911	non-essential	63.6364	33.3333	0	0	58.1081	4.16667	PAI (variable region C)	NA [BLASTp]	NA	NA [BLASTp]	NA		Quorum sensing		P02024
SAW_00469	EF0486	PrgU protein	418830	419186	+	356	8	0.48	0.125	0.75618	NA	0.075395	potentially fitness costly	54.5455	33.3333	0	0	55.4054	8.33333	PAI (variable region C)	NA [BLASTp]	NA	NA [BLASTp]	NA
SAW_00470	EF0487; EFA0045	hypothetical protein	419208	419594	+	386	28	0	0.107143	0.925986	NA	0.960451	non-essential	36.3636	0	0	0	37.8378	8.33333	PAI (variable region C)	NA [BLASTp]	NA	NA [BLASTp]	NA
SAW_00471	EFA0044; EF0488	hypothetical protein	419740	420000	+	260	20	0	0.05	0.165522	1	0.00921285	potentially fitness costly	45.4545	0	0	0	28.3784	12.5	PAI (variable region C)	NA [BLASTp]	NA	NA [BLASTp]	NA
SAW_00472	EF0489	hypothetical protein	420011	420889	+	878	51	0.016129	0.0784314	0.0395051	1	0.0447405	fitness impaired (statistical support)	54.5455	33.3333	0	0	54.0541	12.5	PAI (variable region C)	NA [BLASTp]	NA	NA [BLASTp]	NA
SAW_00473	EFA0042	PrgC protein	420909	421769	+	860	41	0	0.170732	1	NA	2.19184	non-essential	72.7273	66.6667	0	0	66.2162	16.6667	PAI (variable region C)	NA [BLASTp]	NA	NA [BLASTp]	NA
SAW_00474	EF0491; EFA0041	CHAP domain Mannosyl-glycoprotein endo-beta-N-acetylglucosaminidase	421795	422946	+	1151	74	0	0.135135	0.574491	NA	0.551175	non-essential	100	100	0	0	100	62.5	PAI (variable region C)	NA [BLASTp]	NA	SAOUHSC_02979 [BLASTp]	non-essential
SAW_00475	EF2326	hypothetical protein	423670	425604	+	1934	48	0.585987	0	0.000906658	1	0	potentially fitness costly	72.7273	0	80	0	37.8378	58.3333	PAI (variable region C)	NA [BLASTp]	NA	NA [BLASTp]	NA	X
SAW_00481	EF0492	hypothetical protein	425874	426491	+	617	27	0.0285714	0.037037	0.0710496	1	0.00720663	potentially fitness costly	45.4545	0	0	0	31.0811	16.6667	PAI (variable region C)	NA [BLASTp]	NA	NA [BLASTp]	NA
SAW_00482	EFA0039	hypothetical protein	426475	426891	+	416	28	0	0.428571	0.902105	NA	0.829227	non-essential	45.4545	0	0	0	31.0811	16.6667	PAI (variable region C)	SP_1911 [BLASTp]	non-essential	NA [BLASTp]	NA
SAW_00483	EFA0038; EF0494	hypothetical protein	426891	427205	+	314	24	0	0.25	0.591722	NA	0.216688	non-essential	45.4545	0	0	0	29.7297	12.5	PAI (variable region C)	NA [BLASTp]	NA	NA [BLASTp]	NA
SAW_00484	EFA0037	hypothetical protein	427198	428232	+	1034	58	0.0142857	0.206897	0.59764	NA	0.488051	non-essential	45.4545	0	0	0	29.7297	12.5	PAI (variable region C)	NA [BLASTp]	NA	NA [BLASTp]	NA
SAW_00485	EF0496; EFA0036	hypothetical protein	428237	428497	+	260	17	0	0.294118	0.92948	NA	0.746006	non-essential	36.3636	0	0	0	27.027	12.5	PAI (variable region C)	NA [BLASTp]	NA	NA [BLASTp]	NA
SAW_00486	EFA0035; EF0497	hypothetical protein	428497	428886	+	389	25	0	0.4	1	NA	4.77313	non-essential	36.3636	0	0	0	27.027	12.5	PAI (variable region C)	NA [BLASTp]	NA	NA [BLASTp]	NA
SAW_00487	EF0498	hypothetical protein	428924	429400	+	476	43	0	0.395349	1	NA	2.75326	non-essential	36.3636	0	0	0	16.2162	4.16667	PAI (variable region C)	NA [BLASTp]	NA	NA [BLASTp]	NA
SAW_00488	EF0499; EFA0034	single-strand DNA-binding protein	429495	429953	+	458	23	0.0294118	0.478261	1	NA	2.24563	non-essential	100	100	100	100	100	100	PAI (variable region C)	SP_1540 [BLASTp]	high confidence essential	SAOUHSC_00349 [BLASTp]	high confidence essential	L
SAW_00489	EF0500	traB%3B Type IV secretion system VirB4_CagE family protein	430058	432550	+	2492	152	0.015544	0.223684	0.670987	NA	0.836015	non-essential	100	100	80	33.3333	87.8378	58.3333	PAI (variable region C)	NA [BLASTp]	NA	NA [BLASTp]	NA
SAW_00490	EF0501	lipoprotein	432567	432905	+	338	20	0	0.15	0.458021	NA	0.089216	potentially fitness costly	45.4545	0	0	0	27.027	8.33333	PAI (variable region C)	NA [BLASTp]	NA	NA [BLASTp]	NA
SAW_00491	EF0502	hypothetical protein	432918	435263	+	2345	138	0	0.224638	0.320838	NA	0.514502	non-essential	54.5455	33.3333	20	0	32.4324	20.8333	PAI (variable region C)	NA [BLASTp]	NA	NA [BLASTp]	NA
SAW_00492	EF0503	hypothetical protein	435250	437508	+	2258	126	0	0.150794	1	NA	1.78012	non-essential	45.4545	33.3333	0	0	36.4865	16.6667	PAI (variable region C)	NA [BLASTp]	NA	NA [BLASTp]	NA
SAW_00493	EF0505	hypothetical protein	438223	438816	+	593	43	0	0.302326	1	NA	2.53305	non-essential	36.3636	66.6667	0	0	39.1892	16.6667	PAI (variable region C)	NA [BLASTp]	NA	NA [BLASTp]	NA
SAW_00494	EF0506	hypothetical protein	438822	439310	+	488	37	0	0.189189	1	NA	1.67929	non-essential	54.5455	66.6667	0	0	32.4324	8.33333	PAI (variable region C)	NA [BLASTp]	NA	NA [BLASTp]	NA
SAW_00495	EF0507	hypothetical protein	439902	440168	+	266	20	0	0.2	0.952816	NA	0.931108	non-essential	45.4545	66.6667	0	0	31.0811	4.16667	PAI (variable region C)	NA [BLASTp]	NA	NA [BLASTp]	NA
SAW_00496	EF0508	DnaJ domain-containing protein	440201	440701	+	500	36	0	0.305556	0.980491	NA	1.41444	non-essential	45.4545	66.6667	20	0	40.5405	20.8333	PAI (variable region C)	NA [BLASTp]	NA	NA [BLASTp]	NA
SAW_00497	EF0509	hypothetical protein	440714	440962	+	248	17	0	0.411765	1	NA	2.82668	non-essential	63.6364	66.6667	20	33.3333	36.4865	8.33333	PAI (variable region C)	NA [BLASTp]	NA	NA [BLASTp]	NA
SAW_00498	EF0510	single-strand binding protein	441038	441454	+	416	19	0	0.473684	0.85621	NA	0.542128	non-essential	100	100	100	100	100	100	PAI (variable region C)	SP_1540 [BLASTp]	high confidence essential	SAOUHSC_00349 [BLASTp]	high confidence essential	L	Homologous recombination; DNA replication; Mismatch repair		P03030; P03440; P03430
SAW_00499	EF0511	thermonuclease	441478	442062	+	584	35	0.0444444	0.342857	1	NA	3.31596	non-essential	54.5455	66.6667	0	0	58.1081	37.5	PAI (variable region C)	NA [BLASTp]	NA	SAOUHSC_00818 [RBH]	domain essential	L
SAW_00500	EF0512	DNA-damage-inducible protein J	442173	442439	+	266	16	0	0	0.130367	NA	0	potentially fitness costly	54.5455	66.6667	0	0	32.4324	37.5	PAI (variable region C)	SP_0275 [BLASTp]	non-essential	NA [BLASTp]	NA	V
SAW_00501	EF0513	RelE/StbE family addiction module toxin	442432	442707	+	275	22	0	0.409091	1	NA	3.037	non-essential	54.5455	66.6667	0	0	32.4324	25	PAI (variable region C)	SP_0276 [RBH]	non-essential	NA [BLASTp]	NA	J
SAW_00502	NA	transposase	442898	443542	-	644	5	0.872727	0	0.706359	NA	0	potentially fitness costly	90.9091	66.6667	80	66.6667	70.2703	33.3333	PAI (variable region C)	NA [BLASTp]	NA	NA [BLASTp]	NA	X
SAW_00503	NA	transposase	443862	444557	+	695	43	0.0172414	0.255814	0.841885	NA	0.773038	non-essential	90.9091	100	100	100	59.4595	66.6667	PAI (variable region C)	NA [BLASTp]	NA	NA [BLASTp]	NA	X
SAW_00504	EF0516	phosphotransferase system EIIC family protein	444862	445899	-	1037	51	0.0285714	0.27451	0.971711	NA	1.35268	non-essential	100	100	80	66.6667	100	37.5	PAI (variable region C)	NA [BLASTp]	NA	SAOUHSC_02888 [RBH]	non-essential	S
SAW_00505	EF0517	2-dehydropantoate 2-reductase	445925	446863	-	938	40	0.0181818	0.15	0.665463	NA	0.432407	non-essential	100	100	100	100	100	62.5	PAI (variable region C)	NA [BLASTp]	NA	SAOUHSC_02739 [RBH]	non-essential	H	Biosynthesis of secondary metabolites; Pantothenate and CoA biosynthesis; Metabolic pathways	Pantothenate biosynthesis, valine/L-aspartate => pantothenate	P01100; P00770; P01110	M00119
SAW_00506	EF0518	cell wall surface anchor protein	446991	447320	-	329	11	0.291667	0	0.305011	4.40472e-05	0	potentially fitness costly	63.6364	66.6667	0	0	44.5946	25	PAI (variable region C)	NA [BLASTp]	NA	NA [BLASTp]	NA
SAW_00507	EF0519	hypothetical protein	447350	447535	+	185	15	0.047619	0.0666667	0.253226	4.40472e-05	0.00376333	fitness critical (statistical support)	9.09091	33.3333	0	0	10.8108	8.33333	PAI (variable region C)	NA [BLASTp]	NA	NA [BLASTp]	NA
SAW_00508	NA	transposase	447567	448274	+	707	45	0.0363636	0.0888889	0.0236711	4.40472e-05	0.0171814	fitness impaired (statistical support)	90.9091	66.6667	80	100	70.2703	33.3333	PAI (variable region C)	NA [BLASTp]	NA	NA [BLASTp]	NA	X
SAW_00509	NA	hypothetical protein	448207	448401	-	194	11	0	0	0.300432	4.40472e-05	0	fitness critical (statistical support)	72.7273	33.3333	0	0	37.8378	4.16667	PAI (variable region C)	NA [BLASTp]	NA	NA [BLASTp]	NA
SAW_00510	EF0521	choloylglycine hydrolase	448844	449818	-	974	72	0.0104167	0.291667	1	NA	1.79013	non-essential	90.9091	100	100	100	93.2432	83.3333	PAI (variable region C)	NA [BLASTp]	NA	SAOUHSC_00247 [RBH]	non-essential	R; M	Secondary bile acid biosynthesis; Metabolic pathways; Primary bile acid biosynthesis		P00121; P01100; P00120
SAW_00511	NA	transposase	450042	450686	+	644	5	0.872727	0	0.710858	NA	0	potentially fitness costly	90.9091	66.6667	80	66.6667	70.2703	33.3333	PAI (variable region C)	NA [BLASTp]	NA	NA [BLASTp]	NA	X
SAW_00512	EF0523	hypothetical protein	450754	451173	+	419	31	0	0.451613	1	NA	6.65764	non-essential	100	100	0	0	100	16.6667	PAI (variable region C)	NA [BLASTp]	NA	NA [BLASTp]	NA
SAW_00513	EF0524	transcriptional regulator	451511	451711	-	200	22	0	0.136364	0.598628	NA	0.179726	non-essential	100	100	40	0	100	66.6667	PAI (variable region C)	SP_0333 [BLASTp]	non-essential	SAOUHSC_00331 [BLASTp]	non-essential	K	Quorum sensing		P02024
SAW_00514	NA	hypothetical protein	451712	451996	-	284	34	0	0.235294	1	NA	2.92326	non-essential	36.3636	0	0	0	22.973	4.16667	PAI (variable region C)	NA [BLASTp]	NA	NA [BLASTp]	NA
SAW_00515	EF0525	lantibiotic protein CylL-L	452115	452321	+	206	8	0	0.25	1	NA	6.66213	non-essential	36.3636	0	0	0	22.973	8.33333	PAI (variable region C)	NA [BLASTp]	NA	NA [BLASTp]	NA		Quorum sensing		P02024
SAW_00516	EF0526	lantibiotic protein ClyL-S	452355	452546	+	191	13	0	0.307692	0.92948	NA	0.590481	non-essential	36.3636	0	0	0	22.973	8.33333	PAI (variable region C)	NA [BLASTp]	NA	NA [BLASTp]	NA		Quorum sensing		P02024
SAW_00517	EF0527	lantibiotic biosynthesis protein ClyM	452607	455588	+	2981	298	0.00546448	0.355705	0.872879	NA	1.0885	non-essential	36.3636	0	0	0	32.4324	20.8333	PAI (variable region C)	SP_1950 [RBH]	non-essential	NA [BLASTp]	NA	V	Quorum sensing		P02024
SAW_00518	NA	hypothetical protein	455600	457744	+	2144	207	0.00398406	0.304348	0.145754	NA	0.443037	non-essential	100	100	100	100	100	100	PAI (variable region C)	SP_1953 [RBH]	non-essential	SAOUHSC_02003 [BLASTp]	non-essential	V
SAW_00519	NA	hypothetical protein	457741	458979	+	1238	109	0.0220588	0.330275	0.947159	NA	1.1827	non-essential	36.3636	0	0	0	22.973	8.33333	PAI (variable region C)	SP_1954 [BLASTp]	non-essential	SAOUHSC_01949 [BLASTp]	non-essential	O
SAW_00520	NA	hypothetical protein	458980	459963	+	983	97	0.142857	0.0206186	0.000539305	NA	0.00156558	potentially fitness costly	36.3636	33.3333	0	0	28.3784	8.33333	PAI (variable region C)	NA [BLASTp]	NA	NA [BLASTp]	NA
SAW_00521	NA	hypothetical protein	460316	460879	+	563	51	0	0.215686	0.643103	NA	0.467621	non-essential	9.09091	0	0	0	10.8108	8.33333	PAI (variable region C)	NA [BLASTp]	NA	NA [BLASTp]	NA
SAW_00522	NA	hypothetical protein	461316	461783	+	467	40	0	0.275	1	NA	2.83124	non-essential	36.3636	33.3333	0	0	40.5405	4.16667	PAI (variable region C)	NA [BLASTp]	NA	NA [BLASTp]	NA
SAW_00523	NA	hypothetical protein	461861	462442	+	581	57	0	0.192982	0.308393	NA	0.226986	non-essential	54.5455	33.3333	0	0	39.1892	12.5	PAI (variable region C)	NA [BLASTp]	NA	NA [BLASTp]	NA
SAW_00524	NA	hypothetical protein	463013	463579	+	566	59	0	0.389831	0.665463	NA	0.524064	non-essential	100	100	100	100	100	70.8333	PAI (variable region C)	SP_1802 [BLASTp]	non-essential	NA [BLASTp]	NA
SAW_00525	NA	hypothetical protein	463596	463787	+	191	20	0	0.55	0.967219	NA	0.984779	non-essential	36.3636	0	100	100	28.3784	54.1667	PAI (variable region C)	SP_1803 [BLASTp]	non-essential	SAOUHSC_02442 [BLASTp]	non-essential	S
SAW_00526	NA	hypothetical protein	463816	464352	+	536	39	0	0.179487	0.645337	NA	0.378984	non-essential	100	100	100	100	100	87.5	PAI (variable region C)	SP_1804 [RBH]	non-essential	SAOUHSC_02441 [RBH]	non-essential	S
SAW_03245	NA	esp%3B Enterococcal surface protein%2C ESP	464627	470248	+	5621	231	0.34127	0.333333	0.987903	NA	1.28844	non-essential	36.3636	0	60	0	25.6757	16.6667	PAI (variable region C)	NA [BLASTp]	NA	NA [BLASTp]	NA
SAW_00529	EF2800; EF2173; EF0595; EF2185; EF0363	transposase	470566	471744	+	1178	38	0.505051	0	0.00245331	NA	0	potentially fitness costly	90.9091	100	100	100	60.8108	70.8333	PAI (variable region C)	NA [BLASTp]	NA	NA [BLASTp]	NA	X
SAW_00530	EF0530	YSIRK-targeted surface antigen transcriptional regulator	471786	473003	+	1217	129	0.00617284	0.108527	0.832185	NA	0.959538	non-essential	100	100	80	66.6667	100	70.8333	PAI (variable region C)	SP_0156 [BLASTp]	non-essential	SAOUHSC_00056 [BLASTp]	non-essential	K
SAW_00531	EF0531	hypothetical protein	473133	473549	+	416	42	0	0.214286	0.279589	NA	0.137268	non-essential	36.3636	0	0	0	25.6757	4.16667	PAI (variable region C)	NA [BLASTp]	NA	NA [BLASTp]	NA
SAW_00532	EF0532	hypothetical protein	473579	473701	+	122	9	0	0.444444	0.971711	NA	0.70544	non-essential	36.3636	0	0	0	21.6216	4.16667	PAI (variable region C)	NA [BLASTp]	NA	NA [BLASTp]	NA
SAW_00533	EF0533	hypothetical protein	473846	474511	+	665	60	0	0.283333	0.800675	NA	0.744616	non-essential	36.3636	0	0	0	24.3243	4.16667	PAI (variable region C)	NA [BLASTp]	NA	NA [BLASTp]	NA
SAW_00534	EF0534	resolvase	474557	475111	-	554	29	0.139535	0.206897	0.967219	NA	1.15929	non-essential	81.8182	100	100	66.6667	81.0811	58.3333	PAI (variable region C)	NA [BLASTp]	NA	NA [BLASTp]	NA	L
SAW_00535	NA	resolvase	475402	475980	+	578	38	0.0208333	0.184211	0.597863	NA	0.33247	non-essential	100	100	100	66.6667	86.4865	62.5	PAI (variable region C)	NA [BLASTp]	NA	NA [BLASTp]	NA	L
SAW_00536	EF0539	RpiR family phosphosugar-binding transcriptional regulator	476727	477545	-	818	59	0.0131579	0.118644	0.838202	NA	0.843284	non-essential	100	100	100	100	100	100	PAI (variable region C)	SP_1674 [RBH]	non-essential	SAOUHSC_00297 [RBH]	non-essential	K
SAW_00537	EF0540	N-acetylmannosamine-6-phosphate 2-epimerase	477701	478408	+	707	50	0	0.12	0.554164	NA	0.373269	non-essential	100	100	100	100	100	83.3333	PAI (variable region C)	SP_1685 [RBH]	non-essential	SAOUHSC_00298 [RBH]	non-essential	G	Amino sugar and nucleotide sugar metabolism		P00520
SAW_00538	NA	phosphotransferase system%2C EIIC family protein (EC:2.7.)	478401	479903	+	1502	113	0.00724638	0.327434	1	NA	4.6313	non-essential	100	100	100	100	100	95.8333	PAI (variable region C)	SP_1684 [RBH]	non-essential	SAOUHSC_00209 [RBH]	non-essential	G
SAW_00539	NA	hypothetical protein	479914	480396	+	482	30	0	0.3	1	NA	4.40069	non-essential	100	100	100	100	100	100	PAI (variable region C)	SP_0758 [BLASTp]	non-essential	SAOUHSC_01430 [BLASTp]	non-essential	G
SAW_00540	EF0542	YibE/F-like family protein	481029	481793	-	764	84	0	0.416667	0.96524	NA	1.24277	non-essential	45.4545	33.3333	100	100	36.4865	41.6667	PAI (variable region C)	NA [BLASTp]	NA	SAOUHSC_00431 [RBH]	non-essential	S
SAW_00541	EF0543	YibE/F-like family protein	481790	482833	-	1043	96	0	0.322917	0.894524	NA	1.06632	non-essential	45.4545	33.3333	100	100	36.4865	41.6667	PAI (variable region C)	NA [BLASTp]	NA	SAOUHSC_00433 [RBH]	non-essential	S
SAW_00542	EF0544	50S ribosomal protein	483184	483357	+	173	7	0	0.142857	0.956476	NA	0.418282	non-essential	100	100	100	100	100	100	PAI (variable region C)	SP_2134 [RBH]	non-essential	NA [BLASTp]	NA	J	Ribosome	Ribosome, bacteria	P03010	M00178
SAW_00543	EF0545	hypothetical protein	483370	483756	+	386	31	0	0.193548	0.7945	NA	0.529236	non-essential	45.4545	33.3333	60	0	54.0541	62.5	PAI (variable region C)	NA [BLASTp]	NA	NA [BLASTp]	NA
SAW_00544	EF0546	hypothetical protein	483826	484212	+	386	28	0	0.428571	1	NA	3.49363	non-essential	100	100	100	100	100	95.8333	PAI (variable region C)	NA [BLASTp]	NA	NA [BLASTp]	NA
SAW_00545	EF0547	ammonium transporter	484406	485476	+	1070	90	0	0.277778	0.548076	NA	0.547766	non-essential	45.4545	33.3333	100	100	36.4865	87.5	PAI (variable region C)	NA [BLASTp]	NA	SAOUHSC_02270 [RBH]	non-essential
SAW_00546	EF0548	pyridine nucleotide-disulfide oxidoreductase	485579	486712	+	1133	101	0	0.287129	0.360979	NA	0.431207	non-essential	45.4545	33.3333	0	0	36.4865	8.33333	PAI (variable region C)	SP_1563 [BLASTp]	non-essential	SAOUHSC_02904 [RBH]	non-essential	O
SAW_00547	NA	PTS system%2C IIABC component domain-containing protein	486913	487041	-	128	16	0	0.1875	0.7945	NA	0.287658	non-essential	45.4545	0	0	0	35.1351	4.16667	PAI (variable region C)	NA [BLASTp]	NA	NA [BLASTp]	NA
SAW_00548	NA	hypothetical protein	488198	488473	-	275	15	0.0454545	0.133333	0.856291	NA	0.398068	non-essential	45.4545	100	0	0	44.5946	8.33333	PAI (variable region C)	NA [BLASTp]	NA	NA [BLASTp]	NA	X
SAW_00549	EF0550	xylose repressor	488981	490147	-	1166	96	0	0.145833	0.141321	NA	0.232095	non-essential	36.3636	33.3333	40	33.3333	27.027	83.3333	PAI (variable region C)	SP_0473 [BLASTp]	non-essential	SAOUHSC_01646 [BLASTp]	non-essential	K; G
SAW_00550	EF0551	glycosyl hydrolase	490505	492580	+	2075	148	0.0111732	0.0540541	0.817167	NA	0.964414	non-essential	54.5455	100	20	0	81.0811	37.5	PAI (variable region C)	SP_0312 [RBH]	non-essential	NA [BLASTp]	NA	G
SAW_00551	EF0552	PTS system IIC component	492580	493365	+	785	72	0.0222222	0.0416667	0.00245331	NA	0.0170295	fitness impaired (statistical support)	100	100	100	100	100	100	PAI (variable region C)	SP_0062 [BLASTp]	non-essential	NA [BLASTp]	NA	G	Fructose and mannose metabolism; Metabolic pathways; Phosphotransferase system (PTS); Amino sugar and nucleotide sugar metabolism	PTS system, mannose-specific II component	P01100; P00051; P02060; P00520	M00276
SAW_00552	EF0553	PTS system IID component	493352	494170	+	818	71	0.021978	0.225352	1	NA	2.27887	non-essential	100	100	100	100	100	100	PAI (variable region C)	SP_0063 [BLASTp]	non-essential	NA [BLASTp]	NA	G	Fructose and mannose metabolism; Metabolic pathways; Phosphotransferase system (PTS); Amino sugar and nucleotide sugar metabolism	PTS system, mannose-specific II component	P01100; P00051; P02060; P00520	M00276
SAW_00553	EF0554	PTS system IIB component	494195	494677	+	482	37	0	0.162162	0.265296	NA	0.107424	non-essential	100	100	100	100	100	100	PAI (variable region C)	SP_0061 [BLASTp]	non-essential	NA [BLASTp]	NA	G	Fructose and mannose metabolism; Metabolic pathways; Phosphotransferase system (PTS); Amino sugar and nucleotide sugar metabolism	PTS system, mannose-specific II component	P01100; P00051; P02060; P00520	M00276
SAW_00554	EF0555	PTS system IIA component	494689	495096	+	407	27	0	0.111111	0.815841	NA	0.511057	non-essential	100	100	100	100	100	100	PAI (variable region C)	SP_0064 [BLASTp]	non-essential	NA [BLASTp]	NA	G	Fructose and mannose metabolism; Metabolic pathways; Phosphotransferase system (PTS); Amino sugar and nucleotide sugar metabolism	PTS system, mannose-specific II component	P01100; P00051; P02060; P00520	M00276
SAW_00555	EF0556	xylose isomerase	495201	496508	+	1307	83	0.0176991	0.253012	1	NA	3.11095	non-essential	36.3636	33.3333	40	66.6667	25.6757	33.3333	PAI (variable region C)	NA [BLASTp]	NA	NA [BLASTp]	NA	G	Pentose and glucuronate interconversions; Metabolic pathways; Fructose and mannose metabolism		P01100; P00040; P00051
SAW_00556	EF0557	xylulokinase	496570	498060	+	1490	110	0	0.181818	1	NA	1.57268	non-essential	100	100	100	100	100	100	PAI (variable region C)	SP_2186 [BLASTp]	non-essential	SAOUHSC_02808 [BLASTp]	non-essential	G	Pentose and glucuronate interconversions; Metabolic pathways	Glucuronate pathway (uronate pathway)	P01100; P00040	M00014
SAW_00557	EF0559	polysaccharide biosynthesis family protein	498944	500527	-	1583	170	0	0.123529	1	NA	2.19721	non-essential	100	100	100	100	100	100	PAI (variable region C)	SP_1529 [BLASTp]	likely essential	SAOUHSC_01871 [BLASTp]	high confidence essential	M
SAW_00558	NA	hypothetical protein	500974	501267	+	293	30	0.0789474	0.1	0.0884603	1	0.0136631	potentially fitness costly	36.3636	33.3333	0	0	28.3784	4.16667	PAI (variable region C)	NA [BLASTp]	NA	NA [BLASTp]	NA
SAW_00559	NA	hypothetical protein	501463	501837	+	374	40	0.184615	0.025	0.231059	1	0.099466	potentially fitness costly	36.3636	0	0	0	24.3243	4.16667	PAI (variable region C)	NA [BLASTp]	NA	NA [BLASTp]	NA
SAW_00560	EF0562	hypothetical protein	502585	502941	+	356	30	0.0294118	0.0666667	0.464432	NA	0.156219	non-essential	18.1818	33.3333	0	0	28.3784	4.16667	PAI (variable region C)	NA [BLASTp]	NA	NA [BLASTp]	NA
SAW_00561	NA	hypothetical protein	503088	503363	+	275	29	0.027027	0.0344828	0.446456	NA	0.139593	non-essential	18.1818	33.3333	0	0	32.4324	4.16667	PAI (variable region C)	NA [BLASTp]	NA	NA [BLASTp]	NA
SAW_00562	EF0563	hypothetical protein	503408	503701	+	293	28	0	0.107143	0.524316	NA	0.173188	non-essential	18.1818	33.3333	0	0	32.4324	4.16667	PAI (variable region C)	NA [BLASTp]	NA	NA [BLASTp]	NA
SAW_00563	EF0564	hypothetical protein	503711	503863	+	152	10	0	0	0.366213	NA	0	potentially fitness costly	18.1818	33.3333	0	0	32.4324	4.16667	PAI (variable region C)	NA [BLASTp]	NA	NA [BLASTp]	NA
SAW_00564	EF0566	hypothetical protein	504030	504275	+	245	25	0	0.32	1	NA	4.19527	non-essential	18.1818	66.6667	0	0	39.1892	4.16667	PAI (variable region C)	NA [BLASTp]	NA	NA [BLASTp]	NA
SAW_00565	EF0567	K+-transporting ATPase%2C A subunit	504761	506437	+	1676	83	0.0254237	0.168675	0.883669	NA	0.966209	non-essential	9.09091	33.3333	0	0	13.5135	58.3333	PAI (variable region C)	NA [BLASTp]	NA	SAOUHSC_02312 [RBH]	non-essential	P	Two-component system		P02020
SAW_00566	EF0568	potassium-transporting ATPase B chain	506453	508483	+	2030	89	0.0166667	0.134831	0.688702	NA	0.663649	non-essential	100	100	100	100	100	100	PAI (variable region C)	SP_0729 [BLASTp]	non-essential	SAOUHSC_02311 [RBH]	non-essential	P	Two-component system		P02020
SAW_00567	EF0569	K+-transporting ATPase%2C C subunit	508497	509027	+	530	18	0.0333333	0.333333	1	NA	2.26232	non-essential	9.09091	33.3333	0	0	13.5135	58.3333	PAI (variable region C)	NA [BLASTp]	NA	SAOUHSC_02310 [RBH]	non-essential	P	Two-component system		P02020
SAW_00568	EF0570	sensor histidine kinase KdpD	509096	511666	+	2570	120	0.00675676	0.05	0.0053762	0.00642448	0.0920165	fitness impaired (statistical support)	100	100	100	100	100	100	PAI (variable region C)	SP_1226 [BLASTp]	high confidence essential	SAOUHSC_02314 [RBH]	non-essential	T	Two-component system	KdpD-KdpE (potassium transport) two-component regulatory system	P02020	M00454
SAW_00569	EF0571	DNA-binding response regulator	511678	512367	+	689	36	0.0227273	0.138889	0.0778943	0.00642448	0.0261057	fitness impaired (statistical support)	100	100	100	100	100	100	PAI (variable region C)	SP_1227 [BLASTp]	high confidence essential	SAOUHSC_02315 [RBH]	non-essential	K; T	Two-component system; Quorum sensing	KdpD-KdpE (potassium transport) two-component regulatory system	P02020; P02024	M00454
SAW_04030	NA	tRNA-Met	513999	514072	+	73	4	0	0.25	0.804697	0.00642448	0.00108528	fitness critical (statistical support)	NA	NA	NA	NA	NA	NA	PAI (variable region C)	NA [BLASTp]	NA	NA [BLASTp]	NA
SAW_04031	NA	tRNA-Pseudo	514755	514829	+	74	5	0	0.2	0.823819	0.00642448	0.0305117	fitness impaired (statistical support)	NA	NA	NA	NA	NA	NA	PAI (variable region C)	NA [BLASTp]	NA	NA [BLASTp]	NA
SAW_00572	NA	hypothetical protein	516723	516983	+	260	29	0	0.103448	1	NA	1.972	non-essential	72.7273	33.3333	0	0	86.4865	12.5	PAI (variable region C)	SP_0321 [BLASTp]	non-essential	NA [BLASTp]	NA	G
SAW_03246	EF0573	hypothetical protein	517454	519343	+	1889	45	0.575269	0.2	0.430672	NA	0.255975	non-essential	9.09091	33.3333	0	0	12.1622	8.33333	PAI (variable region C)	NA [BLASTp]	NA	NA [BLASTp]	NA
SAW_00574	EF0575	cationic ABC transporter ATP-binding protein	519944	520663	+	719	49	0	0.22449	0.46745	NA	0.308874	non-essential	100	100	100	100	100	100	PAI (variable region C)	SP_1648 [RBH]	high confidence essential	SAOUHSC_00637 [RBH]	non-essential	P	ABC transporters	Manganese/zinc transport system	P02010	M00791
SAW_00575	EF0576	membrane protein in scaA 5'region	520665	521507	+	842	79	0	0.291139	0.719173	NA	0.718372	non-essential	100	100	100	100	100	100	PAI (variable region C)	SP_1649 [RBH]	non-essential	SAOUHSC_00636 [RBH]	non-essential	P	ABC transporters	Manganese/zinc transport system	P02010	M00791
SAW_00576	EF0577	manganese ABC transporter substrate-binding lipoprotein	521504	522454	+	950	66	0.0128205	0.257576	0.910496	NA	1.05249	non-essential	100	100	100	100	100	100	PAI (variable region C)	SP_1650 [RBH]	high confidence essential	SAOUHSC_00634 [RBH]	non-essential	P	ABC transporters	Manganese/zinc transport system	P02010	M00791
SAW_00577	EF0578	iron-dependent repressor	522469	522717	+	248	23	0	0.347826	1	NA	1.47399	non-essential	45.4545	33.3333	60	0	35.1351	16.6667	PAI (variable region C)	NA [BLASTp]	NA	NA [BLASTp]	NA
SAW_00578	NA	hypothetical protein	522731	522823	+	92	9	0.0909091	0	0.413279	NA	0	potentially fitness costly	9.09091	0	60	0	12.1622	12.5	PAI (variable region C)	NA [BLASTp]	NA	NA [BLASTp]	NA
SAW_00579	EF0579	transcriptional regulator	523098	523616	+	518	45	0	0.177778	0.522133	NA	0.325981	non-essential	45.4545	33.3333	60	0	32.4324	16.6667	PAI (variable region C)	NA [BLASTp]	NA	NA [BLASTp]	NA
SAW_00580	EF0580	cobalt/nickel transport system permease	523746	524414	+	668	51	0.0153846	0.0980392	1	NA	1.67262	non-essential	45.4545	33.3333	60	0	32.4324	62.5	PAI (variable region C)	SP_1437 [RBH]	non-essential	SAOUHSC_02481 [BLASTp]	non-essential	H	ABC transporters	Energy-coupling factor transport system	P02010	M00582
SAW_00581	EF0581	ABC transporter ATP-binding protein	524425	525840	+	1415	104	0	0.0769231	0.413279	NA	0.484491	non-essential	100	100	100	100	100	100	PAI (variable region C)	SP_1438 [RBH]	non-essential	SAOUHSC_01021 [BLASTp]	non-essential	R; P	ABC transporters	Energy-coupling factor transport system	P02010	M00582
SAW_00582	EF0582	hypothetical protein	525858	526427	+	569	47	0	0.0851064	0.748357	NA	0.613301	non-essential	45.4545	33.3333	60	0	32.4324	37.5	PAI (variable region C)	NA [BLASTp]	NA	NA [BLASTp]	NA			Energy-coupling factor transport system		M00582
SAW_00583	EF0583	ABC transporter ATP-binding protein/permease	526537	528291	+	1754	121	0.0186335	0.214876	0.597863	NA	0.684984	non-essential	100	100	100	100	100	100	PAI (variable region C)	SP_1434 [RBH]	non-essential	SAOUHSC_02718 [BLASTp]	non-essential	V
SAW_00584	EF0584	ABC transporter ATP-binding/permease	528275	530017	+	1742	129	0	0.325581	1	NA	1.42824	non-essential	100	100	100	100	100	100	PAI (variable region C)	SP_1435 [RBH]	non-essential	SAOUHSC_02718 [RBH]	non-essential	V
SAW_00585	EF0585	30S ribosomal protein S14 1	530540	530809	+	269	10	0	0	0.349073	0.0664219	0	fitness critical (orthology support)	100	100	100	100	100	100	PAI (variable region C)	SP_0222 [RBH]	high confidence essential	SAOUHSC_01329 [RBH]	non-essential	J	Ribosome	Ribosome, archaea; Ribosome, bacteria	P03010	M00179; M00178
SAW_00586	EF0586	50S ribosomal protein	530824	531003	+	179	14	0	0	0.186105	0.0664219	0	potentially fitness costly	45.4545	33.3333	100	100	52.7027	91.6667	PAI (variable region C)	SP_2134 [RBH]	non-essential	NA [BLASTp]	NA	J	Ribosome	Ribosome, bacteria	P03010	M00178
SAW_00587	EF0587	hypothetical protein	531035	531412	+	377	25	0	0	0.0277011	0.0664219	0	fitness critical (statistical support)	45.4545	33.3333	60	0	54.0541	62.5	PAI (variable region C)	NA [BLASTp]	NA	NA [BLASTp]	NA
SAW_00588	EF0588	50S ribosomal protein L33 1	531433	531582	+	149	8	0	0	0.476104	0.0664219	0	potentially fitness costly	100	100	100	100	100	95.8333	PAI (variable region C)	SP_2135 [RBH]	non-essential	SAOUHSC_01328 [BLASTp]	non-essential	J	Ribosome	Ribosome, bacteria	P03010	M00178
SAW_00589	EF0589	cobalamin synthesis protein	531606	531770	+	164	6	0	0	0.626258	0.0664219	0	potentially fitness costly	100	100	60	0	100	29.1667	PAI (variable region C)	NA [BLASTp]	NA	SAOUHSC_00410 [BLASTp]	non-essential	R
SAW_00590	EF0590	polysaccharide deacetylase	532109	533659	+	1550	93	0.00884956	0.0537634	0.89129	NA	1.03747	non-essential	81.8182	100	100	100	91.8919	66.6667	PAI (variable region C)	SP_1479 [RBH]	non-essential	NA [BLASTp]	NA	M; G
SAW_03247	NA	hypothetical protein	534024	539210	+	5186	299	0.146512	0.354515	1	NA	1.53196	non-essential	9.09091	33.3333	0	0	13.5135	8.33333	PAI (variable region C)	NA [BLASTp]	NA	NA [BLASTp]	NA
SAW_00593	EF0594	hypothetical protein	540023	540418	+	395	33	0	0.333333	0.999192	NA	1.55763	non-essential	9.09091	33.3333	60	0	13.5135	16.6667	PAI (variable region C)	NA [BLASTp]	NA	NA [BLASTp]	NA
SAW_00594	NA	hypothetical protein	540882	541301	+	419	20	0	0.25	0.997388	NA	1.39945	non-essential	9.09091	33.3333	60	0	14.8649	41.6667	PAI (variable region C)	NA [BLASTp]	NA	NA [BLASTp]	NA	X
SAW_00595	NA	hypothetical protein	541542	542066	+	524	38	0.0204082	0.184211	0.630972	NA	0.370384	non-essential	9.09091	33.3333	20	0	13.5135	41.6667	PAI (variable region C)	NA [BLASTp]	NA	NA [BLASTp]	NA	X
SAW_00596	NA	hypothetical protein	542063	542275	+	212	7	0	0	0.563904	NA	0	potentially fitness costly	9.09091	33.3333	0	0	13.5135	25	PAI (variable region C)	SP_1806 [BLASTp]	non-essential	NA [BLASTp]	NA	X
SAW_00597	EF0599	hypothetical protein	542514	542744	+	230	18	0	0.333333	0.805587	NA	0.369982	non-essential	27.2727	33.3333	60	0	18.9189	20.8333	PAI (variable region C)	NA [BLASTp]	NA	NA [BLASTp]	NA
SAW_00598	EF0600	TetR family transcriptional regulator	542881	543504	-	623	71	0	0.0704225	0.00121869	1	0.0133453	fitness impaired (statistical support)	9.09091	66.6667	0	0	16.2162	4.16667	PAI (variable region C)	NA [BLASTp]	NA	NA [BLASTp]	NA
SAW_00599	EF0601	TetR family transcriptional regulator	543512	544156	-	644	58	0	0.0517241	0.00197556	1	0.0036519	fitness critical (statistical support)	9.09091	66.6667	0	0	16.2162	4.16667	PAI (variable region C)	NA [BLASTp]	NA	NA [BLASTp]	NA
SAW_00600	NA	hypothetical protein	545672	545863	-	191	5	0	0.4	1	NA	0.97092	non-essential	63.6364	66.6667	100	33.3333	45.9459	45.8333	PAI (variable region C)	NA [BLASTp]	NA	SAOUHSC_01928 [BLASTp]	non-essential	X
SAW_00601	EF0603	hypothetical protein	546105	546590	-	485	40	0	0.075	0.950379	NA	1.07855	non-essential	9.09091	33.3333	0	0	25.6757	4.16667	PAI (variable region C)	NA [BLASTp]	NA	NA [BLASTp]	NA
SAW_00602	EF0604	gls24 protein	546969	547547	-	578	37	0	0.324324	0.799289	NA	0.569925	non-essential	100	100	100	100	100	87.5	PAI (variable region C)	SP_1804 [RBH]	non-essential	SAOUHSC_02441 [RBH]	non-essential	S
SAW_00603	NA	hypothetical protein	547602	547784	-	182	20	0	0.2	0.574491	NA	0.131304	non-essential	9.09091	33.3333	100	100	13.5135	41.6667	PAI (variable region C)	SP_1803 [BLASTp]	non-essential	NA [BLASTp]	NA	S
SAW_00604	EF0605	hypothetical protein	547794	548354	-	560	48	0	0.145833	0.185335	NA	0.114341	non-essential	100	100	100	100	100	75	PAI (variable region C)	SP_1802 [BLASTp]	non-essential	NA [BLASTp]	NA
SAW_00605	EF0606	dps family protein	549072	549539	-	467	33	0	0.181818	1	NA	2.04754	non-essential	100	100	100	100	100	100	PAI (variable region C)	SP_1572 [RBH]	high confidence essential	SAOUHSC_02381 [RBH]	non-essential	V; P
SAW_00606	EF0607	ParB-like nuclease	549674	550207	-	533	37	0	0.189189	0.678583	NA	0.401015	non-essential	9.09091	33.3333	0	0	16.2162	20.8333	PAI (variable region C)	NA [BLASTp]	NA	NA [BLASTp]	NA	D
SAW_00607	EF0608	hypothetical protein	550194	550619	-	425	33	0.0227273	0.121212	1	NA	1.66907	non-essential	9.09091	33.3333	0	0	14.8649	12.5	PAI (variable region C)	NA [BLASTp]	NA	NA [BLASTp]	NA
SAW_00608	EF0609	hypothetical protein	550616	551887	-	1271	105	0.00757576	0.0952381	0.996611	NA	1.37004	non-essential	9.09091	33.3333	0	0	16.2162	20.8333	PAI (variable region C)	NA [BLASTp]	NA	NA [BLASTp]	NA	R
SAW_00609	EF0611	hypothetical protein	552857	553255	-	398	27	0	0.111111	0.148401	NA	0.0205115	potentially fitness costly	18.1818	0	0	0	22.973	12.5	PAI (variable region C)	NA [BLASTp]	NA	NA [BLASTp]	NA
SAW_00610	EF0615	transposase	554847	555161	+	314	21	0	0.142857	0.647001	NA	0.197896	non-essential	27.2727	33.3333	60	0	47.2973	62.5	PAI (variable region C)	SP_1622 [RBH]	NA	SAOUHSC_01911 [RBH]	non-essential	X
SAW_00611	EF0616	ornithine cyclodeaminase	555287	556267	-	980	35	0	0.257143	1	NA	2.24002	non-essential	100	100	100	33.3333	91.8919	45.8333	PAI (variable region C)	NA [BLASTp]	NA	SAOUHSC_00076 [RBH]	non-essential	E	Arginine and proline metabolism; Biosynthesis of antibiotics; Biosynthesis of secondary metabolites; Biosynthesis of amino acids		P01230; P00330; P01110; P01130
SAW_00612	EF0617	hypothetical protein	556280	557158	-	878	47	0.0151515	0.297872	0.96079	NA	1.12766	non-essential	72.7273	33.3333	20	0	36.4865	33.3333	PAI (variable region C)	NA [BLASTp]	NA	NA [BLASTp]	NA
SAW_00613	EF0618	sugar-specific transcriptional regulator TrmB family protein	557173	557973	-	800	36	0	0.277778	0.922495	NA	0.87118	non-essential	72.7273	33.3333	20	0	36.4865	8.33333	PAI (variable region C)	NA [BLASTp]	NA	NA [BLASTp]	NA	K
SAW_00614	NA	hypothetical protein	558301	558396	-	95	8	0	0.375	1	NA	3.05254	non-essential	63.6364	33.3333	20	0	35.1351	4.16667	PAI (variable region C)	NA [BLASTp]	NA	NA [BLASTp]	NA
SAW_00615	EF0621	hypothetical protein	558933	559103	+	170	18	0	0.222222	0.87694	NA	0.484099	non-essential	63.6364	33.3333	0	0	35.1351	8.33333	PAI (variable region C)	NA [BLASTp]	NA	NA [BLASTp]	NA
SAW_00616	EF0622	hypothetical protein	559162	559326	+	164	12	0	0.25	0.732978	NA	0.126435	non-essential	63.6364	33.3333	0	0	35.1351	4.16667	PAI (variable region C)	NA [BLASTp]	NA	NA [BLASTp]	NA
SAW_00617	NA	PTS system IID component	559301	559663	+	362	17	0.04	0.235294	1	NA	2.38272	non-essential	100	100	20	0	100	70.8333	PAI (variable region C)	SP_0325 [BLASTp]	non-essential	NA [BLASTp]	NA	G
SAW_00618	NA	PTS system IID component	559677	559997	+	320	23	0	0.173913	0.375396	1	0.0661565	potentially fitness costly	81.8182	66.6667	20	0	83.7838	54.1667	PAI (variable region C)	SP_0325 [BLASTp]	non-essential	NA [BLASTp]	NA	G
SAW_00619	EF0624	hypothetical protein	560127	560336	+	209	14	0.0588235	0.0714286	0.353851	1	0.00722157	potentially fitness costly	63.6364	33.3333	0	0	37.8378	8.33333	PAI (variable region C)	NA [BLASTp]	NA	NA [BLASTp]	NA
SAW_00620	EF0625	hypothetical protein	560816	561364	+	548	39	0.0188679	0.25641	1	NA	1.94832	non-essential	63.6364	33.3333	0	0	36.4865	16.6667	PAI (variable region C)	SP_0327 [BLASTp]	non-essential	NA [BLASTp]	NA
SAW_00621	EF0628	PTS system IIA component	561982	562398	+	416	21	0	0.0952381	0.296047	NA	0.0276184	potentially fitness costly	100	100	100	100	83.7838	83.3333	PAI (variable region C)	SP_0321 [BLASTp]	non-essential	NA [BLASTp]	NA	G
SAW_00622	EF0629	aldo/keto reductase	563395	564234	+	839	40	0.0188679	0.3	1	NA	1.57239	non-essential	100	100	100	100	100	100	FALSE	SP_1478 [BLASTp]	non-essential	SAOUHSC_01907 [BLASTp]	non-essential	Q
SAW_00623	EF0630	glyoxalase	564257	564739	+	482	24	0	0.333333	1	NA	4.20037	non-essential	100	100	0	0	98.6486	12.5	FALSE	NA [BLASTp]	NA	NA [BLASTp]	NA
SAW_00624	EF0631	cardiolipin synthase	564905	566350	+	1445	72	0	0.180556	1	NA	1.4629	non-essential	100	100	100	100	100	100	FALSE	SP_0199 [RBH]	non-essential	SAOUHSC_01310 [RBH]	non-essential	I	Glycerophospholipid metabolism; Metabolic pathways		P01100; P00564
SAW_00625	EF0633	tyrosine-tRNA ligase 1	567048	568304	+	1256	57	0.0135135	0.175439	0.522469	NA	0.339887	non-essential	100	100	100	100	100	100	FALSE	SP_2100 [BLASTp]	high confidence essential	SAOUHSC_01839 [BLASTp]	high confidence essential	J	Aminoacyl-tRNA biosynthesis	Aminoacyl-tRNA biosynthesis, prokaryotes; Aminoacyl-tRNA biosynthesis, eukaryotes	P00970	M00360; M00359
SAW_00626	EF0634	tyrosine decarboxylase	568603	570465	+	1862	115	0.0137931	0.313043	1	NA	1.40352	non-essential	100	100	100	100	98.6486	45.8333	FALSE	NA [BLASTp]	NA	NA [BLASTp]	NA	E	Tyrosine metabolism		P00350
SAW_00627	EF0635	amino acid permease	570668	572086	+	1418	104	0	0.278846	1	NA	1.57467	non-essential	100	100	100	100	100	79.1667	FALSE	NA [BLASTp]	NA	SAOUHSC_02967 [BLASTp]	non-essential	E	Quorum sensing		P02024
SAW_00628	EF0636	Na+/H+ antiporter NhaC	572211	573617	+	1406	87	0	0.252874	1	NA	1.58929	non-essential	100	100	100	100	100	54.1667	FALSE	NA [BLASTp]	NA	SAOUHSC_02573 [RBH]	non-essential	C
SAW_00629	EF0637	hypothetical protein	573974	574891	+	917	37	0.0204082	0.243243	1	NA	2.62021	non-essential	100	100	100	100	100	87.5	FALSE	NA [BLASTp]	NA	NA [BLASTp]	NA
SAW_00630	EF0638	YehR like protein	574943	575392	-	449	20	0	0.4	1	NA	2.15985	non-essential	100	100	0	0	100	20.8333	FALSE	NA [BLASTp]	NA	SAOUHSC_02759 [BLASTp]	non-essential	S
SAW_00631	EF0639	low temperature requirement C protein	575531	576037	-	506	31	0	0.290323	0.971711	NA	1.20377	non-essential	100	100	100	100	100	91.6667	FALSE	NA [BLASTp]	NA	NA [BLASTp]	NA	I
SAW_00632	EF0641	L-lactate dehydrogenase 2	576169	577122	-	953	50	0.0166667	0.32	1	NA	2.60979	non-essential	100	100	100	100	100	100	FALSE	SP_1220 [BLASTp]	likely essential	SAOUHSC_02922 [BLASTp]	non-essential	C	Microbial metabolism in diverse environments; Pyruvate metabolism; Glycolysis / Gluconeogenesis; Biosynthesis of antibiotics; Propanoate metabolism; Metabolic pathways; Biosynthesis of secondary metabolites; Cysteine and methionine metabolism; Glucagon signaling pathway		P04922; P01120; P00620; P00010; P01100; P01130; P00640; P00270; P01110
SAW_00633	EF0642	hypothetical protein	577290	577652	+	362	18	0	0.166667	0.997388	NA	1.28118	non-essential	100	100	0	0	100	4.16667	FALSE	NA [BLASTp]	NA	NA [BLASTp]	NA
SAW_00634	EF0643	hypothetical protein	577668	578078	+	410	18	0.0416667	0.0555556	0.47935	NA	0.0634527	potentially fitness costly	100	100	100	100	100	87.5	FALSE	NA [BLASTp]	NA	NA [BLASTp]	NA
SAW_00635	EF0644	LysR family transcriptional regulator	578125	578952	-	827	37	0.0204082	0.297297	1	NA	2.36916	non-essential	100	100	100	100	100	100	FALSE	SP_0927 [BLASTp]	non-essential	SAOUHSC_00913 [BLASTp]	non-essential	K
SAW_00636	EF0645	exfoliative toxin A	579094	580062	+	968	71	0.0114943	0.309859	1	NA	2.1555	non-essential	100	100	100	100	100	50	FALSE	SP_0410 [RBH]	non-essential	SAOUHSC_01133 [RBH]	non-essential	V	Staphylococcus aureus infection		P05150
SAW_00637	EF0646	UDP-glucose 4-epimerase	580086	581045	+	959	43	0.031746	0.186047	0.997388	NA	1.48617	non-essential	100	100	100	100	100	100	FALSE	SP_1828 [RBH]	non-essential	SAOUHSC_00088 [RBH]	non-essential	M	Amino sugar and nucleotide sugar metabolism; Galactose metabolism; Metabolic pathways	Nucleotide sugar biosynthesis, prokaryotes; Nucleotide sugar biosynthesis, eukaryotes; Galactose degradation, Leloir pathway, galactose => alpha-D-glucose-1P	P01100; P00052; P00520	M00361; M00362; M00632
SAW_00638	EF0647	transcriptional regulator	581059	581388	-	329	11	0	0.363636	0.967219	NA	0.686429	non-essential	100	100	100	100	100	100	FALSE	NA [BLASTp]	NA	SAOUHSC_02364 [BLASTp]	non-essential	K
SAW_00639	EF0648	nitroreductase	581518	582135	+	617	29	0	0.413793	1	NA	3.09505	non-essential	100	100	100	100	100	87.5	FALSE	SP_0622 [BLASTp]	non-essential	SAOUHSC_02829 [BLASTp]	non-essential	C
SAW_00640	EF0650	lipoate-protein ligase A	582323	583336	+	1013	52	0	0.326923	1	NA	2.2669	non-essential	100	100	100	100	100	100	FALSE	SP_1160 [BLASTp]	non-essential	SAOUHSC_00963 [BLASTp]	non-essential	H	Lipoic acid metabolism; Metabolic pathways		P01100; P00785
SAW_00641	NA	hypothetical protein	583407	583721	-	314	22	0	0.318182	0.940178	NA	0.753387	non-essential	100	100	0	0	100	4.16667	FALSE	NA [BLASTp]	NA	NA [BLASTp]	NA
SAW_00642	NA	hypothetical protein	583828	584256	-	428	27	0.0322581	0.407407	1	NA	2.28911	non-essential	100	100	0	0	100	4.16667	FALSE	NA [BLASTp]	NA	NA [BLASTp]	NA
SAW_00643	EF0652	hypothetical protein	584445	584771	-	326	19	0.0357143	0.315789	0.841604	NA	0.402683	non-essential	100	100	0	0	100	25	FALSE	NA [BLASTp]	NA	NA [BLASTp]	NA
SAW_00644	EF0653	hypothetical protein	584901	585179	+	278	16	0	0.0625	0.214945	NA	0.000608415	potentially fitness costly	100	100	0	0	100	20.8333	FALSE	NA [BLASTp]	NA	NA [BLASTp]	NA
SAW_00645	EF0654	LacI family sugar-binding transcriptional regulator	585184	586119	+	935	53	0	0.301887	1	NA	1.68939	non-essential	100	100	100	100	100	100	FALSE	SP_1999 [BLASTp]	non-essential	SAOUHSC_01850 [BLASTp]	non-essential
SAW_00646	EF0655	nitroreductase	586291	586887	+	596	27	0	0.148148	0.680264	NA	0.277286	non-essential	100	100	100	100	100	70.8333	FALSE	NA [BLASTp]	NA	SAOUHSC_02258 [RBH]	non-essential	R
SAW_00647	EF0656	glyoxalase	586930	587775	+	845	38	0.0178571	0.236842	0.874681	NA	0.701827	non-essential	100	100	100	100	100	95.8333	FALSE	SP_0073 [RBH]	non-essential	SAOUHSC_02828 [RBH]	non-essential	Q	Microbial metabolism in diverse environments; Chlorocyclohexane and chlorobenzene degradation; Benzoate degradation; Xylene degradation; Degradation of aromatic compounds; Metabolic pathways; Styrene degradation	Catechol meta-cleavage, catechol => acetyl-CoA / 4-methylcatechol => propanoyl-CoA	P01220; P00622; P00361; P01120; P01100; P00643; P00362	M00569
SAW_00648	EF0657	DeoR family transcriptional regulator	587905	588666	+	761	33	0.047619	0.212121	0.967219	NA	1.07226	non-essential	100	100	100	100	100	100	FALSE	SP_0875 [BLASTp]	non-essential	SAOUHSC_02456 [BLASTp]	non-essential	K; G
SAW_00649	EF0658	hypothetical protein	588679	590079	+	1400	62	0	0.0967742	0.0363717	NA	0.042582	fitness impaired (statistical support)	100	100	0	0	100	62.5	FALSE	NA [BLASTp]	NA	NA [BLASTp]	NA
SAW_00650	EF0659	uracil-DNA glycosylase%2C family 4	590167	590817	+	650	21	0	0.333333	1	NA	1.72353	non-essential	100	100	100	100	100	70.8333	FALSE	NA [BLASTp]	NA	NA [BLASTp]	NA	L	Base excision repair		P03410
SAW_00651	EF0660	MATE efflux family protein	590992	592332	+	1340	79	0.0103093	0.240506	1	NA	2.14612	non-essential	100	100	100	100	100	66.6667	FALSE	SP_2065 [BLASTp]	non-essential	SAOUHSC_00315 [RBH]	non-essential	V
SAW_00652	EF0661	oligoendopeptidase F	592357	594165	-	1808	92	0	0.25	0.943212	NA	1.09942	non-essential	100	100	100	100	100	100	FALSE	SP_0979 [BLASTp]	non-essential	SAOUHSC_00937 [BLASTp]	non-essential	E
SAW_00653	EF0662	VanZ family protein	594311	594820	+	509	28	0	0.178571	0.614227	NA	0.238142	non-essential	100	100	100	100	100	100	FALSE	NA [BLASTp]	NA	NA [BLASTp]	NA	S
SAW_00654	EF0663	YebC/PmpR family DNA-binding regulatory protein	594951	595679	+	728	39	0	0.205128	0.864315	NA	0.705066	non-essential	100	100	100	100	100	100	FALSE	SP_1922 [RBH]	non-essential	SAOUHSC_00675 [RBH]	non-essential	K; J
SAW_00655	EF0664	C_GCAxxG_C_C family protein	595744	596202	+	458	15	0	0.133333	0.881525	NA	0.427954	non-essential	100	100	0	0	100	4.16667	FALSE	NA [BLASTp]	NA	NA [BLASTp]	NA
SAW_00656	EF0665	hypothetical protein	596278	596451	-	173	10	0	1	1	NA	2.64863	non-essential	100	100	0	0	100	25	FALSE	NA [BLASTp]	NA	NA [BLASTp]	NA
SAW_00657	EF0666	glyoxalase	596564	597538	-	974	41	0	0.268293	0.799289	NA	0.559642	non-essential	100	100	100	100	100	83.3333	FALSE	NA [BLASTp]	NA	SAOUHSC_00318 [BLASTp]	non-essential	Q
SAW_00658	EF0667	phospholipase/carboxylesterase	597569	598141	+	572	37	0	0.297297	1	NA	3.952	non-essential	100	100	100	100	100	62.5	FALSE	NA [BLASTp]	NA	SAOUHSC_02824 [BLASTp]	non-essential
SAW_00659	EF0668	UDP-N-acetylmuramoyl-L-alanyl-D-glutamate-L-lysine ligase	598208	599734	-	1526	73	0	0.0410959	0.00121869	NA	0.00585449	fitness critical (statistical and orthology support)	100	100	100	100	100	100	FALSE	SP_1530 [RBH]	high confidence essential	SAOUHSC_00954 [RBH]	domain essential	M	Metabolic pathways; Peptidoglycan biosynthesis		P01100; P00550
SAW_00660	EF0669	polysaccharide biosynthesis family protein	599938	601587	+	1649	104	0	0.134615	0.0689966	NA	0.163052	non-essential	100	100	100	100	100	100	FALSE	SP_1529 [RBH]	likely essential	SAOUHSC_01871 [RBH]	high confidence essential	M
SAW_00661	NA	S4 domain pseudouridine synthase (EC:5%2C-)%3B 16S rRNA pseudouridine516 synthase [EC:5%2C19]	601696	602430	+	734	32	0	0.125	0.503246	NA	0.18989	non-essential	100	100	100	100	100	100	FALSE	SP_0280 [RBH]	non-essential	SAOUHSC_01870 [RBH]	non-essential	J
SAW_00662	EF0671	dipeptidase PepV	602564	603979	+	1415	66	0.0238095	0.166667	0.69606	NA	0.561002	non-essential	100	100	100	100	100	100	FALSE	SP_0623 [RBH]	non-essential	SAOUHSC_01868 [RBH]	non-essential	E
SAW_00663	EF0672	hypothetical protein	604124	604357	+	233	13	0	0.461538	1	NA	2.99493	non-essential	100	100	100	100	97.2973	50	FALSE	NA [BLASTp]	NA	NA [BLASTp]	NA
SAW_00664	EF0673	hypothetical protein	604522	605541	-	1019	56	0.0136986	0.267857	1	NA	1.78567	non-essential	100	100	0	0	100	54.1667	FALSE	NA [BLASTp]	NA	SAOUHSC_00991 [RBH]	non-essential	G
SAW_00665	EF0674	glycine betaine/carnitine/choline ABC transporter ATP-binding protein	605778	606731	+	953	34	0.0408163	0.205882	1	NA	1.51655	non-essential	100	100	100	100	100	100	FALSE	SP_1861 [RBH]	non-essential	SAOUHSC_00731 [RBH]	non-essential	E	ABC transporters	Osmoprotectant transport system	P02010	M00209
SAW_00666	EF0675	glycine betaine/carnitine/choline ABC transporter glycine betaine/carnitine/choline-binding protein	606732	608249	+	1517	90	0.00877193	0.222222	0.708593	NA	0.662498	non-essential	100	100	100	100	100	100	FALSE	SP_1860 [RBH]	non-essential	SAOUHSC_00732 [RBH]	non-essential	M; E	ABC transporters	Osmoprotectant transport system	P02010	M00209
SAW_00667	EF0676	arginine repressor	608391	608846	+	455	17	0.0416667	0.0588235	0.78944	NA	0.283671	non-essential	100	100	100	100	100	100	FALSE	SP_2077 [RBH]	non-essential	SAOUHSC_01617 [BLASTp]	non-essential	K
SAW_00668	EF0677	phosphoglucomutase/phosphomannomutase	608880	610388	+	1508	67	0.0232558	0.298507	0.911572	NA	0.982827	non-essential	100	100	100	100	100	100	FALSE	SP_1559 [BLASTp]	high confidence essential	SAOUHSC_02405 [BLASTp]	domain essential	G	Fructose and mannose metabolism; Amino sugar and nucleotide sugar metabolism; Biosynthesis of antibiotics; Metabolic pathways; Biosynthesis of secondary metabolites	Ascorbate biosynthesis, plants, glucose-6P => ascorbate	P00051; P00520; P01100; P01130; P01110	M00114
SAW_00669	EF0678	acetyltransferase	610412	610966	+	554	28	0	0.178571	0.827273	NA	0.526335	non-essential	100	100	0	0	100	12.5	FALSE	SP_0255 [BLASTp]	non-essential	SAOUHSC_00324 [BLASTp]	non-essential	J; O
SAW_00670	NA	ribosomal large subunit pseudouridine synthase%3B 23S rRNA/1915/1917 synthase [EC:5%2C23]	611091	611942	-	851	38	0	0.421053	1	NA	2.29771	non-essential	100	100	100	100	100	100	FALSE	SP_2011 [RBH]	non-essential	SAOUHSC_01982 [RBH]	non-essential	J
SAW_00671	EF0680	penicillin-binding protein 2A	612297	614483	+	2186	129	0.00625	0.255814	1	NA	1.48104	non-essential	100	100	100	100	100	100	FALSE	SP_2010 [RBH]	non-essential	SAOUHSC_01467 [BLASTp]	high confidence essential	M	beta-Lactam resistance; Metabolic pathways; Peptidoglycan biosynthesis		P01100; P00550; P01501
SAW_00672	EF0681	hypothetical protein	614546	614887	+	341	15	0	0.333333	1	NA	4.08223	non-essential	100	100	100	100	100	100	FALSE	SP_1372 [BLASTp]	non-essential	SAOUHSC_01977 [RBH]	non-essential	T
SAW_00673	EF0682	DNA repair exonuclease	615043	616278	+	1235	50	0.0147059	0.2	0.985652	NA	1.38367	non-essential	100	100	100	100	100	100	FALSE	NA [BLASTp]	NA	SAOUHSC_01975 [RBH]	domain essential	L
SAW_00674	EF0683	hypothetical protein	616275	618986	+	2711	109	0.0144928	0.192661	0.211595	NA	0.317053	non-essential	100	100	100	100	100	100	FALSE	NA [BLASTp]	NA	SAOUHSC_01974 [BLASTp]	domain essential	S
SAW_00675	EF0684	cmp-binding protein	618983	619927	+	944	47	0	0.319149	1	NA	3.77859	non-essential	100	100	100	100	100	100	FALSE	SP_1980 [RBH]	non-essential	SAOUHSC_01973 [RBH]	high confidence essential	J
SAW_00676	EF0685	foldase PrsA	619967	620995	-	1028	42	0	0.0952381	0.606037	NA	0.362965	non-essential	100	100	100	100	100	100	FALSE	SP_0981 [RBH]	non-essential	SAOUHSC_01972 [BLASTp]	non-essential	O
SAW_00677	EF0686	hypothetical protein	621159	621503	-	344	6	0	0.333333	0.869692	0.130927	0.0997613	potentially fitness costly	100	100	100	100	100	95.8333	FALSE	NA [BLASTp]	NA	NA [BLASTp]	NA	R
SAW_00678	EF0687	HIT family protein	621504	621929	-	425	24	0	0.125	0.373652	0.130927	0.0782847	potentially fitness costly	100	100	100	100	100	100	FALSE	SP_0521 [RBH]	non-essential	SAOUHSC_01968 [RBH]	non-essential	F; R; G
SAW_00679	EF0688	ABC transporter ATP-binding protein	622145	622882	+	737	45	0.0169492	0.111111	0.170816	0.130927	0.0948942	potentially fitness costly	100	100	100	100	100	100	FALSE	SP_0522 [RBH]	non-essential	SAOUHSC_01967 [RBH]	non-essential	V		ABC-2 type transport system		M00254
SAW_00680	EF0689	ABC transporter permease	622884	624095	+	1211	72	0	0.180556	0.943436	NA	1.1361	non-essential	100	100	100	100	100	100	FALSE	SP_0523 [BLASTp]	non-essential	SAOUHSC_01966 [RBH]	non-essential	U		ABC-2 type transport system		M00254
SAW_00681	EF0690	aminoglycoside phosphotransferase	624224	625003	+	779	46	0.0178571	0.0869565	0.225236	NA	0.125487	non-essential	100	100	100	100	100	100	FALSE	SP_0549 [RBH]	high confidence essential	SAOUHSC_01866 [RBH]	high confidence essential	H
SAW_00682	EF0691	tRNA (guanine-N(7)-)-methyltransferase	625076	625720	+	644	46	0	0.326087	1	NA	2.38229	non-essential	100	100	100	100	100	100	FALSE	SP_0550 [RBH]	non-essential	SAOUHSC_01865 [RBH]	non-essential	J
SAW_00683	EF0692	RpiR family phosphosugar-binding transcriptional regulator	625780	626526	-	746	40	0	0.175	0.64556	NA	0.393937	non-essential	100	100	100	100	100	91.6667	FALSE	SP_1674 [BLASTp]	non-essential	SAOUHSC_02599 [BLASTp]	non-essential	K
SAW_00684	EF0693	1-phosphofructokinase	626705	627631	+	926	52	0	0.0961538	0.0149447	NA	0.0162041	fitness impaired (statistical support)	100	100	100	100	100	100	FALSE	SP_0876 [BLASTp]	non-essential	SAOUHSC_00707 [BLASTp]	non-essential	G	Fructose and mannose metabolism		P00051
SAW_00685	EF0694	PTS system fructose-specific family%2C IIBC component	627636	629054	+	1418	74	0	0.216216	0.903359	NA	1.03345	non-essential	100	100	100	100	100	100	FALSE	SP_0877 [BLASTp]	non-essential	SAOUHSC_00708 [BLASTp]	non-essential	G	Fructose and mannose metabolism; Microbial metabolism in diverse environments; Metabolic pathways; Phosphotransferase system (PTS)	PTS system, fructose-specific II component	P01100; P01120; P00051; P02060	M00273
SAW_00686	EF0695	PTS system IIA component	629081	629542	+	461	12	0	0.25	0.871882	NA	0.358319	non-essential	100	100	100	100	100	100	FALSE	SP_1619 [BLASTp]	non-essential	SAOUHSC_02975 [BLASTp]	non-essential	G; T	Fructose and mannose metabolism; Microbial metabolism in diverse environments; Metabolic pathways; Phosphotransferase system (PTS)	PTS system, fructose-specific II component	P01100; P01120; P00051; P02060	M00273
SAW_00687	EF0696	tagatose 1%2C6-diphosphate aldolase 1	629539	630516	+	977	41	0.0188679	0.146341	0.767198	NA	0.569357	non-essential	100	100	60	100	100	95.8333	FALSE	SP_1190 [BLASTp]	high confidence essential	SAOUHSC_02452 [BLASTp]	non-essential	G	Quorum sensing; Galactose metabolism; Metabolic pathways		P01100; P00052; P02024
SAW_00688	EF0697	hypothetical protein	630705	631238	+	533	34	0	0.0294118	0.0130181	NA	0.000229472	fitness critical (statistical and orthology support)	100	100	100	100	100	100	FALSE	SP_1903 [RBH]	high confidence essential	SAOUHSC_02004 [RBH]	non-essential	S
SAW_00689	EF0698	acetyltransferase	631326	631757	-	431	21	0.0344828	0.238095	0.967219	NA	1.02101	non-essential	100	100	100	100	100	100	FALSE	NA [BLASTp]	NA	SAOUHSC_00995 [RBH]	non-essential
SAW_00690	EF0699	hypothetical protein	631903	633048	+	1145	88	0.00917431	0.113636	0.27026	NA	0.310988	non-essential	100	100	100	100	100	100	FALSE	SP_0873 [RBH]	non-essential	SAOUHSC_01358 [BLASTp]	non-essential	R
SAW_00691	EF0700	hemolysin	633223	634602	+	1379	81	0.0105263	0.185185	1	NA	1.97719	non-essential	100	100	100	100	100	100	FALSE	SP_1963 [RBH]	non-essential	SAOUHSC_00711 [RBH]	non-essential	R
SAW_00692	EF0701	peptide chain release factor 3	634776	636350	+	1574	73	0.0113636	0.150685	0.5277	NA	0.461214	non-essential	100	100	100	100	100	100	FALSE	SP_0439 [RBH]	non-essential	SAOUHSC_00956 [RBH]	non-essential	J
SAW_00693	EF0702	hypothetical protein	636526	636969	+	443	30	0	0.3	0.977984	NA	1.24028	non-essential	100	100	0	0	100	37.5	FALSE	NA [BLASTp]	NA	NA [BLASTp]	NA
SAW_00694	EF0703	hypothetical protein	636985	637632	+	647	38	0.0181818	0.184211	0.808235	NA	0.603857	non-essential	100	100	100	100	100	45.8333	FALSE	SP_1841 [RBH]	non-essential	NA [BLASTp]	NA	S
SAW_00695	EF0704	lipoprotein	637699	638769	+	1070	51	0	0.215686	1	NA	1.77751	non-essential	100	100	0	0	100	16.6667	FALSE	NA [BLASTp]	NA	NA [BLASTp]	NA
SAW_00696	EF0705	hypothetical protein	638812	639126	-	314	18	0	0.555556	1	NA	2.78418	non-essential	100	100	100	100	100	100	FALSE	SP_0816 [RBH]	non-essential	NA [BLASTp]	NA
SAW_00697	EF0706	ATP-dependent Clp protease ATP-binding subunit ClpE	639321	641561	-	2240	95	0	0.263158	1	NA	1.86199	non-essential	100	100	100	100	100	100	FALSE	SP_0820 [RBH]	non-essential	SAOUHSC_00505 [BLASTp]	non-essential	O
SAW_00698	EF0708	hypothetical protein	641863	642054	+	191	7	0	0	0.597863	0.090601	0	potentially fitness costly	100	100	100	100	100	100	FALSE	NA [BLASTp]	NA	NA [BLASTp]	NA
SAW_00699	EF0709	phosphocarrier protein HPr	642225	642491	+	266	15	0	0.133333	0.317884	0.090601	0.00792349	fitness critical (orthology support)	100	100	100	100	100	100	FALSE	SP_1177 [RBH]	high confidence essential	SAOUHSC_01028 [RBH]	domain essential	G; T
SAW_00700	EF0710	phosphoenolpyruvate-protein phosphotransferase	642491	644218	+	1727	90	0.0175439	0.0777778	0.00197556	0.090601	0.0255081	fitness impaired (statistical and orthology support)	100	100	100	100	100	100	FALSE	SP_1176 [RBH]	high confidence essential	SAOUHSC_01029 [RBH]	domain essential	G	Phosphotransferase system (PTS)		P02060
SAW_00701	EF0711	hypothetical protein	644263	645297	-	1034	55	0	0.363636	1	NA	2.2641	non-essential	100	100	100	100	100	79.1667	FALSE	NA [BLASTp]	NA	NA [BLASTp]	NA
SAW_00702	EF0713	WxL domain surface protein	645378	646115	-	737	30	0	0.133333	0.639814	NA	0.3093	non-essential	100	100	100	100	100	75	FALSE	NA [BLASTp]	NA	NA [BLASTp]	NA
SAW_00703	EF0714	hypothetical protein	646170	648455	-	2285	120	0.0206897	0.025	0.000539305	NA	0.00740018	fitness critical (statistical support)	100	66.6667	0	0	94.5946	20.8333	FALSE	NA [BLASTp]	NA	NA [BLASTp]	NA
SAW_00704	EF0715	trigger factor	648809	650092	+	1283	59	0.0126582	0.254237	0.825863	NA	0.827827	non-essential	100	100	100	100	100	100	FALSE	SP_0400 [RBH]	non-essential	SAOUHSC_01779 [RBH]	domain essential	O
SAW_00705	EF0716	hypothetical protein	650203	650865	+	662	42	0	0.214286	1	NA	2.28884	non-essential	100	100	100	100	98.6486	95.8333	FALSE	NA [BLASTp]	NA	NA [BLASTp]	NA
SAW_00706	EF0717	PTS system fructose-specific family%2C IIABC component	650910	652832	-	1922	102	0	0.235294	0.924122	NA	1.15536	non-essential	100	100	100	100	100	100	FALSE	SP_0877 [RBH]	non-essential	SAOUHSC_00708 [RBH]	non-essential	G	Fructose and mannose metabolism; Microbial metabolism in diverse environments; Metabolic pathways; Phosphotransferase system (PTS)	PTS system, fructose-specific II component	P01100; P01120; P00051; P02060	M00273
SAW_00707	EF0718	1-phosphofructokinase	652856	653773	-	917	43	0.0181818	0.0465116	0.83728	NA	0.760675	non-essential	100	100	100	100	100	100	FALSE	SP_0876 [RBH]	non-essential	SAOUHSC_00707 [RBH]	non-essential	G	Fructose and mannose metabolism		P00051
SAW_00708	EF0719	DeoR family transcriptional regulator	653770	654522	-	752	42	0	0.0952381	0.125471	NA	0.0722095	potentially fitness costly	100	100	100	100	100	100	FALSE	SP_0875 [RBH]	non-essential	SAOUHSC_00706 [RBH]	non-essential	K; G
SAW_00709	EF0720	voltage-gated chloride channel family protein	654661	656220	-	1559	90	0.00909091	0.244444	0.927463	NA	1.16768	non-essential	100	100	100	100	100	87.5	FALSE	SP_1157 [RBH]	non-essential	NA [BLASTp]	NA	P
SAW_00710	EF0721	ATP-dependent DNA helicase PcrA	656385	658643	+	2258	115	0.0070922	0.0347826	0.000539305	4.40472e-05	0.0161103	fitness impaired (statistical and orthology support)	100	100	100	100	100	100	FALSE	SP_1087 [RBH]	likely essential	SAOUHSC_02123 [RBH]	high confidence essential	L	Mismatch repair; Nucleotide excision repair		P03430; P03420
SAW_00711	EF0722	DNA ligase	658751	660799	+	2048	82	0	0.0243902	0.00147199	4.40472e-05	0.0156709	fitness impaired (statistical and orthology support)	100	100	100	100	100	100	FALSE	SP_1117 [RBH]	non-essential	SAOUHSC_02122 [RBH]	high confidence essential	L	DNA replication; Nucleotide excision repair; Base excision repair; Mismatch repair		P03030; P03430; P03410; P03420
SAW_00712	EF0724	aspartyl/glutamyl-tRNA(Asn/Gln) amidotransferase subunit C	661381	661686	+	305	19	0.0434783	0	0.0988564	4.40472e-05	0	fitness critical (statistical and orthology support)	100	100	100	100	100	100	FALSE	SP_0438 [RBH]	high confidence essential	SAOUHSC_02118 [BLASTp]	high confidence essential	J	Aminoacyl-tRNA biosynthesis; Metabolic pathways		P01100; P00970
SAW_00713	EF0725	glutamyl-tRNA(Gln) amidotransferase subunit A	661686	663155	+	1469	69	0.010989	0.0434783	0.0199187	4.40472e-05	0.0604643	fitness impaired (statistical and orthology support)	100	100	100	100	100	100	FALSE	SP_0437 [RBH]	high confidence essential	SAOUHSC_02117 [RBH]	high confidence essential	J	Aminoacyl-tRNA biosynthesis; Metabolic pathways		P01100; P00970
SAW_00714	EF0726	aspartyl/glutamyl-tRNA(Asn/Gln) amidotransferase subunit B	663155	664585	+	1430	62	0	0.016129	0.000906658	4.40472e-05	0.00193825	fitness critical (statistical and orthology support)	100	100	100	100	100	100	FALSE	SP_0436 [RBH]	high confidence essential	SAOUHSC_02116 [RBH]	high confidence essential	J	Aminoacyl-tRNA biosynthesis; Metabolic pathways		P01100; P00970
SAW_00715	EF0727	lipid kinase	664604	665692	+	1088	53	0	0.0188679	0.00338159	4.40472e-05	0.00572464	fitness critical (statistical and orthology support)	100	100	100	100	100	100	FALSE	SP_1045 [RBH]	non-essential	SAOUHSC_02114 [RBH]	high confidence essential	R; I	Glycerolipid metabolism; Biosynthesis of secondary metabolites; Glycerophospholipid metabolism; Metabolic pathways		P01100; P00561; P01110; P00564
SAW_00716	EF0728	23S rRNA (uracil-5-)-methyltransferase RumA	665892	667265	+	1373	74	0	0.22973	0.948377	NA	1.27821	non-essential	100	100	100	100	100	100	FALSE	SP_1029 [RBH]	non-essential	SAOUHSC_02113 [RBH]	non-essential	J
SAW_00717	NA	hypothetical protein	667266	667394	+	128	5	0.111111	0.2	0.95239	NA	0.291676	non-essential	100	100	100	100	100	87.5	FALSE	NA [BLASTp]	NA	NA [BLASTp]	NA
SAW_00718	EF0730	thioredoxin	667534	667851	+	317	18	0	0.277778	1	NA	1.7334	non-essential	100	100	100	100	100	83.3333	FALSE	NA [BLASTp]	NA	SAOUHSC_02845 [BLASTp]	non-essential	O
SAW_00719	EF0731	LuxR family transcriptional regulator	667894	668859	-	965	66	0.0119048	0.0909091	0.0404459	NA	0.0851863	fitness impaired (statistical support)	100	100	100	100	100	100	FALSE	SP_0387 [BLASTp]	non-essential	SAOUHSC_01980 [BLASTp]	non-essential	K
SAW_00720	EF0732	putrescine carbamoyltransferase	669138	670157	+	1019	49	0	0.142857	0.235669	NA	0.167165	non-essential	100	100	100	100	100	100	FALSE	SP_2150 [BLASTp]	non-essential	SAOUHSC_01128 [BLASTp]	non-essential	E
SAW_00721	EF0733	amino acid permease	670224	671600	+	1376	84	0.00990099	0.27381	1	NA	1.60315	non-essential	100	100	100	100	100	83.3333	FALSE	SP_1001 [BLASTp]	non-essential	SAOUHSC_02750 [BLASTp]	non-essential	E	Quorum sensing		P02024
SAW_00722	EF0734	agmatine deiminase	671593	672690	+	1097	45	0	0.333333	1	NA	3.6392	non-essential	100	100	0	0	100	50	FALSE	SP_0921 [RBH]	non-essential	NA [BLASTp]	NA	E	Arginine and proline metabolism; Metabolic pathways		P01100; P00330
SAW_00723	EF0735	carbamate kinase	672702	673631	+	929	38	0	0.421053	1	NA	6.74424	non-essential	100	100	100	100	100	79.1667	FALSE	SP_2151 [RBH]	non-essential	SAOUHSC_01129 [RBH]	non-essential	E	Microbial metabolism in diverse environments; Arginine biosynthesis; Purine metabolism; Carbon metabolism; Metabolic pathways; Nitrogen metabolism		P00220; P01120; P01100; P00230; P00910; P01200
SAW_00724	EF0737	amidase	673828	675414	+	1586	72	0.020202	0.291667	0.892427	NA	1.0857	non-essential	100	100	100	100	100	100	FALSE	SP_0437 [BLASTp]	high confidence essential	SAOUHSC_02117 [BLASTp]	high confidence essential	J	Microbial metabolism in diverse environments; Aminobenzoate degradation; Arginine and proline metabolism; Phenylalanine metabolism; Tryptophan metabolism; Styrene degradation		P01120; P00627; P00360; P00643; P00380; P00330
SAW_00725	EF0739	nicotinamide mononucleotide transporter PnuC	675970	676668	+	698	46	0.0172414	0.326087	0.989338	NA	1.58343	non-essential	100	100	100	100	100	54.1667	FALSE	SP_1859 [RBH]	non-essential	NA [BLASTp]	NA	H
SAW_00726	EF0740	deoxynucleoside kinase	676683	677321	+	638	39	0.02	0.307692	1	NA	1.87683	non-essential	100	100	100	100	100	100	FALSE	NA [BLASTp]	NA	SAOUHSC_00539 [RBH]	non-essential	F
SAW_00727	EF0741	hypothetical protein	677671	678102	+	431	19	0	0.263158	1	NA	2.41828	non-essential	100	100	100	100	98.6486	75	FALSE	NA [BLASTp]	NA	NA [BLASTp]	NA
SAW_00728	EF0742	hypothetical protein	678215	678601	+	386	20	0	0.15	1	NA	2.34676	non-essential	100	100	100	100	100	100	FALSE	SP_1558 [RBH]	non-essential	NA [BLASTp]	NA	S
SAW_00729	EF0743	hypothetical protein	678648	678983	-	335	11	0.0666667	0.545455	0.971711	NA	0.844034	non-essential	100	100	0	0	100	16.6667	FALSE	NA [BLASTp]	NA	NA [BLASTp]	NA
SAW_00730	EF0744	sodium:dicarboxylate symporter family protein	679281	680672	+	1391	82	0.00990099	0.317073	1	NA	2.16161	non-essential	100	100	100	100	100	91.6667	FALSE	NA [BLASTp]	NA	SAOUHSC_00367 [RBH]	non-essential	E
SAW_00731	EF0745	glyoxalase	680805	681185	+	380	17	0	0.294118	1	NA	3.40482	non-essential	100	100	100	100	100	100	FALSE	NA [BLASTp]	NA	SAOUHSC_01604 [RBH]	non-essential	Q
SAW_00732	EF0746	penicillin-binding protein	681338	682504	+	1166	72	0.0108696	0.25	0.476495	NA	0.437203	non-essential	100	100	100	100	100	83.3333	FALSE	NA [BLASTp]	NA	SAOUHSC_00998 [RBH]	non-essential	V
SAW_00733	EF0747	hypothetical protein	682604	683314	+	710	40	0.0204082	0.325	0.805144	NA	0.651302	non-essential	100	100	0	0	100	45.8333	FALSE	NA [BLASTp]	NA	NA [BLASTp]	NA	S
SAW_00734	EF0748	rhodanese-like domain-containing protein%3B UPF0176 protein	683903	684853	+	950	48	0	0.1875	0.349073	NA	0.210543	non-essential	100	100	100	100	100	91.6667	FALSE	SP_0095 [RBH]	non-essential	SAOUHSC_03024 [RBH]	non-essential	R
SAW_00735	EF0750	cell wall surface anchor protein	685077	685415	+	338	22	0	0.0454545	0.158906	NA	0.00780629	potentially fitness costly	100	100	0	0	100	16.6667	FALSE	NA [BLASTp]	NA	NA [BLASTp]	NA
SAW_00736	EF0751	WxL domain surface protein	685415	686146	+	731	38	0	0.236842	0.658103	NA	0.390892	non-essential	100	100	100	100	100	79.1667	FALSE	NA [BLASTp]	NA	NA [BLASTp]	NA
SAW_00737	EF0752	WxL domain cell surface protein	686163	686942	+	779	37	0	0.162162	0.413279	NA	0.179836	non-essential	100	100	100	100	100	79.1667	FALSE	NA [BLASTp]	NA	NA [BLASTp]	NA
SAW_00738	EF0753	WxL domain surface protein	686962	689061	+	2099	120	0	0.225	0.565171	NA	0.624145	non-essential	100	100	100	100	100	70.8333	FALSE	NA [BLASTp]	NA	NA [BLASTp]	NA
SAW_00739	EF0754	cell surface protein	689084	689824	+	740	36	0	0.277778	1	NA	3.13156	non-essential	100	100	100	100	100	79.1667	FALSE	NA [BLASTp]	NA	NA [BLASTp]	NA
SAW_00740	EF0755	cell wall surface anchor protein	689900	690994	+	1094	62	0.0357143	0.145161	0.33227	NA	0.254383	non-essential	100	100	100	100	100	79.1667	FALSE	NA [BLASTp]	NA	NA [BLASTp]	NA
SAW_00741	EF0756	hypothetical protein	691196	691645	+	449	19	0	0.157895	0.574491	NA	0.117971	non-essential	100	100	0	0	100	8.33333	FALSE	NA [BLASTp]	NA	NA [BLASTp]	NA
SAW_00742	EF0757	hypothetical protein	691649	693097	+	1448	101	0.00826446	0.237624	0.711493	NA	0.763414	non-essential	100	100	100	100	100	70.8333	FALSE	NA [BLASTp]	NA	NA [BLASTp]	NA
SAW_00743	EF0758	cadmium-translocating P-type ATPase	693207	695111	+	1904	79	0	0.227848	1	NA	2.05745	non-essential	100	100	100	100	100	100	FALSE	SP_0729 [BLASTp]	non-essential	SAOUHSC_02873 [BLASTp]	non-essential	P
SAW_00744	EF0759	SapB protein	695147	695866	+	719	42	0.0212766	0.333333	1	NA	2.15457	non-essential	100	100	100	100	100	83.3333	FALSE	SP_1823 [BLASTp]	non-essential	NA [BLASTp]	NA	S
SAW_00745	EF0760	amino acid ABC transporter ATP-binding protein	695914	696651	-	737	33	0.0416667	0.272727	0.923097	NA	0.908086	non-essential	100	100	100	100	100	100	FALSE	SP_1242 [RBH]	non-essential	SAOUHSC_01990 [BLASTp]	non-essential	E		Putative polar amino acid transport system		M00236
SAW_00746	EF0761	amino acid ABC transporter amino acid-binding/permease	696653	698821	-	2168	107	0.00699301	0.158879	0.690965	NA	0.731622	non-essential	100	100	100	100	100	100	FALSE	SP_1241 [RBH]	non-essential	SAOUHSC_01991 [BLASTp]	non-essential	E; T		Putative polar amino acid transport system		M00236
SAW_00747	EF0762	UvrABC system protein B	699100	701097	+	1997	105	0	0.295238	0.805007	NA	0.898575	non-essential	100	100	100	100	100	100	FALSE	SP_1238 [RBH]	high confidence essential	SAOUHSC_00776 [RBH]	non-essential	L	Nucleotide excision repair		P03420
SAW_00748	EF0763	UvrABC system protein A	701215	704034	+	2819	114	0.0133333	0.201754	1	NA	1.62221	non-essential	100	100	100	100	100	100	FALSE	SP_0186 [RBH]	high confidence essential	SAOUHSC_00780 [RBH]	non-essential	L	Nucleotide excision repair		P03420
SAW_00749	EF0764	hypothetical protein	704205	704771	+	566	28	0	0.178571	1	NA	3.28392	non-essential	100	100	0	0	100	8.33333	FALSE	NA [BLASTp]	NA	NA [BLASTp]	NA
SAW_00750	EF0766	nucleotide-binding protein	705165	706052	+	887	48	0	0.0625	0.0427747	NA	0.02818	fitness impaired (statistical support)	100	100	100	100	100	100	FALSE	SP_1566 [RBH]	non-essential	SAOUHSC_00787 [RBH]	non-essential	T
SAW_00751	EF0767	hypothetical protein	706052	707047	+	995	52	0	0.192308	0.967219	NA	1.37392	non-essential	100	100	100	100	100	100	FALSE	SP_1565 [RBH]	non-essential	SAOUHSC_00788 [RBH]	high confidence essential	H; G
SAW_00752	EF0768	hypothetical protein	707081	708016	+	935	54	0.0149254	0.0185185	0.0133029	NA	0.0148007	fitness impaired (statistical and orthology support)	100	100	100	100	100	100	FALSE	SP_1564 [RBH]	non-essential	SAOUHSC_00789 [RBH]	domain essential	K
SAW_00753	EF0769	hypothetical protein	708250	709173	+	923	42	0	0.238095	0.96662	NA	1.28305	non-essential	100	100	60	0	100	45.8333	FALSE	NA [BLASTp]	NA	NA [BLASTp]	NA
SAW_00754	EF0770	hypothetical protein	709286	709804	+	518	21	0	0.238095	1	NA	2.38002	non-essential	100	100	100	100	98.6486	100	FALSE	NA [BLASTp]	NA	NA [BLASTp]	NA	O
SAW_00755	EF0771	ATP-dependent Clp protease proteolytic subunit	709849	710442	-	593	29	0	0.103448	0.131498	NA	0.0194187	fitness impaired (orthology support)	100	100	100	100	100	100	FALSE	SP_0746 [RBH]	non-essential	SAOUHSC_00790 [RBH]	domain essential	O	Longevity regulating pathway - worm; Cell cycle - Caulobacter		P04112; P04212
SAW_00756	EF0773	hypothetical protein	710638	711156	+	518	31	0.0243902	0.258065	0.971711	NA	1.30198	non-essential	100	100	100	100	100	100	FALSE	NA [BLASTp]	NA	NA [BLASTp]	NA
SAW_00757	EF0774	hypothetical protein	711177	711581	-	404	25	0	0.24	1	NA	2.27302	non-essential	100	100	80	100	100	83.3333	FALSE	NA [BLASTp]	NA	NA [BLASTp]	NA
SAW_00758	EF0775	anchor protein	712046	714934	+	2888	147	0.037234	0.108844	1	NA	1.75808	non-essential	100	100	0	0	100	12.5	FALSE	NA [BLASTp]	NA	NA [BLASTp]	NA
SAW_00759	EF0776	hypothetical protein	714959	715342	+	383	22	0.0333333	0.363636	1	NA	9.16268	non-essential	72.7273	100	0	0	89.1892	8.33333	FALSE	NA [BLASTp]	NA	NA [BLASTp]	NA
SAW_00760	EF0778	hypothetical protein	715516	716025	+	509	44	0	0.113636	0.700108	NA	0.506842	non-essential	100	100	0	0	100	8.33333	FALSE	NA [BLASTp]	NA	SAOUHSC_01113 [BLASTp]	non-essential
SAW_00761	EF0779	glycerophosphoryl diester phosphodiesterase	716055	717842	+	1787	113	0	0.185841	0.459052	NA	0.554279	non-essential	100	100	100	100	100	100	FALSE	SP_0994 [RBH]	high confidence essential	SAOUHSC_00190 [RBH]	non-essential	I	Glycerophospholipid metabolism		P00564
SAW_00762	EF0780	MutT/nudix family protein	717868	718275	+	407	15	0	0.0666667	0.711493	NA	0.173807	non-essential	100	100	0	0	100	4.16667	FALSE	SP_1783 [BLASTp]	non-essential	SAOUHSC_00429 [BLASTp]	non-essential
SAW_00763	EF0781	cold shock protein 2	718509	718709	+	200	10	0	0.3	1	NA	1.37176	non-essential	100	100	100	100	100	100	FALSE	NA [BLASTp]	NA	SAOUHSC_00819 [RBH]	non-essential	K
SAW_04032	NA	tRNA-Arg	719366	719437	-	71	4	0	0	0.835814	#N/A	0	potentially fitness costly	NA	NA	NA	NA	NA	NA	FALSE	NA [BLASTp]	NA	NA [BLASTp]	NA
SAW_00765	EF0782	RNA polymerase sigma-54 factor	719496	720827	+	1331	72	0.0227273	0.305556	1	NA	4.37667	non-essential	100	100	100	100	100	100	FALSE	NA [BLASTp]	NA	NA [BLASTp]	NA	K	Two-component system; Biofilm formation - Vibrio cholerae		P05111; P02020
SAW_00766	EF0783	acyltransferase	721028	722905	+	1877	111	0.0143885	0.162162	0.320838	NA	0.416351	non-essential	100	100	100	100	100	100	FALSE	SP_2057 [RBH]	non-essential	SAOUHSC_00911 [RBH]	non-essential	M
SAW_00767	EF0784	S-adenosylmethionine synthase	723121	724305	+	1184	61	0	0.0163934	0.000906658	NA	0.000794888	fitness critical (statistical and orthology support)	100	100	100	100	100	100	FALSE	SP_0762 [RBH]	high confidence essential	SAOUHSC_01909 [RBH]	domain essential	H	Biosynthesis of secondary metabolites; Cysteine and methionine metabolism; Metabolic pathways; Biosynthesis of amino acids	Ethylene biosynthesis, methionine => ethylene; Methionine degradation; Methionine salvage pathway; Cysteine biosynthesis, methionine => cysteine	P01100; P01230; P00270; P01110	M00034; M00368; M00609; M00035
SAW_00768	EF0785	drug resistance transporter%2C EmrB/QacA family protein	724477	725943	+	1466	82	0.0384615	0.280488	0.970223	NA	1.35288	non-essential	100	100	100	100	100	100	FALSE	SP_0972 [BLASTp]	non-essential	SAOUHSC_02420 [RBH]	non-essential
SAW_00769	EF0786	tributyrin esterase	725982	726773	+	791	41	0	0.243902	0.988183	NA	1.55186	non-essential	100	100	100	100	100	100	FALSE	SP_0614 [RBH]	non-essential	SAOUHSC_02962 [RBH]	non-essential	V
SAW_00770	EF0787	TetR family transcriptional regulator	726854	727516	-	662	33	0	0.30303	1	NA	2.63928	non-essential	100	100	100	100	100	45.8333	FALSE	NA [BLASTp]	NA	NA [BLASTp]	NA
SAW_00771	EF0789	ABC transporter ATP-binding/permease	727770	729485	+	1715	72	0.0210526	0.138889	0.53137	NA	0.440635	non-essential	100	100	100	100	100	100	FALSE	SP_2075 [RBH]	non-essential	SAOUHSC_02003 [BLASTp]	non-essential	V	ABC transporters	Multidrug resistance, PatAB transporter	P02010	M00708
SAW_00772	EF0790	ABC transporter ATP-binding/permease	729485	731254	+	1769	94	0.00840336	0.191489	0.908869	NA	1.10059	non-essential	100	100	100	100	100	100	FALSE	SP_2073 [RBH]	non-essential	SAOUHSC_02003 [BLASTp]	non-essential	V	ABC transporters	Multidrug resistance, PatAB transporter	P02010	M00708
SAW_00773	EF0791	TetR family transcriptional regulator	731665	732270	+	605	36	0	0.166667	0.688702	NA	0.388296	non-essential	100	100	100	100	100	87.5	FALSE	NA [BLASTp]	NA	SAOUHSC_02897 [BLASTp]	non-essential
SAW_00774	EF0792	permease	732408	733487	+	1079	53	0	0.283019	0.943212	NA	1.17635	non-essential	100	100	100	100	100	100	FALSE	NA [BLASTp]	NA	SAOUHSC_00285 [RBH]	non-essential	V		Putative ABC transport system		M00258
SAW_00775	EF0793	ABC transporter ATP-binding protein	733492	734160	+	668	33	0.0232558	0.242424	1	NA	2.19278	non-essential	100	100	100	100	100	100	FALSE	SP_0786 [BLASTp]	non-essential	SAOUHSC_00287 [RBH]	non-essential	M		Putative ABC transport system		M00258
SAW_00776	EF0794	rRNA methylase	734217	734780	-	563	35	0	0.142857	0.413279	NA	0.155249	non-essential	100	100	100	100	100	100	FALSE	SP_0652 [RBH]	non-essential	SAOUHSC_01878 [RBH]	non-essential	R; Q
SAW_00777	EF0795	TIGR01212 family radical SAM protein	734780	735748	-	968	41	0	0.292683	1	NA	2.60191	non-essential	100	100	100	100	100	100	FALSE	NA [BLASTp]	NA	SAOUHSC_01877 [RBH]	non-essential	R
SAW_00778	EF0796	type 2 phosphatidic acid phosphatase	735764	736414	-	650	47	0	0.234043	0.736775	NA	0.558879	non-essential	100	100	100	100	100	100	FALSE	SP_0489 [RBH]	non-essential	SAOUHSC_01423 [RBH]	non-essential	I	Peptidoglycan biosynthesis		P00550
SAW_00779	EF0797	hypothetical protein	736586	737611	-	1025	61	0	0.245902	0.645337	NA	0.531176	non-essential	100	100	0	0	100	16.6667	FALSE	NA [BLASTp]	NA	NA [BLASTp]	NA
SAW_00780	EF0798	hypothetical protein	737611	738270	-	659	33	0.0222222	0.212121	0.509313	NA	0.205861	non-essential	100	100	0	0	100	16.6667	FALSE	NA [BLASTp]	NA	NA [BLASTp]	NA
SAW_00781	EF0799	autolysin	738587	740800	+	2213	118	0	0.228814	0.971711	NA	1.34226	non-essential	100	100	100	100	100	100	FALSE	NA [BLASTp]	NA	SAOUHSC_02979 [BLASTp]	non-essential	M; N
SAW_00782	EF0801	leucine-tRNA ligase	741204	743618	+	2414	128	0	0.0390625	0.000539305	NA	0.0157171	fitness impaired (statistical and orthology support)	100	100	100	100	100	100	FALSE	SP_0254 [RBH]	likely essential	SAOUHSC_01875 [RBH]	high confidence essential	J	Aminoacyl-tRNA biosynthesis	Aminoacyl-tRNA biosynthesis, prokaryotes; Aminoacyl-tRNA biosynthesis, eukaryotes	P00970	M00360; M00359
SAW_00783	EF0802	hypothetical protein	743674	743898	-	224	15	0	0.466667	1	NA	8.87487	non-essential	100	66.6667	0	0	86.4865	12.5	FALSE	NA [BLASTp]	NA	NA [BLASTp]	NA
SAW_00784	EF0803	hypothetical protein	743995	744438	-	443	26	0	0.384615	1	NA	3.60264	non-essential	100	100	100	100	100	83.3333	FALSE	SP_0772 [BLASTp]	non-essential	NA [BLASTp]	NA
SAW_00785	EF0804	amino acid ABC transporter amino acid-binding protein	744614	745444	-	830	38	0	0.315789	1	NA	2.23746	non-essential	100	100	100	100	100	100	FALSE	SP_1500 [RBH]	non-essential	SAOUHSC_02699 [RBH]	non-essential	E; T		Putative polar amino acid transport system		M00236
SAW_00786	EF0805	amino acid ABC transporter ATP-binding protein	745458	746093	-	635	25	0	0.24	0.812672	NA	0.466157	non-essential	100	100	100	100	100	100	FALSE	SP_1501 [RBH]	non-essential	SAOUHSC_01990 [BLASTp]	non-essential	E		Putative polar amino acid transport system		M00236
SAW_00787	EF0806	amino acid ABC transporter permease	746106	746750	-	644	43	0	0.162791	0.614227	NA	0.368924	non-essential	100	100	100	100	100	100	FALSE	SP_1502 [RBH]	non-essential	SAOUHSC_01991 [BLASTp]	non-essential	E		Putative polar amino acid transport system		M00236
SAW_00788	EF0807	pheromone-binding protein	747583	749214	+	1631	80	0	0.3	1	NA	2.36771	non-essential	100	100	100	100	100	95.8333	FALSE	SP_1527 [BLASTp]	non-essential	SAOUHSC_00927 [RBH]	non-essential	E	beta-Lactam resistance; Quorum sensing; ABC transporters	Oligopeptide transport system	P02010; P01501; P02024	M00439
SAW_00789	EF0809	transglycosylase-associated protein	749321	749569	+	248	14	0	0.214286	1	NA	2.32254	non-essential	100	100	100	100	100	87.5	FALSE	SP_0279 [BLASTp]	non-essential	SAOUHSC_00358 [BLASTp]	non-essential
SAW_00790	EF0810	hypothetical protein	749962	751686	+	1724	99	0.00854701	0.191919	0.509336	NA	0.52811	non-essential	100	100	100	100	97.2973	37.5	FALSE	NA [BLASTp]	NA	NA [BLASTp]	NA	S
SAW_00791	EF0811	hypothetical protein	751690	752517	+	827	36	0.0833333	0.166667	1	NA	3.10756	non-essential	100	100	0	100	97.2973	37.5	FALSE	NA [BLASTp]	NA	NA [BLASTp]	NA
SAW_00792	EF0812	glucuronyl hydrolase	752900	754063	+	1163	55	0.0142857	0.254545	1	NA	3.60172	non-essential	100	100	100	100	97.2973	41.6667	FALSE	SP_0322 [BLASTp]	non-essential	NA [BLASTp]	NA
SAW_00793	EF0813	beta-galactosidase	754073	755854	+	1781	93	0	0.247312	1	NA	2.10715	non-essential	100	100	0	100	98.6486	75	FALSE	SP_0060 [BLASTp]	non-essential	NA [BLASTp]	NA	G	Galactose metabolism		P00052
SAW_00794	EF0814	GntR family transcriptional regulator	755879	756586	-	707	40	0	0.225	0.999913	NA	1.66244	non-essential	100	100	100	100	100	100	FALSE	SP_0058 [RBH]	non-essential	SAOUHSC_00234 [BLASTp]	non-essential	K
SAW_00795	EF0815	PTS system IIAB component	756814	757740	+	926	51	0.016129	0.0392157	0.00268112	NA	0.000732524	fitness critical (statistical support)	100	100	100	100	100	100	FALSE	SP_0061 [BLASTp]	non-essential	NA [BLASTp]	NA	G	Fructose and mannose metabolism; Metabolic pathways; Phosphotransferase system (PTS); Amino sugar and nucleotide sugar metabolism	PTS system, mannose-specific II component	P01100; P00051; P02060; P00520	M00276
SAW_00796	EF0816	PTS system IIC component	757789	758580	+	791	53	0	0.169811	0.967219	NA	1.32908	non-essential	100	100	100	100	100	100	FALSE	SP_0062 [BLASTp]	non-essential	NA [BLASTp]	NA	G	Fructose and mannose metabolism; Metabolic pathways; Phosphotransferase system (PTS); Amino sugar and nucleotide sugar metabolism	PTS system, mannose-specific II component	P01100; P00051; P02060; P00520	M00276
SAW_00797	EF0817	PTS system IID component	758573	759373	+	800	42	0	0.214286	0.808235	NA	0.641557	non-essential	100	100	100	100	100	100	FALSE	SP_0063 [BLASTp]	non-essential	NA [BLASTp]	NA	G	Fructose and mannose metabolism; Metabolic pathways; Phosphotransferase system (PTS); Amino sugar and nucleotide sugar metabolism	PTS system, mannose-specific II component	P01100; P00051; P02060; P00520	M00276
SAW_00798	EF0818	polysaccharide lyase 8	759488	762502	+	3014	177	0.00930233	0.254237	1	NA	2.42143	non-essential	100	100	0	100	100	33.3333	FALSE	SP_0314 [RBH]	non-essential	SAOUHSC_02463 [RBH]	non-essential
SAW_00799	EF0819	hypothetical protein	762571	762894	-	323	21	0.0344828	0.285714	1	NA	3.93164	non-essential	100	100	100	100	100	79.1667	FALSE	SP_0293 [BLASTp]	non-essential	NA [BLASTp]	NA
SAW_00800	EF0820	50S ribosomal protein L25	763146	763754	-	608	33	0	0.212121	1	NA	1.73051	non-essential	100	100	100	100	100	91.6667	FALSE	NA [BLASTp]	NA	SAOUHSC_00474 [RBH]	non-essential	J	Ribosome	Ribosome, bacteria	P03010	M00178
SAW_00801	NA	hypothetical protein	764085	764867	+	782	39	0.0408163	0.333333	1	NA	4.56213	non-essential	100	100	100	100	100	100	FALSE	SP_0680 [RBH]	non-essential	SAOUHSC_01870 [BLASTp]	non-essential	J
SAW_00802	EF0822	TIGR02254 family HAD hydrolase	764864	765544	+	680	33	0	0.242424	0.985652	NA	1.46934	non-essential	100	100	100	100	100	100	FALSE	SP_1171 [RBH]	non-essential	SAOUHSC_01137 [RBH]	non-essential	H	Microbial metabolism in diverse environments; Chlorocyclohexane and chlorobenzene degradation; Chloroalkane and chloroalkene degradation; Metabolic pathways		P01100; P00361; P01120; P00625
SAW_00803	EF0824	acetyltransferase	765721	766176	-	455	18	0.0357143	0.555556	1	NA	2.11804	non-essential	100	100	100	100	100	91.6667	FALSE	NA [BLASTp]	NA	NA [BLASTp]	NA
SAW_00804	EF0825	uridine kinase	766351	766980	+	629	40	0	0.175	1	NA	1.76243	non-essential	100	100	100	100	100	100	FALSE	SP_1208 [RBH]	non-essential	SAOUHSC_01715 [RBH]	non-essential	F	Drug metabolism - other enzymes; Metabolic pathways; Pyrimidine metabolism		P00983; P00240; P01100
SAW_00805	EF0826	PemK family transcriptional regulator	767149	767490	+	341	14	0	0.214286	1	NA	5.15236	non-essential	100	100	100	100	100	100	FALSE	NA [BLASTp]	NA	SAOUHSC_02303 [BLASTp]	non-essential	V
SAW_00806	EF0827	gfo/Idh/MocA family oxidoreductase	767592	768557	+	965	54	0.0147059	0.259259	0.940178	NA	1.18943	non-essential	100	100	100	100	100	100	FALSE	SP_1482 [BLASTp]	non-essential	SAOUHSC_00179 [BLASTp]	non-essential	R
SAW_00807	EF0828	BglG family transcriptional antiterminator	768928	770847	+	1919	111	0	0.0990991	1	NA	1.59637	non-essential	100	100	100	100	100	91.6667	FALSE	SP_0306 [BLASTp]	non-essential	SAOUHSC_00313 [BLASTp]	non-essential	K
SAW_00808	EF0829	PRD domain-containing protein	770801	771136	+	335	12	0	0	0.350023	1	0	potentially fitness costly	100	100	100	33.3333	100	45.8333	FALSE	NA [BLASTp]	NA	NA [BLASTp]	NA
SAW_00809	EF0830	transcriptional regulator	771151	771507	+	356	10	0.1	0	0.453268	1	0	potentially fitness costly	100	100	60	33.3333	100	41.6667	FALSE	NA [BLASTp]	NA	NA [BLASTp]	NA
SAW_00810	EF0831	hypothetical protein	771538	771894	+	356	14	0	0	0.276296	1	0	potentially fitness costly	100	100	60	33.3333	100	41.6667	FALSE	NA [BLASTp]	NA	NA [BLASTp]	NA
SAW_00811	EF0832	permease	771910	772689	+	779	36	0.0208333	0.166667	0.110914	1	0.0291353	potentially fitness costly	100	100	60	33.3333	100	41.6667	FALSE	NA [BLASTp]	NA	NA [BLASTp]	NA
SAW_00812	EF0833	membrane protein	772709	773404	+	695	37	0	0.0810811	0.0696109	1	0.0159718	potentially fitness costly	100	100	60	33.3333	100	41.6667	FALSE	NA [BLASTp]	NA	NA [BLASTp]	NA
SAW_00813	EF0834	PTS system%2C cellobiose-specific IIC component	773535	774848	+	1313	86	0	0.186047	0.271761	NA	0.289182	non-essential	100	100	100	100	100	100	FALSE	SP_0474 [BLASTp]	non-essential	SAOUHSC_02450 [BLASTp]	non-essential	G	Starch and sucrose metabolism; Phosphotransferase system (PTS)	PTS system, cellobiose-specific II component	P00500; P02060	M00275
SAW_00814	EF0835	hypothetical protein	774925	775173	+	248	17	0	0.176471	0.90833	NA	0.571962	non-essential	100	100	0	0	100	20.8333	FALSE	NA [BLASTp]	NA	NA [BLASTp]	NA
SAW_00815	EF0836	hypothetical protein	775182	776270	+	1088	52	0	0.211538	0.710858	NA	0.547601	non-essential	100	100	100	100	100	100	FALSE	NA [BLASTp]	NA	SAOUHSC_00156 [BLASTp]	non-essential	S
SAW_00816	EF0837	dihydroorotase	776279	777388	+	1109	55	0.0285714	0.145455	0.985652	NA	1.48558	non-essential	100	100	60	33.3333	100	75	FALSE	NA [BLASTp]	NA	NA [BLASTp]	NA	R	Metabolic pathways; Pyrimidine metabolism	Uridine monophosphate biosynthesis, glutamine (+ PRPP) => UMP	P01100; P00240	M00051
SAW_00817	EF0838	L-seryl-tRNA(Ser) seleniumtransferase	777378	778484	+	1106	15	0.568182	0	0.248246	1	0	potentially fitness costly	100	100	60	33.3333	100	75	FALSE	NA [BLASTp]	NA	NA [BLASTp]	NA	J	Aminoacyl-tRNA biosynthesis; Selenocompound metabolism		P00450; P00970
SAW_00818	EF0839	4-hydroxy-2-oxoglutarate aldolase (EC:4.1.)	778488	779231	+	743	20	0.236842	0	0.124408	1	0	potentially fitness costly	100	100	60	33.3333	98.6486	70.8333	FALSE	NA [BLASTp]	NA	NA [BLASTp]	NA
SAW_00819	EF0840	carbohydrate kinase	779241	780251	+	1010	51	0	0.352941	1	NA	4.95686	non-essential	100	100	100	100	100	87.5	FALSE	SP_0318 [RBH]	non-essential	NA [BLASTp]	NA	G	Microbial metabolism in diverse environments; Pentose phosphate pathway; Carbon metabolism; Metabolic pathways	D-Galacturonate degradation (bacteria), D-galacturonate => pyruvate + D-glyceraldehyde 3P; Semi-phosphorylative Entner-Doudoroff pathway, gluconate => glycerate-3P; D-Glucuronate degradation, D-glucuronate => pyruvate + D-glyceraldehyde 3P	P01100; P01120; P01200; P00030	M00061; M00631; M00308
SAW_00820	EF0841	hypothetical protein	780345	781373	+	1028	58	0	0.206897	0.273453	NA	0.180689	non-essential	100	100	100	100	100	95.8333	FALSE	SP_0806 [BLASTp]	high confidence essential	SAOUHSC_00005 [BLASTp]	high confidence essential	L
SAW_00821	EF0842	hypothetical protein	781370	781816	+	446	28	0	0.25	0.455647	NA	0.118496	non-essential	100	100	100	100	100	100	FALSE	NA [BLASTp]	NA	SAOUHSC_00689 [RBH]	non-essential	S
SAW_00822	EF0843	D-alanine-D-alanine ligase	781957	783027	+	1070	51	0	0	0.00197556	1	0	fitness critical (statistical and orthology support)	100	100	100	100	100	100	FALSE	SP_1671 [RBH]	likely essential	SAOUHSC_02318 [RBH]	high confidence essential	R; M	Metabolic pathways; D-Alanine metabolism; Vancomycin resistance; Peptidoglycan biosynthesis		P01100; P00473; P00550; P01502
SAW_00823	EF0845	UDP-N-acetylmuramoylalanyl-D-glutamyl-2%2C 6-diaminopimelate-D-alanyl-D-alanyl ligase	783106	784479	+	1373	57	0.0142857	0.0350877	0.00597994	1	0.00528134	fitness critical (statistical and orthology support)	100	100	100	100	100	100	FALSE	SP_1670 [RBH]	high confidence essential	SAOUHSC_02317 [RBH]	domain essential	M	Metabolic pathways; Lysine biosynthesis; Vancomycin resistance; Peptidoglycan biosynthesis		P01100; P00300; P00550; P01502
SAW_00824	EF0846	DEAD-box ATP dependent DNA helicase	784782	786329	+	1547	76	0.0208333	0.302632	0.621684	NA	0.532886	non-essential	100	100	100	100	100	100	FALSE	SP_1586 [RBH]	non-essential	SAOUHSC_02316 [RBH]	domain essential	L	RNA degradation		P03018
SAW_00825	EF0848	holo-[acyl-carrier-protein] synthase	786961	787314	+	353	18	0	0	0.170722	1	0	fitness critical (orthology support)	100	100	100	100	100	100	FALSE	SP_1699 [RBH]	likely essential	SAOUHSC_02306 [RBH]	domain essential	I	Pantothenate and CoA biosynthesis		P00770
SAW_00826	EF0849	alanine racemase	787344	788459	+	1115	52	0.0147059	0.0192308	0.0199187	1	0.0134768	fitness impaired (statistical and orthology support)	100	100	100	100	100	100	FALSE	SP_1698 [RBH]	high confidence essential	SAOUHSC_02305 [RBH]	non-essential	M	Metabolic pathways; Vancomycin resistance; D-Alanine metabolism		P01100; P00473; P01502
SAW_00827	EF0850	PemK family transcriptional regulator	788475	788852	+	377	15	0	0.133333	0.805144	NA	0.247618	non-essential	100	100	100	100	100	100	FALSE	NA [BLASTp]	NA	SAOUHSC_02303 [RBH]	non-essential	V
SAW_00828	EF0851	hypothetical protein	789172	789867	+	695	43	0	0.0465116	0.785526	NA	0.571347	non-essential	100	100	0	0	100	25	FALSE	NA [BLASTp]	NA	NA [BLASTp]	NA
SAW_00829	EF0852	hypothetical protein	789892	791187	+	1295	53	0.0138889	0.245283	0.711227	NA	0.531382	non-essential	100	100	0	0	100	37.5	FALSE	NA [BLASTp]	NA	NA [BLASTp]	NA
SAW_00830	EF0854	signal peptidase I	791576	792301	+	725	33	0	0.242424	1	NA	4.27132	non-essential	100	100	100	100	100	100	FALSE	SP_0402 [BLASTp]	high confidence essential	SAOUHSC_00903 [BLASTp]	high confidence essential	U	Protein export; Quorum sensing		P03060; P02024
SAW_00831	EF0855	hypothetical protein	792356	793834	-	1478	96	0	0.135417	1	NA	1.81405	non-essential	100	100	100	100	100	79.1667	FALSE	SP_2187 [RBH]	non-essential	NA [BLASTp]	NA
SAW_00832	EF0856	aldo/keto reductase	794008	794760	+	752	37	0.0208333	0.162162	0.708593	NA	0.40766	non-essential	100	100	0	0	100	75	FALSE	NA [BLASTp]	NA	NA [BLASTp]	NA	T
SAW_00833	EF0857	hypothetical protein	794839	795069	+	230	11	0	0.454545	0.991026	NA	0.993106	non-essential	100	100	0	0	100	20.8333	FALSE	NA [BLASTp]	NA	NA [BLASTp]	NA
SAW_00834	EF0858	phage infection protein	795190	797856	+	2666	147	0	0.156463	0.890579	NA	1.06583	non-essential	100	100	100	100	100	100	FALSE	SP_2233 [BLASTp]	non-essential	SAOUHSC_02978 [RBH]	non-essential	S
SAW_00835	EF0859	cation efflux family protein	798077	799246	+	1169	67	0	0.283582	0.951095	NA	1.20694	non-essential	100	100	100	100	100	100	FALSE	SP_1552 [RBH]	non-essential	SAOUHSC_02704 [RBH]	non-essential	P
SAW_00836	EF0860	APC family amino acid-polyamine-organocation transporter	799544	801367	+	1823	107	0.00740741	0.242991	1	NA	2.43504	non-essential	100	100	100	100	100	91.6667	FALSE	NA [BLASTp]	NA	SAOUHSC_02733 [RBH]	non-essential	E
SAW_00837	EF0861	acetyltransferase	801404	801868	-	464	22	0	0.0909091	0.967219	NA	0.991793	non-essential	100	100	80	100	98.6486	45.8333	FALSE	NA [BLASTp]	NA	NA [BLASTp]	NA
SAW_00838	EF0862	glycine betaine/carnitine/choline ABC transporter permease	801940	802602	-	662	41	0	0.170732	1	NA	2.17233	non-essential	100	100	100	100	100	100	FALSE	SP_1860 [BLASTp]	non-essential	SAOUHSC_02741 [RBH]	non-essential	E	ABC transporters	Osmoprotectant transport system	P02010	M00209
SAW_00839	EF0863	glycine betaine/carnitine/choline ABC transporter glycine betaine/carnitine/choline-binding protein	802606	803529	-	923	55	0	0.181818	0.805144	NA	0.686976	non-essential	100	100	100	100	100	100	FALSE	SP_1860 [BLASTp]	non-essential	SAOUHSC_02742 [RBH]	non-essential	M	ABC transporters	Osmoprotectant transport system	P02010	M00209
SAW_00840	EF0864	glycine betaine/carnitine/choline ABC transporter permease	803529	804164	-	635	42	0.0188679	0.190476	0.824308	NA	0.637154	non-essential	100	100	100	100	100	100	FALSE	SP_1860 [RBH]	non-essential	SAOUHSC_02743 [RBH]	non-essential	E	ABC transporters	Osmoprotectant transport system	P02010	M00209
SAW_00841	EF0865	glycine betaine/carnitine/choline ABC transporter ATP-binding protein	804168	805352	-	1184	59	0.0133333	0.305085	0.912293	NA	1.01766	non-essential	100	100	100	100	100	100	FALSE	SP_1861 [RBH]	non-essential	SAOUHSC_02744 [RBH]	non-essential	E	ABC transporters	Osmoprotectant transport system	P02010	M00209
SAW_00842	EF0867	glyoxalase	805988	806878	-	890	41	0	0.317073	1	NA	3.14238	non-essential	100	100	100	100	100	83.3333	FALSE	NA [BLASTp]	NA	SAOUHSC_00318 [BLASTp]	non-essential	Q
SAW_00843	EF0868	S-adenosylmethionine:tRNA ribosyltransferase-isomerase	807044	808075	+	1031	55	0	0.145455	0.4944	NA	0.294514	non-essential	100	100	100	100	100	100	FALSE	SP_1416 [RBH]	non-essential	SAOUHSC_01749 [RBH]	non-essential	J
SAW_00844	EF0869	cro/CI family transcriptional regulator	808419	808667	-	248	7	0	0	0.665463	NA	0	potentially fitness costly	100	100	20	0	100	66.6667	FALSE	SP_2119 [BLASTp]	non-essential	SAOUHSC_00331 [BLASTp]	non-essential	K
SAW_00845	EF0871	calcium-translocating P-type ATPase%2C PMCA-type	809547	812192	+	2645	131	0.00595238	0.244275	1	NA	1.70749	non-essential	100	100	100	100	100	100	FALSE	SP_1551 [BLASTp]	high confidence essential	SAOUHSC_02873 [BLASTp]	non-essential	P
SAW_00846	EF0872	potassium uptake protein	812526	814532	+	2006	120	0	0.358333	1	NA	2.44703	non-essential	100	100	100	100	100	95.8333	FALSE	NA [BLASTp]	NA	NA [BLASTp]	NA	P
SAW_00847	EF0873	cro/CI family transcriptional regulator	814602	815300	-	698	46	0	0.0652174	0.673894	NA	0.411232	non-essential	100	100	100	0	100	50	FALSE	SP_1130 [BLASTp]	high confidence essential	NA [BLASTp]	NA	K
SAW_00848	EF0875	copper-translocating P-type ATPase	815464	817569	+	2105	115	0	0.252174	1	NA	1.50817	non-essential	100	100	100	100	100	100	FALSE	SP_0729 [BLASTp]	non-essential	SAOUHSC_02873 [BLASTp]	non-essential	P
SAW_00849	EF0876	hypothetical protein	817693	819117	+	1424	92	0	0.076087	0.000906658	NA	0.0100632	fitness impaired (statistical support)	100	100	0	0	100	16.6667	FALSE	NA [BLASTp]	NA	NA [BLASTp]	NA
SAW_00850	EF0877	aldo/keto reductase	819186	820097	+	911	52	0	0.192308	1	NA	2.18476	non-essential	100	100	100	100	100	100	FALSE	SP_0791 [RBH]	non-essential	SAOUHSC_00696 [RBH]	non-essential	R
SAW_00851	EF0878	DNA polymerase I	820285	822933	+	2648	156	0.0104167	0.0320513	0.000539305	NA	0.0131385	fitness impaired (statistical and orthology support)	100	100	100	100	100	100	FALSE	SP_0032 [RBH]	high confidence essential	SAOUHSC_01797 [RBH]	non-essential	L	Homologous recombination; DNA replication; Base excision repair; Purine metabolism; Nucleotide excision repair; Metabolic pathways; Pyrimidine metabolism		P03420; P03440; P01100; P03030; P03410; P00230; P00240
SAW_00852	EF0879	formamidopyrimidine-DNA glycosylase	823033	823875	+	842	40	0	0.175	0.729688	NA	0.406512	non-essential	100	100	100	100	100	100	FALSE	SP_0970 [RBH]	non-essential	SAOUHSC_01796 [RBH]	non-essential	L	Base excision repair		P03410
SAW_00853	EF0880	dephospho-CoA kinase	823872	824471	+	599	25	0.0322581	0.04	0.0848305	4.40472e-05	0.000281131	fitness critical (statistical and orthology support)	100	100	100	100	100	100	FALSE	SP_0971 [RBH]	high confidence essential	SAOUHSC_01795 [RBH]	domain essential	H	Pantothenate and CoA biosynthesis; Metabolic pathways	Coenzyme A biosynthesis, pantothenate => CoA	P01100; P00770	M00120
SAW_00854	EF0881	transcriptional repressor NrdR	824651	825133	+	482	19	0	0.0526316	0.276046	4.40472e-05	0.00554863	fitness critical (statistical and orthology support)	100	100	100	100	100	100	FALSE	SP_1713 [RBH]	high confidence essential	SAOUHSC_01793 [RBH]	high confidence essential	K
SAW_00855	EF0882	replication initiation and membrane attachment protein DnaB	825149	826558	+	1409	72	0	0.0416667	0.0134056	4.40472e-05	0.024823	fitness impaired (statistical and orthology support)	100	100	100	100	100	100	FALSE	SP_1712 [BLASTp]	high confidence essential	SAOUHSC_01792 [RBH]	high confidence essential	L
SAW_00856	EF0883	primosomal protein DnaI	826555	827487	+	932	47	0.0175439	0	0.00435865	4.40472e-05	0	fitness critical (statistical and orthology support)	100	100	100	100	100	100	FALSE	SP_1711 [RBH]	high confidence essential	SAOUHSC_01791 [RBH]	high confidence essential	L
SAW_00857	EF0884	hypothetical protein	827611	828777	+	1166	72	0.0108696	0.0277778	0.000906658	4.40472e-05	0.00285798	fitness critical (statistical support)	100	100	0	0	100	12.5	FALSE	NA [BLASTp]	NA	NA [BLASTp]	NA
SAW_00858	EF0885	hypothetical protein	828791	830311	+	1520	102	0.008	0.0588235	0.00197556	4.40472e-05	0.0217646	fitness impaired (statistical support)	100	100	0	0	100	12.5	FALSE	NA [BLASTp]	NA	NA [BLASTp]	NA
SAW_00859	EF0886	hypothetical protein	830301	831884	+	1583	78	0.010101	0.0512821	0.0646879	4.40472e-05	0.0745168	fitness impaired (statistical support)	100	100	0	0	100	12.5	FALSE	NA [BLASTp]	NA	NA [BLASTp]	NA	S
SAW_00860	EF0887	glycosyl transferase%2C group 2 family protein	831881	833143	+	1262	73	0.0194175	0.0410959	0.923097	NA	0.984014	non-essential	100	100	100	100	100	83.3333	FALSE	SP_1764 [BLASTp]	non-essential	SAOUHSC_03002 [RBH]	non-essential	N
SAW_00861	EF0888	hypothetical protein	833158	835224	+	2066	126	0.00632911	0.238095	1	NA	1.48828	non-essential	100	100	0	0	100	12.5	FALSE	NA [BLASTp]	NA	NA [BLASTp]	NA
SAW_00862	EF0889	hypothetical protein	835226	836074	+	848	66	0	0.287879	0.99018	NA	1.29142	non-essential	100	100	0	0	100	12.5	FALSE	NA [BLASTp]	NA	NA [BLASTp]	NA	T
SAW_00863	EF0890	hypothetical protein	836090	836401	+	311	12	0	0.166667	0.985267	NA	0.750082	non-essential	100	100	100	100	100	41.6667	FALSE	NA [BLASTp]	NA	NA [BLASTp]	NA
SAW_00864	EF0891	aspartate aminotransferase	836449	837603	-	1154	61	0	0.196721	1	NA	2.99028	non-essential	100	100	100	100	100	100	FALSE	SP_1544 [BLASTp]	high confidence essential	SAOUHSC_00989 [BLASTp]	non-essential	E
SAW_00865	EF0892	amino acid ABC transporter ATP-binding protein	837619	838341	-	722	29	0.0731707	0.103448	0.551332	NA	0.127483	non-essential	100	100	100	100	100	100	FALSE	SP_0824 [RBH]	non-essential	SAOUHSC_01990 [RBH]	non-essential	E		Putative polar amino acid transport system		M00236
SAW_00866	EF0893	amino acid ABC transporter amino acid-binding/permease	838334	839797	-	1463	80	0	0.1375	0.970223	NA	1.15614	non-essential	100	100	100	100	100	100	FALSE	SP_0453 [RBH]	non-essential	SAOUHSC_01991 [RBH]	non-essential	E; T		Putative polar amino acid transport system		M00236
SAW_00867	EF0895	oxidoreductase	839986	841074	+	1088	48	0.0151515	0.25	1	NA	2.14055	non-essential	100	100	100	33.3333	100	79.1667	FALSE	SP_0253 [BLASTp]	non-essential	NA [BLASTp]	NA	C
SAW_00868	EF0896	queuine tRNA-ribosyltransferase	841233	842378	+	1145	63	0.0126582	0.126984	1	NA	1.48017	non-essential	100	100	100	100	100	100	FALSE	SP_2058 [RBH]	non-essential	SAOUHSC_01748 [RBH]	non-essential	J
SAW_00869	EF0897	preprotein translocase%2C YajC subunit	842460	842837	+	377	14	0	0.285714	1	NA	3.00222	non-essential	100	100	100	100	100	100	FALSE	SP_2029 [BLASTp]	non-essential	SAOUHSC_01747 [BLASTp]	non-essential	U	Protein export; Bacterial secretion system; Quorum sensing	Sec (secretion) system	P03060; P03070; P02024	M00335
SAW_00870	EF0899	hypothetical protein	843268	843555	+	287	15	0	0.133333	0.864315	NA	0.266762	non-essential	100	100	0	0	100	12.5	FALSE	NA [BLASTp]	NA	NA [BLASTp]	NA
SAW_00871	EF0900	bifunctional acetaldehyde-CoA/alcohol dehydrogenase	843712	846309	+	2597	137	0.0114286	0.255474	0.940178	NA	1.01567	non-essential	100	100	100	100	100	100	FALSE	SP_2026 [RBH]	non-essential	SAOUHSC_00113 [RBH]	non-essential	C	Fatty acid degradation; Microbial metabolism in diverse environments; Pyruvate metabolism; Butanoate metabolism; Glycolysis / Gluconeogenesis; Degradation of aromatic compounds; Biosynthesis of secondary metabolites; Biosynthesis of antibiotics; Metabolic pathways; Chloroalkane and chloroalkene degradation; Tyrosine metabolism; Naphthalene degradation		P00626; P01220; P01120; P00620; P00071; P00010; P01100; P00625; P00650; P01130; P00350; P01110
SAW_00872	EF0901	isopentenyl-diphosphate delta-isomerase	846354	847397	-	1043	43	0.0185185	0	0.0129561	4.40472e-05	0	fitness critical (statistical and orthology support)	100	100	100	100	100	100	FALSE	SP_0384 [RBH]	high confidence essential	SAOUHSC_02623 [RBH]	high confidence essential	R; C; I	Terpenoid backbone biosynthesis; Biosynthesis of antibiotics; Biosynthesis of secondary metabolites; Metabolic pathways	C5 isoprenoid biosynthesis, mevalonate pathway; C10-C20 isoprenoid biosynthesis, non-plant eukaryotes; C5 isoprenoid biosynthesis, non-mevalonate pathway; C10-C20 isoprenoid biosynthesis, plants; C10-C20 isoprenoid biosynthesis, archaea; C10-C20 isoprenoid biosynthesis, bacteria	P01100; P00900; P01110; P01130	M00095; M00367; M00096; M00364; M00365; M00366
SAW_00873	EF0902	phosphomevalonate kinase	847381	848487	-	1106	47	0.015873	0.0425532	0.0427045	4.40472e-05	0.0086842	fitness critical (statistical and orthology support)	100	100	100	100	100	100	FALSE	SP_0383 [RBH]	high confidence essential	SAOUHSC_00579 [RBH]	high confidence essential	I	Terpenoid backbone biosynthesis; Biosynthesis of antibiotics; Biosynthesis of secondary metabolites; Metabolic pathways	C5 isoprenoid biosynthesis, mevalonate pathway	P01100; P00900; P01110; P01130	M00095
SAW_00874	EF0903	diphosphomevalonate decarboxylase	848490	849515	-	1025	45	0	0.0666667	0.0906539	4.40472e-05	0.0170498	fitness impaired (statistical and orthology support)	100	100	100	100	100	100	FALSE	SP_0382 [RBH]	high confidence essential	SAOUHSC_00578 [RBH]	high confidence essential	I	Terpenoid backbone biosynthesis; Biosynthesis of antibiotics; Biosynthesis of secondary metabolites; Metabolic pathways	C5 isoprenoid biosynthesis, mevalonate pathway	P01100; P00900; P01110; P01130	M00095
SAW_00875	EF0904	mevalonate kinase	849485	850429	-	944	49	0.0166667	0.0204082	0.0148535	4.40472e-05	0.000896604	fitness critical (statistical and orthology support)	100	100	100	100	100	100	FALSE	SP_0381 [RBH]	high confidence essential	SAOUHSC_00577 [RBH]	domain essential	I	Terpenoid backbone biosynthesis; Peroxisome; Biosynthesis of antibiotics; Metabolic pathways; Biosynthesis of secondary metabolites	C5 isoprenoid biosynthesis, mevalonate pathway	P04146; P01100; P00900; P01130; P01110	M00095
SAW_00876	EF0905	pentapeptide repeat-containing protein	850708	851343	-	635	26	0	0.115385	1	NA	2.66637	non-essential	100	100	100	100	100	75	FALSE	NA [BLASTp]	NA	NA [BLASTp]	NA	S
SAW_00877	EF0906	hypothetical protein	851340	852413	-	1073	66	0	0.106061	1	NA	1.6054	non-essential	100	100	100	100	100	79.1667	FALSE	NA [BLASTp]	NA	NA [BLASTp]	NA	S
SAW_00878	EF0907	peptide ABC transporter peptide-binding protein	852657	854327	+	1670	86	0	0.325581	1	NA	1.91749	non-essential	100	100	100	100	100	95.8333	FALSE	SP_1527 [BLASTp]	non-essential	SAOUHSC_00927 [RBH]	non-essential	E	beta-Lactam resistance; Quorum sensing; ABC transporters	Oligopeptide transport system	P02010; P01501; P02024	M00439
SAW_00879	EF0908	hypothetical protein	854406	854756	-	350	22	0	0.0454545	0.245454	NA	0.0029552	potentially fitness costly	90.9091	100	100	100	98.6486	75	FALSE	NA [BLASTp]	NA	NA [BLASTp]	NA
SAW_00880	EF0909	peptide ABC transporter permease	854847	855788	+	941	63	0.0128205	0.0952381	0.791007	NA	0.52131	non-essential	100	100	100	100	100	100	FALSE	SP_1890 [BLASTp]	non-essential	SAOUHSC_00923 [RBH]	non-essential	E; P	beta-Lactam resistance; Quorum sensing; ABC transporters	Oligopeptide transport system	P02010; P01501; P02024	M00439
SAW_00881	EF0910	peptide ABC transporter permease	855788	856840	+	1052	65	0.0123457	0.184615	1	NA	1.54384	non-essential	100	100	100	100	100	100	FALSE	SP_1889 [RBH]	non-essential	SAOUHSC_00924 [RBH]	non-essential	E; P	beta-Lactam resistance; Quorum sensing; ABC transporters	Oligopeptide transport system	P02010; P01501; P02024	M00439
SAW_00882	EF0911	peptide ABC transporter ATP-binding protein	856850	857908	+	1058	52	0.0144928	0.173077	0.630972	NA	0.28037	non-essential	100	100	100	100	100	100	FALSE	SP_1888 [RBH]	non-essential	SAOUHSC_00925 [RBH]	non-essential	E; P	beta-Lactam resistance; Quorum sensing; ABC transporters	Oligopeptide transport system	P02010; P01501; P02024	M00439
SAW_00883	EF0912	peptide ABC transporter ATP-binding protein	857908	858864	+	956	40	0.0196078	0.075	0.677853	NA	0.260661	non-essential	100	100	100	100	100	100	FALSE	SP_1887 [RBH]	non-essential	SAOUHSC_00926 [RBH]	non-essential	E	beta-Lactam resistance; Quorum sensing; ABC transporters	Oligopeptide transport system	P02010; P01501; P02024	M00439
SAW_00884	EF0913	IS605 OrfB family transposase	858905	859975	+	1070	51	0	0.0588235	0.0430631	0.0710243	0.0104857	fitness impaired (statistical support)	100	100	100	100	100	83.3333	FALSE	NA [BLASTp]	NA	NA [BLASTp]	NA	X
SAW_00885	EF0914	translation initiation factor IF-3	860374	860895	+	521	19	0.0416667	0.0526316	0.287622	0.0710243	0.00201172	fitness critical (orthology support)	100	100	100	100	100	100	FALSE	SP_0959 [RBH]	high confidence essential	SAOUHSC_01786 [RBH]	high confidence essential	J
SAW_00886	EF0915	50S ribosomal protein L35	861009	861209	+	200	10	0	0	0.580512	0.0710243	0	fitness critical (orthology support)	100	100	100	100	100	100	FALSE	SP_0960 [RBH]	high confidence essential	SAOUHSC_01785 [RBH]	high confidence essential	J	Ribosome	Ribosome, bacteria	P03010	M00178
SAW_00887	EF0916	50S ribosomal protein L20	861270	861629	+	359	23	0.0333333	0.0434783	0.175836	0.0710243	0.000599083	fitness critical (orthology support)	100	100	100	100	100	100	FALSE	SP_0961 [RBH]	non-essential	SAOUHSC_01784 [RBH]	high confidence essential	J	Ribosome	Ribosome, bacteria	P03010	M00178
SAW_00888	EF0917	hypothetical protein	861675	862025	-	350	18	0.0344828	0.0555556	0.292549	0.0710243	0.000765495	potentially fitness costly	100	100	100	100	98.6486	41.6667	FALSE	SP_1259 [BLASTp]	non-essential	NA [BLASTp]	NA	K
SAW_00889	EF0918	membrane protein	862123	862482	+	359	29	0	0.103448	0.569803	NA	0.11439	non-essential	100	100	100	100	100	79.1667	FALSE	SP_2061 [RBH]	non-essential	SAOUHSC_00381 [RBH]	non-essential	S
SAW_00890	EF0919	acetyltransferase	862610	863044	+	434	25	0	0.24	0.711493	NA	0.178646	non-essential	100	100	0	33.3333	100	70.8333	FALSE	NA [BLASTp]	NA	NA [BLASTp]	NA	K; R
SAW_00891	EF0920	hypothetical protein	863062	863577	+	515	29	0	0.206897	0.967219	NA	0.832122	non-essential	100	100	0	0	100	37.5	FALSE	NA [BLASTp]	NA	SAOUHSC_00753 [BLASTp]	non-essential	R
SAW_00892	EF0921	sulfate transporter	863593	864768	-	1175	66	0.0119048	0.287879	1	NA	2.06167	non-essential	100	100	100	100	100	66.6667	FALSE	NA [BLASTp]	NA	NA [BLASTp]	NA	P
SAW_00894	EF0922	integral membrane protein	864998	866026	-	1028	56	0.0147059	0.160714	0.805144	NA	0.484933	non-essential	100	100	100	100	100	100	FALSE	SP_0034 [RBH]	non-essential	SAOUHSC_00322 [RBH]	non-essential	S
SAW_00895	EF0923	LysR family transcriptional regulator	866139	866969	+	830	39	0	0.0769231	0.360979	NA	0.0756558	potentially fitness costly	100	100	100	100	100	100	FALSE	SP_0676 [BLASTp]	non-essential	SAOUHSC_02608 [BLASTp]	non-essential	K
SAW_00896	EF0924	hypothetical protein	867034	867906	+	872	37	0	0.162162	0.918723	NA	0.608172	non-essential	100	100	0	33.3333	100	37.5	FALSE	NA [BLASTp]	NA	SAOUHSC_01174 [BLASTp]	non-essential	R
SAW_00897	EF0925	hypothetical protein	868180	868404	+	224	20	0	0.1	0.979731	NA	0.76288	non-essential	100	100	0	0	100	41.6667	FALSE	NA [BLASTp]	NA	NA [BLASTp]	NA
SAW_00898	EF0926	DNA-binding response regulator	868493	869167	+	674	42	0	0.261905	1	NA	2.14232	non-essential	100	100	100	100	100	100	FALSE	SP_1633 [RBH]	non-essential	SAOUHSC_00665 [RBH]	non-essential	K; T
SAW_00899	EF0927	sensor histidine kinase	869181	870206	+	1025	62	0.0123457	0.258065	1	NA	2.04077	non-essential	100	100	100	100	100	100	FALSE	SP_1632 [RBH]	non-essential	SAOUHSC_00666 [RBH]	non-essential	T
SAW_00900	EF0928	glucose uptake protein	870354	871217	+	863	49	0	0.244898	0.964888	NA	0.831217	non-essential	100	100	100	100	100	95.8333	FALSE	NA [BLASTp]	NA	SAOUHSC_02520 [RBH]	non-essential	G
SAW_00901	EF0929	amino acid permease	871258	872649	+	1391	75	0	0.24	1	NA	2.26789	non-essential	100	100	100	100	100	100	FALSE	SP_1001 [RBH]	non-essential	SAOUHSC_02923 [RBH]	non-essential	E
SAW_00902	EF0930	methionine-tRNA ligase	872837	874846	+	2009	111	0.0149254	0.036036	0.00197556	NA	0.0151475	fitness impaired (statistical and orthology support)	100	100	100	100	100	100	FALSE	SP_0788 [RBH]	likely essential	SAOUHSC_00461 [RBH]	high confidence essential	J	Aminoacyl-tRNA biosynthesis; Selenocompound metabolism	Aminoacyl-tRNA biosynthesis, prokaryotes; Aminoacyl-tRNA biosynthesis, eukaryotes	P00450; P00970	M00360; M00359
SAW_00903	EF0931	hypothetical protein	874946	875221	+	275	18	0	0.277778	0.967219	NA	0.590611	non-essential	100	66.6667	0	0	81.0811	4.16667	FALSE	NA [BLASTp]	NA	NA [BLASTp]	NA
SAW_00904	EF0932	hypothetical protein	875280	875885	-	605	47	0	0.319149	0.816104	NA	0.432635	non-essential	100	100	100	100	100	87.5	FALSE	NA [BLASTp]	NA	NA [BLASTp]	NA
SAW_00905	EF0933	DNA helicase II/ATP-dependent DNA helicase PcrA	876006	878204	-	2198	106	0.00724638	0.198113	0.959339	NA	0.89295	non-essential	100	100	100	100	100	100	FALSE	NA [BLASTp]	NA	NA [BLASTp]	NA	L	Mismatch repair; Nucleotide excision repair		P03430; P03420
SAW_00906	EF0934	TatD family hydrolase	878363	879133	+	770	44	0	0.318182	1	NA	1.97959	non-essential	100	100	100	100	100	100	FALSE	SP_1991 [RBH]	non-essential	SAOUHSC_00462 [RBH]	non-essential	N
SAW_00907	EF0935	ribonuclease M5	879130	879714	+	584	30	0.0294118	0.2	0.911178	NA	0.50702	non-essential	100	100	100	100	100	100	FALSE	SP_1990 [RBH]	high confidence essential	SAOUHSC_00463 [RBH]	non-essential	J
SAW_00908	EF0936	ribosomal RNA small subunit methyltransferase A	879733	880620	+	887	42	0.0175439	0.0238095	0.0438334	NA	0.00297968	fitness critical (statistical and orthology support)	100	100	100	100	100	100	FALSE	SP_1985 [RBH]	high confidence essential	SAOUHSC_00464 [RBH]	non-essential	J
SAW_00909	EF0937	hypothetical protein	880748	881365	+	617	37	0	0.243243	1	NA	1.11743	non-essential	100	100	100	100	100	100	FALSE	SP_1233 [RBH]	non-essential	NA [BLASTp]	NA
SAW_00910	EF0938	sugar ABC transporter ATP-binding protein	881415	882518	-	1103	56	0	0.196429	0.90833	NA	0.674219	non-essential	100	100	100	100	100	100	FALSE	SP_1580 [RBH]	non-essential	SAOUHSC_00175 [RBH]	non-essential	G	ABC transporters	Glucose/mannose transport system; Putative fructooligosaccharide transport system; alpha-Glucoside transport system; Putative sorbitol/mannitol transport system; Arabinosaccharide transport system; Maltose/maltodextrin transport system; Putative multiple sugar transport system; arabinogalactan oligomer/maltooligosaccharide transport system; Raffinose/stachyose/melibiose transport system; Cellobio…	P02010	M00196; M00194; M00605; M00200; M00207; M00606; M00197; M00206; M00201; M00602; M00491
SAW_00911	EF0939	methylglyoxal synthase	882704	883126	+	422	17	0.0434783	0.294118	0.958312	NA	0.472262	non-essential	100	100	100	100	100	70.8333	FALSE	NA [BLASTp]	NA	NA [BLASTp]	NA	G	Microbial metabolism in diverse environments; Propanoate metabolism		P00640; P01120
SAW_00912	EF0940	hypothetical protein	883400	883939	+	539	31	0	0.193548	1	NA	3.8156	non-essential	100	100	100	100	100	100	FALSE	NA [BLASTp]	NA	NA [BLASTp]	NA
SAW_00913	EF0941	ABC transporter ATP-binding/permease	883991	885757	-	1766	81	0.00925926	0.222222	0.667846	NA	0.390357	non-essential	100	100	100	100	100	100	FALSE	SP_1357 [RBH]	non-essential	SAOUHSC_02003 [BLASTp]	non-essential	V
SAW_00914	EF0942	ABC transporter ATP-binding/permease	885747	887474	-	1727	90	0.00892857	0.166667	0.630972	NA	0.372265	non-essential	100	100	100	100	100	100	FALSE	SP_1358 [BLASTp]	non-essential	SAOUHSC_00647 [BLASTp]	non-essential	V
SAW_00915	EF0943	hypothetical protein	887600	888367	+	767	38	0	0.184211	1	NA	1.1885	non-essential	100	100	0	0	100	70.8333	FALSE	NA [BLASTp]	NA	NA [BLASTp]	NA	S
SAW_00916	EF0944	extracellular protein	888619	889836	+	1217	53	0	0.188679	0.451648	NA	0.15108	non-essential	100	100	0	0	100	79.1667	FALSE	NA [BLASTp]	NA	NA [BLASTp]	NA	S
SAW_00917	EF0945	acetyltransferase	889933	890496	+	563	31	0.0263158	0.16129	1	NA	1.49146	non-essential	100	100	100	100	100	91.6667	FALSE	NA [BLASTp]	NA	SAOUHSC_00979 [RBH]	non-essential
SAW_00918	EF0946	hypothetical protein	890542	891066	-	524	26	0	0.192308	0.710858	NA	0.166349	non-essential	100	100	100	100	100	100	FALSE	NA [BLASTp]	NA	NA [BLASTp]	NA
SAW_00919	EF0947	HAD superfamily hydrolase	891118	891987	-	869	46	0	0.282609	0.922495	NA	0.653596	non-essential	100	100	100	100	100	100	FALSE	SP_1291 [RBH]	non-essential	SAOUHSC_00542 [RBH]	non-essential	R; H
SAW_00920	EF0948	uracil-DNA glycosylase	892121	892801	+	680	29	0	0.137931	1	NA	2.11763	non-essential	100	100	100	100	100	100	FALSE	SP_1169 [RBH]	non-essential	SAOUHSC_00564 [RBH]	non-essential	L	Base excision repair; Primary immunodeficiency		P03410; P05340
SAW_00921	EF0949	phosphate acetyltransferase	892957	893940	+	983	50	0	0.22	0.924047	NA	0.667586	non-essential	100	100	100	100	100	100	FALSE	SP_1100 [RBH]	non-essential	SAOUHSC_00574 [RBH]	high confidence essential	C	Microbial metabolism in diverse environments; Methane metabolism; Taurine and hypotaurine metabolism; Pyruvate metabolism; Carbon fixation pathways in prokaryotes; Propanoate metabolism; Carbon metabolism; Metabolic pathways	Phosphate acetyltransferase-acetate kinase pathway, acetyl-CoA => acetate; Methanogenesis, acetate => methane	P00680; P00720; P01120; P00430; P00620; P01100; P00640; P01200	M00357; M00579
SAW_00922	EF0950	tRNA threonylcarbamoyl adenosine modification protein YjeE	894097	894576	+	479	24	0.0357143	0.0833333	0.719173	NA	0.151591	non-essential	100	100	100	100	100	100	FALSE	SP_1944 [RBH]	high confidence essential	SAOUHSC_02280 [RBH]	high confidence essential	J
SAW_00923	EF0951	acetyltransferase	894569	895090	+	521	26	0	0.153846	0.996022	NA	0.917836	non-essential	100	100	100	100	100	95.8333	FALSE	SP_1943 [RBH]	non-essential	SAOUHSC_00663 [BLASTp]	non-essential	K; R
SAW_00924	EF0953	hypothetical protein	895260	895469	+	209	10	0	0	0.609079	1	0	potentially fitness costly	100	100	0	0	100	4.16667	FALSE	NA [BLASTp]	NA	NA [BLASTp]	NA
SAW_00925	EF0954	LacI family sugar-binding transcriptional regulator	895543	896553	-	1010	55	0.0142857	0.0909091	0.205496	1	0.0639225	potentially fitness costly	100	100	100	100	100	100	FALSE	SP_2112 [RBH]	non-essential	SAOUHSC_01602 [RBH]	non-essential	K
SAW_00926	EF0955	aldose 1-epimerase	896577	897584	-	1007	54	0.0266667	0.148148	0.615828	NA	0.250428	non-essential	100	100	100	100	100	100	FALSE	SP_0066 [BLASTp]	non-essential	SAOUHSC_02614 [BLASTp]	non-essential	G	Microbial metabolism in diverse environments; Galactose metabolism; Glycolysis / Gluconeogenesis; Biosynthesis of antibiotics; Metabolic pathways; Biosynthesis of secondary metabolites	Galactose degradation, Leloir pathway, galactose => alpha-D-glucose-1P	P01120; P00010; P01100; P01130; P00052; P01110	M00632
SAW_00927	EF0956	beta-phosphoglucomutase	897574	898242	-	668	24	0	0.0416667	0.229602	1	0.00277808	potentially fitness costly	100	100	100	100	100	100	FALSE	NA [BLASTp]	NA	SAOUHSC_02594 [BLASTp]	non-essential	R; G	Starch and sucrose metabolism		P00500
SAW_00928	EF0957	maltose phosphorylase	898235	900529	-	2294	113	0.0206897	0.0530973	0.0238455	1	0.0528672	fitness impaired (statistical support)	100	100	100	100	100	100	FALSE	NA [BLASTp]	NA	NA [BLASTp]	NA	G	Starch and sucrose metabolism; Metabolic pathways		P01100; P00500
SAW_00929	EF0958	PTS system%2C IIBC component	900810	902978	+	2168	110	0	0.145455	0.34071	NA	0.230012	non-essential	100	100	100	100	100	100	FALSE	SP_0758 [RBH]	non-essential	SAOUHSC_02848 [BLASTp]	non-essential	G	Biofilm formation - Vibrio cholerae; Amino sugar and nucleotide sugar metabolism; Phosphotransferase system (PTS); Glycolysis / Gluconeogenesis; Biofilm formation - Escherichia coli; Starch and sucrose metabolism	PTS system, maltose-specific II component; PTS system, beta-glucoside (arbutin/salicin/cellobiose)-specific II component; PTS system, maltose/glucose-specific II component; PTS system, trehalose-specific II component; PTS system, alpha-glucoside-specific II component; PTS system, glucose-specific II component; PTS system, N-acetylmuramic acid-specific II component	P02060; P00520; P00010; P00500; P02026; P05111	M00272; M00265; M00266; M00270; M00268; M00303; M00806
SAW_00930	EF0960	maltose 6'-phosphate phosphatase	903193	904017	+	824	44	0	0.159091	0.659482	NA	0.219482	non-essential	100	100	100	100	100	95.8333	FALSE	SP_0760 [RBH]	non-essential	NA [BLASTp]	NA	R	Starch and sucrose metabolism		P00500
SAW_00931	EF0961	pyrroline-5-carboxylate reductase	904077	904892	-	815	35	0	0.228571	0.894463	NA	0.476556	non-essential	100	100	100	100	100	100	FALSE	SP_0933 [RBH]	non-essential	SAOUHSC_01597 [RBH]	non-essential	E	Arginine and proline metabolism; Biosynthesis of antibiotics; Metabolic pathways; Biosynthesis of secondary metabolites; Biosynthesis of amino acids	Proline biosynthesis, glutamate => proline	P01100; P01130; P01230; P00330; P01110	M00015
SAW_00932	EF0962	AraC family transcriptional regulator	905019	905981	+	962	50	0	0.04	0.131498	1	0.0274808	potentially fitness costly	100	100	100	100	100	91.6667	FALSE	SP_0156 [BLASTp]	non-essential	SAOUHSC_02664 [BLASTp]	non-essential	K; T
SAW_00933	EF0963	hypothetical protein	905962	906261	+	299	19	0	0.0526316	0.63145	1	0.0590019	potentially fitness costly	100	100	100	100	100	87.5	FALSE	NA [BLASTp]	NA	NA [BLASTp]	NA
SAW_00934	EF0964	hypothetical protein	906278	906568	+	290	8	0	0.125	0.94814	NA	0.178966	non-essential	100	100	100	100	100	83.3333	FALSE	NA [BLASTp]	NA	NA [BLASTp]	NA	V
SAW_00935	EF0965	antibiotic transport system permease	906728	907441	-	713	67	0.0121951	0.253731	1	NA	1.69315	non-essential	72.7273	33.3333	0	0	56.7568	8.33333	FALSE	NA [BLASTp]	NA	SAOUHSC_02833 [RBH]	non-essential		ABC transporters	Putative peptide transport system	P02010	M00583
SAW_00936	EF0966	MerR family transcriptional regulator	907595	908371	+	776	45	0.0188679	0.266667	1	NA	2.00406	non-essential	100	100	100	100	98.6486	50	FALSE	SP_0739 [BLASTp]	non-essential	SAOUHSC_02461 [BLASTp]	non-essential
SAW_00937	EF0967	hypothetical protein	908612	910504	+	1892	144	0	0.159722	1	NA	1.40483	non-essential	100	66.6667	0	0	94.5946	50	FALSE	NA [BLASTp]	NA	NA [BLASTp]	NA	S
SAW_04033	NA	tRNA-Arg	910592	910665	-	73	3	0	0	0.967219	0.0300911	0	fitness critical (statistical support)	NA	NA	NA	NA	NA	NA	FALSE	NA [BLASTp]	NA	NA [BLASTp]	NA
SAW_00939	EF0968	50S ribosomal protein L21	910934	911242	+	308	12	0	0	0.527961	0.0300911	0	fitness critical (statistical and orthology support)	100	100	100	100	100	100	FALSE	SP_1105 [RBH]	high confidence essential	SAOUHSC_01757 [RBH]	high confidence essential	J	Ribosome	Ribosome, bacteria	P03010	M00178
SAW_00940	EF0969	hypothetical protein	911275	911619	+	344	17	0	0.0588235	0.453268	0.0300911	0.00692289	fitness critical (statistical and orthology support)	100	100	100	100	100	100	FALSE	SP_1106 [RBH]	high confidence essential	SAOUHSC_01756 [BLASTp]	high confidence essential	S
SAW_00941	EF0970	50S ribosomal protein L27	911632	911919	+	287	14	0	0.0714286	0.719173	0.0300911	0.0560617	fitness impaired (statistical and orthology support)	100	100	100	100	100	100	FALSE	SP_1107 [RBH]	high confidence essential	SAOUHSC_01755 [RBH]	domain essential	J	Ribosome	Ribosome, bacteria	P03010	M00178
SAW_00942	EF0971	phosphate-starvation-inducible protein PsiE	912119	912571	+	452	39	0	0.25641	1	NA	2.49478	non-essential	100	100	0	0	100	70.8333	FALSE	NA [BLASTp]	NA	NA [BLASTp]	NA	R
SAW_00943	EF0972	DNA repair exonuclease	912642	913457	-	815	49	0.0151515	0.204082	0.645337	NA	0.239618	non-essential	100	100	0	0	100	75	FALSE	NA [BLASTp]	NA	NA [BLASTp]	NA	R
SAW_00944	EF0973	proline dipeptidase	913629	914693	+	1064	55	0	0.145455	0.89129	NA	0.596203	non-essential	100	100	100	100	100	100	FALSE	SP_0187 [RBH]	non-essential	SAOUHSC_01626 [RBH]	non-essential	E
SAW_00945	EF0974	hypothetical protein	914707	915027	+	320	17	0.0833333	0.235294	0.997388	NA	0.808124	non-essential	100	100	0	0	100	45.8333	FALSE	NA [BLASTp]	NA	NA [BLASTp]	NA	V
SAW_00946	EF0976	Asp%3B alkaline shock protein	915360	915791	+	431	27	0	0.037037	0.194275	0.0328232	0.00265774	fitness critical (statistical and orthology support)	100	100	100	100	100	100	FALSE	SP_0434 [RBH]	high confidence essential	SAOUHSC_01622 [BLASTp]	domain essential	S
SAW_00947	EF0977	transcription antitermination factor NusB	915784	916236	+	452	33	0	0.030303	0.0894878	0.0328232	0.000724838	fitness critical (statistical and orthology support)	100	100	100	100	100	100	FALSE	SP_0433 [RBH]	high confidence essential	SAOUHSC_01621 [RBH]	domain essential	K
SAW_00948	EF0978	FolD protein	916340	917185	+	845	36	0	0	0.0521661	0.0328232	0	fitness critical (statistical and orthology support)	100	100	100	100	100	100	FALSE	SP_0825 [RBH]	high confidence essential	SAOUHSC_01007 [RBH]	domain essential	H	One carbon pool by folate; Microbial metabolism in diverse environments; Carbon fixation pathways in prokaryotes; Carbon metabolism; Metabolic pathways	C1-unit interconversion, prokaryotes; Reductive acetyl-CoA pathway (Wood-Ljungdahl pathway)	P00720; P01120; P01100; P00670; P01200	M00377; M00140
SAW_00949	EF0979	exodeoxyribonuclease 7 large subunit	917195	918541	+	1346	54	0.025974	0.0925926	0.17739	0.0328232	0.0485275	fitness impaired (statistical and orthology support)	100	100	100	100	100	100	FALSE	SP_1207 [RBH]	likely essential	SAOUHSC_01620 [RBH]	non-essential	L	Mismatch repair		P03430
SAW_00950	EF0980	exodeoxyribonuclease 7 small subunit	918543	918773	+	230	8	0	0.125	0.825863	0.0328232	0.0258562	fitness impaired (statistical support)	100	100	100	100	100	100	FALSE	SP_1206 [BLASTp]	non-essential	SAOUHSC_01619 [BLASTp]	high confidence essential	L	Mismatch repair		P03430
SAW_00951	EF0981	geranyltranstransferase	918773	919654	+	881	42	0	0.142857	0.906674	NA	0.562806	non-essential	100	100	100	100	100	100	FALSE	SP_1205 [RBH]	non-essential	SAOUHSC_01618 [RBH]	domain essential	H	Terpenoid backbone biosynthesis; Biosynthesis of antibiotics; Biosynthesis of secondary metabolites; Metabolic pathways	C10-C20 isoprenoid biosynthesis, plants; C10-C20 isoprenoid biosynthesis, bacteria	P01100; P00900; P01110; P01130	M00366; M00364
SAW_00952	EF0982	hemolysin A	919668	920483	+	815	39	0	0	0.0372264	NA	0	fitness critical (statistical and orthology support)	100	100	100	100	100	100	FALSE	SP_1204 [RBH]	high confidence essential	NA [BLASTp]	NA	J
SAW_00953	EF0983	arginine repressor	920622	921071	+	449	22	0.03125	0.272727	1	NA	1.09538	non-essential	100	100	100	100	100	100	FALSE	SP_1203 [RBH]	non-essential	SAOUHSC_01617 [RBH]	non-essential	K
SAW_00954	EF0984	DNA repair protein RecN	921089	922762	+	1673	82	0.00990099	0.243902	1	NA	1.08352	non-essential	100	100	100	100	100	100	FALSE	SP_1202 [RBH]	non-essential	SAOUHSC_01615 [RBH]	domain essential	L
SAW_00955	NA	hypothetical protein	922853	922963	-	110	3	0	0	0.967219	NA	0	potentially fitness costly	100	100	0	0	98.6486	8.33333	FALSE	NA [BLASTp]	NA	NA [BLASTp]	NA
SAW_00956	EF0986	cation transporter	923031	923996	-	965	60	0.0128205	0.0833333	0.575462	NA	0.234567	non-essential	100	100	100	100	100	100	FALSE	SP_0185 [RBH]	high confidence essential	SAOUHSC_02660 [RBH]	non-essential	P
SAW_00957	EF0987	lipoprotein	924262	924633	+	371	23	0	0	0.185335	1	0	potentially fitness costly	100	100	100	100	100	100	FALSE	NA [BLASTp]	NA	NA [BLASTp]	NA
SAW_00958	EF0988	protein MraZ	924921	925352	+	431	16	0.0434783	0	0.366213	1	0	fitness critical (orthology support)	100	100	100	100	100	100	FALSE	NA [BLASTp]	NA	SAOUHSC_01142 [RBH]	high confidence essential	J
SAW_00959	EF0989	ribosomal RNA small subunit methyltransferase H	925367	926323	+	956	46	0	0.0434783	0.666813	NA	0.245115	non-essential	100	100	100	100	100	100	FALSE	SP_0334 [RBH]	high confidence essential	SAOUHSC_01143 [RBH]	high confidence essential	J
SAW_00960	EF0990	cell division protein FtsL	926340	926747	+	407	17	0	0	0.34097	4.40472e-05	0	fitness critical (statistical support)	100	100	100	100	100	100	FALSE	SP_0335 [BLASTp]	high confidence essential	NA [BLASTp]	NA	D
SAW_00961	EF0991	penicillin-binding protein C	926747	928975	+	2228	118	0	0	0.000539305	4.40472e-05	0	fitness critical (statistical and orthology support)	100	100	100	100	100	100	FALSE	SP_0336 [RBH]	high confidence essential	SAOUHSC_01145 [RBH]	high confidence essential	D; M	beta-Lactam resistance; Metabolic pathways; Peptidoglycan biosynthesis		P01100; P00550; P01501
SAW_00962	EF0992	phospho-N-acetylmuramoyl-pentapeptide-transferase	929002	929967	+	965	54	0.015625	0.037037	0.0411457	4.40472e-05	0.00822677	fitness critical (statistical and orthology support)	100	100	100	100	100	100	FALSE	SP_0337 [RBH]	high confidence essential	SAOUHSC_01146 [RBH]	high confidence essential	M	Metabolic pathways; Vancomycin resistance; Peptidoglycan biosynthesis		P01100; P00550; P01502
SAW_00963	EF0993	UDP-N-acetylmuramoylalanine-D-glutamate ligase	929990	931360	+	1370	57	0.0263158	0.0350877	0.00728431	4.40472e-05	0.000295539	fitness critical (statistical and orthology support)	100	100	100	100	100	100	FALSE	SP_0688 [RBH]	high confidence essential	SAOUHSC_01147 [RBH]	high confidence essential	M	D-Glutamine and D-glutamate metabolism; Metabolic pathways; Peptidoglycan biosynthesis		P01100; P00471; P00550
SAW_00964	EF0994	undecaprenyldiphospho-muramoylpentapeptide beta-N-acetylglucosaminyltransferase	931365	932456	+	1091	50	0.016129	0.02	0.011392	4.40472e-05	0.000247397	fitness critical (statistical and orthology support)	100	100	100	100	100	100	FALSE	SP_0689 [RBH]	high confidence essential	SAOUHSC_01424 [RBH]	high confidence essential	M	Metabolic pathways; Cell cycle - Caulobacter; Vancomycin resistance; Peptidoglycan biosynthesis		P01100; P04112; P00550; P01502
SAW_00965	EF0995	cell division protein DivIB	932465	933589	+	1124	57	0	0.0175439	0.0185421	4.40472e-05	0.00380579	fitness critical (statistical and orthology support)	100	100	100	100	100	100	FALSE	SP_0690 [RBH]	high confidence essential	SAOUHSC_01148 [RBH]	high confidence essential	D	Cell cycle - Caulobacter		P04112
SAW_00966	EF0996	cell division protein FtsA	933763	935085	+	1322	57	0	0.0175439	0.00807886	4.40472e-05	0.00108508	fitness critical (statistical and orthology support)	100	100	100	100	100	100	FALSE	SP_1667 [RBH]	high confidence essential	SAOUHSC_01149 [RBH]	high confidence essential	D	Cell cycle - Caulobacter		P04112
SAW_00967	EF0997	cell division protein FtsZ	935112	936344	+	1232	57	0	0.0175439	0.17739	4.40472e-05	0.0614944	fitness impaired (statistical and orthology support)	100	100	100	100	100	100	FALSE	SP_1666 [RBH]	high confidence essential	SAOUHSC_01150 [RBH]	high confidence essential	D	Cell cycle - Caulobacter		P04112
SAW_00968	EF0998	YggS family pyridoxal phosphate enzyme	936361	937038	+	677	38	0	0.289474	0.94144	NA	0.713279	non-essential	100	100	100	100	100	100	FALSE	SP_1665 [RBH]	non-essential	SAOUHSC_01153 [RBH]	non-essential	R
SAW_00969	EF0999	cell division protein SepF	937052	937696	+	644	33	0.047619	0.272727	0.981739	NA	0.951137	non-essential	100	100	100	100	100	100	FALSE	SP_1664 [BLASTp]	non-essential	SAOUHSC_01154 [RBH]	non-essential	D
SAW_00970	EF1000	YggT family protein	937773	937982	+	209	12	0.0555556	0.25	0.9262	NA	0.265741	non-essential	100	100	0	0	100	75	FALSE	SP_1663 [BLASTp]	non-essential	NA [BLASTp]	NA
SAW_00971	EF1001	S4 domain-containing protein	938009	938791	+	782	46	0	0.217391	0.94814	NA	0.776084	non-essential	100	100	100	100	100	100	FALSE	SP_1662 [RBH]	non-essential	SAOUHSC_01156 [RBH]	non-essential	R
SAW_00972	EF1002	cell division protein DivIVA	938943	939644	+	701	27	0	0.0740741	0.33616	4.40472e-05	0.023425	fitness impaired (statistical support)	100	100	100	100	100	100	FALSE	SP_1661 [RBH]	non-essential	SAOUHSC_01158 [BLASTp]	high confidence essential	D
SAW_00973	EF1003	isoleucine-tRNA ligase	939955	942735	+	2780	174	0.00990099	0.0229885	0.00147199	4.40472e-05	0.0391781	fitness impaired (statistical and orthology support)	100	100	100	100	100	100	FALSE	SP_1659 [RBH]	high confidence essential	SAOUHSC_01159 [RBH]	high confidence essential	J	Aminoacyl-tRNA biosynthesis	Aminoacyl-tRNA biosynthesis, prokaryotes; Aminoacyl-tRNA biosynthesis, eukaryotes	P00970	M00360; M00359
SAW_00974	EF1004	glucose-6-phosphate dehydrogenase	942787	944310	-	1523	79	0	0.0126582	0.00197556	4.40472e-05	0.0017205	fitness critical (statistical and orthology support)	100	100	100	100	100	100	FALSE	SP_1243 [RBH]	high confidence essential	SAOUHSC_01599 [RBH]	high confidence essential	G	Microbial metabolism in diverse environments; Glutathione metabolism; Biosynthesis of secondary metabolites; Biosynthesis of antibiotics; Pentose phosphate pathway; Carbon metabolism; Metabolic pathways; Central carbon metabolism in cancer	Entner-Doudoroff pathway, glucose-6P => glyceraldehyde-3P + pyruvate; Pentose phosphate pathway (Pentose phosphate cycle); Pentose phosphate pathway, oxidative phase, glucose 6P => ribulose 5P	P01130; P00480; P01120; P01100; P00030; P05230; P01200; P01110	M00004; M00008; M00006
SAW_00975	EF1005	iron-dependent repressor	944310	944978	-	668	37	0	0.108108	0.155699	4.40472e-05	0.0143152	fitness impaired (statistical and orthology support)	100	100	100	100	100	100	FALSE	SP_1638 [RBH]	high confidence essential	SAOUHSC_00638 [RBH]	non-essential	K
SAW_00976	EF1006	hypothetical protein	945150	945518	-	368	17	0	0.117647	1	NA	2.08531	non-essential	100	100	100	100	100	79.1667	FALSE	NA [BLASTp]	NA	NA [BLASTp]	NA
SAW_00977	NA	sugar fermentation stimulation protein	945717	946448	+	731	27	0.025	0.148148	0.915673	NA	0.478453	non-essential	100	100	100	100	100	75	FALSE	NA [BLASTp]	NA	NA [BLASTp]	NA	G; T
SAW_00978	EF1008	gfo/Idh/MocA family oxidoreductase	946554	947552	+	998	58	0	0.189655	0.777003	NA	0.410298	non-essential	100	100	100	100	100	100	FALSE	SP_1482 [RBH]	non-essential	NA [BLASTp]	NA	R
SAW_00979	EF1009	DEAD-box ATP dependent DNA helicase	947579	948880	+	1301	56	0	0.0535714	0.177707	NA	0.0551895	potentially fitness costly	100	100	100	100	100	100	FALSE	SP_1483 [RBH]	NA	SAOUHSC_02316 [BLASTp]	domain essential	L
SAW_00980	EF1010	sigma-54 factor interaction domain-containing protein	948925	951630	+	2705	148	0.0106952	0.0608108	0.764399	NA	0.621406	non-essential	100	100	100	100	100	100	FALSE	SP_0576 [BLASTp]	non-essential	NA [BLASTp]	NA	K; T
SAW_00981	EF1012	PTS system IIB component	951860	952177	+	317	12	0.111111	0	0.519413	NA	0	potentially fitness costly	100	100	100	100	100	100	FALSE	SP_2023 [RBH]	non-essential	NA [BLASTp]	NA	G	Starch and sucrose metabolism; Phosphotransferase system (PTS)	PTS system, cellobiose-specific II component	P00500; P02060	M00275
SAW_00982	EF1013	PTS system%2C cellobiose-specific IIC component	952319	953782	+	1463	77	0.010101	0.0909091	0.694881	NA	0.403779	non-essential	100	100	100	100	100	100	FALSE	SP_0474 [BLASTp]	non-essential	SAOUHSC_02450 [BLASTp]	non-essential	G	Starch and sucrose metabolism; Phosphotransferase system (PTS)	PTS system, cellobiose-specific II component	P00500; P02060	M00275
SAW_00983	EF1014	hypothetical protein	953826	954044	+	218	13	0	0.230769	1	NA	0.779873	non-essential	100	100	100	100	97.2973	54.1667	FALSE	NA [BLASTp]	NA	NA [BLASTp]	NA
SAW_00984	EF1015	hypothetical protein	954064	954258	+	194	10	0	0.2	0.989338	NA	0.534824	non-essential	100	100	100	100	97.2973	50	FALSE	NA [BLASTp]	NA	NA [BLASTp]	NA
SAW_00985	EF1016	hypothetical protein	954258	954668	+	410	32	0	0.15625	1	NA	3.06262	non-essential	100	100	100	100	97.2973	62.5	FALSE	NA [BLASTp]	NA	NA [BLASTp]	NA
SAW_00986	EF1017	PTS system IIB component	954944	955270	+	326	15	0.05	0	0.392211	1	0	potentially fitness costly	100	100	100	100	100	100	FALSE	SP_2023 [RBH]	non-essential	NA [BLASTp]	NA	G	Starch and sucrose metabolism; Phosphotransferase system (PTS)	PTS system, cellobiose-specific II component	P00500; P02060	M00275
SAW_00987	EF1018	PTS system IIA component	955293	955613	+	320	13	0	0	0.475982	1	0	potentially fitness costly	100	100	100	100	100	100	FALSE	SP_1186 [RBH]	non-essential	SAOUHSC_02451 [RBH]	non-essential	G	Starch and sucrose metabolism; Phosphotransferase system (PTS)	PTS system, cellobiose-specific II component	P00500; P02060	M00275
SAW_00988	EF1019	PTS system%2C cellobiose-specific IIC component	955679	956956	+	1277	88	0	0.238636	0.712255	NA	0.462625	non-essential	100	100	100	100	100	100	FALSE	SP_0474 [BLASTp]	non-essential	SAOUHSC_02450 [BLASTp]	non-essential	G	Starch and sucrose metabolism; Phosphotransferase system (PTS)	PTS system, cellobiose-specific II component	P00500; P02060	M00275
SAW_00989	EF1020	glycosyl hydrolase	957040	958434	+	1394	71	0	0.15493	0.907826	NA	0.738946	non-essential	100	100	100	100	100	100	FALSE	SP_0265 [RBH]	non-essential	SAOUHSC_02449 [RBH]	non-essential	G	Starch and sucrose metabolism; Glycolysis / Gluconeogenesis		P00010; P00500
SAW_00990	EF1021	GNAT family acetyltransferase	958492	959685	+	1193	58	0.0277778	0.293103	1	NA	4.10617	non-essential	100	100	100	100	100	95.8333	FALSE	NA [BLASTp]	NA	NA [BLASTp]	NA	R
SAW_00991	EF1022	hypothetical protein	959768	959887	+	119	9	0	0.444444	1	NA	9.1048	non-essential	100	100	0	0	100	4.16667	FALSE	NA [BLASTp]	NA	NA [BLASTp]	NA
SAW_04034	NA	tRNA-Arg	960006	960079	+	73	5	0	0	0.871882	#N/A	0	potentially fitness costly	NA	NA	NA	NA	NA	NA	FALSE	NA [BLASTp]	NA	NA [BLASTp]	NA
SAW_00993	EF1023	hypothetical protein	960113	960445	+	332	15	0	0.266667	1	NA	2.05852	non-essential	100	100	100	66.6667	100	29.1667	FALSE	SP_0302 [RBH]	non-essential	NA [BLASTp]	NA	C
SAW_00994	EF1024	pyruvate%2C phosphate dikinase	960559	963204	-	2645	102	0	0.166667	0.571733	NA	0.355381	non-essential	100	100	100	100	100	100	FALSE	SP_1176 [BLASTp]	high confidence essential	SAOUHSC_01029 [BLASTp]	domain essential	G	Microbial metabolism in diverse environments; Pyruvate metabolism; Carbon fixation pathways in prokaryotes; Carbon fixation in photosynthetic organisms; Carbon metabolism; Metabolic pathways	Reductive citrate cycle (Arnon-Buchanan cycle); C4-dicarboxylic acid cycle, NAD - malic enzyme type; CAM (Crassulacean acid metabolism), light; C4-dicarboxylic acid cycle, NADP - malic enzyme type	P00720; P01120; P00620; P01100; P00710; P01200	M00169; M00171; M00173; M00172
SAW_00995	EF1025	CBS domain-containing protein	963374	964003	+	629	27	0	0.111111	0.443893	NA	0.0491458	potentially fitness costly	100	100	0	0	100	66.6667	FALSE	NA [BLASTp]	NA	SAOUHSC_01665 [RBH]	non-essential	T
SAW_00996	EF1026	hypothetical protein	964016	964828	+	812	46	0.0350877	0.347826	1	NA	1.80224	non-essential	100	100	100	100	100	100	FALSE	NA [BLASTp]	NA	SAOUHSC_01664 [RBH]	non-essential	T
SAW_00997	NA	lysyl-tRNA synthetase%3B phosphatidylglycerol lysyltransferase [EC:2.3.2.3]	964899	967430	-	2531	166	0.0193237	0.13253	0.117082	NA	0.180237	non-essential	100	100	100	100	100	91.6667	FALSE	NA [BLASTp]	NA	SAOUHSC_01359 [RBH]	non-essential	S
SAW_00998	EF1028	alpha/beta fold family hydrolase	967427	968161	-	734	39	0.0408163	0.128205	1	NA	1.14733	non-essential	100	100	100	100	100	87.5	FALSE	NA [BLASTp]	NA	SAOUHSC_00984 [BLASTp]	non-essential	R; H
SAW_00999	EF1029	hypothetical protein	968338	968922	+	584	33	0	0.0909091	0.475851	NA	0.0780006	potentially fitness costly	100	100	0	0	100	29.1667	FALSE	SP_0567 [RBH]	non-essential	NA [BLASTp]	NA
SAW_01000	EF1030	endonuclease/exonuclease/phosphatase	968945	970000	+	1055	60	0.012987	0.116667	0.461472	NA	0.169954	non-essential	100	100	0	0	100	62.5	FALSE	NA [BLASTp]	NA	NA [BLASTp]	NA
SAW_01001	EF1031	MTA/SAH nucleosidase	970017	970673	+	656	42	0	0.261905	0.843126	NA	0.427668	non-essential	100	100	100	100	100	100	FALSE	SP_0991 [BLASTp]	high confidence essential	SAOUHSC_01702 [BLASTp]	domain essential	F	Cysteine and methionine metabolism; Metabolic pathways; Biosynthesis of amino acids	Methionine salvage pathway; Cysteine biosynthesis, methionine => cysteine	P01100; P01230; P00270	M00034; M00609
SAW_01002	EF1032	excinuclease ABC subunit A	970777	973014	-	2237	130	0.00613497	0.176923	1	NA	1.6907	non-essential	100	100	100	100	100	100	FALSE	SP_0186 [BLASTp]	high confidence essential	SAOUHSC_00780 [BLASTp]	non-essential	L
SAW_01003	EF1033	6-aminohexanoate-cyclic-dimer hydrolase	973176	975437	+	2261	104	0	0.144231	0.909773	NA	0.754207	non-essential	100	100	100	100	100	100	FALSE	SP_0437 [BLASTp]	high confidence essential	SAOUHSC_02117 [BLASTp]	high confidence essential	J
SAW_01004	EF1034	hypothetical protein	975532	976461	+	929	54	0	0.037037	0.101122	0.186342	0.0224047	potentially fitness costly	100	100	0	0	100	12.5	FALSE	NA [BLASTp]	NA	NA [BLASTp]	NA	R
SAW_01005	EF1035	lipoprotein	976504	977157	+	653	33	0	0.121212	0.496322	0.186342	0.0813206	potentially fitness costly	100	100	100	100	100	45.8333	FALSE	NA [BLASTp]	NA	NA [BLASTp]	NA
SAW_01006	EF1036	nucleoside diphosphate kinase	977276	977677	+	401	22	0	0.136364	0.665463	0.186342	0.0905181	potentially fitness costly	100	100	100	100	100	58.3333	FALSE	SP_1959 [RBH]	non-essential	SAOUHSC_01485 [RBH]	non-essential	F	Purine metabolism; Biosynthesis of antibiotics; Metabolic pathways; Pyrimidine metabolism; Drug metabolism - other enzymes; Biosynthesis of secondary metabolites; MAPK signaling pathway - plant	Guanine ribonucleotide biosynthesis IMP => GDP,GTP; Pyrimidine ribonucleotide biosynthesis, UMP => UDP/UTP,CDP/CTP; Pyrimidine deoxyribonuleotide biosynthesis, CDP/CTP => dCDP/dCTP,dTDP/dTTP; Adenine ribonucleotide biosynthesis, IMP => ADP,ATP	P04016; P01100; P00230; P01130; P00983; P00240; P01110	M00053; M00049; M00052; M00050
SAW_01007	EF1037	aspartate 4-decarboxylase	977837	979447	+	1610	93	0.017094	0.139785	0.970476	NA	0.937203	non-essential	100	100	0	0	100	45.8333	FALSE	NA [BLASTp]	NA	NA [BLASTp]	NA	E	Alanine, aspartate and glutamate metabolism; Cysteine and methionine metabolism; Metabolic pathways; Biosynthesis of amino acids		P01100; P00250; P01230; P00270
SAW_01008	EF1038	lipoprotein	979590	980675	+	1085	60	0.0140845	0.2	1	NA	1.54182	non-essential	100	100	0	0	100	16.6667	FALSE	NA [BLASTp]	NA	NA [BLASTp]	NA
SAW_01009	EF1039	HAD superfamily hydrolase	980791	981594	-	803	40	0	0.1	0.379729	1	0.0669636	potentially fitness costly	100	100	100	100	100	100	FALSE	SP_0286 [RBH]	non-essential	SAOUHSC_00909 [RBH]	non-essential	R; H	Riboflavin metabolism; Biosynthesis of secondary metabolites; Metabolic pathways	Riboflavin biosynthesis, GTP => riboflavin/FMN/FAD	P01100; P00740; P01110	M00125
SAW_01010	EF1040	hypothetical protein	981746	982375	+	629	42	0	0.0952381	0.419622	1	0.0829578	potentially fitness costly	100	100	20	33.3333	100	54.1667	FALSE	NA [BLASTp]	NA	SAOUHSC_00701 [BLASTp]	non-essential	S
SAW_01011	EF1041	xanthine/uracil permease	982527	983933	+	1406	81	0	0.123457	0.390454	NA	0.178737	non-essential	100	100	100	100	100	100	FALSE	SP_0287 [RBH]	non-essential	SAOUHSC_02516 [RBH]	non-essential	F
SAW_01012	EF1042	multidrug resistance protein	984142	985338	+	1196	71	0	0.0985915	0.961031	NA	0.830754	non-essential	100	100	100	100	100	100	FALSE	SP_0972 [RBH]	non-essential	SAOUHSC_00078 [RBH]	non-essential
SAW_01013	EF1043	hypothetical protein	985393	985578	-	185	12	0	0	0.574491	4.40472e-05	0	fitness critical (statistical support)	100	100	100	100	100	95.8333	FALSE	NA [BLASTp]	NA	NA [BLASTp]	NA
SAW_01014	EF1044	DNA polymerase III%2C alpha subunit	985695	989024	+	3329	154	0.00485437	0.0194805	0.000539305	4.40472e-05	0.00458044	fitness critical (statistical and orthology support)	100	100	100	100	100	100	FALSE	SP_0895 [RBH]	high confidence essential	SAOUHSC_01811 [RBH]	high confidence essential	L	Homologous recombination; DNA replication; Purine metabolism; Metabolic pathways; Pyrimidine metabolism; Mismatch repair	DNA polymerase III complex, bacteria	P03440; P01100; P03030; P00230; P00240; P03430	M00260
SAW_01015	EF1045	6-phosphofructokinase	989197	990159	+	962	44	0.0333333	0	0.026478	4.40472e-05	0	fitness critical (statistical and orthology support)	100	100	100	100	100	100	FALSE	SP_0896 [RBH]	high confidence essential	SAOUHSC_01807 [RBH]	high confidence essential	G	Fructose and mannose metabolism; Microbial metabolism in diverse environments; Methane metabolism; AMPK signaling pathway; Galactose metabolism; Glycolysis / Gluconeogenesis; RNA degradation; Biosynthesis of secondary metabolites; Biosynthesis of antibiotics; Pentose phosphate pathway; Carbon metabolism; Metabolic pathways; Central carbon metabolism in cancer; Biosynthesis of amino acids	Glycolysis (Embden-Meyerhof pathway), glucose => pyruvate; Formaldehyde assimilation, ribulose monophosphate pathway	P03018; P00680; P01130; P00051; P01120; P00010; P01100; P00030; P04152; P05230; P00052; P01230; P01200; P01110	M00345; M00001
SAW_01016	EF1046	pyruvate kinase	990224	991981	+	1757	83	0.0263158	0.0843373	0.293491	NA	0.147179	non-essential	100	100	100	100	100	100	FALSE	SP_0897 [RBH]	high confidence essential	SAOUHSC_01806 [RBH]	domain essential	G; T	Type II diabetes mellitus; Microbial metabolism in diverse environments; Pyruvate metabolism; Purine metabolism; Glycolysis / Gluconeogenesis; Biosynthesis of secondary metabolites; Human papillomavirus infection; Biosynthesis of antibiotics; Carbon metabolism; Metabolic pathways; Viral carcinogenesis; Central carbon metabolism in cancer; Glucagon signaling pathway; Biosynthesis of amino acids	Glycolysis (Embden-Meyerhof pathway), glucose => pyruvate; Guanine ribonucleotide biosynthesis IMP => GDP,GTP; Adenine ribonucleotide biosynthesis, IMP => ADP,ATP; Glycolysis, core module involving three-carbon compounds	P05165; P01130; P04922; P05203; P01120; P00620; P00010; P04930; P01100; P00230; P05230; P01230; P01200; P01110	M00002; M00001; M00049; M00050
SAW_01017	EF1047	hypothetical protein	992355	992924	+	569	23	0.0571429	0.0434783	0.27026	NA	0.00148796	fitness critical (orthology support)	100	100	100	100	100	100	FALSE	SP_1280 [RBH]	high confidence essential	SAOUHSC_01077 [RBH]	high confidence essential	S
SAW_01018	EF1048	50S ribosomal protein	992981	993160	+	179	7	0	0.142857	0.974677	NA	0.277861	non-essential	100	100	100	100	100	100	FALSE	SP_2134 [BLASTp]	non-essential	NA [BLASTp]	NA	J	Ribosome	Ribosome, bacteria	P03010	M00178
SAW_01019	EF1049	6-phosphogluconate dehydrogenase%2C decarboxylating	993365	994786	+	1421	64	0	0	0.00356698	NA	0	fitness critical (statistical and orthology support)	100	100	100	100	100	100	FALSE	SP_0375 [RBH]	high confidence essential	SAOUHSC_01605 [RBH]	domain essential	G	Microbial metabolism in diverse environments; Glutathione metabolism; Biosynthesis of antibiotics; Pentose phosphate pathway; Carbon metabolism; Metabolic pathways; Biosynthesis of secondary metabolites	Pentose phosphate pathway (Pentose phosphate cycle); Pentose phosphate pathway, oxidative phase, glucose 6P => ribulose 5P	P00480; P01120; P01100; P00030; P01130; P01200; P01110	M00004; M00006
SAW_01020	EF1050	DNA-binding response regulator	994944	995630	+	686	45	0	0.266667	1	NA	4.09248	non-essential	100	100	100	100	100	100	FALSE	SP_1227 [BLASTp]	high confidence essential	SAOUHSC_01420 [RBH]	non-essential	K; T
SAW_01021	EF1051	sensor histidine kinase	995641	997149	+	1508	93	0	0.333333	1	NA	4.58968	non-essential	100	100	100	100	100	100	FALSE	SP_0799 [RBH]	non-essential	SAOUHSC_01419 [RBH]	non-essential	T
SAW_04035	NA	16s_rRNA	997801	999349	+	1548	18	0.608696	0	0.350023	4.40472e-05	0	potentially fitness costly	NA	NA	NA	NA	NA	NA	FALSE	NA [BLASTp]	NA	NA [BLASTp]	NA
SAW_04036	NA	tRNA-Ala	999434	999506	+	72	2	0	0	1	4.40472e-05	0	fitness critical (statistical support)	NA	NA	NA	NA	NA	NA	FALSE	NA [BLASTp]	NA	NA [BLASTp]	NA
SAW_04037	NA	23s_rRNA	999685	1002595	+	2910	61	0.538012	0	0.00568722	4.40472e-05	0	potentially fitness costly	NA	NA	NA	NA	NA	NA	FALSE	NA [BLASTp]	NA	NA [BLASTp]	NA
SAW_04038	NA	5s_rRNA	1002694	1002808	+	114	3	0.5	0	0.971711	4.40472e-05	0	potentially fitness costly	NA	NA	NA	NA	NA	NA	FALSE	NA [BLASTp]	NA	NA [BLASTp]	NA
SAW_04039	NA	tRNA-Asn	1002814	1002887	+	73	6	0	0	0.843126	4.40472e-05	0	fitness critical (statistical support)	NA	NA	NA	NA	NA	NA	FALSE	NA [BLASTp]	NA	NA [BLASTp]	NA
SAW_04040	NA	tRNA-Ser	1002931	1003019	+	88	3	0	0	0.971711	4.40472e-05	0	fitness critical (statistical support)	NA	NA	NA	NA	NA	NA	FALSE	NA [BLASTp]	NA	NA [BLASTp]	NA
SAW_04041	NA	tRNA-Glu	1003037	1003108	+	71	2	0.333333	0	1	4.40472e-05	0	potentially fitness costly	NA	NA	NA	NA	NA	NA	FALSE	NA [BLASTp]	NA	NA [BLASTp]	NA
SAW_04042	NA	tRNA-Val	1003136	1003208	+	72	2	0.333333	0	1	4.40472e-05	0	potentially fitness costly	NA	NA	NA	NA	NA	NA	FALSE	NA [BLASTp]	NA	NA [BLASTp]	NA
SAW_04043	NA	tRNA-Asp	1003219	1003294	+	75	2	0	0	1	4.40472e-05	0	fitness critical (statistical support)	NA	NA	NA	NA	NA	NA	FALSE	NA [BLASTp]	NA	NA [BLASTp]	NA
SAW_04044	NA	tRNA-Phe	1003340	1003412	+	72	1	0.5	0	1	4.40472e-05	0	potentially fitness costly	NA	NA	NA	NA	NA	NA	FALSE	NA [BLASTp]	NA	NA [BLASTp]	NA
SAW_04045	NA	tRNA-Tyr	1003418	1003498	+	80	3	0	0	0.971711	4.40472e-05	0	fitness critical (statistical support)	NA	NA	NA	NA	NA	NA	FALSE	NA [BLASTp]	NA	NA [BLASTp]	NA
SAW_04046	NA	tRNA-Trp	1003503	1003576	+	73	3	0	0	0.971711	4.40472e-05	0	fitness critical (statistical support)	NA	NA	NA	NA	NA	NA	FALSE	NA [BLASTp]	NA	NA [BLASTp]	NA
SAW_04047	NA	tRNA-His	1003613	1003685	+	72	1	0	0	1	4.40472e-05	0	fitness critical (statistical support)	NA	NA	NA	NA	NA	NA	FALSE	NA [BLASTp]	NA	NA [BLASTp]	NA
SAW_04048	NA	tRNA-Gln	1003700	1003771	+	71	3	0	0	0.971711	4.40472e-05	0	fitness critical (statistical support)	NA	NA	NA	NA	NA	NA	FALSE	NA [BLASTp]	NA	NA [BLASTp]	NA
SAW_04049	NA	tRNA-Cys	1003797	1003867	+	70	2	0.25	0	1	4.40472e-05	0	potentially fitness costly	NA	NA	NA	NA	NA	NA	FALSE	NA [BLASTp]	NA	NA [BLASTp]	NA
SAW_04050	NA	tRNA-Leu	1003881	1003964	+	NA	NA			1	4.40472e-05	nan	NA	NA	NA	NA	NA	NA	NA	FALSE	NA [BLASTp]	NA	NA [BLASTp]	NA
SAW_01035	NA	hypothetical protein	1003982	1004242	-	260	18	0	0.277778	1	NA	2.76625	non-essential	100	100	0	0	100	4.16667	FALSE	NA [BLASTp]	NA	NA [BLASTp]	NA
SAW_01036	EF1053	ABC transporter ATP-binding protein	1004541	1005350	-	809	42	0.0175439	0.119048	0.596767	NA	0.166334	non-essential	100	100	100	100	100	100	FALSE	SP_1580 [BLASTp]	non-essential	SAOUHSC_00731 [BLASTp]	non-essential	P		NitT/TauT family transport system		M00188
SAW_01037	EF1054	ABC transporter permease	1005409	1007166	-	1757	105	0	0.238095	1	NA	1.11588	non-essential	100	100	0	0	100	12.5	FALSE	NA [BLASTp]	NA	NA [BLASTp]	NA	P		NitT/TauT family transport system		M00188
SAW_01038	EF1055	tunicamycin resistance protein	1007711	1008223	+	512	21	0	0.190476	0.978729	NA	0.734066	non-essential	100	100	0	0	100	4.16667	FALSE	NA [BLASTp]	NA	NA [BLASTp]	NA
SAW_01039	EF1057	Mn2+/Fe2+ transporter	1008492	1010090	+	1598	101	0.016	0.19802	0.802306	NA	0.572402	non-essential	100	100	100	100	100	100	FALSE	NA [BLASTp]	NA	SAOUHSC_01053 [RBH]	non-essential	P
SAW_01040	EF1058	universal stress protein	1010090	1010515	+	425	28	0.0294118	0.25	1	NA	1.21124	non-essential	100	100	100	100	100	100	FALSE	SP_1996 [BLASTp]	non-essential	SAOUHSC_01819 [BLASTp]	non-essential	T
SAW_01041	EF1059	purine catabolism regulatory protein	1010570	1012240	-	1670	91	0.0232558	0.0879121	0.509417	NA	0.282887	non-essential	100	100	0	0	100	41.6667	FALSE	NA [BLASTp]	NA	NA [BLASTp]	NA	K
SAW_01042	EF1060	pheromone-binding protein	1012621	1014282	+	1661	87	0	0.241379	1	NA	2.99789	non-essential	100	100	100	100	100	95.8333	FALSE	SP_1891 [BLASTp]	non-essential	SAOUHSC_00927 [BLASTp]	non-essential	E	beta-Lactam resistance; Quorum sensing; ABC transporters	Oligopeptide transport system	P02010; P01501; P02024	M00439
SAW_01043	EF1061	deaminase	1014310	1015533	+	1223	66	0	0.166667	0.945446	NA	0.840619	non-essential	100	100	0	0	100	54.1667	FALSE	NA [BLASTp]	NA	NA [BLASTp]	NA	F; R
SAW_01044	EF1062	deaminase	1015530	1016747	+	1217	62	0.0123457	0.16129	1	NA	1.7176	non-essential	100	100	0	0	100	54.1667	FALSE	NA [BLASTp]	NA	NA [BLASTp]	NA	F; R
SAW_01045	EF1063	GAF domain-containing protein	1016982	1017461	+	479	27	0	0.222222	0.987903	NA	0.949371	non-essential	100	100	100	100	100	100	FALSE	SP_0864 [RBH]	non-essential	SAOUHSC_01828 [RBH]	non-essential	V; T	Cysteine and methionine metabolism		P00270
SAW_01046	NA	hypothetical protein	1017537	1017908	+	371	19	0	0.315789	1	NA	4.39878	non-essential	100	100	100	100	100	41.6667	FALSE	NA [BLASTp]	NA	SAOUHSC_02912 [BLASTp]	non-essential	R
SAW_01047	EF1066	hexapeptide repeat-containing acetyltransferase	1018000	1018638	-	638	31	0	0.16129	0.98362	NA	0.953653	non-essential	100	100	100	100	100	100	FALSE	SP_0074 [RBH]	non-essential	SAOUHSC_02871 [RBH]	non-essential	R
SAW_01048	EF1067	hypothetical protein	1018759	1018905	-	146	10	0.0769231	0.1	0.805007	NA	0.0359606	potentially fitness costly	100	100	0	0	100	41.6667	FALSE	NA [BLASTp]	NA	NA [BLASTp]	NA
SAW_01049	EF1068	galactose mutarotase	1019036	1020073	-	1037	44	0	0.159091	0.92696	NA	0.686943	non-essential	100	100	100	100	100	100	FALSE	SP_0066 [RBH]	non-essential	SAOUHSC_02614 [RBH]	non-essential	G	Microbial metabolism in diverse environments; Galactose metabolism; Glycolysis / Gluconeogenesis; Biosynthesis of antibiotics; Metabolic pathways; Biosynthesis of secondary metabolites	Galactose degradation, Leloir pathway, galactose => alpha-D-glucose-1P	P01120; P00010; P01100; P01130; P00052; P01110	M00632
SAW_01050	EF1069	galactokinase	1020293	1021456	+	1163	63	0	0.0793651	0.0848305	NA	0.0304769	potentially fitness costly	100	100	100	100	100	100	FALSE	SP_1853 [RBH]	non-essential	NA [BLASTp]	NA	G	Amino sugar and nucleotide sugar metabolism; Galactose metabolism; Metabolic pathways	Nucleotide sugar biosynthesis, galactose => UDP-galactose; Galactose degradation, Leloir pathway, galactose => alpha-D-glucose-1P	P01100; P00052; P00520	M00554; M00632
SAW_01051	EF1070	UDP-glucose 4-epimerase GalE	1021472	1022461	+	989	34	0.20339	0.0882353	1	NA	2.5616	non-essential	100	100	100	100	100	100	FALSE	SP_1828 [RBH]	non-essential	SAOUHSC_00088 [RBH]	non-essential	M	Amino sugar and nucleotide sugar metabolism; Galactose metabolism; Metabolic pathways	Nucleotide sugar biosynthesis, prokaryotes; Nucleotide sugar biosynthesis, eukaryotes; Galactose degradation, Leloir pathway, galactose => alpha-D-glucose-1P	P01100; P00052; P00520	M00361; M00362; M00632
SAW_01052	EF1071	galactose-1-phosphate uridylyltransferase	1022473	1023966	+	1493	80	0	0.2125	1	NA	2.95662	non-essential	100	100	100	100	100	100	FALSE	SP_1829 [RBH]	non-essential	NA [BLASTp]	NA	G	Metabolic pathways; Amino sugar and nucleotide sugar metabolism; Galactose metabolism; Prolactin signaling pathway	Nucleotide sugar biosynthesis, prokaryotes; Nucleotide sugar biosynthesis, galactose => UDP-galactose; Galactose degradation, Leloir pathway, galactose => alpha-D-glucose-1P	P01100; P04917; P00052; P00520	M00554; M00362; M00632
SAW_01053	EF1072	LacI family transcriptional regulator	1023973	1024977	+	1004	36	0.0208333	0.111111	0.597863	NA	0.149969	non-essential	100	100	100	100	100	100	FALSE	SP_1854 [RBH]	non-essential	SAOUHSC_01850 [BLASTp]	non-essential	K
SAW_01054	EF1073	hypothetical protein	1025059	1025553	+	494	22	0	0.0454545	0.276046	0.269225	0.000826097	potentially fitness costly	100	100	0	100	100	25	FALSE	NA [BLASTp]	NA	NA [BLASTp]	NA
SAW_01055	EF1074	hypothetical protein	1025617	1025889	+	272	12	0	0	0.575086	0.269225	0	potentially fitness costly	100	100	100	100	100	54.1667	FALSE	NA [BLASTp]	NA	NA [BLASTp]	NA
SAW_01056	EF1075	acetyltransferase	1025952	1026458	+	506	29	0	0	0.1229	0.269225	0	potentially fitness costly	100	100	0	0	100	12.5	FALSE	NA [BLASTp]	NA	NA [BLASTp]	NA
SAW_01057	EF1076	streptomycin 3''-adenylyltransferase	1026489	1027247	+	758	60	0	0.0333333	0.706359	NA	0.375228	non-essential	45.4545	66.6667	0	0	45.9459	4.16667	FALSE	NA [BLASTp]	NA	NA [BLASTp]	NA	R
SAW_01058	EF1077	acetyltransferase	1027271	1027711	+	440	25	0	0.12	1	NA	2.70475	non-essential	100	100	100	66.6667	100	45.8333	FALSE	SP_1023 [RBH]	non-essential	SAOUHSC_02248 [BLASTp]	non-essential	K; R
SAW_01059	EF1078	multidrug resistance protein	1027904	1029058	+	1154	65	0	0.153846	1	NA	1.49352	non-essential	100	100	100	100	100	100	FALSE	SP_0972 [BLASTp]	non-essential	SAOUHSC_00703 [RBH]	non-essential			Multidrug resistance, efflux pump NorA		M00717
SAW_01060	NA	hypothetical protein	1029305	1029589	+	284	28	0.0263158	0.5	1	NA	8.21775	non-essential	27.2727	0	0	0	24.3243	16.6667	FALSE	NA [BLASTp]	NA	NA [BLASTp]	NA
SAW_01061	EF1080	DNA polymerase V	1029832	1031148	+	1316	66	0	0.181818	1	NA	1.38146	non-essential	100	100	100	100	100	100	FALSE	SP_0458 [BLASTp]	non-essential	SAOUHSC_01363 [RBH]	non-essential	L
SAW_01062	EF1081	hypothetical protein	1031153	1031542	+	389	18	0	0.166667	1	NA	1.29822	non-essential	100	100	100	100	100	45.8333	FALSE	NA [BLASTp]	NA	NA [BLASTp]	NA
SAW_01063	EF1082	hypothetical protein	1031629	1031811	+	182	8	0	0.125	0.902105	NA	0.110929	non-essential	100	100	0	0	100	4.16667	FALSE	NA [BLASTp]	NA	NA [BLASTp]	NA
SAW_01064	EF1083	hypothetical protein	1031829	1032134	+	305	16	0	0.1875	1	NA	1.29503	non-essential	100	100	0	0	100	4.16667	FALSE	NA [BLASTp]	NA	NA [BLASTp]	NA
SAW_01065	EF1084	universal stress protein	1032187	1032618	+	431	18	0.0416667	0.333333	1	NA	1.3303	non-essential	100	100	100	100	100	100	FALSE	SP_1996 [BLASTp]	non-essential	SAOUHSC_01819 [BLASTp]	non-essential	T
SAW_01066	EF1085	hypothetical protein	1032689	1032931	+	242	10	0	0.3	1	NA	2.46201	non-essential	100	100	0	0	100	4.16667	FALSE	NA [BLASTp]	NA	NA [BLASTp]	NA
SAW_01067	EF1086	spermine/spermidine acetyltransferase	1033301	1033747	+	446	24	0	0.25	1	NA	3.454	non-essential	100	100	0	0	100	50	FALSE	SP_1019 [BLASTp]	non-essential	SAOUHSC_00430 [BLASTp]	non-essential	K; R	Arginine and proline metabolism; Ferroptosis; Metabolic pathways	GABA biosynthesis, eukaryotes, putrescine => GABA	P01100; P00330; P04216	M00135
SAW_01068	EF1088	DSBA-like thioredoxin domain-containing protein	1033887	1034600	+	713	30	0	0.233333	0.849028	NA	0.429548	non-essential	100	100	0	0	100	16.6667	FALSE	NA [BLASTp]	NA	NA [BLASTp]	NA	O
SAW_01069	EF1089	hypothetical protein	1034671	1035066	+	395	27	0	0.296296	1	NA	2.34024	non-essential	100	100	0	0	100	16.6667	FALSE	NA [BLASTp]	NA	NA [BLASTp]	NA	S
SAW_01070	EF1090	hypothetical protein	1035252	1036673	-	1421	85	0.0175439	0.0941176	0.0342237	NA	0.0390189	fitness impaired (statistical support)	100	100	100	100	100	50	FALSE	NA [BLASTp]	NA	NA [BLASTp]	NA
SAW_01071	EF1091	von Willebrand factor type A domain-containing protein	1037001	1040312	+	3311	162	0.00465116	0.0679012	0.50351	NA	0.498743	non-essential	100	100	100	100	100	79.1667	FALSE	SP_0462 [BLASTp]	non-essential	NA [BLASTp]	NA
SAW_01072	EF1092	cell wall surface anchor protein	1040316	1041746	+	1430	63	0.025	0.0634921	0.0276859	NA	0.0120958	fitness impaired (statistical support)	100	100	100	100	100	70.8333	FALSE	SP_0464 [BLASTp]	non-essential	NA [BLASTp]	NA
SAW_01073	EF1093	cell wall surface anchor protein	1041743	1043626	+	1883	102	0	0.22549	0.989338	NA	1.18573	non-essential	100	100	100	100	100	70.8333	FALSE	SP_0463 [BLASTp]	non-essential	NA [BLASTp]	NA
SAW_01074	EF1094	sortase	1043720	1044574	+	854	43	0	0.255814	1	NA	2.50627	non-essential	100	100	100	100	100	83.3333	FALSE	SP_0466 [RBH]	non-essential	SAOUHSC_02834 [BLASTp]	non-essential	M
SAW_01075	EF1095	hypothetical protein	1044642	1044935	-	293	15	0.0454545	0.333333	1	NA	5.1933	non-essential	90.9091	100	0	0	90.5405	4.16667	FALSE	NA [BLASTp]	NA	NA [BLASTp]	NA
SAW_01076	EF1096	hypothetical protein	1045131	1045334	+	203	17	0	0.235294	0.814159	NA	0.193673	non-essential	100	100	100	100	100	54.1667	FALSE	NA [BLASTp]	NA	NA [BLASTp]	NA	S
SAW_01077	EF1097	hypothetical protein	1045694	1046206	+	512	31	0	0.16129	0.96662	NA	0.875023	non-essential	100	66.6667	0	0	90.5405	8.33333	FALSE	NA [BLASTp]	NA	NA [BLASTp]	NA
SAW_03248	NA	hypothetical protein	1046206	1046376	+	170	15	0	0.133333	0.98362	NA	0.810366	non-essential	18.1818	0	0	0	8.10811	4.16667	FALSE	NA [BLASTp]	NA	NA [BLASTp]	NA
SAW_01078	EF1098	hypothetical protein	1047016	1047321	-	305	24	0	0.166667	1	NA	1.42467	non-essential	100	100	0	0	98.6486	20.8333	FALSE	NA [BLASTp]	NA	NA [BLASTp]	NA
SAW_03249	EF1099	collagen adhesion protein	1047656	1049680	+	2024	78	0	0.115385	0.653913	NA	0.446641	non-essential	100	100	100	33.3333	100	20.8333	FALSE	NA [BLASTp]	NA	NA [BLASTp]	NA
SAW_01081	EF1100	ABC transporter ATP-binding/permease	1049805	1051400	+	1595	111	0.00729927	0.135135	0.815841	NA	0.768493	non-essential	100	100	100	100	100	100	FALSE	SP_1358 [BLASTp]	non-essential	SAOUHSC_02718 [BLASTp]	non-essential
SAW_01082	EF1101	hypothetical protein	1051470	1052204	+	734	19	0.0625	0.0526316	0.525227	NA	0.0353639	potentially fitness costly	100	100	100	100	100	70.8333	FALSE	NA [BLASTp]	NA	NA [BLASTp]	NA	R; Q
SAW_01083	EF1102	hypothetical protein	1052201	1052602	-	401	24	0.030303	0.333333	1	NA	3.94052	non-essential	100	100	0	0	100	33.3333	FALSE	NA [BLASTp]	NA	NA [BLASTp]	NA
SAW_01084	EF1103	amino acid permease	1052713	1054065	-	1352	83	0.00943396	0.120482	0.684973	NA	0.509883	non-essential	100	100	100	100	100	100	FALSE	SP_1001 [BLASTp]	non-essential	SAOUHSC_02729 [RBH]	non-essential	E
SAW_01085	EF1104	hypothetical protein	1054237	1054422	-	185	21	0	0.333333	1	NA	1.33603	non-essential	100	100	0	0	100	25	FALSE	NA [BLASTp]	NA	NA [BLASTp]	NA
SAW_01086	EF1105	hypothetical protein	1054908	1055213	-	305	11	0	0.0909091	0.805144	1	0.0829	potentially fitness costly	100	100	0	0	100	8.33333	FALSE	NA [BLASTp]	NA	NA [BLASTp]	NA
SAW_01087	EF1108	oxidoreductase	1055565	1056326	+	761	33	0	0	0.0629306	1	0	potentially fitness costly	100	100	0	0	100	33.3333	FALSE	NA [BLASTp]	NA	NA [BLASTp]	NA	C
SAW_01088	EF1109	iron-sulfur cluster-binding protein	1056339	1057811	+	1472	59	0.027027	0.237288	1	NA	1.47222	non-essential	100	100	0	0	100	33.3333	FALSE	NA [BLASTp]	NA	NA [BLASTp]	NA	C
SAW_01089	EF1110	hypothetical protein	1057804	1058523	+	719	30	0.0263158	0.2	1	NA	1.56323	non-essential	100	100	0	0	100	33.3333	FALSE	NA [BLASTp]	NA	NA [BLASTp]	NA	C
SAW_01090	EF1111	signal peptidase I	1058750	1059292	+	542	34	0	0	0.056071	4.40472e-05	0	fitness critical (statistical and orthology support)	100	100	100	100	100	100	FALSE	SP_0402 [RBH]	high confidence essential	SAOUHSC_00903 [RBH]	high confidence essential	U	Protein export; Quorum sensing		P03060; P02024
SAW_01091	EF1112	ATP-dependent helicase/deoxyribonuclease subunit B	1059403	1062993	+	3590	185	0.0169492	0.0324324	0.000539305	4.40472e-05	0.0102201	fitness impaired (statistical and orthology support)	100	100	100	100	100	100	FALSE	SP_1151 [RBH]	high confidence essential	SAOUHSC_00904 [RBH]	high confidence essential	L
SAW_01092	EF1113	ATP-dependent helicase/nuclease subunit A	1062986	1066780	+	3794	190	0.0168776	0.0315789	0.000539305	4.40472e-05	0.0128554	fitness impaired (statistical and orthology support)	100	100	100	100	100	100	FALSE	SP_1152 [RBH]	likely essential	SAOUHSC_00905 [RBH]	high confidence essential	L
SAW_01093	EF1114	transcriptional regulator	1066850	1067194	+	344	15	0	0.0666667	0.752203	NA	0.114236	non-essential	100	100	100	100	100	95.8333	FALSE	NA [BLASTp]	NA	SAOUHSC_02364 [BLASTp]	non-essential	K
SAW_01094	EF1115	phenylalanine-tRNA ligase alpha subunit	1067515	1068561	+	1046	47	0	0.0212766	0.0556623	1	0.00839695	fitness critical (orthology support)	100	100	100	100	100	100	FALSE	SP_0579 [RBH]	high confidence essential	SAOUHSC_01092 [RBH]	high confidence essential	J	Aminoacyl-tRNA biosynthesis	Aminoacyl-tRNA biosynthesis, prokaryotes; Aminoacyl-tRNA biosynthesis, eukaryotes	P00970	M00360; M00359
SAW_01095	EF1116	phenylalanine-tRNA ligase beta subunit	1068569	1070992	+	2423	123	0.00628931	0.0243902	0.00968661	1	0.0541266	fitness impaired (statistical and orthology support)	100	100	100	100	100	100	FALSE	SP_0581 [RBH]	likely essential	SAOUHSC_01093 [RBH]	high confidence essential	J	Aminoacyl-tRNA biosynthesis	Aminoacyl-tRNA biosynthesis, prokaryotes; Aminoacyl-tRNA biosynthesis, eukaryotes	P00970	M00360; M00359
SAW_01096	EF1117	amino acid ABC transporter permease	1071188	1071853	-	665	35	0	0.142857	0.647001	NA	0.247614	non-essential	100	100	100	100	100	100	FALSE	SP_0607 [RBH]	non-essential	SAOUHSC_01991 [BLASTp]	non-essential	E	ABC transporters	Putative glutamine transport system	P02010	M00228
SAW_01097	EF1118	amino acid ABC transporter permease	1071865	1072578	-	713	42	0	0.214286	1	NA	1.93488	non-essential	100	100	100	100	100	100	FALSE	SP_0608 [RBH]	non-essential	SAOUHSC_02698 [BLASTp]	non-essential	E	ABC transporters	Putative glutamine transport system	P02010	M00228
SAW_01098	EF1119	amino acid ABC transporter amino acid-binding protein	1072624	1073451	-	827	43	0	0.186047	0.895507	NA	0.749269	non-essential	100	100	100	100	100	100	FALSE	SP_0609 [RBH]	non-essential	SAOUHSC_01991 [BLASTp]	non-essential	E; T	ABC transporters	Putative glutamine transport system	P02010	M00228
SAW_01099	EF1120	amino acid ABC transporter ATP-binding protein	1073486	1074217	-	731	29	0	0.103448	0.643831	NA	0.191316	non-essential	100	100	100	100	100	100	FALSE	SP_0824 [BLASTp]	non-essential	SAOUHSC_01990 [BLASTp]	non-essential	E	ABC transporters	Putative glutamine transport system	P02010	M00228
SAW_01100	EF1121	glutamate racemase	1074488	1075309	+	821	42	0	0	0.019237	NA	0	fitness critical (statistical and orthology support)	100	100	100	100	100	100	FALSE	SP_1881 [RBH]	high confidence essential	SAOUHSC_01106 [RBH]	domain essential	M	D-Glutamine and D-glutamate metabolism; Metabolic pathways		P01100; P00471
SAW_01101	EF1122	ribonuclease PH	1075302	1076657	+	1355	56	0	0.178571	0.798383	NA	0.593559	non-essential	100	100	100	100	100	100	FALSE	SP_1880 [RBH]	non-essential	SAOUHSC_01107 [RBH]	non-essential	F; J
SAW_01102	EF1123	phosphoesterase	1076670	1077182	+	512	24	0	0.25	1	NA	2.86922	non-essential	100	100	100	100	100	100	FALSE	SP_1879 [RBH]	non-essential	SAOUHSC_01108 [RBH]	non-essential	R
SAW_01103	EF1124	DeoR family transcriptional regulator	1077276	1078040	-	764	46	0.0185185	0.0434783	0.967219	NA	1.10765	non-essential	100	100	100	100	100	100	FALSE	SP_0875 [BLASTp]	non-essential	SAOUHSC_00706 [BLASTp]	non-essential	K; G
SAW_01104	EF1125	L-ascorbate 6-phosphate lactonase	1078234	1079301	+	1067	53	0	0.0566038	0.348503	NA	0.158398	non-essential	100	66.6667	100	66.6667	94.5946	62.5	FALSE	SP_2031 [RBH]	non-essential	SAOUHSC_01815 [BLASTp]	non-essential	G	Ascorbate and aldarate metabolism; Microbial metabolism in diverse environments; Metabolic pathways	Ascorbate degradation, ascorbate => D-xylulose-5P	P01100; P01120; P00053	M00550
SAW_01105	EF1126	PTS system IIA component	1079319	1079777	+	458	14	0	0	0.427152	NA	0	potentially fitness costly	100	100	100	100	100	91.6667	FALSE	SP_2036 [BLASTp]	non-essential	SAOUHSC_00312 [BLASTp]	non-essential	G; T	Ascorbate and aldarate metabolism; Metabolic pathways; Microbial metabolism in diverse environments; Phosphotransferase system (PTS)	Ascorbate degradation, ascorbate => D-xylulose-5P; PTS system, ascorbate-specific II component	P01100; P01120; P00053; P02060	M00550; M00283
SAW_01106	EF1127	ascorbate-specific PTS system enzyme IIC	1079790	1081277	+	1487	82	0.0183486	0.0731707	0.874681	NA	0.885783	non-essential	100	100	100	100	100	87.5	FALSE	SP_2038 [RBH]	non-essential	SAOUHSC_00310 [BLASTp]	non-essential	G	Ascorbate and aldarate metabolism; Metabolic pathways; Microbial metabolism in diverse environments; Phosphotransferase system (PTS)	Ascorbate degradation, ascorbate => D-xylulose-5P; PTS system, ascorbate-specific II component	P01100; P01120; P00053; P02060	M00550; M00283
SAW_01107	EF1128	phosphotransferase enzyme II%2C B component SgaB	1081292	1081591	+	299	12	0	0.0833333	0.673894	NA	0.0276676	potentially fitness costly	100	66.6667	100	66.6667	94.5946	62.5	FALSE	SP_2037 [BLASTp]	non-essential	NA [BLASTp]	NA	G	Ascorbate and aldarate metabolism; Metabolic pathways; Microbial metabolism in diverse environments; Phosphotransferase system (PTS)	Ascorbate degradation, ascorbate => D-xylulose-5P; PTS system, ascorbate-specific II component	P01100; P01120; P00053; P02060	M00550; M00283
SAW_01108	EF1129	3-keto-L-gulonate-6-phosphate decarboxylase	1081605	1082243	+	638	27	0	0.148148	0.584352	NA	0.132503	non-essential	100	66.6667	100	66.6667	94.5946	66.6667	FALSE	SP_2035 [RBH]	non-essential	SAOUHSC_00553 [BLASTp]	non-essential	G	Ascorbate and aldarate metabolism; Pentose and glucuronate interconversions; Microbial metabolism in diverse environments; Metabolic pathways	Ascorbate degradation, ascorbate => D-xylulose-5P	P01100; P01120; P00053; P00040	M00550
SAW_01109	EF1130	hexulose-6-phosphate isomerase	1082248	1083108	+	860	37	0	0.216216	0.971711	NA	1.17164	non-essential	100	66.6667	100	66.6667	94.5946	62.5	FALSE	SP_2034 [RBH]	non-essential	NA [BLASTp]	NA	G	Ascorbate and aldarate metabolism; Pentose and glucuronate interconversions; Microbial metabolism in diverse environments; Metabolic pathways	Ascorbate degradation, ascorbate => D-xylulose-5P	P01100; P01120; P00053; P00040	M00550
SAW_01110	EF1131	L-ribulose-5-phosphate 4-epimerase	1083098	1083808	+	710	32	0	0.1875	0.69606	NA	0.277465	non-essential	100	66.6667	100	100	94.5946	75	FALSE	SP_2033 [RBH]	non-essential	NA [BLASTp]	NA	G	Ascorbate and aldarate metabolism; Pentose and glucuronate interconversions; Microbial metabolism in diverse environments; Metabolic pathways	Ascorbate degradation, ascorbate => D-xylulose-5P	P01100; P01120; P00053; P00040	M00550
SAW_01111	EF1132	CBS domain-containing protein	1084065	1084553	+	488	28	0.027027	0.107143	0.741297	NA	0.297625	non-essential	100	100	100	100	100	100	FALSE	SP_1878 [RBH]	non-essential	NA [BLASTp]	NA	T
SAW_01112	EF1133	2%2C3%2C4%2C5-tetrahydropyridine-2%2C6-dicarboxylate N-acetyltransferase	1084634	1085335	+	701	25	0	0.32	0.92948	NA	0.687398	non-essential	100	100	100	100	100	100	FALSE	SP_2097 [RBH]	non-essential	SAOUHSC_01398 [RBH]	non-essential	E	Lysine biosynthesis; Biosynthesis of secondary metabolites; Metabolic pathways; Biosynthesis of amino acids	Lysine biosynthesis, acetyl-DAP pathway, aspartate => lysine	P01100; P01230; P00300; P01110	M00525
SAW_01113	EF1134	N-acetyldiaminopimelate deacetylase	1085414	1086541	+	1127	42	0	0.285714	1	NA	3.23149	non-essential	100	100	100	100	100	100	FALSE	SP_2096 [RBH]	non-essential	SAOUHSC_00531 [BLASTp]	non-essential	R	Lysine biosynthesis; Biosynthesis of secondary metabolites; Metabolic pathways; Biosynthesis of amino acids	Lysine biosynthesis, acetyl-DAP pathway, aspartate => lysine	P01100; P01230; P00300; P01110	M00525
SAW_01114	EF1135	small conductance mechanosensitive channel	1086586	1087506	-	920	55	0	0.254545	1	NA	2.62722	non-essential	100	100	100	100	100	100	FALSE	SP_1752 [RBH]	non-essential	SAOUHSC_00344 [RBH]	non-essential	M
SAW_01115	EF1137	hypothetical protein	1087677	1088039	+	362	19	0.0769231	0.105263	0.413279	NA	0.0135555	potentially fitness costly	100	100	0	0	95.9459	4.16667	FALSE	NA [BLASTp]	NA	NA [BLASTp]	NA
SAW_01116	EF1138	aldo/keto reductase	1088116	1088940	+	824	45	0.0175439	0.266667	0.894524	NA	0.798412	non-essential	100	100	100	100	100	100	FALSE	SP_1478 [RBH]	non-essential	SAOUHSC_01907 [RBH]	non-essential	Q
SAW_01117	EF1139	glutamine amidotransferase%2C class I	1088991	1089713	-	722	37	0.0217391	0.108108	0.83728	NA	0.569959	non-essential	100	100	100	100	100	100	FALSE	SP_1089 [RBH]	non-essential	NA [BLASTp]	NA	E
SAW_01118	EF1140	lactoylglutathione lyase	1089856	1090230	-	374	26	0	0.115385	0.961909	NA	0.911966	non-essential	100	100	100	100	100	100	FALSE	SP_0962 [RBH]	non-essential	NA [BLASTp]	NA	Q	Pyruvate metabolism		P00620
SAW_01119	EF1141	MutT/nudix family protein	1090379	1090825	+	446	28	0.0322581	0.178571	0.805144	NA	0.408005	non-essential	100	100	100	100	100	100	FALSE	SP_0817 [RBH]	non-essential	NA [BLASTp]	NA	V
SAW_01120	EF1142	HAD superfamily hydrolase	1090889	1091701	-	812	48	0	0.291667	1	NA	1.91863	non-essential	100	100	100	100	100	100	FALSE	SP_1291 [RBH]	non-essential	SAOUHSC_01323 [RBH]	non-essential	R; H
SAW_01121	EF1143	HD domain-containing protein	1091720	1093090	-	1370	72	0	0.0833333	0.684973	NA	0.534563	non-essential	100	100	100	100	100	100	FALSE	SP_1290 [RBH]	non-essential	SAOUHSC_00606 [RBH]	non-essential	R
SAW_01122	EF1144	lipoate-protein ligase A	1093087	1093938	-	851	38	0.0408163	0.131579	0.75618	NA	0.431095	non-essential	100	100	100	100	100	100	FALSE	NA [BLASTp]	NA	SAOUHSC_00575 [RBH]	high confidence essential	H
SAW_01123	EF1145	hypothetical protein	1094234	1094671	+	437	31	0	0.129032	0.894524	NA	0.673316	non-essential	100	100	100	100	100	100	FALSE	NA [BLASTp]	NA	SAOUHSC_00610 [BLASTp]	high confidence essential
SAW_01124	EF1146	DNA-directed RNA polymerase%2C delta subunit	1094748	1095365	+	617	28	0	0	0.0940803	1	0	fitness critical (orthology support)	100	100	100	100	100	100	FALSE	SP_0493 [RBH]	high confidence essential	SAOUHSC_02369 [BLASTp]	domain essential	K	Pyrimidine metabolism; Purine metabolism; Metabolic pathways; RNA polymerase	RNA polymerase, bacteria	P01100; P03020; P00230; P00240	M00183
SAW_01125	EF1147	CTP synthase	1095673	1097283	+	1610	78	0.0102041	0	0.000539305	1	0	fitness critical (statistical and orthology support)	100	100	100	100	100	100	FALSE	SP_0494 [RBH]	non-essential	SAOUHSC_02368 [RBH]	high confidence essential	F	Metabolic pathways; Pyrimidine metabolism	Pyrimidine ribonucleotide biosynthesis, UMP => UDP/UTP,CDP/CTP	P01100; P00240	M00052
SAW_01126	EF1148	penicillin-binding protein 1A	1097367	1099703	-	2336	131	0	0.0992366	0.105974	NA	0.203641	non-essential	100	100	100	100	100	100	FALSE	SP_0369 [RBH]	non-essential	SAOUHSC_01467 [RBH]	high confidence essential	M	beta-Lactam resistance; Metabolic pathways; Peptidoglycan biosynthesis		P01100; P00550; P01501
SAW_01127	EF1149	recombination protein U	1099745	1100362	-	617	34	0	0.0588235	0.543389	NA	0.169331	non-essential	100	100	100	100	100	100	FALSE	SP_0370 [RBH]	high confidence essential	SAOUHSC_01466 [RBH]	domain essential	R
SAW_01128	EF1150	YpsA like protein	1100425	1100967	+	542	30	0.025641	0.1	0.333262	NA	0.0505228	potentially fitness costly	100	100	100	100	100	100	FALSE	SP_0371 [RBH]	non-essential	SAOUHSC_01463 [RBH]	non-essential	X
SAW_01129	EF1151	cell division protein DivIVA	1101061	1101471	+	410	22	0.0322581	0.0454545	0.667846	NA	0.159712	non-essential	100	100	100	100	100	100	FALSE	SP_0372 [RBH]	high confidence essential	SAOUHSC_01462 [BLASTp]	domain essential	D
SAW_01130	EF1152	N6-adenine-specific DNA methylase	1102185	1103348	+	1163	56	0.0140845	0.125	0.736775	NA	0.520177	non-essential	100	100	100	100	100	100	FALSE	SP_0373 [RBH]	non-essential	SAOUHSC_01460 [RBH]	non-essential	J
SAW_01131	EF1153	thermostable carboxypeptidase 1	1103367	1104863	+	1496	74	0	0.175676	0.670987	NA	0.52175	non-essential	100	100	100	100	100	66.6667	FALSE	NA [BLASTp]	NA	NA [BLASTp]	NA	E
SAW_01132	EF1154	DNA replication protein DnaD	1104896	1105612	+	716	30	0.0243902	0	0.0703117	NA	0	fitness critical (orthology support)	100	100	100	100	100	100	FALSE	SP_1575 [BLASTp]	high confidence essential	SAOUHSC_01470 [RBH]	high confidence essential	L
SAW_01133	EF1155	endonuclease III	1105627	1106274	+	647	34	0	0.176471	0.967219	NA	1.06315	non-essential	100	100	100	100	100	100	FALSE	SP_1279 [RBH]	non-essential	SAOUHSC_01469 [RBH]	non-essential	L	Base excision repair		P03410
SAW_01134	EF1156	GntR family transcriptional regulator	1106448	1107212	+	764	37	0	0.162162	1	NA	2.47168	non-essential	100	100	100	100	100	100	FALSE	SP_1446 [BLASTp]	non-essential	SAOUHSC_00234 [BLASTp]	non-essential	K
SAW_01135	EF1157	M20/M25/M40 family peptidase	1107209	1108507	+	1298	65	0.0243902	0.184615	1	NA	2.04343	non-essential	100	100	100	100	100	100	FALSE	SP_0623 [BLASTp]	non-essential	SAOUHSC_01868 [BLASTp]	non-essential	E
SAW_01136	EF1158	N4-(beta-N-acetylglucosaminyl)-L-asparaginase	1108677	1109630	+	953	46	0.0178571	0.173913	1	NA	1.56685	non-essential	100	100	0	0	100	58.3333	FALSE	NA [BLASTp]	NA	NA [BLASTp]	NA	E
SAW_01137	EF1159	PTS system cellobiose-specific IIB component	1109650	1109979	+	329	13	0	0.0769231	0.497932	NA	0.0025411	potentially fitness costly	100	100	100	100	100	100	FALSE	SP_2023 [BLASTp]	non-essential	NA [BLASTp]	NA	G	Starch and sucrose metabolism; Phosphotransferase system (PTS)	PTS system, cellobiose-specific II component	P00500; P02060	M00275
SAW_01138	EF1160	PTS system%2C cellobiose-specific IIC component	1109998	1111353	+	1355	75	0	0.146667	0.998153	NA	1.352	non-essential	100	100	100	100	100	100	FALSE	SP_0474 [RBH]	non-essential	SAOUHSC_02450 [RBH]	non-essential	G	Starch and sucrose metabolism; Phosphotransferase system (PTS)	PTS system, cellobiose-specific II component	P00500; P02060	M00275
SAW_01139	EF1161	glycine/betaine/sarcosine/D-proline reductase family selenoprotein B	1111371	1111889	+	518	22	0	0.0454545	0.824308	NA	0.348343	non-essential	100	100	0	0	100	58.3333	FALSE	NA [BLASTp]	NA	NA [BLASTp]	NA
SAW_01140	EF1162	helicase	1112007	1114388	+	2381	112	0.0222222	0.142857	1	NA	1.94301	non-essential	100	100	100	100	100	100	FALSE	NA [BLASTp]	NA	NA [BLASTp]	NA	L
SAW_01141	EF1163	L-asparaginase	1114385	1115350	+	965	46	0.0181818	0.23913	1	NA	1.4528	non-essential	100	100	100	100	100	100	FALSE	SP_1998 [RBH]	non-essential	SAOUHSC_01497 [RBH]	non-essential	J; U	Cyanoamino acid metabolism; Alanine, aspartate and glutamate metabolism; Biosynthesis of secondary metabolites; Metabolic pathways		P01100; P00250; P00460; P01110
SAW_01142	EF1164	HD domain-containing protein	1115372	1116055	+	683	31	0	0.193548	0.92948	NA	0.782878	non-essential	100	100	0	0	100	8.33333	FALSE	NA [BLASTp]	NA	NA [BLASTp]	NA
SAW_01143	EF1165	hypothetical protein	1116072	1116566	-	494	25	0	0.12	0.802099	NA	0.328056	non-essential	100	100	100	100	100	83.3333	FALSE	NA [BLASTp]	NA	NA [BLASTp]	NA	S
SAW_01144	EF1166	YitT family protein	1116801	1117757	+	956	51	0.031746	0.137255	0.472257	NA	0.211182	non-essential	100	100	100	100	100	100	FALSE	SP_2113 [BLASTp]	non-essential	SAOUHSC_00651 [BLASTp]	non-essential	S
SAW_01145	EF1167	fructose-bisphosphate aldolase	1117960	1118829	+	869	55	0	0.0363636	0.0918892	NA	0.0362438	fitness impaired (orthology support)	100	100	100	100	100	100	FALSE	SP_0605 [RBH]	high confidence essential	SAOUHSC_02366 [RBH]	domain essential	G	Fructose and mannose metabolism; Microbial metabolism in diverse environments; Methane metabolism; Carbon fixation in photosynthetic organisms; Glycolysis / Gluconeogenesis; Biosynthesis of antibiotics; Pentose phosphate pathway; Carbon metabolism; Metabolic pathways; Biosynthesis of secondary metabolites; Biosynthesis of amino acids	Formaldehyde assimilation, ribulose monophosphate pathway; Reductive pentose phosphate cycle (Calvin cycle); Glycolysis (Embden-Meyerhof pathway), glucose => pyruvate; Reductive pentose phosphate cycle, glyceraldehyde-3P => ribulose-5P; Formaldehyde assimilation, xylulose monophosphate pathway; Gluconeogenesis, oxaloacetate => fructose-6P	P00680; P00051; P01120; P00010; P01100; P00030; P01130; P01230; P01200; P00710; P01110	M00167; M00003; M00165; M00001; M00345; M00344
SAW_01146	EF1169	UDP-N-acetylglucosamine 1-carboxyvinyltransferase 1	1119003	1120295	+	1292	64	0.0114943	0.140625	1	NA	2.01103	non-essential	100	100	100	100	100	100	FALSE	SP_1081 [RBH]	high confidence essential	SAOUHSC_02365 [RBH]	non-essential	M	Amino sugar and nucleotide sugar metabolism; Metabolic pathways; Peptidoglycan biosynthesis		P01100; P00550; P00520
SAW_01147	EF1170	transcription termination factor Rho	1120292	1121584	+	1292	54	0	0.296296	1	NA	3.10255	non-essential	100	100	100	100	100	100	FALSE	NA [BLASTp]	NA	SAOUHSC_02362 [RBH]	NA	K	RNA degradation		P03018
SAW_01148	EF1171	50S ribosomal protein L31 type B	1121684	1121953	+	269	9	0	0	0.659767	NA	0	fitness critical (orthology support)	100	100	100	100	100	100	FALSE	SP_1299 [RBH]	high confidence essential	SAOUHSC_02361 [RBH]	domain essential	J	Ribosome	Ribosome, bacteria	P03010	M00178
SAW_01149	EF1172	teichoic acid biosynthesis protein B	1122270	1123382	+	1112	71	0	0.028169	0.915673	NA	0.912157	non-essential	72.7273	66.6667	0	0	60.8108	25	FALSE	NA [BLASTp]	NA	SAOUHSC_00643 [RBH]	high confidence essential	M; I
SAW_01150	EF1173	WecB/TagA/CpsF family glycosyl transferase	1123372	1124118	+	746	46	0	0.0869565	0.939281	NA	0.878125	non-essential	72.7273	66.6667	20	0	60.8108	37.5	FALSE	NA [BLASTp]	NA	SAOUHSC_00640 [RBH]	domain essential	M	Biofilm formation - Vibrio cholerae		P05111
SAW_01151	EF1174	hypothetical protein	1124119	1124712	+	593	40	0	0.175	0.971711	NA	1.06984	non-essential	72.7273	66.6667	0	0	60.8108	8.33333	FALSE	NA [BLASTp]	NA	NA [BLASTp]	NA
SAW_01152	EF1175	glycerol-3-phosphate cytidylyltransferase	1124778	1125176	+	398	22	0	0.227273	1	NA	3.32083	non-essential	100	100	40	33.3333	79.7297	29.1667	FALSE	SP_1968 [BLASTp]	high confidence essential	SAOUHSC_00645 [RBH]	high confidence essential	M	Glycerophospholipid metabolism		P00564
SAW_01153	EF1176	hypothetical protein	1125315	1126379	+	1064	49	0.0149254	0.22449	0.996611	NA	1.34987	non-essential	100	100	100	100	100	79.1667	FALSE	NA [BLASTp]	NA	NA [BLASTp]	NA
SAW_01154	EF1177	hypothetical protein	1126372	1126584	+	212	14	0	0.428571	1	NA	5.73024	non-essential	100	100	0	0	100	4.16667	FALSE	NA [BLASTp]	NA	NA [BLASTp]	NA
SAW_01155	EF1179	fructokinase	1126810	1127688	+	878	45	0	0.288889	1	NA	3.28422	non-essential	100	100	100	100	100	100	FALSE	SP_1721 [RBH]	non-essential	SAOUHSC_01646 [BLASTp]	non-essential	K; G	Fructose and mannose metabolism; Starch and sucrose metabolism; Metabolic pathways; Amino sugar and nucleotide sugar metabolism		P01100; P00500; P00051; P00520
SAW_01156	EF1180	CsbD-like family protein	1127779	1128027	+	248	11	0	0.181818	1	NA	1.67239	non-essential	100	100	100	100	100	45.8333	FALSE	NA [BLASTp]	NA	NA [BLASTp]	NA
SAW_01157	EF1181	nitroreductase	1128085	1128819	-	734	41	0.0196078	0.243902	0.947159	NA	0.924332	non-essential	100	100	0	0	100	79.1667	FALSE	SP_1710 [RBH]	non-essential	SAOUHSC_00366 [RBH]	non-essential	C
SAW_01158	EF1182	S-ribosylhomocysteine lyase	1128903	1129361	-	458	21	0	0.142857	1	NA	1.65647	non-essential	100	100	100	100	100	95.8333	FALSE	SP_0340 [RBH]	non-essential	SAOUHSC_02375 [RBH]	non-essential	T	Biofilm formation - Vibrio cholerae; Quorum sensing; Biofilm formation - Escherichia coli; Metabolic pathways; Cysteine and methionine metabolism; Biosynthesis of amino acids	Cysteine biosynthesis, methionine => cysteine	P02024; P01100; P02026; P05111; P01230; P00270	M00609
SAW_01159	EF1183	aspartate-semialdehyde dehydrogenase	1129568	1130635	+	1067	41	0	0.195122	0.85621	NA	0.598461	non-essential	100	100	100	100	100	100	FALSE	SP_1013 [RBH]	non-essential	SAOUHSC_01395 [RBH]	non-essential	E	Microbial metabolism in diverse environments; 2-Oxocarboxylic acid metabolism; Monobactam biosynthesis; Lysine biosynthesis; Biosynthesis of antibiotics; Glycine, serine and threonine metabolism; Metabolic pathways; Biosynthesis of secondary metabolites; Cysteine and methionine metabolism; Biosynthesis of amino acids	Methionine biosynthesis, apartate => homoserine => methionine; Lysine biosynthesis, DAP aminotransferase pathway, aspartate => lysine; Threonine biosynthesis, aspartate => homoserine => threonine; Lysine biosynthesis, acetyl-DAP pathway, aspartate => lysine; Lysine biosynthesis, DAP dehydrogenase pathway, aspartate => lysine; Lysine biosynthesis, succinyl-DAP pathway, aspartate => lysine; Ectoine…	P00300; P01120; P01100; P01210; P00260; P01130; P00261; P01230; P00270; P01110	M00526; M00033; M00527; M00017; M00016; M00525; M00018
SAW_01160	EF1184	4-hydroxy-tetrahydrodipicolinate synthase	1130669	1131541	+	872	44	0.0166667	0.272727	1	NA	1.98666	non-essential	100	100	100	100	100	100	FALSE	SP_1014 [RBH]	non-essential	SAOUHSC_01396 [RBH]	non-essential	M; E	Microbial metabolism in diverse environments; Monobactam biosynthesis; Lysine biosynthesis; Biosynthesis of antibiotics; Metabolic pathways; Biosynthesis of secondary metabolites; Biosynthesis of amino acids	Lysine biosynthesis, DAP dehydrogenase pathway, aspartate => lysine; Lysine biosynthesis, succinyl-DAP pathway, aspartate => lysine; Lysine biosynthesis, DAP aminotransferase pathway, aspartate => lysine; Lysine biosynthesis, acetyl-DAP pathway, aspartate => lysine	P00300; P01120; P01100; P01130; P00261; P01230; P01110	M00526; M00016; M00525; M00527
SAW_01161	EF1185	metallo-beta-lactamase	1131572	1133260	+	1688	78	0	0.0128205	0.00147199	NA	0.00152362	fitness critical (statistical and orthology support)	100	100	100	100	100	100	FALSE	SP_0613 [RBH]	high confidence essential	SAOUHSC_01252 [RBH]	high confidence essential	J	RNA degradation		P03018
SAW_01162	EF1186	Ser/Thr protein phosphatase	1133385	1134767	+	1382	62	0	0.209677	1	NA	1.64458	non-essential	100	100	100	100	100	100	FALSE	NA [BLASTp]	NA	SAOUHSC_00860 [RBH]	non-essential	F; V
SAW_01163	EF1187	hypothetical protein	1134802	1135431	+	629	35	0.025	0.2	1	NA	2.60405	non-essential	100	100	100	100	100	100	FALSE	SP_0767 [RBH]	non-essential	SAOUHSC_00862 [RBH]	non-essential	S
SAW_01164	EF1188	TIGR01457 family HAD hydrolase	1135437	1136207	+	770	40	0	0.325	1	NA	4.17992	non-essential	100	100	100	100	100	100	FALSE	SP_1407 [RBH]	non-essential	SAOUHSC_00865 [RBH]	non-essential	F	Microbial metabolism in diverse environments; Aminobenzoate degradation		P01120; P00627
SAW_01165	EF1189	integral membrane protein	1136225	1136848	+	623	40	0	0.2	1	NA	2.25753	non-essential	100	100	100	100	100	100	FALSE	SP_1406 [RBH]	non-essential	NA [BLASTp]	NA	S
SAW_01166	EF1190	hypothetical protein	1136975	1137544	+	569	34	0	0.117647	0.372534	NA	0.0717138	potentially fitness costly	100	100	100	100	100	100	FALSE	SP_1465 [RBH]	non-essential	NA [BLASTp]	NA
SAW_01167	EF1191	DegV family protein	1137537	1138397	+	860	55	0	0.163636	0.919291	NA	0.855179	non-essential	100	100	100	100	100	100	FALSE	SP_1557 [BLASTp]	non-essential	SAOUHSC_01433 [BLASTp]	non-essential	I
SAW_01168	EF1192	aquaporin Z	1138551	1139216	+	665	38	0	0.210526	1	NA	2.01655	non-essential	100	100	100	100	100	83.3333	FALSE	SP_1778 [RBH]	non-essential	SAOUHSC_01275 [BLASTp]	non-essential	G
SAW_01169	EF1193	transcriptional regulatory protein YycF	1139390	1140094	+	704	37	0	0	0.0430631	0.00124673	0	fitness critical (statistical and orthology support)	100	100	100	100	100	100	FALSE	SP_1227 [RBH]	high confidence essential	SAOUHSC_00020 [RBH]	domain essential	K; T	Two-component system	VicK-VicR (cell wall metabolism) two-component regulatory system	P02020	M00459
SAW_01170	EF1194	sensory box histidine kinase VicK	1140101	1141930	+	1829	95	0.00840336	0.0210526	0.00475451	0.00124673	0.018729	fitness impaired (statistical and orthology support)	100	100	100	100	100	100	FALSE	SP_1226 [RBH]	high confidence essential	SAOUHSC_00021 [RBH]	high confidence essential		Two-component system	VicK-VicR (cell wall metabolism) two-component regulatory system	P02020	M00459
SAW_01171	EF1195	hypothetical protein	1141927	1143237	+	1310	73	0.010989	0.0684932	0.124836	0.00124673	0.0851886	fitness impaired (statistical support)	100	100	100	100	100	100	FALSE	NA [BLASTp]	NA	NA [BLASTp]	NA
SAW_01172	EF1196	yycH family protein	1143237	1144091	+	854	57	0	0.105263	0.367676	NA	0.171558	non-essential	100	100	100	100	100	100	FALSE	NA [BLASTp]	NA	NA [BLASTp]	NA	T
SAW_01173	EF1197	metallo-beta-lactamase	1144148	1144954	+	806	38	0	0.184211	0.880337	NA	0.628018	non-essential	100	100	100	100	100	100	FALSE	SP_1225 [RBH]	likely essential	SAOUHSC_00024 [RBH]	non-essential	P
SAW_01174	EF1198	permease	1145165	1146079	+	914	49	0.030303	0.204082	1	NA	1.63263	non-essential	100	100	100	100	100	95.8333	FALSE	SP_0905 [RBH]	non-essential	NA [BLASTp]	NA	S
SAW_01175	EF1199	hypothetical protein	1146098	1146964	+	866	46	0.016129	0.282609	1	NA	4.01898	non-essential	100	100	100	100	100	95.8333	FALSE	SP_0904 [RBH]	non-essential	NA [BLASTp]	NA	S
SAW_01176	EF1200	hypothetical protein	1147016	1147507	-	491	28	0	0.142857	1	NA	1.76639	non-essential	100	100	100	100	100	100	FALSE	SP_1730 [BLASTp]	non-essential	SAOUHSC_00758 [RBH]	non-essential	S
SAW_01177	EF1201	hypothetical protein	1147522	1148274	-	752	38	0	0.236842	0.687027	NA	0.30016	non-essential	100	100	100	100	100	100	FALSE	SP_1731 [RBH]	non-essential	SAOUHSC_00759 [RBH]	non-essential	S
SAW_01178	EF1202	hypothetical protein	1148710	1148979	+	269	19	0	0	0.284913	0.0627195	0	fitness critical (orthology support)	100	100	100	100	100	100	FALSE	SP_0192 [RBH]	non-essential	SAOUHSC_01721 [RBH]	high confidence essential	S
SAW_01179	EF1203	YqgF family RNAse H domain-containing protein	1148976	1149398	+	422	18	0	0	0.311901	0.0627195	0	fitness critical (orthology support)	100	100	100	100	100	100	FALSE	NA [BLASTp]	NA	SAOUHSC_01720 [RBH]	high confidence essential	K
SAW_01180	EF1204	hypothetical protein	1149436	1149741	+	305	17	0	0	0.342846	0.0627195	0	potentially fitness costly	100	100	100	100	100	100	FALSE	SP_0194 [RBH]	non-essential	SAOUHSC_01719 [BLASTp]	domain essential	S
SAW_01181	NA	helix-turn-helix family protein	1150242	1151090	+	848	78	0.0105263	0.282051	1	NA	2.01982	non-essential	100	100	100	100	100	91.6667	FALSE	SP_1946 [BLASTp]	non-essential	NA [BLASTp]	NA
SAW_01182	EF1206	malate dehydrogenase%2C decarboxylating	1151162	1152331	-	1169	46	0.0166667	0.217391	0.978729	NA	1.2405	non-essential	100	100	100	100	100	87.5	FALSE	NA [BLASTp]	NA	SAOUHSC_01810 [RBH]	domain essential	C	Pyruvate metabolism; Two-component system; Carbon metabolism		P01200; P00620; P02020
SAW_01183	EF1207	CCS family citrate carrier protein	1152363	1153688	-	1325	82	0	0.0487805	0.645337	NA	0.48886	non-essential	100	100	100	100	100	70.8333	FALSE	NA [BLASTp]	NA	NA [BLASTp]	NA	C
SAW_01184	EF1209	sensory box histidine kinase	1153836	1155386	+	1550	82	0	0.195122	0.927525	NA	1.00334	non-essential	100	100	100	100	100	33.3333	FALSE	NA [BLASTp]	NA	NA [BLASTp]	NA	T
SAW_01185	EF1210	response regulator	1155367	1156059	+	692	38	0	0.105263	0.493625	NA	0.147426	non-essential	100	100	100	100	100	70.8333	FALSE	SP_0798 [BLASTp]	non-essential	SAOUHSC_00184 [BLASTp]	non-essential	K; T
SAW_01186	EF1211	NADH peroxidase	1156245	1157588	+	1343	77	0.0105263	0.246753	1	NA	1.71228	non-essential	100	100	100	100	100	100	FALSE	SP_1469 [BLASTp]	likely essential	SAOUHSC_00908 [BLASTp]	non-essential	I
SAW_01187	EF1212	transcriptional regulator LytR	1157641	1158552	-	911	50	0	0.12	0.967219	NA	1.07912	non-essential	100	100	100	100	100	100	FALSE	SP_1942 [RBH]	high confidence essential	SAOUHSC_02583 [RBH]	non-essential	M
SAW_01188	EF1213	acetolactate synthase%2C catabolic	1158830	1160482	+	1652	82	0	0.182927	0.99658	NA	1.28561	non-essential	100	100	100	100	100	100	FALSE	SP_0445 [RBH]	non-essential	SAOUHSC_02468 [RBH]	non-essential	E; H	2-Oxocarboxylic acid metabolism; Valine, leucine and isoleucine biosynthesis; Butanoate metabolism; Biosynthesis of secondary metabolites; Biosynthesis of antibiotics; Metabolic pathways; Pantothenate and CoA biosynthesis; Biosynthesis of amino acids; C5-Branched dibasic acid metabolism	Isoleucine biosynthesis, threonine => 2-oxobutanoate => isoleucine; Valine/isoleucine biosynthesis, pyruvate => valine / 2-oxobutanoate => isoleucine	P01130; P00770; P00290; P01100; P01210; P00650; P00660; P01230; P01110	M00570; M00019
SAW_01189	EF1214	alpha-acetolactate decarboxylase	1160494	1161198	+	704	32	0	0.03125	0.341484	NA	0.0522481	potentially fitness costly	100	100	100	100	100	95.8333	FALSE	SP_1392 [RBH]	non-essential	SAOUHSC_02467 [RBH]	non-essential	Q	Butanoate metabolism; C5-Branched dibasic acid metabolism		P00650; P00660
SAW_01190	EF1215	hypothetical protein	1161356	1162438	+	1082	65	0	0.261538	1	NA	3.37788	non-essential	100	100	0	0	100	4.16667	FALSE	NA [BLASTp]	NA	NA [BLASTp]	NA
SAW_01191	EF1216	hypothetical protein	1162552	1163271	-	719	28	0.0238095	0.178571	1	NA	1.91846	non-essential	100	100	0	0	100	8.33333	FALSE	NA [BLASTp]	NA	NA [BLASTp]	NA
SAW_01192	EF1217	lipoprotein	1163520	1163924	+	404	27	0	0.333333	1	NA	1.49666	non-essential	100	100	0	0	100	4.16667	FALSE	NA [BLASTp]	NA	NA [BLASTp]	NA
SAW_01193	EF1218	spermidine/putrescine ABC transporter permease	1164132	1164968	+	836	56	0	0.142857	0.864315	NA	0.780733	non-essential	100	100	100	100	100	100	FALSE	SP_1388 [BLASTp]	non-essential	SAOUHSC_01047 [BLASTp]	non-essential	E	Quorum sensing	Putative spermidine/putrescine transport system	P02024	M00193
SAW_01194	EF1219	spermidine/putrescine ABC transporter permease	1164961	1165740	+	779	54	0	0.0925926	0.971711	NA	1.30323	non-essential	100	100	100	100	100	100	FALSE	SP_1387 [BLASTp]	non-essential	SAOUHSC_01048 [BLASTp]	non-essential	E	Quorum sensing	Putative spermidine/putrescine transport system	P02024	M00193
SAW_01195	EF1220	spermidine/putrescine ABC transporter ATP-binding protein	1165779	1166819	+	1040	47	0.0151515	0.0638298	0.0399046	NA	0.00497927	fitness critical (statistical support)	100	100	100	100	100	100	FALSE	SP_0242 [RBH]	non-essential	SAOUHSC_00175 [BLASTp]	non-essential	E	Quorum sensing	Putative spermidine/putrescine transport system	P02024	M00193
SAW_01196	EF1221	spermidine/putrescine ABC transporter spermidine/putrescine-binding protein	1166846	1167910	+	1064	57	0	0.0877193	0.659482	NA	0.443377	non-essential	100	100	100	100	100	100	FALSE	SP_1386 [BLASTp]	non-essential	SAOUHSC_01049 [BLASTp]	non-essential		Quorum sensing	Putative spermidine/putrescine transport system	P02024	M00193
SAW_01197	EF1222	adenine deaminase	1167931	1169670	+	1739	87	0.00917431	0.241379	0.967219	NA	1.2097	non-essential	90.9091	100	100	100	98.6486	70.8333	FALSE	NA [BLASTp]	NA	NA [BLASTp]	NA	F	Purine metabolism; Metabolic pathways		P01100; P00230
SAW_01198	EF1223	chlorohydrolase	1169654	1170982	+	1328	63	0	0.174603	1	NA	1.84633	non-essential	100	100	0	0	100	45.8333	FALSE	SP_1356 [RBH]	non-essential	NA [BLASTp]	NA	F; R
SAW_01199	EF1224	cro/CI family transcriptional regulator	1171188	1172057	+	869	46	0	0.152174	0.895507	NA	0.867938	non-essential	100	100	100	100	100	58.3333	FALSE	SP_1946 [BLASTp]	non-essential	NA [BLASTp]	NA
SAW_01200	EF1225	thiamin biosynthesis ApbE	1172277	1173212	+	935	32	0.04	0.03125	0.143703	NA	0.00874546	potentially fitness costly	100	100	100	100	100	100	FALSE	SP_1470 [RBH]	non-essential	NA [BLASTp]	NA	H
SAW_01201	EF1226	oxidoreductase	1173239	1173847	+	608	32	0	0.21875	0.805587	NA	0.474738	non-essential	100	100	100	100	100	91.6667	FALSE	SP_1471 [RBH]	non-essential	SAOUHSC_00543 [BLASTp]	non-essential	C
SAW_01202	EF1227	NADPH-dependent FMN reductase	1173866	1175122	+	1256	63	0	0.333333	1	NA	3.08193	non-essential	100	100	100	100	100	87.5	FALSE	SP_1472 [RBH]	non-essential	NA [BLASTp]	NA	C; S
SAW_01203	EF1228	hypothetical protein	1175534	1177024	+	1490	90	0	0.188889	0.92948	NA	1.11296	non-essential	100	100	100	100	100	50	FALSE	NA [BLASTp]	NA	NA [BLASTp]	NA
SAW_01204	EF1229	hypothetical protein	1176966	1177649	+	683	29	0.0243902	0.344828	1	NA	2.05166	non-essential	90.9091	100	40	0	98.6486	16.6667	FALSE	NA [BLASTp]	NA	NA [BLASTp]	NA
SAW_01205	NA	hypothetical protein	1177670	1177765	+	95	6	0	0	0.815841	NA	0	potentially fitness costly	90.9091	100	0	0	98.6486	4.16667	FALSE	NA [BLASTp]	NA	NA [BLASTp]	NA
SAW_01206	EF1231	calcineurin-like phosphoesterase	1177973	1178797	+	824	43	0	0.139535	0.971711	NA	1.3018	non-essential	100	100	0	0	100	75	FALSE	NA [BLASTp]	NA	NA [BLASTp]	NA	R
SAW_01207	EF1232	ABC transporter permease	1179089	1180000	+	911	47	0.015625	0	0.012016	NA	0	fitness critical (statistical support)	100	100	100	100	100	100	FALSE	SP_1798 [RBH]	non-essential	SAOUHSC_00177 [BLASTp]	non-essential	G	ABC transporters	Putative aldouronate transport system	P02010	M00603
SAW_01208	EF1233	ABC transporter permease	1180015	1180896	+	881	59	0	0.169492	0.319204	NA	0.177476	non-essential	100	100	100	100	100	100	FALSE	SP_1797 [RBH]	non-essential	SAOUHSC_00178 [BLASTp]	non-essential		ABC transporters	Putative aldouronate transport system	P02010	M00603
SAW_01209	EF1234	ABC transporter substrate-binding protein	1180914	1182512	+	1598	91	0.0173913	0.142857	0.505262	NA	0.437499	non-essential	100	100	0	0	100	33.3333	FALSE	SP_0092 [BLASTp]	non-essential	NA [BLASTp]	NA		ABC transporters	Putative aldouronate transport system	P02010	M00603
SAW_01210	EF1235	hypothetical protein	1182569	1183162	+	593	48	0	0.0833333	0.894463	NA	0.860995	non-essential	100	100	0	0	100	20.8333	FALSE	SP_1677 [BLASTp]	non-essential	NA [BLASTp]	NA
SAW_01211	EF1236	acetyl xylan esterase	1183155	1184072	+	917	39	0	0.0769231	0.170722	NA	0.0327684	potentially fitness costly	100	100	0	0	100	25	FALSE	SP_1695 [BLASTp]	non-essential	NA [BLASTp]	NA	Q	Biosynthesis of antibiotics; Penicillin and cephalosporin biosynthesis		P00311; P01130
SAW_01212	EF1237	endonuclease/exonuclease/phosphatase	1184053	1184817	+	764	40	0	0.15	0.597863	NA	0.269422	non-essential	100	100	0	0	100	20.8333	FALSE	NA [BLASTp]	NA	NA [BLASTp]	NA	R
SAW_01213	EF1238	glycosyl hydrolase	1184822	1186972	+	2150	104	0	0.0769231	0.550573	NA	0.514117	non-essential	100	100	20	100	100	91.6667	FALSE	NA [BLASTp]	NA	NA [BLASTp]	NA	G	Cyanoamino acid metabolism; Phenylpropanoid biosynthesis; Metabolic pathways; Starch and sucrose metabolism; Biosynthesis of secondary metabolites		P01100; P00500; P00460; P00940; P01110
SAW_01214	EF1239	hypothetical protein	1186990	1190265	+	3275	181	0	0.18232	1	NA	2.27949	non-essential	100	100	0	0	100	41.6667	FALSE	NA [BLASTp]	NA	NA [BLASTp]	NA	G
SAW_01215	EF1240	LacI family sugar-binding transcriptional regulator	1190281	1191246	+	965	39	0.037037	0.205128	0.977984	NA	1.32142	non-essential	100	100	100	100	100	100	FALSE	SP_1999 [BLASTp]	non-essential	SAOUHSC_00242 [BLASTp]	non-essential	K
SAW_01216	EF1241	hypothetical protein	1191279	1191830	-	551	25	0	0.12	0.518713	NA	0.0869684	potentially fitness costly	100	100	0	0	100	8.33333	FALSE	NA [BLASTp]	NA	NA [BLASTp]	NA
SAW_01217	EF1242	GntR family transcriptional regulator	1192080	1192793	-	713	34	0.0208333	0.0588235	0.938539	NA	0.911624	non-essential	100	100	100	100	100	100	FALSE	SP_2020 [RBH]	non-essential	SAOUHSC_00234 [RBH]	non-essential	K
SAW_01218	EF1243	glycosyl hydrolase	1193036	1194469	+	1433	84	0.0102041	0.142857	0.731078	NA	0.662725	non-essential	100	100	100	100	100	100	FALSE	SP_0303 [BLASTp]	non-essential	SAOUHSC_00236 [BLASTp]	non-essential	G	Starch and sucrose metabolism; Glycolysis / Gluconeogenesis		P00010; P00500
SAW_01219	EF1244	gfo/Idh/MocA family oxidoreductase	1194494	1195543	+	1049	60	0	0.266667	1	NA	3.95047	non-essential	100	100	100	100	100	100	FALSE	SP_1686 [BLASTp]	non-essential	SAOUHSC_00179 [BLASTp]	non-essential	R
SAW_01220	EF1246	integral membrane protein	1196017	1196475	+	458	23	0	0.130435	1	NA	5.72224	non-essential	100	100	100	100	100	45.8333	FALSE	NA [BLASTp]	NA	NA [BLASTp]	NA	S
SAW_01221	EF1247	hypothetical protein	1196514	1196855	-	341	18	0	0.111111	0.372534	NA	0.00442642	potentially fitness costly	100	100	100	100	100	54.1667	FALSE	NA [BLASTp]	NA	NA [BLASTp]	NA
SAW_01222	EF1248	hypothetical protein	1196929	1197192	-	263	13	0	0.153846	0.797009	NA	0.126481	non-essential	100	100	0	0	100	4.16667	FALSE	NA [BLASTp]	NA	NA [BLASTp]	NA
SAW_01223	EF1249	fibronectin/fibrinogen-binding protein	1197348	1199060	-	1712	82	0	0.0731707	0.204218	NA	0.165322	non-essential	100	100	100	100	100	100	FALSE	SP_0966 [RBH]	non-essential	SAOUHSC_01175 [RBH]	non-essential	J
SAW_01224	EF1250	hypothetical protein	1199268	1199939	+	671	31	0	0.0967742	0.429324	NA	0.0876375	potentially fitness costly	100	100	100	100	100	91.6667	FALSE	NA [BLASTp]	NA	NA [BLASTp]	NA
SAW_01225	NA	hypothetical protein	1200003	1200110	+	107	5	0	0.2	1	NA	1.1188	non-essential	100	100	0	0	100	4.16667	FALSE	NA [BLASTp]	NA	NA [BLASTp]	NA
SAW_01226	EF1253	ABC transporter substrate-binding protein	1200979	1201968	+	989	47	0.03125	0.0425532	0.417794	NA	0.167628	non-essential	100	100	100	100	100	100	FALSE	SP_1069 [RBH]	non-essential	NA [BLASTp]	NA	R		Putative ABC transport system		M00247
SAW_01227	EF1254	ABC transporter permease	1201993	1202880	+	887	53	0	0.150943	0.525628	NA	0.280446	non-essential	100	100	100	100	100	100	FALSE	SP_1070 [RBH]	non-essential	NA [BLASTp]	NA	R		Putative ABC transport system		M00247
SAW_01228	EF1255	ABC transporter ATP-binding protein	1202877	1203644	+	767	37	0	0.0810811	0.276046	NA	0.0553806	potentially fitness costly	100	100	100	100	100	100	FALSE	SP_1071 [RBH]	non-essential	SAOUHSC_02954 [BLASTp]	non-essential	R		Putative ABC transport system		M00247
SAW_01229	NA	hypothetical protein	1203676	1204137	-	461	25	0	0.08	0.982122	NA	1.27211	non-essential	100	100	100	100	100	100	FALSE	SP_1730 [BLASTp]	non-essential	SAOUHSC_00571 [RBH]	non-essential	S
SAW_01230	NA	hypothetical protein	1204149	1204907	-	758	42	0	0.214286	0.627795	NA	0.295408	non-essential	100	100	100	100	100	100	FALSE	SP_1731 [RBH]	non-essential	SAOUHSC_00759 [RBH]	non-essential	S
SAW_01231	EF1259	HAD superfamily hydrolase	1205381	1206160	-	779	32	0	0.09375	0.967219	NA	1.16358	non-essential	100	100	100	100	100	100	FALSE	SP_1997 [BLASTp]	non-essential	SAOUHSC_01323 [BLASTp]	non-essential	R; H
SAW_01232	EF1260	DNA-binding response regulator	1206375	1207094	+	719	36	0	0.194444	0.958667	NA	1.0613	non-essential	100	100	100	100	100	100	FALSE	SP_2082 [BLASTp]	non-essential	SAOUHSC_01586 [RBH]	non-essential	K; T
SAW_01233	EF1261	sensor histidine kinase	1207094	1208563	+	1469	75	0	0.2	1	NA	1.68184	non-essential	100	100	100	100	100	100	FALSE	SP_1226 [BLASTp]	high confidence essential	SAOUHSC_01585 [BLASTp]	non-essential
SAW_01234	EF1262	hypothetical protein	1208602	1209153	-	551	29	0	0.0689655	0.368245	NA	0.048769	potentially fitness costly	100	100	100	100	100	41.6667	FALSE	NA [BLASTp]	NA	NA [BLASTp]	NA
SAW_01235	EF1263	hypothetical protein	1209168	1209869	-	701	48	0	0.270833	0.895507	NA	0.854417	non-essential	100	100	0	0	100	16.6667	FALSE	NA [BLASTp]	NA	NA [BLASTp]	NA
SAW_01236	EF1264	sulfatase	1209975	1212083	-	2108	140	0	0.0214286	0.000539305	NA	0.0015363	fitness critical (statistical and orthology support)	100	100	100	100	100	100	FALSE	NA [BLASTp]	NA	SAOUHSC_00728 [RBH]	domain essential	M	Glycerolipid metabolism; Metabolic pathways		P01100; P00561
SAW_01237	EF1265	23S rRNA (-C5)-methyltransferase	1212341	1213513	+	1172	64	0.0123457	0.15625	0.602283	NA	0.384118	non-essential	100	100	100	100	100	100	FALSE	SP_1378 [RBH]	non-essential	SAOUHSC_01026 [RBH]	non-essential	J
SAW_01238	EF1267	ribonuclease HIII	1213580	1214497	-	917	43	0	0	0.026478	NA	0	fitness critical (statistical support)	100	100	100	100	100	83.3333	FALSE	SP_0403 [RBH]	non-essential	SAOUHSC_01095 [RBH]	non-essential	L	DNA replication		P03030
SAW_01239	EF1268	cation transporter E1-E2 family ATPase	1214740	1217136	+	2396	115	0.0254777	0.147826	1	NA	1.66983	non-essential	100	100	100	100	100	100	FALSE	SP_1623 [BLASTp]	non-essential	SAOUHSC_02873 [BLASTp]	non-essential	P
SAW_01240	EF1269	cell wall surface anchor protein	1217278	1219164	+	1886	110	0.0150376	0.0909091	0.586265	NA	0.529382	non-essential	100	100	0	0	100	54.1667	FALSE	NA [BLASTp]	NA	SAOUHSC_00545 [BLASTp]	non-essential	S
SAW_01241	EF1270	ribosome maturation factor RimP	1219370	1219843	+	473	23	0	0	0.192539	4.40472e-05	0	fitness critical (statistical and orthology support)	100	100	100	100	100	100	FALSE	SP_0552 [RBH]	high confidence essential	SAOUHSC_01242 [RBH]	domain essential	J
SAW_01242	EF1271	transcription termination factor NusA	1219987	1221186	+	1199	60	0	0	0.00397623	4.40472e-05	0	fitness critical (statistical and orthology support)	100	100	100	100	100	100	FALSE	SP_0553 [RBH]	high confidence essential	SAOUHSC_01243 [RBH]	high confidence essential	K
SAW_01243	EF1272	hypothetical protein	1221207	1221506	+	299	13	0	0.0769231	0.75618	4.40472e-05	0.0792615	fitness impaired (statistical and orthology support)	100	100	100	100	100	100	FALSE	SP_0554 [RBH]	high confidence essential	SAOUHSC_01244 [RBH]	high confidence essential	R
SAW_01244	EF1273	50S ribosomal protein L7A	1221496	1221801	+	305	14	0.0526316	0	0.462862	4.40472e-05	0	fitness critical (statistical and orthology support)	100	100	100	100	100	100	FALSE	SP_0555 [RBH]	high confidence essential	SAOUHSC_01245 [RBH]	high confidence essential	J
SAW_01245	EF1274	translation initiation factor IF-2	1221814	1224210	+	2396	108	0.00724638	0	0.000539305	4.40472e-05	0	fitness critical (statistical and orthology support)	100	100	100	100	100	100	FALSE	SP_0556 [RBH]	high confidence essential	SAOUHSC_01246 [RBH]	high confidence essential	J
SAW_01246	EF1275	ribosome-binding factor A	1224235	1224585	+	350	14	0.0526316	0	0.461472	4.40472e-05	0	fitness critical (statistical and orthology support)	100	100	100	100	98.6486	100	FALSE	SP_0557 [RBH]	likely essential	SAOUHSC_01247 [RBH]	domain essential	J
SAW_01247	NA	hypothetical protein	1224668	1224898	+	230	17	0	0.529412	1	NA	8.25233	non-essential	100	100	0	0	98.6486	4.16667	FALSE	NA [BLASTp]	NA	NA [BLASTp]	NA
SAW_01248	EF1276	phage protein	1224958	1225431	-	473	31	0	0.16129	0.665463	NA	0.22919	non-essential	100	100	0	0	100	33.3333	Prophage 2 (variable region D)	NA [BLASTp]	NA	NA [BLASTp]	NA
SAW_01249	EF1277	phage repressor	1225478	1225960	-	482	16	0	0	0.380883	1	0	potentially fitness costly	100	100	20	0	100	8.33333	Prophage 2 (variable region D)	NA [BLASTp]	NA	SAOUHSC_02235 [BLASTp]	domain essential	K
SAW_01250	NA	phage protein	1226178	1226312	+	134	11	0	0.0909091	0.648436	1	0.00643305	potentially fitness costly	90.9091	100	0	0	94.5946	4.16667	Prophage 2 (variable region D)	NA [BLASTp]	NA	NA [BLASTp]	NA
SAW_01251	EF1279	phage replication initiation protein	1226343	1227113	+	770	43	0.0185185	0.0930233	1	NA	1.62032	non-essential	100	100	40	0	100	33.3333	Prophage 2 (variable region D)	SP_1136 [BLASTp]	non-essential	NA [BLASTp]	NA
SAW_01252	EF1280	DNA replication protein	1227132	1227974	+	842	49	0	0.102041	1	NA	1.57174	non-essential	100	100	40	0	100	45.8333	Prophage 2 (variable region D)	SP_1137 [BLASTp]	non-essential	SAOUHSC_02216 [BLASTp]	non-essential	L
SAW_01253	NA	hypothetical protein	1227977	1228069	+	92	8	0	0.25	1	NA	1.63053	non-essential	100	100	0	0	100	4.16667	Prophage 2 (variable region D)	NA [BLASTp]	NA	NA [BLASTp]	NA
SAW_01254	EF1282	phage protein	1228062	1228433	+	371	17	0	0.117647	0.695024	NA	0.0909789	potentially fitness costly	100	100	0	0	100	4.16667	Prophage 2 (variable region D)	NA [BLASTp]	NA	NA [BLASTp]	NA
SAW_01255	EF1283	phage transcriptional activator RinA	1228453	1228860	+	407	29	0	0.172414	1	NA	3.44625	non-essential	100	100	0	0	100	45.8333	Prophage 2 (variable region D)	NA [BLASTp]	NA	NA [BLASTp]	NA
SAW_01256	EF1284	phage structural protein	1229106	1229498	+	392	23	0	0.173913	1	NA	1.58972	non-essential	100	100	0	0	100	8.33333	Prophage 2 (variable region D)	NA [BLASTp]	NA	NA [BLASTp]	NA
SAW_01257	EF1285	TP901-1 family phage major tail protein	1229511	1230023	+	512	24	0.030303	0.208333	1	NA	2.8297	non-essential	100	100	20	0	100	29.1667	Prophage 2 (variable region D)	NA [BLASTp]	NA	SAOUHSC_02036 [BLASTp]	NA
SAW_01258	EF1286	phage protein	1230056	1230415	+	359	16	0	0.125	0.894127	NA	0.339417	non-essential	100	100	20	0	100	8.33333	Prophage 2 (variable region D)	NA [BLASTp]	NA	SAOUHSC_02035 [BLASTp]	NA
SAW_01259	EF1287	phage protein	1230433	1230801	+	368	14	0.0555556	0.142857	1	NA	1.41952	non-essential	100	100	20	0	100	25	Prophage 2 (variable region D)	NA [BLASTp]	NA	NA [BLASTp]	NA
SAW_01260	EF1288	phage tail tape measure protein	1230791	1233724	+	2933	159	0.0104167	0.113208	0.198086	NA	0.296703	non-essential	100	100	40	66.6667	100	54.1667	Prophage 2 (variable region D)	NA [BLASTp]	NA	SAOUHSC_02182 [BLASTp]	non-essential
SAW_01261	EF1289	phage protein	1233726	1234652	+	926	47	0.0163934	0.0638298	0.968003	NA	1.18641	non-essential	100	100	20	0	100	37.5	Prophage 2 (variable region D)	NA [BLASTp]	NA	NA [BLASTp]	NA
SAW_01262	EF1290	phage minor structural protein	1234665	1236122	+	1457	68	0	0.132353	0.755429	NA	0.564304	non-essential	100	100	0	0	100	16.6667	Prophage 2 (variable region D)	NA [BLASTp]	NA	NA [BLASTp]	NA
SAW_01263	EF1291	phage protein	1236155	1237924	+	1769	86	0.00900901	0.151163	1	NA	1.6646	non-essential	100	100	0	33.3333	100	29.1667	Prophage 2 (variable region D)	NA [BLASTp]	NA	NA [BLASTp]	NA
SAW_01264	EF1292	phage holin	1237948	1238343	+	395	14	0	0.142857	0.985652	NA	0.817438	non-essential	100	100	40	33.3333	100	33.3333	Prophage 2 (variable region D)	NA [BLASTp]	NA	NA [BLASTp]	NA	X
SAW_01265	EF1293	N-acetylmuramoyl-L-alanine amidase	1238489	1239586	+	1097	56	0	0.142857	0.950356	NA	1.03678	non-essential	100	100	100	100	100	45.8333	Prophage 2 (variable region D)	SP_1937 [RBH]	non-essential	SAOUHSC_00994 [BLASTp]	non-essential
SAW_01266	NA	tRNA pseudouridine(55) synthase	1239740	1240660	+	920	37	0.0185185	0.0540541	0.373652	1	0.0778616	potentially fitness costly	100	100	100	100	100	100	FALSE	SP_1212 [RBH]	non-essential	SAOUHSC_01248 [RBH]	non-essential	J
SAW_01267	EF1295	riboflavin biosynthesis protein RibF	1240686	1241636	+	950	43	0.0188679	0	0.029735	1	0	fitness critical (statistical and orthology support)	100	100	100	100	100	100	FALSE	SP_1110 [RBH]	likely essential	SAOUHSC_01249 [RBH]	high confidence essential	H	Riboflavin metabolism; Biosynthesis of secondary metabolites; Metabolic pathways	Riboflavin biosynthesis, GTP => riboflavin/FMN/FAD	P01100; P00740; P01110	M00125
SAW_01268	EF1296	acetyltransferase	1241636	1242232	+	596	28	0.0277778	0.214286	1	NA	1.44279	non-essential	100	100	0	0	100	37.5	FALSE	NA [BLASTp]	NA	SAOUHSC_00811 [BLASTp]	non-essential	R
SAW_01269	EF1297	PadR family transcriptional regulator	1242382	1242723	+	341	16	0	0.0625	0.939741	NA	0.484712	non-essential	100	100	100	100	100	95.8333	FALSE	SP_0789 [RBH]	non-essential	SAOUHSC_03027 [RBH]	non-essential	K
SAW_01270	EF1298	hypothetical protein	1242710	1243051	+	341	18	0	0.0555556	1	NA	3.75426	non-essential	100	100	0	33.3333	100	37.5	FALSE	NA [BLASTp]	NA	NA [BLASTp]	NA	L
SAW_01271	EF1299	LuxR family transcriptional regulator	1243077	1243337	+	260	14	0	0.0714286	0.824308	NA	0.169734	non-essential	100	100	100	66.6667	98.6486	54.1667	FALSE	NA [BLASTp]	NA	NA [BLASTp]	NA
SAW_01272	EF1300	cell cycle protein FtsW	1243496	1244671	+	1175	62	0	0.209677	1	NA	1.90682	non-essential	100	100	100	100	100	100	FALSE	SP_1067 [BLASTp]	high confidence essential	SAOUHSC_01063 [BLASTp]	high confidence essential	D	Cell cycle - Caulobacter		P04112
SAW_01273	EF1301	cell cycle protein FtsW	1244637	1245785	+	1148	60	0	0.183333	1	NA	2.03405	non-essential	100	100	100	100	100	100	FALSE	SP_0803 [BLASTp]	likely essential	SAOUHSC_02319 [BLASTp]	non-essential	D
SAW_01274	EF1302	transcriptional regulator	1245847	1246734	-	887	58	0	0.0689655	0.967219	NA	1.19504	non-essential	100	100	100	0	100	45.8333	FALSE	SP_0927 [BLASTp]	non-essential	SAOUHSC_00434 [BLASTp]	non-essential
SAW_01275	EF1303	LysR family transcriptional regulator	1246758	1247633	-	875	47	0.0153846	0.12766	0.99185	NA	1.39621	non-essential	100	100	100	100	100	91.6667	FALSE	SP_0676 [BLASTp]	non-essential	SAOUHSC_02852 [BLASTp]	non-essential
SAW_01276	EF1304	magnesium-translocating P-type ATPase	1248170	1250830	+	2660	138	0.0164835	0.15942	1	NA	1.38586	non-essential	100	100	100	100	100	100	FALSE	SP_1551 [BLASTp]	high confidence essential	SAOUHSC_02873 [BLASTp]	non-essential	P
SAW_01277	EF1305	coproporphyrinogen III oxidase	1251038	1252222	+	1184	52	0	0.192308	1	NA	3.34523	non-essential	100	100	100	100	100	100	FALSE	SP_1409 [RBH]	non-essential	SAOUHSC_01686 [RBH]	non-essential	H
SAW_01278	EF1306	heat-inducible transcription repressor HrcA	1252448	1253491	+	1043	45	0.03125	0.244444	1	NA	1.90435	non-essential	100	100	100	100	100	100	FALSE	SP_0515 [RBH]	non-essential	SAOUHSC_01685 [RBH]	non-essential	K
SAW_01279	EF1307	protein GrpE	1253546	1254085	+	539	23	0.0333333	0.0434783	0.369771	0.000462495	0.013909	fitness impaired (statistical and orthology support)	100	100	100	100	100	100	FALSE	SP_0516 [RBH]	non-essential	SAOUHSC_01684 [RBH]	domain essential	O
SAW_01280	EF1308	chaperone DnaK	1254145	1255974	+	1829	91	0.0181818	0.021978	0.00583576	0.000462495	0.0101223	fitness impaired (statistical and orthology support)	100	100	100	100	100	100	FALSE	SP_0517 [RBH]	likely essential	SAOUHSC_01683 [RBH]	non-essential	O	RNA degradation; Longevity regulating pathway - worm; Tuberculosis		P03018; P05152; P04212
SAW_01281	EF1310	chaperone DnaJ	1256266	1257435	+	1169	46	0	0.0434783	0.188883	0.000462495	0.0402879	fitness impaired (statistical support)	100	100	100	100	100	100	FALSE	SP_0519 [RBH]	non-essential	SAOUHSC_01682 [RBH]	non-essential	O
SAW_01282	EF1311	serine/threonine protein phosphatase 1	1257674	1258408	+	734	27	0.027027	0.111111	1	NA	2.60482	non-essential	100	100	100	100	100	95.8333	FALSE	SP_1201 [RBH]	non-essential	NA [BLASTp]	NA	T
SAW_01283	EF1312	S1 RNA-binding protein	1258506	1260698	+	2192	106	0.0212766	0.245283	1	NA	1.30201	non-essential	100	100	100	100	100	100	FALSE	SP_0908 [RBH]	non-essential	SAOUHSC_02297 [RBH]	non-essential	K
SAW_01284	EF1313	protein SprT-like	1260701	1261186	+	485	28	0	0.178571	1	NA	3.49714	non-essential	100	66.6667	100	100	97.2973	95.8333	FALSE	SP_0909 [RBH]	non-essential	SAOUHSC_02296 [RBH]	non-essential	R
SAW_04051	NA	tRNA-Leu	1261255	1261341	+	NA	NA			1	#N/A	nan	NA	NA	NA	NA	NA	NA	NA	FALSE	NA [BLASTp]	NA	NA [BLASTp]	NA
SAW_01286	EF1314	aminotransferase AlaT	1261585	1262802	+	1217	70	0.0108696	0.214286	1	NA	2.88297	non-essential	100	100	100	100	100	100	FALSE	SP_1994 [RBH]	high confidence essential	SAOUHSC_00989 [BLASTp]	non-essential	E	Arginine biosynthesis; Alanine, aspartate and glutamate metabolism; 2-Oxocarboxylic acid metabolism; Valine, leucine and isoleucine biosynthesis; Biosynthesis of antibiotics; Metabolic pathways; Biosynthesis of secondary metabolites; Biosynthesis of amino acids		P00250; P00220; P00290; P01100; P01210; P01130; P01230; P01110
SAW_01287	EF1315	hypothetical protein	1262868	1263044	-	176	12	0	0	0.582599	1	0	potentially fitness costly	100	100	0	0	100	50	FALSE	NA [BLASTp]	NA	NA [BLASTp]	NA
SAW_01288	EF1316	cro/CI family transcriptional regulator	1263222	1264049	+	827	69	0	0.0289855	0.0427045	1	0.0209113	fitness impaired (statistical support)	100	100	100	100	100	91.6667	FALSE	SP_1946 [BLASTp]	non-essential	NA [BLASTp]	NA
SAW_01289	EF1317	N-acetylglucosamine-6-phosphate deacetylase	1264150	1265298	+	1148	59	0.0379747	0.254237	1	NA	5.56773	non-essential	100	100	100	100	100	100	FALSE	SP_2056 [RBH]	non-essential	SAOUHSC_00710 [RBH]	non-essential	G	Amino sugar and nucleotide sugar metabolism; Biosynthesis of antibiotics		P00520; P01130
SAW_01290	EF1318	hypothetical protein	1265341	1265727	-	386	14	0	0.0714286	0.940178	NA	0.376242	non-essential	100	100	0	0	100	20.8333	FALSE	NA [BLASTp]	NA	NA [BLASTp]	NA
SAW_01291	EF1319	DNA-entry nuclease	1265741	1266400	-	659	33	0.0238095	0.242424	1	NA	2.07254	non-essential	100	100	100	100	100	95.8333	FALSE	SP_1964 [BLASTp]	non-essential	NA [BLASTp]	NA	R
SAW_01292	EF1320	ABC transporter ATP-binding protein	1266561	1267262	+	701	27	0	0.185185	1	NA	3.12065	non-essential	100	100	100	100	100	100	FALSE	SP_1653 [RBH]	non-essential	SAOUHSC_03036 [BLASTp]	non-essential	M		Putative ABC transport system		M00258
SAW_01293	EF1321	permease	1267272	1269908	+	2636	147	0.0210526	0.183673	1	NA	1.42163	non-essential	100	100	100	100	100	100	FALSE	SP_1652 [RBH]	non-essential	NA [BLASTp]	NA	V		Putative ABC transport system		M00258
SAW_01294	EF1322	hypothetical protein	1270101	1270625	+	524	23	0	0.0869565	0.839657	NA	0.305702	non-essential	100	100	100	100	100	45.8333	FALSE	NA [BLASTp]	NA	NA [BLASTp]	NA
SAW_01295	NA	SPFH domain/band 7 family protein%3B flotillin	1270642	1272111	+	1469	49	0	0.142857	0.640856	NA	0.27888	non-essential	100	100	100	100	100	75	FALSE	NA [BLASTp]	NA	NA [BLASTp]	NA	S
SAW_01296	EF1324	hypothetical protein	1272258	1272491	+	233	9	0	0	0.710858	1	0	potentially fitness costly	100	100	100	100	100	100	FALSE	SP_0861 [BLASTp]	non-essential	NA [BLASTp]	NA
SAW_04052	NA	tRNA-Tyr	1272588	1272668	+	80	3	0	0	0.971711	1	0	potentially fitness costly	NA	NA	NA	NA	NA	NA	FALSE	NA [BLASTp]	NA	NA [BLASTp]	NA
SAW_04053	NA	tRNA-Gln	1272678	1272749	+	71	3	0	0	0.971711	1	0	potentially fitness costly	NA	NA	NA	NA	NA	NA	FALSE	NA [BLASTp]	NA	NA [BLASTp]	NA
SAW_01299	EF1325	hypothetical protein	1272904	1273083	+	179	10	0	0.2	1	NA	7.34624	non-essential	100	100	0	0	100	20.8333	FALSE	NA [BLASTp]	NA	NA [BLASTp]	NA
SAW_01300	EF1326	TetR family transcriptional regulator	1273139	1273747	-	608	38	0.02	0.131579	0.739546	NA	0.318619	non-essential	100	100	100	100	100	91.6667	FALSE	SP_1858 [RBH]	non-essential	SAOUHSC_02659 [BLASTp]	non-essential	K
SAW_01301	EF1327	2-hydroxyglutaryl-CoA dehydratase activator	1273926	1278173	+	4247	187	0.0168067	0.101604	0.525628	NA	0.555545	non-essential	100	100	0	0	100	79.1667	FALSE	NA [BLASTp]	NA	NA [BLASTp]	NA	R; I
SAW_01302	EF1328	GntR family transcriptional regulator	1278380	1279087	+	707	31	0	0.290323	1	NA	4.80656	non-essential	100	100	100	100	100	100	FALSE	SP_1446 [RBH]	non-essential	SAOUHSC_00234 [RBH]	non-essential	K
SAW_01303	EF1329	molybdopterin biosynthesis protein	1279750	1280883	+	1133	80	0.010101	0.1125	1	NA	1.30423	non-essential	18.1818	66.6667	0	0	41.8919	12.5	FALSE	SP_0695 [BLASTp]	non-essential	SAOUHSC_02545 [BLASTp]	non-essential	H
SAW_01304	EF1330	hypothetical protein	1280847	1281647	+	800	61	0	0.0491803	0.193661	NA	0.0736204	potentially fitness costly	18.1818	66.6667	0	0	40.5405	8.33333	FALSE	NA [BLASTp]	NA	NA [BLASTp]	NA
SAW_01305	EF1331	antibiotic ABC transporter ATP-binding protein	1281670	1282614	+	944	74	0.0105263	0.108108	0.305011	NA	0.154422	non-essential	100	100	100	100	100	100	FALSE	SP_0824 [BLASTp]	non-essential	SAOUHSC_01967 [BLASTp]	non-essential	V		ABC-2 type transport system		M00254
SAW_01306	EF1332	antibiotic ABC transporter permease	1282592	1283350	+	758	62	0.0128205	0.0967742	0.971711	NA	1.19953	non-essential	18.1818	66.6667	0	33.3333	40.5405	8.33333	FALSE	NA [BLASTp]	NA	NA [BLASTp]	NA			ABC-2 type transport system		M00254
SAW_01307	EF1333	lantibiotic ABC transporter ATP-binding protein	1283359	1284072	+	713	63	0	0.142857	1	NA	1.45804	non-essential	100	100	100	100	100	100	FALSE	SP_1715 [BLASTp]	non-essential	SAOUHSC_01948 [BLASTp]	non-essential	V		ABC-2 type transport system		M00254
SAW_01308	EF1334	AgrC domain-containing protein	1284065	1284778	+	713	52	0	0.0576923	0.101122	NA	0.0195668	potentially fitness costly	18.1818	66.6667	0	0	40.5405	4.16667	FALSE	NA [BLASTp]	NA	NA [BLASTp]	NA
SAW_01309	NA	two-component system histidine kinase	1284800	1285414	-	614	50	0	0.18	0.978729	NA	1.23684	non-essential	18.1818	66.6667	0	66.6667	40.5405	29.1667	FALSE	NA [BLASTp]	NA	NA [BLASTp]	NA	T
SAW_01310	EF1335	two-component system histidine kinase	1285396	1286109	-	713	71	0.010989	0.126761	0.971711	NA	1.16395	non-essential	18.1818	66.6667	0	66.6667	40.5405	8.33333	FALSE	NA [BLASTp]	NA	NA [BLASTp]	NA	T
SAW_01311	EF1336	two-component system response regulator	1286109	1286813	-	704	50	0.0151515	0.06	0.444325	NA	0.139256	non-essential	100	100	80	100	100	91.6667	FALSE	SP_0526 [BLASTp]	non-essential	SAOUHSC_00231 [BLASTp]	non-essential	K; T
SAW_01312	EF1337	hypothetical protein	1287390	1287821	+	431	22	0.0333333	0.318182	1	NA	1.30108	non-essential	72.7273	66.6667	0	0	67.5676	8.33333	FALSE	NA [BLASTp]	NA	NA [BLASTp]	NA
SAW_01313	EF1338	thioredoxin-disulfide reductase	1287990	1288904	+	914	34	0	0	0.0940803	NA	0	fitness critical (orthology support)	100	100	100	100	100	100	FALSE	SP_1458 [RBH]	likely essential	SAOUHSC_00785 [RBH]	high confidence essential	O	Selenocompound metabolism		P00450
SAW_01314	EF1339	hypothetical protein	1288947	1289408	-	461	21	0	0.0952381	0.746601	NA	0.149984	non-essential	100	100	0	0	98.6486	25	FALSE	NA [BLASTp]	NA	NA [BLASTp]	NA
SAW_01315	EF1340	pheromone cAM373 lipoprotein	1289605	1290105	-	500	30	0	0.166667	1	NA	2.80588	non-essential	100	100	0	0	100	12.5	FALSE	NA [BLASTp]	NA	NA [BLASTp]	NA
SAW_01316	EF1341	ABC transporter ATP-binding/permease	1290224	1292563	-	2339	115	0.0205479	0.130435	1	NA	1.48101	non-essential	100	100	100	100	100	100	FALSE	SP_0786 [BLASTp]	non-essential	SAOUHSC_02954 [BLASTp]	non-essential	M		Putative ABC transport system		M00258
SAW_01317	EF1342	MarR family transcriptional regulator	1292709	1293197	+	488	27	0	0.037037	0.705261	NA	0.166924	non-essential	100	100	0	0	100	16.6667	FALSE	NA [BLASTp]	NA	NA [BLASTp]	NA
SAW_01318	EF1343	sugar ABC transporter permease	1293235	1294098	-	863	44	0	0.113636	1	NA	1.61711	non-essential	100	100	100	100	100	100	FALSE	SP_2110 [RBH]	non-essential	SAOUHSC_00178 [RBH]	non-essential	G	ABC transporters	arabinogalactan oligomer/maltooligosaccharide transport system	P02010	M00491
SAW_01319	EF1344	sugar ABC transporter permease	1294102	1295445	-	1343	86	0	0.0697674	0.0988564	NA	0.0747793	potentially fitness costly	100	100	100	100	100	100	FALSE	SP_2109 [RBH]	non-essential	SAOUHSC_00177 [RBH]	non-essential	G	ABC transporters	arabinogalactan oligomer/maltooligosaccharide transport system	P02010	M00491
SAW_01320	EF1345	sugar ABC transporter sugar-binding protein	1295531	1296781	-	1250	60	0.0135135	0.1	0.402404	NA	0.159167	non-essential	100	100	100	100	100	91.6667	FALSE	SP_2108 [RBH]	non-essential	SAOUHSC_00176 [RBH]	non-essential	G	ABC transporters	arabinogalactan oligomer/maltooligosaccharide transport system	P02010	M00491
SAW_01321	EF1347	neopullulanase	1297041	1298807	+	1766	86	0.0181818	0.0697674	0.928031	NA	0.951934	non-essential	100	100	100	100	100	100	FALSE	SP_0342 [BLASTp]	non-essential	SAOUHSC_01601 [BLASTp]	non-essential	G	Starch and sucrose metabolism; Metabolic pathways		P01100; P00500
SAW_01322	EF1348	glucan 1%2C6-alpha-glucosidase	1298835	1300460	+	1625	79	0.020202	0.164557	1	NA	1.41992	non-essential	100	100	100	100	100	100	FALSE	SP_0342 [RBH]	non-essential	SAOUHSC_01601 [RBH]	non-essential	G
SAW_01323	EF1349	alpha-glucosidase	1300462	1302075	+	1613	74	0	0.189189	0.996611	NA	1.25879	non-essential	100	100	100	100	100	100	FALSE	SP_0342 [RBH]	non-essential	SAOUHSC_01601 [RBH]	non-essential	G	Starch and sucrose metabolism; Galactose metabolism; Metabolic pathways		P01100; P00500; P00052
SAW_01324	EF1350	hypothetical protein	1302246	1302827	+	581	33	0	0.030303	0.119021	NA	0.000625394	potentially fitness costly	100	100	100	100	100	79.1667	FALSE	NA [BLASTp]	NA	NA [BLASTp]	NA	S
SAW_01325	EF1352	magnesium-translocating P-type ATPase	1303300	1305912	+	2612	136	0.0172414	0.0514706	0.178353	NA	0.200264	non-essential	100	100	100	100	100	100	FALSE	SP_1551 [BLASTp]	high confidence essential	SAOUHSC_02873 [BLASTp]	non-essential	P
SAW_01326	EF1353	pyruvate dehydrogenase (acetyl-transferring) E1 component%2C alpha subunit	1306511	1307626	+	1115	53	0.0307692	0.0377358	0.344964	NA	0.100335	non-essential	100	100	100	100	100	100	FALSE	SP_1164 [BLASTp]	non-essential	SAOUHSC_01040 [RBH]	high confidence essential	C	Microbial metabolism in diverse environments; Pyruvate metabolism; HIF-1 signaling pathway; Glycolysis / Gluconeogenesis; Citrate cycle (TCA cycle); Biosynthesis of secondary metabolites; Biosynthesis of antibiotics; Carbon metabolism; Metabolic pathways; Central carbon metabolism in cancer; Glucagon signaling pathway	Pyruvate oxidation, pyruvate => acetyl-CoA	P01130; P04922; P04066; P01120; P00620; P00010; P01100; P05230; P01200; P00020; P01110	M00307
SAW_01327	EF1354	pyruvate dehydrogenase E1 component subunit beta	1307629	1308606	+	977	45	0.0338983	0.0444444	0.156525	4.40472e-05	0.0202828	fitness impaired (statistical and orthology support)	100	100	100	100	100	100	FALSE	SP_1163 [RBH]	non-essential	SAOUHSC_01041 [RBH]	high confidence essential	C	Microbial metabolism in diverse environments; Pyruvate metabolism; HIF-1 signaling pathway; Glycolysis / Gluconeogenesis; Citrate cycle (TCA cycle); Biosynthesis of secondary metabolites; Biosynthesis of antibiotics; Carbon metabolism; Metabolic pathways; Central carbon metabolism in cancer; Glucagon signaling pathway	Pyruvate oxidation, pyruvate => acetyl-CoA	P01130; P04922; P04066; P01120; P00620; P00010; P01100; P05230; P01200; P00020; P01110	M00307
SAW_01328	EF1355	dihydrolipoamide acetyltransferase	1308749	1310368	+	1619	77	0.019802	0.012987	0.0101609	4.40472e-05	0.00481264	fitness critical (statistical and orthology support)	100	100	100	100	100	100	FALSE	SP_1162 [RBH]	non-essential	SAOUHSC_01042 [RBH]	high confidence essential	C	Microbial metabolism in diverse environments; Pyruvate metabolism; Glycolysis / Gluconeogenesis; Citrate cycle (TCA cycle); Biosynthesis of antibiotics; Carbon metabolism; Metabolic pathways; Biosynthesis of secondary metabolites	Pyruvate oxidation, pyruvate => acetyl-CoA	P01120; P00620; P00010; P01100; P01130; P01200; P00020; P01110	M00307
SAW_01329	EF1356	dihydrolipoyl dehydrogenase	1310376	1311782	+	1406	63	0.0238095	0.031746	0.101122	4.40472e-05	0.0315822	fitness impaired (statistical and orthology support)	100	100	100	100	100	100	FALSE	SP_1161 [RBH]	non-essential	SAOUHSC_01043 [RBH]	high confidence essential	C	Valine, leucine and isoleucine degradation; Microbial metabolism in diverse environments; Pyruvate metabolism; Glyoxylate and dicarboxylate metabolism; Glycolysis / Gluconeogenesis; Citrate cycle (TCA cycle); Biosynthesis of antibiotics; Propanoate metabolism; Carbon metabolism; Metabolic pathways; Glycine, serine and threonine metabolism; Biosynthesis of secondary metabolites	Photorespiration; Pyruvate oxidation, pyruvate => acetyl-CoA; Citrate cycle (TCA cycle, Krebs cycle); Leucine degradation, leucine => acetoacetate + acetyl-CoA; Citrate cycle, second carbon oxidation, 2-oxoglutarate => oxaloacetate	P00280; P01120; P00620; P00010; P01100; P00630; P00260; P01130; P00640; P01200; P00020; P01110	M00009; M00036; M00307; M00011; M00532
SAW_01330	EF1357	AraC family transcriptional regulator	1311895	1312881	-	986	54	0	0.111111	0.766853	NA	0.417524	non-essential	100	100	100	100	100	95.8333	FALSE	SP_0661 [BLASTp]	non-essential	SAOUHSC_00056 [BLASTp]	non-essential	K; T
SAW_01331	EF1358	glycerol dehydrogenase	1313042	1314181	+	1139	55	0	0.145455	0.527567	NA	0.19929	non-essential	100	100	100	33.3333	100	79.1667	FALSE	SP_0253 [RBH]	non-essential	NA [BLASTp]	NA	C	Glycerolipid metabolism; Propanoate metabolism; Metabolic pathways		P01100; P00640; P00561
SAW_01332	EF1359	dihydroxyacetone kinase%2C phosphotransfer subunit	1314194	1314592	+	398	17	0	0.411765	1	NA	2.11016	non-essential	100	100	100	100	100	83.3333	FALSE	SP_1173 [BLASTp]	non-essential	SAOUHSC_00658 [BLASTp]	non-essential	T
SAW_01333	EF1360	dihydroxyacetone kinase%2C DhaK subunit	1314593	1315576	+	983	44	0.0181818	0.159091	0.925986	NA	0.746641	non-essential	100	100	100	100	100	87.5	FALSE	NA [BLASTp]	NA	SAOUHSC_00655 [RBH]	non-essential	G	Glycerolipid metabolism; Metabolic pathways		P01100; P00561
SAW_01334	EF1361	dihydroxyacetone kinase%2C L subunit	1315589	1316191	+	602	23	0	0.173913	1	NA	6.85034	non-essential	100	100	100	100	100	87.5	FALSE	NA [BLASTp]	NA	SAOUHSC_00656 [RBH]	non-essential	G	Glycerolipid metabolism; Metabolic pathways		P01100; P00561
SAW_01335	EF1362	hypothetical protein	1316330	1317097	+	767	41	0	0.097561	0.89129	NA	0.578656	non-essential	100	100	0	0	100	25	FALSE	NA [BLASTp]	NA	NA [BLASTp]	NA
SAW_01336	EF1363	hydroxymethylglutaryl-CoA synthase	1317170	1318321	-	1151	54	0	0.037037	0.0838942	1	0.0144847	fitness impaired (orthology support)	100	100	100	100	100	100	FALSE	SP_1727 [RBH]	high confidence essential	SAOUHSC_02860 [RBH]	domain essential	I	Valine, leucine and isoleucine degradation; Terpenoid backbone biosynthesis; Synthesis and degradation of ketone bodies; Butanoate metabolism; Biosynthesis of antibiotics; Metabolic pathways; Biosynthesis of secondary metabolites	Ketone body biosynthesis, acetyl-CoA => acetoacetate/3-hydroxybutyrate/acetone; C5 isoprenoid biosynthesis, mevalonate pathway	P00280; P01100; P00900; P00650; P01130; P00072; P01110	M00095; M00088
SAW_01337	EF1364	hydroxymethylglutaryl-CoA reductase%2C degradative	1318507	1320918	+	2411	120	0.00653595	0.00833333	0.000539305	1	0.000960438	fitness critical (statistical and orthology support)	100	100	100	100	100	100	FALSE	SP_1726 [RBH]	high confidence essential	SAOUHSC_00336 [RBH]	domain essential	I	Terpenoid backbone biosynthesis; Biosynthesis of antibiotics; Biosynthesis of secondary metabolites		P00900; P01110; P01130
SAW_01338	EF1365	membrane protein	1320938	1321990	-	1052	73	0	0.136986	0.978729	NA	1.19314	non-essential	100	100	100	100	100	83.3333	FALSE	SP_0873 [BLASTp]	non-essential	SAOUHSC_01358 [BLASTp]	non-essential	R
SAW_01339	EF1366	hypothetical protein	1322007	1323212	-	1205	72	0	0.0416667	0.897002	NA	0.838975	non-essential	100	100	100	100	100	95.8333	FALSE	NA [BLASTp]	NA	SAOUHSC_02638 [RBH]	non-essential	R
SAW_01340	EF1367	cold shock-like protein CspLA	1323368	1323568	-	200	6	0	0.333333	1	NA	1.06041	non-essential	100	100	100	100	100	100	FALSE	NA [BLASTp]	NA	SAOUHSC_01403 [RBH]	non-essential	K
SAW_01341	EF1368	hypothetical protein	1323866	1324987	-	1121	57	0.0140845	0.105263	0.593817	NA	0.25679	non-essential	100	100	100	100	100	87.5	FALSE	NA [BLASTp]	NA	NA [BLASTp]	NA
SAW_01342	EF1369	cro/CI family transcriptional regulator	1325326	1325676	-	350	19	0	0.0526316	0.597863	NA	0.0393581	potentially fitness costly	100	100	100	33.3333	100	66.6667	FALSE	NA [BLASTp]	NA	NA [BLASTp]	NA	K
SAW_01343	EF1370	drug resistance transporter%2C EmrB/QacA family protein	1325868	1327301	+	1433	86	0	0.186047	0.874681	NA	0.792797	non-essential	100	100	100	100	100	100	FALSE	NA [BLASTp]	NA	SAOUHSC_02700 [RBH]	non-essential
SAW_01344	EF1371	UPF0173 metal-dependent hydrolase	1327506	1328180	+	674	40	0	0.075	0.678583	NA	0.236091	non-essential	100	100	100	100	100	83.3333	FALSE	NA [BLASTp]	NA	SAOUHSC_01815 [RBH]	non-essential	G
SAW_01345	EF1372	CBS domain-containing protein	1328190	1329509	+	1319	63	0	0.0634921	0.680264	NA	0.353407	non-essential	100	100	100	100	100	100	FALSE	SP_1083 [RBH]	non-essential	SAOUHSC_01813 [RBH]	non-essential	K
SAW_01346	EF1373	DHH family protein	1329523	1330476	+	953	54	0	0	0.0159762	NA	0	fitness critical (statistical and orthology support)	100	100	100	100	100	100	FALSE	SP_1298 [RBH]	high confidence essential	SAOUHSC_01812 [RBH]	domain essential	F	Sulfur metabolism; Microbial metabolism in diverse environments; Metabolic pathways		P01100; P00920; P01120
SAW_01347	EF1374	PhnA protein	1330590	1330928	+	338	16	0	0.4375	1	NA	4.35825	non-essential	100	100	100	100	100	100	FALSE	SP_1602 [RBH]	non-essential	NA [BLASTp]	NA	K	Microbial metabolism in diverse environments		P01120
SAW_01348	EF1375	hypothetical protein	1330989	1331300	-	311	19	0	0.0526316	0.476495	NA	0.00896586	potentially fitness costly	100	100	100	100	100	87.5	FALSE	NA [BLASTp]	NA	NA [BLASTp]	NA
SAW_01349	EF1376	VanZ/RDD domain-containing protein	1331443	1332624	+	1181	69	0	0.173913	1	NA	2.24001	non-essential	100	100	100	100	100	83.3333	FALSE	NA [BLASTp]	NA	NA [BLASTp]	NA	V
SAW_01350	EF1377	DEAD-box ATP dependent DNA helicase	1332687	1334036	+	1349	64	0	0.015625	0.018314	NA	0.00266174	fitness critical (statistical and orthology support)	100	100	100	100	100	100	FALSE	SP_0761 [RBH]	high confidence essential	SAOUHSC_01659 [RBH]	high confidence essential	L
SAW_01351	EF1378	transcriptional regulator	1334583	1335266	+	683	33	0	0.212121	0.977984	NA	1.00145	non-essential	100	100	0	0	100	33.3333	FALSE	NA [BLASTp]	NA	NA [BLASTp]	NA
SAW_01352	EF1379	alanine-tRNA ligase	1335612	1338254	+	2642	133	0.0121212	0.0225564	0.00417062	NA	0.0278665	fitness impaired (statistical and orthology support)	100	100	100	100	100	100	FALSE	SP_1383 [RBH]	high confidence essential	SAOUHSC_01722 [RBH]	high confidence essential	J	Aminoacyl-tRNA biosynthesis	Aminoacyl-tRNA biosynthesis, prokaryotes; Aminoacyl-tRNA biosynthesis, eukaryotes	P00970	M00360; M00359
SAW_01353	EF1380	tRNA (adenine22-N1)-methyltransferase	1338457	1339173	+	716	41	0	0.146341	1	NA	1.69005	non-essential	100	100	100	100	100	100	FALSE	SP_1610 [RBH]	high confidence essential	SAOUHSC_01661 [RBH]	high confidence essential	J
SAW_01354	EF1381	YbgI/family dinuclear metal center protein	1339157	1340275	+	1118	59	0.0138889	0.135593	1	NA	1.37245	non-essential	100	100	100	100	100	100	FALSE	SP_1609 [RBH]	non-essential	SAOUHSC_01660 [RBH]	non-essential	S; H
SAW_01355	EF1382	peptidase T	1340305	1341534	+	1229	64	0.0125	0.171875	0.815841	NA	0.564188	non-essential	100	100	100	100	100	100	FALSE	SP_1008 [RBH]	non-essential	SAOUHSC_00757 [RBH]	non-essential	E
SAW_01356	EF1383	hypothetical protein	1341680	1341946	+	266	16	0	0.125	1	NA	4.264	non-essential	100	100	100	100	100	79.1667	FALSE	SP_1256 [BLASTp]	non-essential	NA [BLASTp]	NA	S
SAW_01357	EF1384	hypothetical protein	1341966	1342994	+	1028	68	0.0232558	0.161765	0.924047	NA	0.911677	non-essential	100	100	100	100	100	91.6667	FALSE	NA [BLASTp]	NA	NA [BLASTp]	NA
SAW_01358	EF1385	molybdopterin-guanine dinucleotide biosynthesis protein A	1343135	1343710	+	575	31	0	0.0645161	0.871783	NA	0.441934	non-essential	100	100	0	0	100	16.6667	FALSE	NA [BLASTp]	NA	SAOUHSC_02537 [BLASTp]	non-essential	H	Folate biosynthesis; Metabolic pathways		P00790; P01100
SAW_01359	EF1386	formate/nitrite transporter	1343726	1344550	+	824	47	0	0	0.0279801	NA	0	fitness critical (statistical support)	100	100	100	100	100	91.6667	FALSE	SP_1215 [RBH]	non-essential	SAOUHSC_02687 [RBH]	non-essential	P
SAW_01360	EF1387	hypothetical protein	1344540	1345121	+	581	34	0	0.117647	0.525227	NA	0.103476	non-essential	100	100	0	0	100	16.6667	FALSE	NA [BLASTp]	NA	NA [BLASTp]	NA
SAW_01361	EF1388	NADH-quinone oxidoreductase subunit E	1345109	1345597	+	488	30	0	0.1	0.351395	NA	0.0278764	potentially fitness costly	100	100	0	0	100	37.5	FALSE	NA [BLASTp]	NA	NA [BLASTp]	NA	C	Oxidative phosphorylation; Metabolic pathways	NADH:quinone oxidoreductase, prokaryotes	P01100; P00190	M00144
SAW_01362	EF1389	NADH-quinone oxidoreductase subunit F	1345609	1346907	+	1298	66	0	0.0909091	0.386805	NA	0.167784	non-essential	100	100	0	0	100	37.5	FALSE	NA [BLASTp]	NA	NA [BLASTp]	NA	C	Oxidative phosphorylation; Metabolic pathways	NADH:quinone oxidoreductase, prokaryotes	P01100; P00190	M00144
SAW_01363	EF1390	formate dehydrogenase%2C alpha subunit	1346910	1349630	+	2720	123	0.00662252	0.105691	0.33734	NA	0.275449	non-essential	100	100	0	0	100	37.5	FALSE	NA [BLASTp]	NA	SAOUHSC_02582 [RBH]	non-essential	R	Microbial metabolism in diverse environments; Methane metabolism; Glyoxylate and dicarboxylate metabolism; Carbon metabolism; Metabolic pathways		P00680; P01120; P01100; P00630; P01200
SAW_01364	EF1391	molybdenum cofactor biosynthesis protein	1349648	1350850	+	1202	61	0	0.196721	0.881525	NA	0.674256	non-essential	100	100	0	0	100	16.6667	FALSE	NA [BLASTp]	NA	SAOUHSC_02542 [RBH]	non-essential	H	Folate biosynthesis; Metabolic pathways		P00790; P01100
SAW_01365	EF1392	molybdenum cofactor biosynthesis protein C	1351683	1352192	+	509	18	0.0454545	0	0.384756	0.00422354	0	fitness critical (statistical support)	100	100	0	0	100	16.6667	FALSE	NA [BLASTp]	NA	SAOUHSC_02543 [RBH]	non-essential	H	Folate biosynthesis; Sulfur relay system; Metabolic pathways		P00790; P01100; P04122
SAW_01366	EF1393	molybdenum cofactor biosynthesis protein A	1352198	1353163	+	965	59	0	0.0338983	0.0523638	0.00422354	0.0113196	fitness impaired (statistical support)	100	100	0	0	100	16.6667	FALSE	SP_0768 [BLASTp]	non-essential	SAOUHSC_02536 [RBH]	non-essential	H	Folate biosynthesis; Sulfur relay system; Metabolic pathways		P00790; P01100; P04122
SAW_01367	EF1394	MOSC domain-containing protein	1353166	1353600	+	434	14	0.0454545	0.0714286	0.652041	0.00422354	0.0148612	fitness impaired (statistical support)	100	100	0	0	100	16.6667	FALSE	NA [BLASTp]	NA	NA [BLASTp]	NA	S
SAW_01368	EF1395	molybdenum cofactor biosynthesis family protein	1353593	1354075	+	482	18	0	0.0555556	0.597863	0.00422354	0.0279156	fitness impaired (statistical support)	100	100	0	0	100	16.6667	FALSE	NA [BLASTp]	NA	SAOUHSC_02544 [BLASTp]	non-essential	H
SAW_01369	EF1396	molybdenum cofactor biosynthesis protein	1354079	1355050	+	971	45	0	0.155556	1	NA	2.71942	non-essential	100	100	0	0	100	16.6667	FALSE	NA [BLASTp]	NA	NA [BLASTp]	NA	H
SAW_01370	EF1397	molybdate ABC transporter%2C periplasmic molybdate-binding protein	1355069	1355869	+	800	34	0	0.147059	0.989338	NA	1.06254	non-essential	100	100	0	0	100	16.6667	FALSE	NA [BLASTp]	NA	SAOUHSC_02549 [RBH]	non-essential	P	ABC transporters	Molybdate transport system	P02010	M00189
SAW_01371	EF1398	molybdate ABC transporter%2C permease	1355878	1356549	+	671	37	0	0.0540541	0.640884	NA	0.180289	non-essential	100	100	100	100	100	83.3333	FALSE	SP_1388 [BLASTp]	non-essential	SAOUHSC_02547 [RBH]	non-essential	P	ABC transporters	Molybdate transport system	P02010	M00189
SAW_01372	EF1399	molybdenum ABC transporter ATP-binding protein	1356546	1357550	+	1004	45	0	0.133333	1	NA	1.5342	non-essential	100	100	100	100	100	100	FALSE	SP_0242 [BLASTp]	non-essential	SAOUHSC_02546 [RBH]	non-essential	P	ABC transporters	Molybdate transport system	P02010	M00189
SAW_01373	EF1400	cadmium-translocating P-type ATPase	1357672	1359774	+	2102	109	0.00740741	0.137615	0.805144	NA	0.662582	non-essential	100	100	100	100	100	100	FALSE	SP_0729 [BLASTp]	non-essential	SAOUHSC_02873 [BLASTp]	non-essential	P
SAW_01374	EF1402	cell division protein ZapA	1360043	1360486	+	443	20	0	0.15	0.950356	NA	0.506032	non-essential	100	100	100	100	100	100	FALSE	NA [BLASTp]	NA	NA [BLASTp]	NA	D
SAW_01375	EF1403	colicin V production family protein	1360506	1361054	+	548	37	0	0.0540541	0.453268	NA	0.0799549	potentially fitness costly	100	100	100	100	100	100	FALSE	SP_0405 [RBH]	non-essential	SAOUHSC_01097 [BLASTp]	non-essential	S
SAW_01376	EF1404	endonuclease MutS2	1361165	1363531	+	2366	116	0.0136986	0.0775862	0.277993	NA	0.209617	non-essential	100	100	100	100	100	100	FALSE	SP_0406 [RBH]	non-essential	SAOUHSC_01099 [RBH]	domain essential	L	Mismatch repair		P03430
SAW_01377	EF1405	thioredoxin	1363629	1363943	+	314	8	0	0	0.791374	NA	0	fitness critical (orthology support)	100	100	100	100	100	100	FALSE	SP_1776 [RBH]	high confidence essential	SAOUHSC_01100 [RBH]	domain essential	O	NOD-like receptor signaling pathway; Fluid shear stress and atherosclerosis		P05418; P04621
SAW_01378	EF1406	UvrABC system protein C	1364108	1365904	+	1796	89	0	0.101124	0.895507	NA	0.801645	non-essential	100	100	100	100	100	100	FALSE	SP_0618 [RBH]	likely essential	SAOUHSC_01102 [RBH]	non-essential	L	Nucleotide excision repair		P03420
SAW_01379	EF1407	hypothetical protein	1366056	1366313	+	257	14	0	0.142857	0.906674	NA	0.250672	non-essential	100	100	0	0	100	4.16667	FALSE	NA [BLASTp]	NA	NA [BLASTp]	NA
SAW_01380	EF1408	ABC transporter ATP-binding protein	1366418	1367317	+	899	44	0.0178571	0.136364	0.967219	NA	0.892591	non-essential	100	100	100	100	100	100	FALSE	SP_1717 [RBH]	non-essential	SAOUHSC_02619 [RBH]	non-essential	R		ABC-2 type transport system		M00254
SAW_01381	EF1409	ABC transporter permease	1367310	1368572	+	1262	60	0	0.2	1	NA	1.50181	non-essential	100	100	100	100	100	95.8333	FALSE	SP_1716 [RBH]	non-essential	SAOUHSC_02618 [RBH]	non-essential	C; P		ABC-2 type transport system		M00254
SAW_01382	EF1410	LacI family sugar-binding transcriptional regulator	1368608	1369606	-	998	63	0	0.238095	1	NA	2.39124	non-essential	100	100	100	100	100	100	FALSE	SP_1725 [BLASTp]	non-essential	SAOUHSC_01850 [BLASTp]	non-essential	K
SAW_01383	EF1411	glycosyl hydrolase	1369748	1371142	+	1394	68	0	0.191176	1	NA	1.82264	non-essential	100	100	100	100	100	87.5	FALSE	NA [BLASTp]	NA	NA [BLASTp]	NA	G	Starch and sucrose metabolism; Glycolysis / Gluconeogenesis		P00010; P00500
SAW_01384	EF1412	hypothetical protein	1371168	1371602	-	434	30	0	0.1	0.662277	NA	0.147096	non-essential	100	100	0	0	100	16.6667	FALSE	NA [BLASTp]	NA	NA [BLASTp]	NA
SAW_01385	EF1413	MsrC protein	1371938	1373386	+	1448	78	0.00990099	0.230769	1	NA	2.00543	non-essential	100	100	100	100	100	100	FALSE	SP_1114 [BLASTp]	non-essential	SAOUHSC_02274 [BLASTp]	non-essential	R	ABC transporters		P02010
SAW_01386	EF1414	pyridine nucleotide-disulfide oxidoreductase	1373427	1374713	-	1286	61	0.0125	0.229508	0.98362	NA	1.11851	non-essential	100	100	100	100	100	100	FALSE	SP_0741 [RBH]	non-essential	SAOUHSC_01872 [RBH]	non-essential	R
SAW_01387	EF1415	glutamate dehydrogenase	1374851	1376197	+	1346	55	0.012987	0.290909	1	NA	1.5862	non-essential	100	100	100	100	100	100	FALSE	SP_1306 [RBH]	non-essential	SAOUHSC_00895 [RBH]	non-essential	E	Arginine biosynthesis; Alanine, aspartate and glutamate metabolism; Nitrogen metabolism; Metabolic pathways		P01100; P00250; P00910; P00220
SAW_01388	EF1416	glucose-6-phosphate isomerase	1376379	1377728	+	1349	71	0	0.028169	0.0198208	NA	0.00503455	fitness critical (statistical and orthology support)	100	100	100	100	100	100	FALSE	SP_2070 [RBH]	likely essential	SAOUHSC_00900 [RBH]	high confidence essential	G	Microbial metabolism in diverse environments; Amino sugar and nucleotide sugar metabolism; Glycolysis / Gluconeogenesis; Biosynthesis of antibiotics; Pentose phosphate pathway; Carbon metabolism; Metabolic pathways; Starch and sucrose metabolism; Biosynthesis of secondary metabolites	Glycolysis (Embden-Meyerhof pathway), glucose => pyruvate; Ascorbate biosynthesis, plants, glucose-6P => ascorbate; Pentose phosphate pathway (Pentose phosphate cycle)	P01120; P00520; P00010; P01100; P00500; P00030; P01130; P01200; P01110	M00004; M00001; M00114
SAW_01389	EF1417	phage integrase	1377840	1379066	-	1226	94	0	0.212766	0.971711	NA	1.00792	non-essential	100	100	100	100	95.9459	100	Prophage 3 (variable region E)	SP_1129 [BLASTp]	non-essential	SAOUHSC_02239 [BLASTp]	non-essential	L; X
SAW_01390	EF1418	hypothetical protein	1379066	1379347	-	281	20	0	0.1	0.648436	0.0300911	0.0643052	fitness impaired (statistical support)	45.4545	0	0	0	9.45946	12.5	Prophage 3 (variable region E)	NA [BLASTp]	NA	NA [BLASTp]	NA
SAW_01391	EF1419	hypothetical protein	1379503	1380096	-	593	45	0	0.0444444	0.108091	0.0300911	0.00789802	fitness critical (statistical support)	36.3636	0	0	0	6.75676	8.33333	Prophage 3 (variable region E)	NA [BLASTp]	NA	NA [BLASTp]	NA
SAW_01392	EF1420	hypothetical protein	1380154	1380909	-	755	50	0.0149254	0.06	0.27026	0.0300911	0.0557948	fitness impaired (statistical support)	72.7273	66.6667	0	33.3333	75.6757	20.8333	Prophage 3 (variable region E)	NA [BLASTp]	NA	NA [BLASTp]	NA
SAW_01393	EF1421	hypothetical protein	1380927	1381391	-	464	30	0	0.1	0.769321	NA	0.226939	non-essential	100	100	0	0	100	33.3333	Prophage 3 (variable region E)	NA [BLASTp]	NA	NA [BLASTp]	NA
SAW_01394	EF1422	cro/CI family transcriptional regulator	1381412	1381735	-	323	20	0	0.05	0.362577	1	0.00111704	potentially fitness costly	63.6364	0	100	100	36.4865	66.6667	Prophage 3 (variable region E)	SP_2119 [BLASTp]	non-essential	SAOUHSC_00331 [BLASTp]	non-essential	K
SAW_01395	EF1423	cro/CI family transcriptional regulator	1381901	1382086	+	185	7	0	0	0.824308	1	0	potentially fitness costly	54.5455	0	0	66.6667	9.45946	16.6667	Prophage 3 (variable region E)	NA [BLASTp]	NA	SAOUHSC_00331 [BLASTp]	non-essential
SAW_01396	EF1424	hypothetical protein	1382132	1382278	+	146	7	0	0.142857	0.971711	NA	0.238229	non-essential	54.5455	0	0	0	10.8108	4.16667	Prophage 3 (variable region E)	NA [BLASTp]	NA	NA [BLASTp]	NA
SAW_01397	EF1425	hypothetical protein	1382341	1382901	+	560	30	0	0.0333333	0.509417	0.0819172	0.0647462	potentially fitness costly	63.6364	0	0	100	14.8649	29.1667	Prophage 3 (variable region E)	NA [BLASTp]	NA	NA [BLASTp]	NA
SAW_01398	EF1426	vrlI protein	1382882	1383112	+	230	10	0	0	0.702763	0.0819172	0	potentially fitness costly	54.5455	0	0	0	10.8108	4.16667	Prophage 3 (variable region E)	NA [BLASTp]	NA	NA [BLASTp]	NA
SAW_01399	EF1427	hypothetical protein	1383124	1383291	+	167	14	0	0.0714286	0.602283	0.0819172	0.00478732	potentially fitness costly	54.5455	0	0	0	10.8108	4.16667	Prophage 3 (variable region E)	NA [BLASTp]	NA	NA [BLASTp]	NA
SAW_01400	EF1428	hypothetical protein	1383292	1383507	+	215	19	0	0	0.366213	0.0819172	0	potentially fitness costly	72.7273	33.3333	0	0	41.8919	4.16667	Prophage 3 (variable region E)	NA [BLASTp]	NA	NA [BLASTp]	NA
SAW_01401	EF1429	hypothetical protein	1383563	1383853	+	290	21	0.0740741	0.0952381	1	NA	1.63756	non-essential	63.6364	0	0	0	14.8649	4.16667	Prophage 3 (variable region E)	NA [BLASTp]	NA	NA [BLASTp]	NA
SAW_01402	EF1430	hypothetical protein	1383858	1385972	+	2114	115	0.00684931	0.0434783	0.0784146	NA	0.0926399	potentially fitness costly	54.5455	0	0	0	10.8108	25	Prophage 3 (variable region E)	NA [BLASTp]	NA	NA [BLASTp]	NA
SAW_01403	EF1432	hypothetical protein	1385973	1387145	+	1172	67	0	0.0298507	0.702763	NA	0.356469	non-essential	54.5455	0	0	0	10.8108	4.16667	Prophage 3 (variable region E)	NA [BLASTp]	NA	NA [BLASTp]	NA
SAW_01404	EF1433	hypothetical protein	1387145	1387846	+	701	48	0	0.0208333	0.101122	0.0565677	0.0104589	potentially fitness costly	100	100	100	100	100	100	Prophage 3 (variable region E)	SP_1225 [BLASTp]	likely essential	SAOUHSC_00024 [BLASTp]	non-essential	P
SAW_01405	EF1434	DnaD domain-containing protein	1387864	1388622	+	758	56	0.0149254	0.0178571	0.0196082	0.0565677	0.000804958	fitness critical (statistical support)	100	100	100	100	100	100	Prophage 3 (variable region E)	SP_1575 [BLASTp]	high confidence essential	SAOUHSC_01470 [BLASTp]	high confidence essential	L
SAW_01406	EF1435	recombination protein U	1388638	1389135	+	497	32	0	0.03125	0.290868	0.0565677	0.0173682	potentially fitness costly	100	100	100	100	100	50	Prophage 3 (variable region E)	SP_0370 [BLASTp]	high confidence essential	SAOUHSC_01466 [BLASTp]	domain essential	R
SAW_01407	EF1436	hypothetical protein	1389156	1389470	+	314	14	0	0.214286	1	NA	1.31041	non-essential	54.5455	0	0	0	10.8108	4.16667	Prophage 3 (variable region E)	NA [BLASTp]	NA	NA [BLASTp]	NA
SAW_01408	EF1437	hypothetical protein	1389554	1390303	+	749	46	0.0545455	0.130435	0.958179	NA	0.756336	non-essential	72.7273	0	20	0	39.1892	8.33333	Prophage 3 (variable region E)	NA [BLASTp]	NA	NA [BLASTp]	NA
SAW_01409	NA	hypothetical protein	1390328	1390822	+	494	38	0	0.184211	0.766853	NA	0.293764	non-essential	45.4545	33.3333	0	0	10.8108	8.33333	Prophage 3 (variable region E)	NA [BLASTp]	NA	NA [BLASTp]	NA	L
SAW_01410	EF1439	hypothetical protein	1390843	1391070	+	227	14	0	0.0714286	1	NA	4.82691	non-essential	27.2727	0	0	0	6.75676	4.16667	Prophage 3 (variable region E)	NA [BLASTp]	NA	NA [BLASTp]	NA
SAW_01411	NA	hypothetical protein	1391076	1391459	+	383	25	0	0.16	1	NA	1.25574	non-essential	72.7273	100	100	33.3333	48.6486	41.6667	Prophage 3 (variable region E)	NA [BLASTp]	NA	SAOUHSC_02209 [BLASTp]	non-essential
SAW_01412	EF1441	hypothetical protein	1391456	1391830	+	374	27	0	0.148148	0.906674	NA	0.444243	non-essential	36.3636	33.3333	0	0	29.7297	4.16667	Prophage 3 (variable region E)	NA [BLASTp]	NA	NA [BLASTp]	NA
SAW_01413	EF1442	DNA topoisomerase	1391827	1392180	+	353	23	0	0.0869565	0.446138	NA	0.0160198	potentially fitness costly	9.09091	33.3333	0	0	5.40541	8.33333	Prophage 3 (variable region E)	NA [BLASTp]	NA	NA [BLASTp]	NA
SAW_01414	NA	hypothetical protein	1392177	1392344	+	167	16	0	0.0625	0.999567	NA	0.810393	non-essential	27.2727	0	0	0	17.5676	4.16667	Prophage 3 (variable region E)	NA [BLASTp]	NA	NA [BLASTp]	NA
SAW_01415	EF1443	hypothetical protein	1392337	1392951	+	614	36	0.0204082	0.305556	1	NA	3.56509	non-essential	72.7273	66.6667	20	33.3333	44.5946	12.5	Prophage 3 (variable region E)	NA [BLASTp]	NA	NA [BLASTp]	NA
SAW_01416	EF1445	replicase	1392965	1393282	+	317	21	0	0.0952381	0.480628	NA	0.0171724	potentially fitness costly	36.3636	0	0	0	13.5135	4.16667	Prophage 3 (variable region E)	NA [BLASTp]	NA	NA [BLASTp]	NA
SAW_01417	EF1446	hypothetical protein	1393276	1393482	+	206	14	0	0.357143	1	NA	3.10708	non-essential	72.7273	66.6667	0	0	62.1622	4.16667	Prophage 3 (variable region E)	NA [BLASTp]	NA	NA [BLASTp]	NA
SAW_01418	EF1447	hypothetical protein	1393483	1393662	+	179	14	0	0.357143	1	NA	3.75066	non-essential	36.3636	0	0	0	10.8108	16.6667	Prophage 3 (variable region E)	NA [BLASTp]	NA	NA [BLASTp]	NA
SAW_01419	NA	hypothetical protein	1393695	1393787	+	92	4	0	0	0.959339	NA	0	potentially fitness costly	36.3636	0	0	0	8.10811	4.16667	Prophage 3 (variable region E)	NA [BLASTp]	NA	NA [BLASTp]	NA
SAW_01420	EF1449	hypothetical protein	1393803	1393982	+	179	13	0	0.153846	1	NA	1.93484	non-essential	45.4545	0	0	66.6667	9.45946	4.16667	Prophage 3 (variable region E)	NA [BLASTp]	NA	NA [BLASTp]	NA
SAW_01421	EF1450	positive control factor	1394083	1394667	+	584	38	0	0.368421	1	NA	4.84056	non-essential	45.4545	0	0	66.6667	9.45946	4.16667	Prophage 3 (variable region E)	NA [BLASTp]	NA	NA [BLASTp]	NA
SAW_04054	NA	tRNA-Lys	1394827	1394911	+	84	3	0	0	0.983523	#N/A	0	potentially fitness costly	NA	NA	NA	NA	NA	NA	Prophage 3 (variable region E)	NA [BLASTp]	NA	NA [BLASTp]	NA
SAW_01423	EF1451	hypothetical protein	1395407	1395676	+	269	27	0.0285714	0.0740741	0.647001	NA	0.117223	non-essential	45.4545	0	0	0	8.10811	4.16667	Prophage 3 (variable region E)	NA [BLASTp]	NA	NA [BLASTp]	NA
SAW_01424	EF1452	adenine methyltransferase	1395721	1396989	+	1268	78	0	0.179487	0.894463	NA	0.678964	non-essential	63.6364	0	20	0	40.5405	29.1667	Prophage 3 (variable region E)	SP_1431 [BLASTp]	non-essential	NA [BLASTp]	NA	L; D
SAW_01425	EF1453	hypothetical protein	1397073	1397345	+	272	15	0	0.133333	0.9262	NA	0.319813	non-essential	45.4545	0	0	0	21.6216	20.8333	Prophage 3 (variable region E)	NA [BLASTp]	NA	NA [BLASTp]	NA
SAW_01426	EF1454	terminase%2C small subunit	1397360	1398085	+	725	39	0	0.0769231	0.574491	NA	0.141084	non-essential	45.4545	0	0	0	10.8108	4.16667	Prophage 3 (variable region E)	NA [BLASTp]	NA	SAOUHSC_02250 [BLASTp]	non-essential	X
SAW_01427	EF1455	phage terminase%2C large subunit	1398066	1399502	+	1436	77	0	0.116883	1	NA	1.4078	non-essential	54.5455	33.3333	0	0	24.3243	20.8333	Prophage 3 (variable region E)	NA [BLASTp]	NA	NA [BLASTp]	NA	X; S
SAW_01428	EF1456	HI1409 family phage-associated protein	1399525	1400919	+	1394	85	0	0.0823529	0.92948	NA	0.826854	non-essential	45.4545	0	0	0	9.45946	4.16667	Prophage 3 (variable region E)	NA [BLASTp]	NA	NA [BLASTp]	NA	S
SAW_01429	EF1457	phage minor head protein	1400909	1402153	+	1244	75	0	0.08	1	NA	1.32561	non-essential	45.4545	0	0	0	9.45946	4.16667	Prophage 3 (variable region E)	NA [BLASTp]	NA	NA [BLASTp]	NA	S
SAW_01430	EF1458	hypothetical protein	1402146	1402310	+	164	6	0.111111	0.333333	1	NA	6.35809	non-essential	45.4545	0	0	0	9.45946	4.16667	Prophage 3 (variable region E)	NA [BLASTp]	NA	NA [BLASTp]	NA
SAW_01431	EF1459	hypothetical protein	1402367	1402654	+	287	24	0.0344828	0.166667	0.7945	NA	0.199803	non-essential	45.4545	0	20	33.3333	20.2703	20.8333	Prophage 3 (variable region E)	NA [BLASTp]	NA	NA [BLASTp]	NA
SAW_01432	EF1460	LysM domain-containing protein	1402647	1402856	+	209	13	0	0.153846	0.864315	NA	0.142699	non-essential	45.4545	0	0	0	9.45946	4.16667	Prophage 3 (variable region E)	NA [BLASTp]	NA	NA [BLASTp]	NA
SAW_01433	EF1461	hypothetical protein	1402869	1403969	+	1100	53	0	0.0754717	0.725975	NA	0.32398	non-essential	45.4545	0	0	0	9.45946	4.16667	Prophage 3 (variable region E)	NA [BLASTp]	NA	NA [BLASTp]	NA	S
SAW_01434	EF1462	hypothetical protein	1403972	1404442	+	470	33	0	0.242424	1	NA	2.51113	non-essential	45.4545	0	0	0	9.45946	4.16667	Prophage 3 (variable region E)	NA [BLASTp]	NA	NA [BLASTp]	NA
SAW_01435	EF1463	hypothetical protein	1404464	1405345	+	881	53	0	0.0943396	1	NA	1.69277	non-essential	45.4545	0	0	0	9.45946	4.16667	Prophage 3 (variable region E)	NA [BLASTp]	NA	NA [BLASTp]	NA	S
SAW_01436	EF1464	hypothetical protein	1405365	1405751	+	386	21	0	0.238095	1	NA	3.36787	non-essential	45.4545	0	0	0	9.45946	4.16667	Prophage 3 (variable region E)	NA [BLASTp]	NA	NA [BLASTp]	NA
SAW_01437	EF1465	hypothetical protein	1405763	1406104	+	341	23	0	0.130435	0.983523	NA	0.768546	non-essential	45.4545	0	0	0	9.45946	4.16667	Prophage 3 (variable region E)	NA [BLASTp]	NA	NA [BLASTp]	NA
SAW_01438	EF1466	hypothetical protein	1406104	1406706	+	602	37	0	0.162162	0.476495	NA	0.0932438	potentially fitness costly	45.4545	0	0	0	9.45946	4.16667	Prophage 3 (variable region E)	NA [BLASTp]	NA	NA [BLASTp]	NA
SAW_01439	EF1467	hypothetical protein	1406706	1407065	+	359	19	0	0.210526	0.799289	NA	0.165143	non-essential	45.4545	0	0	0	9.45946	4.16667	Prophage 3 (variable region E)	NA [BLASTp]	NA	NA [BLASTp]	NA
SAW_01440	EF1468	hypothetical protein	1407052	1407528	+	476	33	0	0.121212	0.560259	NA	0.108363	non-essential	45.4545	0	0	0	9.45946	4.16667	Prophage 3 (variable region E)	NA [BLASTp]	NA	NA [BLASTp]	NA
SAW_01441	EF1469	hypothetical protein	1407525	1408562	+	1037	72	0	0.236111	1	NA	3.30707	non-essential	45.4545	0	0	0	9.45946	4.16667	Prophage 3 (variable region E)	NA [BLASTp]	NA	NA [BLASTp]	NA
SAW_01442	EF1470	hypothetical protein	1408578	1408976	+	398	21	0	0.238095	0.845972	NA	0.263197	non-essential	45.4545	0	0	0	9.45946	4.16667	Prophage 3 (variable region E)	NA [BLASTp]	NA	NA [BLASTp]	NA
SAW_01443	EF1471	hypothetical protein	1409029	1409361	+	332	15	0.05	0.0666667	0.771131	NA	0.086259	potentially fitness costly	45.4545	0	0	0	9.45946	4.16667	Prophage 3 (variable region E)	NA [BLASTp]	NA	NA [BLASTp]	NA
SAW_01444	EF1473	hypothetical protein	1409545	1414710	+	5165	317	0.00508906	0.100946	0.460951	NA	0.49894	non-essential	72.7273	33.3333	60	33.3333	36.4865	70.8333	Prophage 3 (variable region E)	NA [BLASTp]	NA	SAOUHSC_01525 [BLASTp]	non-essential	M
SAW_01445	EF1474	LysM domain-containing protein	1414710	1415267	+	557	37	0.0212766	0.0810811	0.858272	NA	0.420691	non-essential	45.4545	0	0	0	9.45946	4.16667	Prophage 3 (variable region E)	NA [BLASTp]	NA	NA [BLASTp]	NA
SAW_01446	EF1475	hypothetical protein	1415277	1415639	+	362	27	0	0.222222	1	NA	1.8746	non-essential	45.4545	0	0	0	9.45946	4.16667	Prophage 3 (variable region E)	NA [BLASTp]	NA	NA [BLASTp]	NA
SAW_01447	EF1476	hypothetical protein	1415640	1416470	+	830	60	0	0.0833333	0.53584	NA	0.205943	non-essential	45.4545	0	0	0	9.45946	4.16667	Prophage 3 (variable region E)	NA [BLASTp]	NA	NA [BLASTp]	NA
SAW_01448	EF1477	hypothetical protein	1416470	1416802	+	332	24	0	0.125	0.75618	NA	0.176527	non-essential	45.4545	0	0	0	9.45946	4.16667	Prophage 3 (variable region E)	NA [BLASTp]	NA	NA [BLASTp]	NA
SAW_01449	EF1478	hypothetical protein	1416802	1417149	+	347	32	0	0.15625	1	NA	2.13806	non-essential	45.4545	0	0	0	9.45946	4.16667	Prophage 3 (variable region E)	NA [BLASTp]	NA	NA [BLASTp]	NA
SAW_01450	EF1479	hypothetical protein	1417142	1418296	+	1154	85	0	0.0470588	0.942712	NA	0.842613	non-essential	45.4545	0	0	0	9.45946	4.16667	Prophage 3 (variable region E)	NA [BLASTp]	NA	NA [BLASTp]	NA	X
SAW_01451	EF1480	hypothetical protein	1418280	1418909	+	629	44	0	0.136364	0.353851	1	0.071547	potentially fitness costly	45.4545	0	0	0	9.45946	4.16667	Prophage 3 (variable region E)	NA [BLASTp]	NA	NA [BLASTp]	NA
SAW_01452	EF1481	hypothetical protein	1418928	1420310	+	1382	97	0.00813008	0.0309278	0.00223426	1	0.00234054	fitness critical (statistical support)	72.7273	0	0	0	25.6757	4.16667	Prophage 3 (variable region E)	NA [BLASTp]	NA	NA [BLASTp]	NA
SAW_01453	EF1482	hypothetical protein	1420326	1420760	+	434	33	0	0.151515	0.815841	NA	0.318771	non-essential	90.9091	66.6667	100	100	64.8649	33.3333	Prophage 3 (variable region E)	NA [BLASTp]	NA	NA [BLASTp]	NA
SAW_01454	EF1483	hypothetical protein	1420760	1420888	+	128	11	0	0.0909091	1	NA	1.22408	non-essential	90.9091	66.6667	100	100	63.5135	16.6667	Prophage 3 (variable region E)	NA [BLASTp]	NA	NA [BLASTp]	NA
SAW_01455	EF1484	hypothetical protein	1420893	1421249	+	356	31	0	0.258065	1	NA	1.40053	non-essential	45.4545	0	0	0	9.45946	12.5	Prophage 3 (variable region E)	NA [BLASTp]	NA	NA [BLASTp]	NA
SAW_01456	EF1485	hypothetical protein	1421246	1421443	+	197	11	0	0.454545	1	NA	2.05189	non-essential	45.4545	0	0	0	9.45946	4.16667	Prophage 3 (variable region E)	NA [BLASTp]	NA	NA [BLASTp]	NA
SAW_01457	EF1486	N-acetylmuramoyl-L-alanine amidase	1421502	1422608	+	1106	51	0	0.254902	0.910376	NA	0.607433	non-essential	100	100	100	100	100	45.8333	Prophage 3 (variable region E)	SP_1937 [RBH]	non-essential	SAOUHSC_00994 [BLASTp]	non-essential
SAW_01458	NA	hypothetical protein	1422663	1422911	-	248	21	0	0.190476	1	NA	3.73624	non-essential	63.6364	33.3333	80	100	43.2432	29.1667	Prophage 3 (variable region E)	NA [BLASTp]	NA	NA [BLASTp]	NA
SAW_01459	EF1490	hypothetical protein	1423274	1423453	-	179	8	0	0	0.781178	NA	0	potentially fitness costly	90.9091	100	0	0	98.6486	29.1667	FALSE	NA [BLASTp]	NA	NA [BLASTp]	NA
SAW_01460	EF1491	nrdI protein	1423512	1423955	-	443	26	0	0.0769231	0.872782	NA	0.348599	non-essential	100	100	100	100	100	100	FALSE	SP_0158 [RBH]	non-essential	SAOUHSC_00741 [BLASTp]	domain essential	F
SAW_01461	EF1492	V-type ATPase%2C subunit F	1424327	1424650	+	323	10	0	0.1	0.815841	NA	0.0411961	potentially fitness costly	90.9091	100	0	0	98.6486	16.6667	FALSE	NA [BLASTp]	NA	NA [BLASTp]	NA		Oxidative phosphorylation	V/A-type ATPase, prokaryotes	P00190	M00159
SAW_01462	EF1493	V-type ATP synthase subunit I	1424640	1426619	+	1979	117	0.0137931	0.0769231	0.0897449	NA	0.103707	non-essential	90.9091	100	100	100	98.6486	91.6667	FALSE	SP_1322 [RBH]	non-essential	NA [BLASTp]	NA	C	Oxidative phosphorylation; Metabolic pathways	V/A-type ATPase, prokaryotes	P01100; P00190	M00159
SAW_01463	EF1494	V-type sodium ATPase subunit K	1426647	1427120	+	473	26	0.027027	0.115385	1	NA	1.18708	non-essential	90.9091	100	100	100	98.6486	91.6667	FALSE	SP_1321 [RBH]	non-essential	NA [BLASTp]	NA	C	Oxidative phosphorylation; Metabolic pathways	V/A-type ATPase, prokaryotes	P01100; P00190	M00159
SAW_01464	EF1495	V-type ATPase%2C subunit E	1427137	1427718	+	581	21	0	0	0.300432	0.0939459	0	potentially fitness costly	90.9091	100	100	100	98.6486	91.6667	FALSE	SP_1320 [BLASTp]	non-essential	NA [BLASTp]	NA		Oxidative phosphorylation; Metabolic pathways	V/A-type ATPase, prokaryotes	P01100; P00190	M00159
SAW_01465	EF1496	V-type ATPase%2C subunit C	1427735	1428736	+	1001	55	0	0.0363636	0.249299	0.0939459	0.0677453	potentially fitness costly	90.9091	100	100	100	98.6486	91.6667	FALSE	SP_1319 [RBH]	non-essential	NA [BLASTp]	NA	C	Oxidative phosphorylation; Metabolic pathways	V/A-type ATPase, prokaryotes	P01100; P00190	M00159
SAW_01466	EF1497	V-type ATP synthase subunit F	1428726	1429037	+	311	14	0	0	0.525227	0.0939459	0	potentially fitness costly	90.9091	100	100	100	98.6486	91.6667	FALSE	SP_1318 [RBH]	non-essential	NA [BLASTp]	NA	C	Oxidative phosphorylation; Metabolic pathways	V/A-type ATPase, prokaryotes	P01100; P00190	M00159
SAW_01467	EF1498	V-type ATP synthase alpha chain	1429055	1430836	+	1781	74	0.0309278	0.0945946	0.504635	NA	0.232418	non-essential	100	100	100	100	100	100	FALSE	SP_1317 [RBH]	non-essential	SAOUHSC_02341 [BLASTp]	domain essential	C	Oxidative phosphorylation; Metabolic pathways	V/A-type ATPase, prokaryotes	P01100; P00190	M00159
SAW_01468	EF1499	V-type ATP synthase beta chain	1430829	1432205	+	1376	63	0.0235294	0.238095	1	NA	2.63951	non-essential	100	100	100	100	100	100	FALSE	SP_1316 [RBH]	non-essential	SAOUHSC_02345 [BLASTp]	non-essential	C	Oxidative phosphorylation; Metabolic pathways	V/A-type ATPase, prokaryotes	P01100; P00190	M00159
SAW_01469	EF1500	V-type ATP synthase subunit D	1432210	1432845	+	635	30	0	0.133333	0.996611	NA	0.978995	non-essential	90.9091	100	100	100	98.6486	91.6667	FALSE	SP_1315 [RBH]	non-essential	NA [BLASTp]	NA	C	Oxidative phosphorylation; Metabolic pathways	V/A-type ATPase, prokaryotes	P01100; P00190	M00159
SAW_01470	EF1501	hypothetical protein	1432920	1433240	+	320	15	0	0.266667	1	NA	2.0412	non-essential	90.9091	100	0	0	98.6486	4.16667	FALSE	NA [BLASTp]	NA	NA [BLASTp]	NA
SAW_01471	EF1502	beta-lactamase	1433389	1434330	-	941	51	0	0.176471	1	NA	2.02016	non-essential	90.9091	100	0	0	98.6486	20.8333	FALSE	SP_0010 [BLASTp]	non-essential	NA [BLASTp]	NA	V	Biosynthesis of antibiotics; beta-Lactam resistance; Penicillin and cephalosporin biosynthesis	beta-Lactam resistance, AmpC system; beta-Lactam resistance, Bla system	P00311; P01501; P01130	M00627; M00628
SAW_01472	EF1503	fructose-1%2C6-bisphosphatase class 3	1434425	1436305	-	1880	115	0	0.113043	1	NA	1.10459	non-essential	90.9091	100	100	100	98.6486	91.6667	FALSE	NA [BLASTp]	NA	SAOUHSC_02822 [RBH]	non-essential	G	Fructose and mannose metabolism; Microbial metabolism in diverse environments; Methane metabolism; Carbon fixation in photosynthetic organisms; Glycolysis / Gluconeogenesis; Biosynthesis of antibiotics; Pentose phosphate pathway; Carbon metabolism; Metabolic pathways; Biosynthesis of secondary metabolites	Reductive pentose phosphate cycle (Calvin cycle); Reductive pentose phosphate cycle, glyceraldehyde-3P => ribulose-5P; Gluconeogenesis, oxaloacetate => fructose-6P	P00680; P00051; P01120; P00010; P01100; P00030; P01130; P01200; P00710; P01110	M00165; M00167; M00003
SAW_01473	EF1504	diaminopimelate decarboxylase	1436521	1437813	+	1292	60	0.0263158	0.166667	1	NA	2.25378	non-essential	90.9091	100	100	100	98.6486	100	FALSE	SP_1978 [RBH]	non-essential	SAOUHSC_01401 [RBH]	non-essential	E	Microbial metabolism in diverse environments; Lysine biosynthesis; Biosynthesis of antibiotics; Metabolic pathways; Biosynthesis of secondary metabolites; Biosynthesis of amino acids	Lysine biosynthesis, DAP dehydrogenase pathway, aspartate => lysine; Lysine biosynthesis, succinyl-DAP pathway, aspartate => lysine; Lysine biosynthesis, DAP aminotransferase pathway, aspartate => lysine; Lysine biosynthesis, acetyl-DAP pathway, aspartate => lysine	P00300; P01120; P01100; P01130; P01230; P01110	M00526; M00016; M00525; M00527
SAW_01474	EF1505	S9 peptidase	1437953	1438951	+	998	52	0.0151515	0.211538	1	NA	2.05391	non-essential	100	100	100	100	100	91.6667	FALSE	NA [BLASTp]	NA	NA [BLASTp]	NA	T
SAW_01475	EF1506	hypothetical protein	1438967	1439500	-	533	37	0	0.216216	1	NA	3.67727	non-essential	90.9091	100	0	0	82.4324	4.16667	FALSE	NA [BLASTp]	NA	NA [BLASTp]	NA
SAW_01476	EF1507	hypothetical protein	1439787	1440170	+	383	24	0	0.125	1	NA	2.13758	non-essential	90.9091	100	0	0	82.4324	4.16667	FALSE	NA [BLASTp]	NA	NA [BLASTp]	NA
SAW_01477	EF1508	hypothetical protein	1440139	1440621	+	482	35	0	0.0571429	0.923097	NA	0.541046	non-essential	90.9091	100	0	0	81.0811	8.33333	FALSE	NA [BLASTp]	NA	NA [BLASTp]	NA
SAW_01478	EF1509	hypothetical protein	1440834	1441373	+	539	20	0.0357143	0.05	0.593817	1	0.0422425	potentially fitness costly	90.9091	100	0	0	82.4324	4.16667	FALSE	NA [BLASTp]	NA	NA [BLASTp]	NA
SAW_01479	EF1510	yitW%3B N-6 adenine-specific DNA methylase YitW	1441471	1441815	-	344	22	0	0.0454545	0.423366	1	0.0117211	potentially fitness costly	90.9091	100	100	100	98.6486	95.8333	FALSE	SP_1074 [RBH]	non-essential	SAOUHSC_00910 [RBH]	non-essential	O
SAW_01480	EF1511	O-succinylbenzoate synthase	1442091	1443155	+	1064	53	0	0.0566038	0.597863	NA	0.223241	non-essential	100	100	0	0	100	83.3333	FALSE	NA [BLASTp]	NA	SAOUHSC_01915 [BLASTp]	high confidence essential	R; M
SAW_01481	EF1512	transglutaminase	1443172	1444548	+	1376	66	0	0.106061	0.919944	NA	0.685444	non-essential	90.9091	100	0	0	98.6486	20.8333	FALSE	NA [BLASTp]	NA	NA [BLASTp]	NA	O
SAW_01482	EF1513	pheromone-binding protein	1444566	1446218	+	1652	87	0	0.114943	0.92948	NA	0.79473	non-essential	100	100	100	100	100	95.8333	FALSE	SP_1891 [RBH]	non-essential	SAOUHSC_00927 [RBH]	non-essential	E	beta-Lactam resistance; Quorum sensing; ABC transporters	Oligopeptide transport system	P02010; P01501; P02024	M00439
SAW_01483	EF1515	BigG family transcription antiterminator	1446528	1447361	+	833	56	0	0.125	0.99185	NA	1.07202	non-essential	100	100	100	100	100	100	FALSE	SP_0576 [BLASTp]	non-essential	SAOUHSC_01356 [BLASTp]	non-essential	K
SAW_01484	EF1516	PTS system%2C N-acetylglucosamine-specific IIBC component	1447398	1449395	+	1997	106	0	0.179245	1	NA	1.56207	non-essential	100	100	100	100	100	100	FALSE	SP_0758 [BLASTp]	non-essential	SAOUHSC_01836 [RBH]	non-essential	G	Amino sugar and nucleotide sugar metabolism; Phosphotransferase system (PTS)	PTS system, N-acetylglucosamine-specific II component	P02060; P00520	M00267
SAW_01485	EF1518	soluble lytic murein transglycosylase	1449622	1450239	+	617	37	0.02	0.108108	0.524316	NA	0.109066	non-essential	100	100	100	100	100	100	FALSE	SP_1026 [RBH]	non-essential	NA [BLASTp]	NA	M
SAW_01486	EF1519	cation transporter E1-E2 family ATPase	1450368	1452704	+	2336	121	0.0243902	0.0165289	0.000539305	0.00730082	0.0015964	fitness critical (statistical support)	100	100	100	100	100	100	FALSE	SP_1623 [RBH]	non-essential	SAOUHSC_02873 [BLASTp]	non-essential	P
SAW_01487	EF1521	DNA primase	1453021	1454907	+	1886	76	0.02	0.0131579	0.00197556	0.00730082	0.00027884	fitness critical (statistical and orthology support)	100	100	100	100	100	100	FALSE	SP_1072 [RBH]	high confidence essential	SAOUHSC_01663 [RBH]	high confidence essential	L	DNA replication		P03030
SAW_01488	EF1522	RNA polymerase sigma factor SigA	1455016	1456122	+	1106	50	0	0.02	0.0623721	0.00730082	0.00566442	fitness critical (statistical and orthology support)	100	100	100	100	100	100	FALSE	SP_1073 [RBH]	high confidence essential	SAOUHSC_01662 [RBH]	high confidence essential	K
SAW_01489	EF1523	hypothetical protein	1456274	1458349	+	2075	71	0.0204082	0.15493	0.943212	NA	0.770206	non-essential	100	100	100	100	100	95.8333	FALSE	SP_0374 [BLASTp]	non-essential	NA [BLASTp]	NA
SAW_01490	EF1524	hypothetical protein	1458423	1459304	+	881	48	0.0172414	0.104167	0.987903	NA	0.966948	non-essential	100	100	100	100	100	100	FALSE	SP_0946 [RBH]	non-essential	SAOUHSC_01391 [RBH]	non-essential	R
SAW_01491	EF1525	ferric uptake regulation protein	1459420	1459869	+	449	23	0	0.130435	1	NA	1.57639	non-essential	100	100	100	100	100	100	FALSE	NA [BLASTp]	NA	SAOUHSC_01592 [RBH]	high confidence essential	P
SAW_01492	EF1526	glyceraldehyde-3-phosphate dehydrogenase	1459920	1460930	-	1010	44	0	0.136364	0.883669	NA	0.475751	non-essential	100	100	100	100	100	100	FALSE	SP_2012 [BLASTp]	high confidence essential	SAOUHSC_00795 [BLASTp]	high confidence essential	G	Microbial metabolism in diverse environments; Carbon fixation in photosynthetic organisms; HIF-1 signaling pathway; Glycolysis / Gluconeogenesis; Biosynthesis of antibiotics; Carbon metabolism; Metabolic pathways; Biosynthesis of secondary metabolites; Alzheimer's disease; Biosynthesis of amino acids	Reductive pentose phosphate cycle (Calvin cycle); Glycolysis (Embden-Meyerhof pathway), glucose => pyruvate; Reductive pentose phosphate cycle, ribulose-5P => glyceraldehyde-3P; Semi-phosphorylative Entner-Doudoroff pathway, gluconate => glycerate-3P; Gluconeogenesis, oxaloacetate => fructose-6P; D-galactonate degradation, De Ley-Doudoroff pathway, D-galactonate => glycerate-3P; Glycolysis, core …	P04066; P01120; P01230; P00010; P01100; P01130; P05010; P01200; P00710; P01110	M00003; M00002; M00165; M00001; M00552; M00166; M00308
SAW_01493	EF1527	GTPase Obg	1461218	1462534	+	1316	59	0	0.0338983	0.0921373	NA	0.0213372	fitness impaired (orthology support)	100	100	100	100	100	100	FALSE	SP_1079 [RBH]	high confidence essential	SAOUHSC_01753 [RBH]	high confidence essential	L; D
SAW_01494	EF1528	hypothetical protein	1462673	1462975	+	302	20	0.0384615	0.05	0.89129	NA	0.303694	non-essential	100	100	0	0	98.6486	8.33333	FALSE	NA [BLASTp]	NA	NA [BLASTp]	NA
SAW_01495	EF1529	PTS system%2C cellobiose-specific IIC component	1463002	1464300	+	1298	77	0	0.155844	1	NA	1.26276	non-essential	100	100	100	100	100	100	FALSE	SP_0474 [RBH]	non-essential	SAOUHSC_02450 [RBH]	non-essential	G	Starch and sucrose metabolism; Phosphotransferase system (PTS)	PTS system, cellobiose-specific II component	P00500; P02060	M00275
SAW_01496	EF1531	TetR family transcriptional regulator	1464525	1465064	+	539	39	0	0.205128	0.982504	NA	0.877014	non-essential	100	100	100	100	100	100	FALSE	NA [BLASTp]	NA	NA [BLASTp]	NA	K
SAW_01497	EF1533	hypothetical protein	1465207	1465581	+	374	22	0.0344828	0.227273	1	NA	3.02605	non-essential	100	100	100	100	97.2973	87.5	FALSE	NA [BLASTp]	NA	SAOUHSC_00355 [BLASTp]	non-essential	S
SAW_01498	EF1534	peptidyl-prolyl cis-trans isomerase%2C cyclophilin-type	1465625	1466374	-	749	37	0.0222222	0.135135	0.895507	NA	0.480504	non-essential	100	100	100	100	100	100	FALSE	SP_0771 [RBH]	non-essential	SAOUHSC_00891 [BLASTp]	non-essential	O	Necroptosis; Cationic antimicrobial peptide (CAMP) resistance		P04217; P01503
SAW_01499	EF1535	hypothetical protein	1466556	1467647	+	1091	67	0.0117647	0.164179	1	NA	1.72023	non-essential	100	100	100	100	100	100	FALSE	NA [BLASTp]	NA	SAOUHSC_00156 [BLASTp]	non-essential	S
SAW_01500	EF1536	cell surface hydrolase	1467842	1468771	+	929	52	0	0.0769231	0.817167	NA	0.418492	non-essential	100	100	100	100	100	91.6667	FALSE	NA [BLASTp]	NA	NA [BLASTp]	NA	T
SAW_01501	EF1537	tyrosine recombinase XerD	1468940	1469830	+	890	44	0	0.0227273	0.0430504	NA	0.000347269	fitness critical (statistical and orthology support)	100	100	100	100	100	100	FALSE	SP_0890 [BLASTp]	high confidence essential	SAOUHSC_01591 [RBH]	high confidence essential	L
SAW_01502	EF1538	segregation and condensation protein A	1469904	1470689	+	785	43	0	0.0465116	0.658103	NA	0.202468	non-essential	100	100	100	100	100	100	FALSE	SP_1876 [RBH]	non-essential	SAOUHSC_01589 [RBH]	non-essential	L
SAW_01503	EF1539	segregation and condensation protein B	1470686	1471291	+	605	39	0	0.025641	0.940178	NA	0.585213	non-essential	100	100	100	100	100	100	FALSE	SP_1875 [RBH]	high confidence essential	SAOUHSC_01588 [RBH]	non-essential	K
SAW_01504	NA	ribosomal large subunit pseudouridine synthase B (EC:5%2C-)%3B 23S rRNA synthase [EC:5%2C22]	1471295	1472011	+	716	43	0	0.0930233	0.998153	NA	1.00346	non-essential	100	100	100	100	100	100	FALSE	SP_1874 [RBH]	non-essential	SAOUHSC_01587 [RBH]	non-essential	J
SAW_01505	EF1541	membrane protein	1472414	1473019	+	605	44	0	0.0454545	0.253833	NA	0.0332831	potentially fitness costly	100	100	100	100	100	100	FALSE	SP_0488 [RBH]	non-essential	SAOUHSC_01505 [RBH]	non-essential	H
SAW_01506	EF1542	hypothetical protein	1473200	1474606	+	1406	72	0.0117647	0.125	0.639814	NA	0.278061	non-essential	100	100	0	0	100	29.1667	FALSE	NA [BLASTp]	NA	NA [BLASTp]	NA	S
SAW_01507	EF1543	ferredoxin	1474629	1474847	-	218	11	0	0.181818	1	NA	2.37442	non-essential	100	100	100	100	100	95.8333	FALSE	SP_1605 [BLASTp]	non-essential	SAOUHSC_01504 [BLASTp]	non-essential
SAW_01508	EF1544	hypothetical protein	1474883	1475917	+	1034	43	0	0.116279	1	NA	1.71964	non-essential	100	100	100	100	100	100	FALSE	NA [BLASTp]	NA	SAOUHSC_01503 [BLASTp]	non-essential	S
SAW_01509	EF1545	ATP-dependent DNA helicase RecQ	1475924	1477360	+	1436	73	0	0.0684932	0.249296	0.395665	0.0893564	potentially fitness costly	100	100	100	100	100	100	FALSE	SP_1586 [BLASTp]	non-essential	SAOUHSC_00730 [BLASTp]	non-essential	L	RNA degradation		P03018
SAW_01510	EF1546	LysM domain-containing protein	1477436	1478062	+	626	20	0	0	0.360294	0.395665	0	potentially fitness costly	100	100	100	100	100	70.8333	FALSE	NA [BLASTp]	NA	SAOUHSC_00773 [BLASTp]	non-essential
SAW_01511	EF1547	cytidylate kinase	1478299	1478979	+	680	22	0.0666667	0.0909091	0.582487	0.395665	0.0371329	fitness impaired (orthology support)	100	100	100	100	100	100	FALSE	SP_1603 [RBH]	high confidence essential	SAOUHSC_01496 [RBH]	high confidence essential	F	Metabolic pathways; Pyrimidine metabolism	Pyrimidine ribonucleotide biosynthesis, UMP => UDP/UTP,CDP/CTP	P01100; P00240	M00052
SAW_01512	EF1548	ribosomal protein S1	1479093	1480304	+	1211	46	0.0172414	0.195652	0.895507	NA	0.475203	non-essential	100	100	100	100	100	100	FALSE	SP_0862 [RBH]	high confidence essential	SAOUHSC_01493 [RBH]	non-essential	J	Ribosome	Ribosome, bacteria	P03010	M00178
SAW_01513	EF1549	GTPase Der	1480478	1481788	+	1310	77	0	0.012987	0.0553485	1	0.0212188	fitness impaired (orthology support)	100	100	100	100	100	100	FALSE	SP_1709 [RBH]	high confidence essential	SAOUHSC_01492 [RBH]	high confidence essential	R
SAW_01514	EF1550	DNA-binding protein HU	1482036	1482311	+	275	11	0	0.0909091	0.805144	1	0.0314818	fitness impaired (orthology support)	100	100	100	100	100	100	FALSE	SP_1113 [RBH]	non-essential	SAOUHSC_01490 [RBH]	domain essential	L
SAW_01515	EF1552	hypothetical protein	1482618	1483658	+	1040	53	0	0.207547	1	NA	2.19998	non-essential	100	100	100	100	100	91.6667	FALSE	NA [BLASTp]	NA	NA [BLASTp]	NA
SAW_01516	EF1553	TPR domain-containing protein	1483668	1484924	+	1256	68	0	0.191176	0.967219	NA	0.842586	non-essential	100	100	100	100	100	100	FALSE	SP_1504 [RBH]	non-essential	SAOUHSC_01480 [RBH]	non-essential	R
SAW_01517	EF1554	IDEAL domain-containing protein	1484934	1485473	+	539	26	0	0.115385	1	NA	1.08684	non-essential	100	100	100	100	98.6486	100	FALSE	NA [BLASTp]	NA	NA [BLASTp]	NA	S
SAW_01518	EF1555	YitT family protein	1485511	1486395	-	884	48	0.0151515	0.1875	1	NA	1.3648	non-essential	100	100	100	100	100	100	FALSE	SP_1111 [RBH]	non-essential	SAOUHSC_00651 [RBH]	non-essential	S
SAW_01519	EF1556	MazG family protein	1486519	1486869	+	350	15	0.0555556	0.266667	0.98362	NA	0.561767	non-essential	100	100	100	100	100	91.6667	FALSE	NA [BLASTp]	NA	SAOUHSC_01476 [RBH]	non-essential	V
SAW_01520	EF1557	4-hydroxy-tetrahydrodipicolinate reductase	1486862	1487641	+	779	25	0	0	0.244171	0.00359323	0	fitness critical (statistical support)	100	100	100	100	100	100	FALSE	SP_1555 [RBH]	non-essential	SAOUHSC_01397 [BLASTp]	non-essential	E	Microbial metabolism in diverse environments; Monobactam biosynthesis; Lysine biosynthesis; Biosynthesis of antibiotics; Metabolic pathways; Biosynthesis of secondary metabolites; Biosynthesis of amino acids	Lysine biosynthesis, DAP dehydrogenase pathway, aspartate => lysine; Lysine biosynthesis, succinyl-DAP pathway, aspartate => lysine; Lysine biosynthesis, DAP aminotransferase pathway, aspartate => lysine; Lysine biosynthesis, acetyl-DAP pathway, aspartate => lysine	P00300; P01120; P01100; P01130; P00261; P01230; P01110	M00526; M00016; M00525; M00527
SAW_01521	EF1558	CCA-adding enzyme	1487584	1488858	+	1274	61	0.0135135	0.0163934	0.0199187	0.00359323	0.00118768	fitness critical (statistical and orthology support)	100	100	100	100	100	100	FALSE	SP_1554 [RBH]	high confidence essential	SAOUHSC_01474 [RBH]	high confidence essential	J	RNA transport		P03013
SAW_01522	EF1559	hypothetical protein	1488858	1489232	+	374	13	0	0.0769231	0.832185	0.00359323	0.0938617	fitness impaired (statistical support)	100	100	0	0	100	62.5	FALSE	NA [BLASTp]	NA	NA [BLASTp]	NA	R
SAW_01523	EF1560	hypothetical protein	1489322	1489777	+	455	27	0	0.111111	0.971711	NA	0.662084	non-essential	100	100	100	100	100	100	FALSE	NA [BLASTp]	NA	NA [BLASTp]	NA
SAW_01524	EF1561	shikimate 5-dehydrogenase	1490266	1491132	+	866	43	0	0.0232558	0.996855	NA	0.980618	non-essential	100	100	100	100	100	100	FALSE	SP_1376 [RBH]	non-essential	SAOUHSC_01699 [RBH]	high confidence essential	E	Phenylalanine, tyrosine and tryptophan biosynthesis; Biosynthesis of antibiotics; Metabolic pathways; Biosynthesis of secondary metabolites; Biosynthesis of amino acids	Shikimate pathway, phosphoenolpyruvate + erythrose-4P => chorismate	P00400; P01100; P01130; P01230; P01110	M00022
[truncated: 1,639 more rows]

## Sheet: Sheet4
V583 Gene ID	B594 Gene ID
EF0001	SAW_00046
EF0002	SAW_00047
EF0003	SAW_00048
EF0004	SAW_00049
EF0005	SAW_00050
EF0006	SAW_00051
EF0007	SAW_00052
EF0008	SAW_00053
[truncated: 3,120 more rows]

## Sheet: Sheet6
SAW_000001	SAW_00046
[truncated: 3,175 more rows]

[truncated: 1 more sheets: Sheet7]
