# Supplementary material for: Genes Contributing to the Unique Biology and Intrinsic Antibiotic Resistance of Enterococcus faecalis
Source: mBio. 2020 Nov 24;11(6):e02962-20. doi: 10.1128/mBio.02962-20 (PMC7701990; doi:10.1128/mBio.02962-20)
Supplement: DATA SET S6 [file mBio.02962-20-sd006.xlsx]

## Sheet: Sheet1
Data Set S6. Stress genes of importance to E. faecalis for growth in nutrient broth
B594 Gene	V583 Gene	Annotation	Gene Name	Stress Response Category	Fitness Call	dVal
SAW_02423	EF2607	ATP synthase epsilon chain	atpC	Acid and alkaline stress	Critical ABC	0
SAW_02428	EF2612	ATP synthase subunit B	atpF	Acid and alkaline stress	Critical ABC	0
SAW_02430	EF2614	ATP synthase subunit A	atpB	Acid and alkaline stress	Critical ABC	0
SAW_02424	EF2608	ATP synthase subunit beta	atpD	Acid and alkaline stress	Important ABC	0.031
SAW_02425	EF2609	ATP synthase gamma chain	atpG	Acid and alkaline stress	Important ABC	0.015
SAW_02426	EF2610	ATP synthase subunit alpha	atpA	Acid and alkaline stress	Important ABC	0.017
SAW_00719	EF0731	LuxR family transcriptional regulator	aguR	Acid and alkaline stress	Important AC	0.085
SAW_02427	EF2611	ATP synthase subunit delta	atpH	Acid and alkaline stress	Important AC	0.018
SAW_01464	EF1495	V-type ATPase%2C subunit E	aptE	Acid and alkaline stress	Potentially Critical C	0
SAW_01466	EF1497	V-type ATP synthase subunit F	aptF	Acid and alkaline stress	Potentially Critical C	0
SAW_02429	EF2613	ATP synthase subunit C	atpE	Acid and alkaline stress	Potentially Critical C	0
SAW_01461	EF1492	V-type ATPase%2C subunit F	aptH	Acid and alkaline stress	Potentially Important C	0.041
SAW_01465	EF1496	V-type ATPase%2C subunit C	aptC	Acid and alkaline stress	Potentially Important C	0.068
SAW_02421	EF2605	UDP-N-acetylglucosamine 1-carboxyvinyltransferase 2	murAA	Antibiotic stress	Important ABC	0.078
SAW_01551	EF1589	acetyltransferase		Antibiotic stress	Potentially Important C	0.059
SAW_03019	EF3179	rsiV%3B ECF anti-sigma factor	rsiV	Host-derived stress	Critical AC	0
SAW_00364	EF0372	DNA-binding response regulator	RR13	Host-derived stress	Potentially Important C	0.056
SAW_02702	EF2911	LuxR family DNA-binding response regulator	RR03	Host-derived stress	Potentially Important C	0.028
SAW_00975	EF1005	iron-dependent repressor	efaR	Metal stress	Important ABC	0.014
SAW_00457	EF0475	ferrous iron transporter A	feoA	Metal stress	Important AC	0.055
SAW_00458	EF0476	ferrous iron transporter B	feoB	Metal stress	Important AC	0.086
SAW_02481	EF2671	hypothetical protein	relQ	Metal stress	Important AC	0.072
SAW_02933	EF3084	iron compound ABC transporter permease		Metal stress	Important AC	0.015
SAW_02934	EF3085	iron compound ABC transporter permease	yclN	Metal stress	Important AC	0.034
SAW_00293	EF0299	copper transporter CopZ	copZ	Metal stress	Potentially Critical C	0
SAW_01548	EF1585	FUR family transcriptional regulator	perR	Metal stress	Potentially Critical C	0
SAW_02966	EF3121	protein phosphatase 2C	ireP	Nutritional stress	Critical ABC	0.003
SAW_02972	EF3127	guanylate kinase	gmk-2	Nutritional stress	Critical ABC	0.003
SAW_00246	EF0264	hypoxanthine-guanine phosphoribosyltransferase	hpt (hprT)	Nutritional stress	Important ABC	0.015
SAW_02125	EF2198	glycosyl transferase%2C group 4 family protein	epaA	Osmotic stress	Critical ABC	0.001
SAW_02117	EF2190	glycosyl transferase%2C group 2 family protein	epaI	Osmotic stress	Critical AC	0.009
SAW_02118	EF2191	dTDP-4-dehydrorhamnose reductase	epaH	Osmotic stress	Critical AC	0.003
SAW_02120	EF2193	dTDP-4-dehydrorhamnose 3%2C5-epimerase	epaF	Osmotic stress	Critical AC	0
SAW_02121	EF2194	glucose-1-phosphate thymidylyltransferase	epaE	Osmotic stress	Critical AC	0
SAW_02124	EF2197	glycosyl transferase%2C group 2 family protein	epaB	Osmotic stress	Critical AC	0.006
SAW_02107	EF2177	sugar transferase	epaR	Osmotic stress	Important ABC	0.061
SAW_02108	EF2178	hypothetical protein	epaQ	Osmotic stress	Important AC	0.047
SAW_02109	EF2179	hypothetical protein	epaP	Osmotic stress	Important AC	0.013
SAW_02110	EF2180	glycosyl transferase%2C group 2 family protein	epaO	Osmotic stress	Important AC	0.014
SAW_02111	EF2181	glycosyl transferase%2C group 2 family protein	epaN	Osmotic stress	Important AC	0.01
SAW_02112	EF2182	ABC transporter ATP-binding protein	epaM	Osmotic stress	Important AC	0.023
SAW_02113	EF2183	ABC transporter permease	epaL	Osmotic stress	Important AC	0.013
SAW_02114	EF2184	hypothetical protein	epaK	Osmotic stress	Important AC	0.054
SAW_02119	EF2192	dTDP-glucose 4%2C6-dehydratase	epaG	Osmotic stress	Important AC	0.089
SAW_02122	EF2195	glycosyl transferase%2C group 2 family protein	epaD	Osmotic stress	Important AC	0.019
SAW_02123	EF2196	glycosyl transferase%2C group 2 family protein	epaC	Osmotic stress	Important AC	0.061
SAW_00446	EF0463	superoxide dismutase [Fe]	sodA	Oxidative stress	Critical ABC	0
SAW_01313	EF1338	thioredoxin-disulfide reductase	trxB	Oxidative stress	Critical BC	0
SAW_02487	EF2678	regulatory protein Spx	spx	Oxidative stress	Critical BC	0
SAW_03004	EF3164	peptide methionine sulfoxide reductase MsrB	msrB	Oxidative stress	Important AC	0.044
SAW_01638	EF1681	peptide methionine sulfoxide reductase MsrA	msrA	Oxidative stress	Potentially Critical C	0.001
SAW_02445	EF2633	chaperonin	groEL	Thermal stress	Critical ABC	0
SAW_02715	EF2925	cold shock-like protein CspLA	cspR	Thermal stress	Critical AC	0
SAW_02446	EF2634	chaperonin	groES	Thermal stress	Critical BC	0
SAW_01279	EF1307	protein GrpE	grpE	Thermal stress	Important ABC	0.014
SAW_01280	EF1308	chaperone DnaK	dnaK	Thermal stress	Important ABC	0.01
SAW_01861	EF1917	ATP-dependent Clp protease ATP-binding subunit ClpX	clpX	Thermal stress	Important ABC	0.046
SAW_00755	EF0771	ATP-dependent Clp protease proteolytic subunit	clpP	Thermal stress	Important AC	0.019
SAW_03110	EF3283	transcriptional regulator CtsR	ctsR	Thermal stress	Potentially Important C	0.061
