# Supplementary material for: Genes Contributing to the Unique Biology and Intrinsic Antibiotic Resistance of Enterococcus faecalis
Source: mBio. 2020 Nov 24;11(6):e02962-20. doi: 10.1128/mBio.02962-20 (PMC7701990; doi:10.1128/mBio.02962-20)
Supplement: DATA SET S7 [file mBio.02962-20-sd007.xlsx]

## Sheet: Cell Envelope
Data Set S7. Cell envelope genes of importance for E. faecalis growth in Mueller Hinton broth
MMH594 Gene	V583 Gene	Fitness Call	Annotation	Gene Name	Variable Region	Support	Cell Wall Category	Localization Prediction (Trans membrane structures)	Matches COG Functional Family M or I	Transporter Classification Database Annotation	Detected in Proteomic Studies	dVal
SAW_00097	EF0056	Critical ABC	ABC transporter ATP-binding protein		No	3,4			No	The M50 Peptidase (M50-P) Family; The ATP-binding Cassette (ABC) Superfamily; The Outer Membrane Lipopolysaccharide Export Porin (LPS-EP) Family		0.002
SAW_00105	EF0066	Critical ABC	Holliday junction ATP-dependent DNA helicase RuvA		No	3,4			No	The Bacterial Competence-related DNA Transformation Transporter (DNA-T) Family		0
SAW_00212	EF0227	Critical ABC	preprotein translocase%2C SecY subunit		No	2,3,4		Cytoplasmic Membrane (10 TM)	No	The General Secretory Pathway (Sec) Family	**	0.002
SAW_00247	EF0265	Critical ABC	cell division protein FtsH		No	2,3,4		Cytoplasmic Membrane (2 TM)	No	AAA-ATPase, Bcs1 (Bcs1) Family; The Mitochondrial Inner Membrane i-AAA Protease Complex (MIMP) Familly; The Endoplasmic Reticular Retrotranslocon (ER-RT) Family; The Membrane Contact Site (MCS) Family; The FtsH AAA(+) Zinc Metaloprotease (FtsH) Family; The Symbiont-specific ERAD-like Machinery (SELMA) Family		0.005
SAW_00276	EF0282	Critical ABC	enoyl-[acyl-carrier-protein] reductase [NADH] FabI		No	3			Yes			0.002
SAW_00278	EF0284	Critical ABC	3-hydroxyacyl-[acyl-carrier-protein] dehydratase FabZ		No	3			Yes		**	0
SAW_00384	EF0394	Critical ABC	secreted antigen		No	2,3		Extracellular	No		*	0.003
SAW_00446	EF0463	Critical ABC	superoxide dismutase [Fe]	sodA	No	2,3		Extracellular	No			0
SAW_00659	EF0668	Critical ABC	UDP-N-acetylmuramoyl-L-alanyl-D-glutamate-L-lysine ligase	murE	No	1,3,4	Peptidoglycan Biosynthesis (Stage I, Cytoplasm)		Yes	The Multidrug Resistance Exporter VanZ (VanZ) Family		0.006
SAW_00715	EF0727	Critical ABC	lipid kinase		No	3			Yes			0.006
SAW_00822	EF0843	Critical ABC	D-alanine-D-alanine ligase	ddl	No	3			Yes			0
SAW_00823	EF0845	Critical ABC	UDP-N-acetylmuramoylalanyl-D-glutamyl-2%2C 6-diaminopimelate-D-alanyl-D-alanyl ligase	murF	No	1,3	Peptidoglycan Biosynthesis (Stage I, Cytoplasm)		Yes			0.005
SAW_00872	EF0901	Critical ABC	isopentenyl-diphosphate delta-isomerase		No	3			Yes			0
SAW_00873	EF0902	Critical ABC	phosphomevalonate kinase		No	3			Yes			0.009
SAW_00875	EF0904	Critical ABC	mevalonate kinase		No	3			Yes			0.001
SAW_00952	EF0982	Critical ABC	hemolysin A		No	3,4			No	The Bacterial Hemolysin A (B-Hemolysin A) Family		0
SAW_00961	EF0991	Critical ABC	penicillin-binding protein C	pbpC	No	1,2,3	Peptidoglycan Biosynthesis (Stage III, Cell Wall)	Cytoplasmic Membrane (1 TM)	Yes		*	0
SAW_00962	EF0992	Critical ABC	phospho-N-acetylmuramoyl-pentapeptide-transferase	mraY	No	1,2,3,4	Peptidoglycan Biosynthesis (Stage II, Membrane)	Cytoplasmic Membrane (10 TM)	Yes	The Putative Undecaprenyl-phosphate N-Acetylglucosaminyl Transferase (MurG) Family		0.008
SAW_00963	EF0993	Critical ABC	UDP-N-acetylmuramoylalanine-D-glutamate ligase	murD	No	1,3	Peptidoglycan Biosynthesis (Stage I, Cytoplasm)		Yes			0
SAW_00964	EF0994	Critical ABC	undecaprenyldiphospho-muramoylpentapeptide beta-N-acetylglucosaminyltransferase	murG	No	1,3	Peptidoglycan Biosynthesis (Stage II, Membrane)		Yes			0
SAW_00965	EF0995	Critical ABC	cell division protein DivIB		No	2,3		Cell wall (potential multiple localizations)	No			0.004
SAW_01090	EF1111	Critical ABC	signal peptidase I		No	2,3,4		Cell wall (potential multiple localizations)	No	The Putative Transglycosylase-associated Holin (T-A Hol) Family		0
SAW_01100	EF1121	Critical ABC	glutamate racemase		No	3			Yes			0
SAW_01236	EF1264	Critical ABC	sulfatase		No	1,2,3,4	Glycopolymers (LTA)	Cytoplasmic Membrane (5 TM)	Yes	The Enterobacterial Cardiolipin Transporter (CLT) Family	*	0.002
SAW_01337	EF1364	Critical ABC	hydroxymethylglutaryl-CoA reductase%2C degradative		No	3,4			Yes	The Resistance-Nodulation-Cell Division (RND) Superfamily		0.001
SAW_01350	EF1377	Critical ABC	DEAD-box ATP dependent DNA helicase		No	3,4			No	The Eukaryotic Nuclear Pore Complex (E-NPC) Family; The Nuclear mRNA Exporter (mRNA-E) Family; The Transcription-coupled TREX/TAP Nuclear mRNA Export Complex (TREX) Family		0.003
SAW_01599	EF1643	Critical ABC	glycerol-3-phosphate acyltransferase		No	2,3,4		Cytoplasmic Membrane (5 TM)	Yes	The PlsY/YqiH (PlsY) Family		0
SAW_01678	EF1723	Critical ABC	lipoprotein signal peptidase	lspA	No	1,2,3,4	Lipoprotein Biogenesis	Cytoplasmic Membrane (4 TM)	Yes	The Lead Resistance Fusion Protein (PbrBC) Family		0.002
SAW_01713	EF1761	Critical ABC	cell division ATP-binding protein FtsE		No	3,4			No	The M50 Peptidase (M50-P) Family; The ATP-binding Cassette (ABC) Superfamily; The Outer Membrane Lipopolysaccharide Export Porin (LPS-EP) Family		0.001
SAW_01853	EF1908	Critical ABC	UDP-N-acetylmuramate-L-alanine ligase	murC	No	1,3	Peptidoglycan Biosynthesis (Stage I, Cytoplasm)		Yes			0
SAW_01860	EF1916	Critical ABC	ribosome biogenesis GTP-binding protein YsxC		No	3,4			No	The Ferrous Iron Uptake (FeoB) Family		0.001
SAW_01900	EF1964	Critical ABC	glyceraldehyde-3-phosphate dehydrogenase		No	3,4			No	The Type VI Symbiosis/Virulence Secretory System (T6SS) Family	*,**	0.001
SAW_01987	EF2052	Critical ABC	cell division protein FtsK		No	2,3,4		Cytoplasmic Membrane (5 TM)	No	The Type VII or ESX Protein Secretion System (T7SS) Family; The Septal DNA Translocator (S-DNA-T) Family; The Type IV (Conjugal DNA-Protein Transfer or VirB) Secretory Pathway (IVSP) Family		0.008
SAW_02088	EF2157	Critical ABC	hypothetical protein		No	2,3		Cytoplasmic Membrane (3 TM)	No			0
SAW_02103	EF2172	Critical ABC	2-C-methyl-D-erythritol 4-phosphate cytidylyltransferase		No	1,3	Glycopolymers (Epa)		Yes			0.002
SAW_02125	EF2198	Critical ABC	glycosyl transferase%2C group 4 family protein	epaA	No	1,2,3,4	Glycopolymers (Epa); Glycopolymers (WTA)	Cytoplasmic Membrane (11 TM)	Yes	The Putative Undecaprenyl-phosphate N-Acetylglucosaminyl Transferase (MurG) Family		0.001
SAW_02283	EF2425	Critical ABC	phosphoglucomutase/phosphomannomutase		No	1,3	Glycopolymers (LTA)		No			0.002
SAW_02315	EF2457	Critical ABC	cell division protein FtsW		No	2,3,4		Cytoplasmic Membrane (10 TM)	No	The Bacterial Murein Precursor Exporter (MPE) Family		0
SAW_02353	EF2494	Critical ABC	phosphatidate cytidylyltransferase		No	2,3,4		Cytoplasmic Membrane (7 TM)	Yes	The Phosphatidate Cytidylyltransferase (PCT) Family		0.003
SAW_02354	EF2495	Critical ABC	isoprenyl transferase		No	3			Yes			0
SAW_02360	EF2502	Critical ABC	cell cycle protein FtsW		No	2,3,4		Cytoplasmic Membrane (10 TM)	No	The Bacterial Murein Precursor Exporter (MPE) Family		0
SAW_02423	EF2607	Critical ABC	ATP synthase epsilon chain	atpC	No	3,4			No	The H<sup>+</sup>- or Na<sup>+</sup>-translocating F-type, V-type and A-type ATPase (F-ATPase) Superfamily	**	0
SAW_02428	EF2612	Critical ABC	ATP synthase subunit B	atpF	No	2,3,4		Cytoplasmic Membrane (1 TM)	No	The H<sup>+</sup>- or Na<sup>+</sup>-translocating F-type, V-type and A-type ATPase (F-ATPase) Superfamily	**	0
SAW_02430	EF2614	Critical ABC	ATP synthase subunit A	atpB	No	2,3,4		Cytoplasmic Membrane (5 TM)	No	The H<sup>+</sup>- or Na<sup>+</sup>-translocating F-type, V-type and A-type ATPase (F-ATPase) Superfamily		0
SAW_02500	EF2691	Critical ABC	1-acyl-sn-glycerol-3-phosphate acyltransferase		No	3			Yes			0.001
SAW_02522	EF2718	Critical ABC	50S ribosomal protein L1		No	3,4			No	The Pore-forming Amphipathic Helical Peptide HP(2-20) (HP2-20) Family	*	0.001
SAW_02668	EF2875	Critical ABC	acetyl-coenzyme A carboxylase carboxyl transferase subunit alpha		No	3			Yes			0
SAW_02669	EF2876	Critical ABC	acetyl-coenzyme A carboxylase carboxyl transferase subunit beta		No	3,4			Yes	The Na<sup>+</sup>-transporting Carboxylic Acid Decarboxylase (NaT-DC) Family		0.003
SAW_02670	EF2877	Critical ABC	acetyl-CoA carboxylase%2C biotin carboxylase subunit		No	3			Yes			0.003
SAW_02671	EF2878	Critical ABC	3-hydroxyacyl-[acyl-carrier-protein] dehydratase FabZ		No	3			Yes		**	0
SAW_02672	EF2879	Critical ABC	acetyl-CoA carboxylase%2C biotin carboxyl carrier protein		No	3			Yes			0
SAW_02675	EF2882	Critical ABC	malonyl CoA-acyl carrier protein transacylase		No	3			Yes			0
SAW_02957	EF3112	Critical ABC	phosphate acyltransferase		No	3			Yes			0.007
SAW_02958	EF3113	Critical ABC	ATP-dependent DNA helicase RecG		No	3,4			No	The Bacterial Competence-related DNA Transformation Transporter (DNA-T) Family		0.001
SAW_02966	EF3121	Critical ABC	protein phosphatase 2C	ireP	No	3,4			No	The Actinobacterial Nutrient-sensing Signal Transduction Pathway Controlling Glutamate Metabolism (SigT) Family		0.003
SAW_02970	EF3125	Critical ABC	primosomal protein N'		No	3,4			No	The Bacterial Competence-related DNA Transformation Transporter (DNA-T) Family		0
SAW_02972	EF3127	Critical ABC	guanylate kinase	gmk-2	No	3,4			No	The Pock Size-determining Protein (PSDP) Family; The Ezrin/Radixin/Moesin-binding Phosphoprotein 50 (EBP50) Family		0.003
SAW_02989	EF3148	Critical ABC	CDP-diacylglycerol-glycerol-3-phosphate 3-phosphatidyltransferase		No	2,3,4		Cytoplasmic Membrane (5 TM)	Yes	The Choline/EthanolaminePhosphotransferase 1 (CEPT1) Family		0
SAW_00022	EF3311	Critical ABC	tRNA uridine 5-carboxymethylaminomethyl modification enzyme MnmG		No	3,4			No	The Membrane Attack Complex/Perforin (MACPF) Family		0.004
SAW_00222	EF0237	Critical AC	energy-coupling factor transporter ATP-binding protein EcfA1		No	3,4			No	The M50 Peptidase (M50-P) Family; The ATP-binding Cassette (ABC) Superfamily	**	0.003
SAW_00224	EF0239	Critical AC	cobalt transporter		No	2,3,4		Cytoplasmic Membrane (4 TM)	No	The Flavin-based Extracellular Electron Transfer (F-EET) Family; The ATP-binding Cassette (ABC) Superfamily	**	0.002
SAW_00307	EF0313	Critical AC	hypothetical protein		Prophage 1	2,3		Cytoplasmic Membrane (2 TM)	No			0
SAW_00320	EF0326	Critical AC	hypothetical protein		Prophage 1	2,3		Extracellular	No			0
SAW_00387	EF0397	Critical AC	hypothetical protein		No	2,3		Cytoplasmic Membrane (6 TM)	No			0.006
SAW_00507	EF0519	Critical AC	hypothetical protein		PAI	2,3		Cytoplasmic Membrane (2 TM)	No			0.004
SAW_00795	EF0815	Critical AC	PTS system IIAB component		No	3,4			No	The PTS Mannose-Fructose-Sorbose (Man) Family		0.001
SAW_01013	EF1043	Critical AC	hypothetical protein		No	2,3		Cytoplasmic Membrane (2 TM)	No			0
SAW_01195	EF1220	Critical AC	spermidine/putrescine ABC transporter ATP-binding protein		No	3,4			No	The 4-5 TMS Putative Chaparone (4-5PC) Family; The M50 Peptidase (M50-P) Family; The ATP-binding Cassette (ABC) Superfamily; The Outer Membrane Lipopolysaccharide Export Porin (LPS-EP) Family		0.005
SAW_01207	EF1232	Critical AC	ABC transporter permease		No	2,3,4		Cytoplasmic Membrane (6 TM)	No	The ATP-binding Cassette (ABC) Superfamily		0
SAW_01359	EF1386	Critical AC	formate/nitrite transporter		No	2,3,4		Cytoplasmic Membrane (6 TM)	No	The Formate-Nitrite Transporter (FNT) Family		0
SAW_01391	EF1419	Critical AC	hypothetical protein		Prophage 3	2,3		Cytoplasmic Membrane (3 TM)	No			0.008
SAW_01486	EF1519	Critical AC	cation transporter E1-E2 family ATPase		No	2,3,4		Cytoplasmic Membrane (9 TM)	No	The P-type ATPase (P-ATPase) Superfamily	**	0.002
SAW_01535	EF1572	Critical AC	hypothetical protein		No	2,3		Cytoplasmic Membrane (3 TM)	No			0
SAW_02096	EF2165	Critical AC	NAD-dependent epimerase/dehydratase		No	1,3	Glycopolymers (Epa)		Yes			0.01
SAW_02098	EF2167	Critical AC	glycosyl transferase%2C group 2 family protein		No	1,3	Glycopolymers (Epa)		Yes			0
SAW_02102	EF2171	Critical AC	epimerase/dehydratase		No	1,3	Glycopolymers (Epa)		Yes			0.003
SAW_02106	EF2176	Critical AC	glycosyl transferase%2C group 2 family protein		No	1,3,4	Glycopolymers (Epa)		Yes	The Putative Vectorial Glycosyl Polymerization (VGP) Family		0
SAW_02111	EF2181	Critical AC	glycosyl transferase%2C group 2 family protein	epaN	No	1,3,4	Glycopolymers (Epa)		No	The Putative Vectorial Glycosyl Polymerization (VGP) Family		0.01
SAW_02117	EF2190	Critical AC	glycosyl transferase%2C group 2 family protein	epaI	No	1,3,4	Glycopolymers (Epa)		Yes	The Glycosyl Transferase 2 (GT2) Family		0.009
SAW_02118	EF2191	Critical AC	dTDP-4-dehydrorhamnose reductase	epaH	No	1,3	Glycopolymers (Epa)		Yes			0.003
SAW_02120	EF2193	Critical AC	dTDP-4-dehydrorhamnose 3%2C5-epimerase	epaF	No	1,3	Glycopolymers (Epa)		Yes			0
SAW_02121	EF2194	Critical AC	glucose-1-phosphate thymidylyltransferase	epaE	No	1,3	Glycopolymers (Epa)		Yes			0
SAW_02124	EF2197	Critical AC	glycosyl transferase%2C group 2 family protein	epaB	No	1,3	Glycopolymers (Epa)		No			0.006
SAW_02420	EF2604	Critical AC	hypothetical protein		No	2,3		Cytoplasmic Membrane (1 TM)	No			0.001
SAW_02461	EF2650	Critical AC	spermidine/putrescine ABC transporter permease		No	2,3,4		Cytoplasmic Membrane (6 TM)	No	The ATP-binding Cassette (ABC) Superfamily		0
SAW_02791	EF2938	Critical AC	hypothetical protein		Prophage 7	2,3		Cytoplasmic Membrane (3 TM)	No			0.003
SAW_02912	EF3061	Critical AC	rod shape-determining protein MreD		No	2,3		Cytoplasmic Membrane (5 TM)	Yes			0.004
SAW_02921	EF3072	Critical AC	BioY family protein		No	2,3,4		Cytoplasmic Membrane (5 TM)	No	The ATP-binding Cassette (ABC) Superfamily; The Vitamin Uptake Transporter (VUT or ECF) Family		0
SAW_03016	EF3176	Critical AC	integral membrane protein		No	2,3,4		Cytoplasmic Membrane (3 TM)	No	The 4 TMS DUF307/YccF (DUF307) Family		0.004
SAW_03242	NA	Critical AC	hypothetical protein		Prophage 1	2,3		Cytoplasmic Membrane (1 TM)	No			0
SAW_00699	EF0709	Critical BC	phosphocarrier protein HPr		No	3,4			No	The Phosphotransferase System HPr (HPr) Family; The PTS Fructose-Mannitol (Fru) Family		0.008
SAW_00825	EF0848	Critical BC	holo-[acyl-carrier-protein] synthase		No	3			Yes			0
SAW_01377	EF1405	Critical BC	thioredoxin		No	3,4			No	The Plasmodium Translocon of Exported proteins (PTEX) Family		0
SAW_01688	EF1734	Critical BC	hypothetical protein		No	2,3		Cytoplasmic Membrane (1 TM)	No			0
SAW_01698	EF1746	Critical BC	UTP-glucose-1-phosphate uridylyltransferase		No	1,3	Glycopolymers (LTA)		Yes			0
SAW_00053	EF0008	Important ABC	single-stranded DNA-binding protein		No	3,4			No	The Type IV (Conjugal DNA-Protein Transfer or VirB) Secretory Pathway (IVSP) Family		0.018
SAW_00100	EF0059	Important ABC	GlmU protein	glmU	No	3			Yes			0.016
SAW_00223	EF0238	Important ABC	energy-coupling factor transporter ATP-binding protein EcfA2		No	3,4			No	The ATP-binding Cassette (ABC) Superfamily	**	0.029
SAW_00250	EF0268	Important ABC	lysine-tRNA ligase		No	3,4			No	The 6 TMS Lysyl tRNA Synthetase (LysS) Family		0.018
SAW_00277	EF0283	Important ABC	beta-ketoacyl-acyl-carrier-protein synthase II		No	3			Yes			0.018
SAW_00700	EF0710	Important ABC	phosphoenolpyruvate-protein phosphotransferase		No	3,4			No	The PTS Glucose-Glucoside (Glc) Family; The Phosphotransferase System Enzyme I (EI) Family; The PTS Fructose-Mannitol (Fru) Family		0.026
SAW_00713	EF0725	Important ABC	glutamyl-tRNA(Gln) amidotransferase subunit A		No	3,4			No	The Chloroplast Envelope Protein Translocase (CEPT or Tic-Toc) Family		0.06
SAW_00826	EF0849	Important ABC	alanine racemase		No	3			Yes			0.013
SAW_00874	EF0903	Important ABC	diphosphomevalonate decarboxylase		No	3			Yes			0.017
SAW_00975	EF1005	Important ABC	iron-dependent repressor	efaR	No	3,4			No	The ATP-binding Cassette (ABC) Superfamily		0.014
SAW_01170	EF1194	Important ABC	sensory box histidine kinase VicK		No	2,3,4		Cytoplasmic Membrane (2 TM)	No	The Archael N-terminal Transmembrane Domain Linked to a Sensor Kinase or MCP Domain (N-TM/SK/MCP) Family; The Solute:Sodium Symporter (SSS) Family; The Uncharacterized Archaeal/Bacterial Protein-9 (UABP1) Family; The Uncharacterized Bacterial 5 TMS Protein-1 (UBP1) Family		0.019
SAW_01279	EF1307	Important ABC	protein GrpE	grpE	No	3,4			No	The Mitochondrial Protein Translocase (MPT) Family		0.014
SAW_01280	EF1308	Important ABC	chaperone DnaK	dnaK	No	3,4			No	The Endoplasmic Reticular Retrotranslocon (ER-RT) Family; The Capsular Polysaccharide Exporter (CPS-E) Family; The Chloroplast Envelope Protein Translocase (CEPT or Tic-Toc) Family; The Cation Channel-forming Heat Shock Protein-70 (Hsp70) Family	*	0.01
SAW_01712	EF1760	Important ABC	cell division ABC transporter permease FtsX		No	2,3,4		Cytoplasmic Membrane (4 TM)	No	The ATP-binding Cassette (ABC) Superfamily	**	0.092
SAW_01715	EF1763	Important ABC	protein translocase subunit SecA	secA	No	1,3,4	Microbial Surface Component Recognizing Adhesive Matrix Molecules		No	The General Secretory Pathway (Sec) Family		0.014
SAW_01906	EF1970	Important ABC	aspartate-tRNA ligase		No	3,4			No	The 6 TMS Lysyl tRNA Synthetase (LysS) Family		0.073
SAW_02099	EF2168	Important ABC	licD1 protein		No	1,3	Glycopolymers (Epa)		Yes			0.013
SAW_02101	EF2170	Important ABC	glycosyl transferase%2C group 2 family protein	epaX	No	1,3,4	Glycopolymers (Epa)		Yes	The Putative Vectorial Glycosyl Polymerization (VGP) Family		0.019
SAW_02105	EF2175	Important ABC	licD-like protein		No	1,3	Glycopolymers (Epa)		Yes			0.023
SAW_02107	EF2177	Important ABC	sugar transferase	epaR	No	1,2,3,4	Glycopolymers (Epa)	Cytoplasmic Membrane (5 TM)	Yes	The Xanthan Glycosyl Transferase, GumD (GumD) Family	**	0.061
SAW_02256	EF2394	Important ABC	FeS assembly ATPase SufC		No	3,4			No	The 4-5 TMS Putative Chaparone (4-5PC) Family; The ATP-binding Cassette (ABC) Superfamily; The Outer Membrane Lipopolysaccharide Export Porin (LPS-EP) Family		0.011
SAW_02403	EF2585	Important ABC	Mur ligase		No	3			Yes			0.069
SAW_02421	EF2605	Important ABC	UDP-N-acetylglucosamine 1-carboxyvinyltransferase 2	murAA	No	1,3	Peptidoglycan Biosynthesis (Stage I, Cytoplasm)		Yes			0.078
SAW_02424	EF2608	Important ABC	ATP synthase subunit beta	atpD	No	3,4			No	The H<sup>+</sup>- or Na<sup>+</sup>-translocating F-type, V-type and A-type ATPase (F-ATPase) Superfamily; The Mitochondrial tRNA Import Complex (M-RIC) (Formerly 9.C.8); The Type III (Virulence-related) Secretory Pathway (IIISP) Family	**	0.031
SAW_02425	EF2609	Important ABC	ATP synthase gamma chain	atpG	No	3,4			No	The H<sup>+</sup>- or Na<sup>+</sup>-translocating F-type, V-type and A-type ATPase (F-ATPase) Superfamily	**	0.015
SAW_02426	EF2610	Important ABC	ATP synthase subunit alpha	atpA	No	3,4			No	The H<sup>+</sup>- or Na<sup>+</sup>-translocating F-type, V-type and A-type ATPase (F-ATPase) Superfamily; The Type III (Virulence-related) Secretory Pathway (IIISP) Family; The Mitochondrial tRNA Import Complex (M-RIC) (Formerly 9.C.8)	**	0.017
SAW_02536	EF2733	Important ABC	UDP-N-acetylenolpyruvoylglucosamine reductase	murB	No	1,3	Peptidoglycan Biosynthesis (Stage I, Cytoplasm)		Yes			0.011
SAW_02652	EF2857	Important ABC	penicillin-binding protein 2B	pbp2B	No	1,2,3	Peptidoglycan Biosynthesis (Stage III, Cell Wall)	Cytoplasmic Membrane (1 TM)	Yes		*,**	0.025
SAW_02913	EF3062	Important ABC	rod shape-determining protein MreC		No	3,4			No	The Cell Shape-determining MreBCD (MreBCD) Family		0.022
SAW_02941	EF3094	Important ABC	signal recognition particle-docking protein FtsY		No	3,4			No	The General Secretory Pathway (Sec) Family; The Goadsporin Immunity Protein, GodI (GodI) Family		0.026
SAW_02264	NA	Important ABC	Oxa1p cytochrome oxidase export family protein%3B preprotein translocase subunit YidC		No	2,3,4		Cytoplasmic Membrane (6 TM)	Yes	The Membrane Protein Insertase (YidC/Alb3/Oxa1) Family		0.063
SAW_00098	EF0057	Important AC	ABC transporter permease		No	2,3,4		Cytoplasmic Membrane (7 TM)	No	The ATP-binding Cassette (ABC) Superfamily		0.029
SAW_00164	EF0172	Important AC	LacI family sugar-binding transcriptional regulator		No	3,4			No	The ATP-binding Cassette (ABC) Superfamily		0.026
SAW_00438	EF0455	Important AC	PTS system IIC component		No	2,3,4		Cytoplasmic Membrane (6 TM)	No	The PTS Mannose-Fructose-Sorbose (Man) Family		0.082
SAW_00439	EF0456	Important AC	PTS system IID component		No	2,3,4		Cytoplasmic Membrane (5 TM)	No	The PTS Mannose-Fructose-Sorbose (Man) Family		0.035
SAW_00440	EF0457	Important AC	PTS system IIB component		No	3,4			No	The PTS Mannose-Fructose-Sorbose (Man) Family		0.025
SAW_00457	EF0475	Important AC	ferrous iron transporter A	feoA	No	3,4			No	The Ferrous Iron Uptake (FeoB) Family		0.055
SAW_00458	EF0476	Important AC	ferrous iron transporter B	feoB	No	2,3,4		Cytoplasmic Membrane (12 TM)	No	The Ferrous Iron Uptake (FeoB) Family		0.086
SAW_00472	EF0489	Important AC	hypothetical protein		PAI	2,3		Cytoplasmic Membrane (1 TM)	No			0.045
SAW_00551	EF0552	Important AC	PTS system IIC component		PAI	2,3,4		Cytoplasmic Membrane (6 TM)	No	The PTS Mannose-Fructose-Sorbose (Man) Family		0.017
SAW_00568	EF0570	Important AC	sensor histidine kinase KdpD		PAI	2,3,4		Cytoplasmic Membrane (3 TM)	No	The Uncharacterized Archaeal/Bacterial Protein-9 (UABP1) Family		0.092
SAW_00569	EF0571	Important AC	DNA-binding response regulator		PAI	3,4			No	The Type 9 Secretory System (T9SS) Family		0.026
SAW_00719	EF0731	Important AC	LuxR family transcriptional regulator	aguR	No	2,3		Cytoplasmic Membrane (6 TM)	No			0.085
SAW_00858	EF0885	Important AC	hypothetical protein		No	2,3		Cytoplasmic Membrane (10 TM)	No			0.022
SAW_00859	EF0886	Important AC	hypothetical protein		No	2,3		Cytoplasmic Membrane (2 TM)	No			0.075
SAW_01072	EF1092	Important AC	cell wall surface anchor protein	ebpB	No	1,2,3	Microbial Surface Component Recognizing Adhesive Matrix Molecules (Vesper); Microbial Surface Component Recognizing Adhesive Matrix Molecules (endocarditis and biofilm-associated pili)	Cell wall	No			0.012
SAW_01281	EF1310	Important AC	chaperone DnaJ		No	3,4			No	The Polyoma Virus SV40 ER Penitration Channel (VPEC) Family; The General Secretory Pathway (Sec) Family; The Endoplasmic Reticulum Surface Retrieval Pathway (ER-SURF)		0.04
SAW_01392	EF1420	Important AC	hypothetical protein		Prophage 3	1,3	Lipoprotein Prediction (by Reffuville et al 2011)		No		*	0.056
SAW_01528	EF1565	Important AC	prephenate dehydrogenase		No	1,3	Lipoprotein Prediction (by Reffuville et al 2011)		No			0.096
SAW_01675	EF1720	Important AC	uracil permease		No	2,3,4		Cytoplasmic Membrane (12 TM)	No	The Nucleobase/Ascorbate Transporter (NAT) or Nucleobase:Cation Symporter-2 (NCS2) Family		0.041
SAW_01704	EF1752	Important AC	PspC domain-containing protein		No	2,3		Cytoplasmic Membrane (1 TM)	No			0.021
SAW_02097	EF2166	Important AC	hypothetical protein		No	1,2,3,4	Glycopolymers (Epa)	Cytoplasmic Membrane (12 TM)	No	The Multidrug/Oligosaccharidyl-lipid/Polysaccharide (MOP) Flippase Superfamily		0.032
SAW_02108	EF2178	Important AC	hypothetical protein	epaQ	No	1,2,3	Glycopolymers (Epa)	Cytoplasmic Membrane (12 TM)	No			0.047
SAW_02109	EF2179	Important AC	hypothetical protein	epaP	No	1,2,3	Glycopolymers (Epa)	Cytoplasmic Membrane (13 TM)	No			0.013
SAW_02110	EF2180	Important AC	glycosyl transferase%2C group 2 family protein	epaO	No	1,3,4	Glycopolymers (Epa)		No	The Putative Vectorial Glycosyl Polymerization (VGP) Family		0.014
SAW_02112	EF2182	Important AC	ABC transporter ATP-binding protein	epaM	No	1,3,4	Glycopolymers (Epa)		Yes	The Putative ABC4 (ABC4) Family; The ATP-binding Cassette (ABC) Superfamily; The Outer Membrane Lipopolysaccharide Export Porin (LPS-EP) Family; The 4-5 TMS Putative Chaparone (4-5PC) Family; The M50 Peptidase (M50-P) Family		0.023
SAW_02113	EF2183	Important AC	ABC transporter permease	epaL	No	1,2,3,4	Glycopolymers (Epa)	Cytoplasmic Membrane (6 TM)	Yes	The ATP-binding Cassette (ABC) Superfamily		0.013
SAW_02114	EF2184	Important AC	hypothetical protein	epaK	No	1,2,3	Glycopolymers (Epa)	Cytoplasmic Membrane (4 TM)	No			0.054
SAW_02119	EF2192	Important AC	dTDP-glucose 4%2C6-dehydratase	epaG	No	1,3	Glycopolymers (Epa)		Yes			0.089
SAW_02122	EF2195	Important AC	glycosyl transferase%2C group 2 family protein	epaD	No	1,3	Glycopolymers (Epa)		Yes			0.019
SAW_02123	EF2196	Important AC	glycosyl transferase%2C group 2 family protein	epaC	No	1,3	Glycopolymers (Epa)		No			0.061
SAW_02200	EF2279	Important AC	conjugative transposon protein		Variable region I	2,3		Cytoplasmic Membrane (8 TM)	No			0.049
SAW_02427	EF2611	Important AC	ATP synthase subunit delta	atpH	No	3,4			No	The H<sup>+</sup>- or Na<sup>+</sup>-translocating F-type, V-type and A-type ATPase (F-ATPase) Superfamily		0.018
SAW_02469	EF2658	Important AC	FemAB family protein	murM	No	1,3	Peptidoglycan Biosynthesis (Stage II, Membrane)		Yes			0.038
SAW_02592	EF2794	Important AC	hypothetical protein		No	2,3		Cytoplasmic Membrane (12 TM)	No			0.157
SAW_02834	EF2978	Important AC	PTS system IIC component		No	2,3,4		Cytoplasmic Membrane (5 TM)	No	The PTS Mannose-Fructose-Sorbose (Man) Family		0.045
SAW_02835	EF2979	Important AC	PTS system IIB component		No	3,4			No	The PTS Mannose-Fructose-Sorbose (Man) Family		0.073
SAW_02836	EF2980	Important AC	PTS system IIA component		No	3,4			No	The PTS Mannose-Fructose-Sorbose (Man) Family		0.038
SAW_02837	EF2981	Important AC	sigma-54 dependent DNA-binding response regulator		No	3,4			No	The Type VI Symbiosis/Virulence Secretory System (T6SS) Family		0.081
SAW_02933	EF3084	Important AC	iron compound ABC transporter permease		No	2,3,4		Cytoplasmic Membrane (10 TM)	No	The ATP-binding Cassette (ABC) Superfamily		0.015
SAW_02934	EF3085	Important AC	iron compound ABC transporter permease	yclN	No	2,3,4		Cytoplasmic Membrane (7 TM)	No	The ATP-binding Cassette (ABC) Superfamily		0.034
SAW_02771	NA	Important AC	hypothetical protein		Variable region K	2,3		Cytoplasmic Membrane (8 TM)	No			0.096
SAW_00755	EF0771	Important BC	ATP-dependent Clp protease proteolytic subunit	clpP	No	3,4			No	The Plasmodium Translocon of Exported proteins (PTEX) Family		0.019
SAW_01336	EF1363	Important BC	hydroxymethylglutaryl-CoA synthase		No	3			Yes			0.014
SAW_01606	EF1650	Important BC	DNA topoisomerase 1		No	3,4			No	The Type IV (Conjugal DNA-Protein Transfer or VirB) Secretory Pathway (IVSP) Family		0.078
SAW_01655	EF1700	Important BC	signal recognition particle protein		No	3,4			No	The General Secretory Pathway (Sec) Family; The Goadsporin Immunity Protein, GodI (GodI) Family		0.031
SAW_02082	EF2151	Important BC	glutamine-fructose-6-phosphate transaminase (isomerizing)		No	3			Yes			0.081
SAW_02238	EF2371	Important BC	asparagine-tRNA ligase		No	3,4			No	The 6 TMS Lysyl tRNA Synthetase (LysS) Family		0.052
SAW_02678	EF2885	Important BC	3-oxoacyl-[acyl-carrier-protein] synthase 3		No	3			Yes			0.029
SAW_00506	EF0518	Potentially Critical C	cell wall surface anchor protein		PAI	1,2,3,4	Microbial Surface Component Recognizing Adhesive Matrix Molecules (Vesper)	Cell wall	No	The Type IV (Conjugal DNA-Protein Transfer or VirB) Secretory Pathway (IVSP) Family		0
SAW_00735	EF0750	Potentially Critical C	cell wall surface anchor protein		No	1,2,3	Microbial Surface Component Recognizing Adhesive Matrix Molecules (Vesper)	Cell wall	No			0.008
SAW_00879	EF0908	Potentially Critical C	hypothetical protein		No	2,3		Cytoplasmic Membrane (3 TM)	No			0.003
SAW_00957	EF0987	Potentially Critical C	lipoprotein		No	2,3		Cytoplasmic Membrane (3 TM)	No			0
SAW_00981	EF1012	Potentially Critical C	PTS system IIB component		No	3,4			No	The PTS Lactose-N,N'-Diacetylchitobiose-‚àö√©¬¨‚â§-glucoside (Lac) Family		0
SAW_00986	EF1017	Potentially Critical C	PTS system IIB component		No	3,4			No	The PTS Lactose-N,N'-Diacetylchitobiose-‚àö√©¬¨‚â§-glucoside (Lac) Family		0
SAW_00987	EF1018	Potentially Critical C	PTS system IIA component		No	3,4			No	The PTS Lactose-N,N'-Diacetylchitobiose-‚àö√©¬¨‚â§-glucoside (Lac) Family		0
SAW_01087	EF1108	Potentially Critical C	oxidoreductase		No	3,4			No	The H<sub>2</sub>:Heterodisulfide Oxidoreductase (HHO) Family		0
SAW_01105	EF1126	Potentially Critical C	PTS system IIA component		No	3,4			No	The PTS Fructose-Mannitol (Fru) Family; The PTS L-Ascorbate (L-Asc) Family		0
SAW_01137	EF1159	Potentially Critical C	PTS system cellobiose-specific IIB component		No	3,4			No	The PTS Lactose-N,N'-Diacetylchitobiose-‚àö√©¬¨‚â§-glucoside (Lac) Family		0.003
SAW_01200	EF1225	Potentially Critical C	thiamin biosynthesis ApbE		No	3,4			No	The Flavin-based Extracellular Electron Transfer (F-EET) Family		0.009
SAW_01324	EF1350	Potentially Critical C	hypothetical protein		No	2,3,4		Cytoplasmic Membrane (5 TM)	No	The K+-selective Channel in Endosomes and Lysosomes (KEL) Family		0.001
SAW_01348	EF1375	Potentially Critical C	hypothetical protein		No	2,3		Cytoplasmic Membrane (3 TM)	No			0.009
SAW_01399	EF1427	Potentially Critical C	hypothetical protein		Prophage 3	2,3		Cytoplasmic Membrane (2 TM)	No			0.005
SAW_01400	EF1428	Potentially Critical C	hypothetical protein		Prophage 3	2,3		Cytoplasmic Membrane (2 TM)	No			0
SAW_01464	EF1495	Potentially Critical C	V-type ATPase%2C subunit E	aptE	No	3,4			No	The H<sup>+</sup>- or Na<sup>+</sup>-translocating F-type, V-type and A-type ATPase (F-ATPase) Superfamily		0
SAW_01466	EF1497	Potentially Critical C	V-type ATP synthase subunit F	aptF	No	3,4			No	The H<sup>+</sup>- or Na<sup>+</sup>-translocating F-type, V-type and A-type ATPase (F-ATPase) Superfamily		0
SAW_01510	EF1546	Potentially Critical C	LysM domain-containing protein		No	2,3		Cytoplasmic Membrane (1 TM)	No			0
SAW_01607	EF1651	Potentially Critical C	abortive infection protein		No	2,3		Cytoplasmic Membrane (5 TM)	No			0
SAW_01613	EF1657	Potentially Critical C	phosphotransferase system EIIC family protein		No	2,3,4		Cytoplasmic Membrane (8 TM)	No	The Niacin/Nicotinamide Transporter (NNT) Family		0
SAW_01658	EF1703	Potentially Critical C	alkaline phosphatase synthesis transcriptional regulatory protein PhoP		No	3,4			No	The Type 9 Secretory System (T9SS) Family		0.007
SAW_01709	EF1757	Potentially Critical C	phosphate ABC transporter%2C permease PstA		No	2,3,4		Cytoplasmic Membrane (4 TM)	No	The ATP-binding Cassette (ABC) Superfamily		0.007
SAW_01724	EF1773	Potentially Critical C	3-ketoacyl-(acyl-carrier-protein) reductase		No	3,4			Yes	The Pore-forming NADPH-dependent 1-Acyldihydroxyacetone Phosphate Reductase (Ayr1) Family		0
SAW_01752	EF1804	Potentially Critical C	PTS system IIB component		No	3,4			No	The PTS Mannose-Fructose-Sorbose (Man) Family		0
SAW_01920	EF1986	Potentially Critical C	competence protein		No	2,3		Cytoplasmic Membrane (1 TM)	No			0
SAW_02067	EF2136	Potentially Critical C	hypothetical protein		Prophage 5	2,3		Cytoplasmic Membrane (2 TM)	No			0
SAW_02149	EF2222	Potentially Critical C	ABC transporter permease		No	1,2,3,4	Lipoprotein Prediction (by Reffuville et al 2011)	Cytoplasmic Membrane (6 TM)	No	The ATP-binding Cassette (ABC) Superfamily	**	0.007
SAW_02166	EF2237	Potentially Critical C	lipoprotein		No	1,3	Lipoprotein Prediction (by Reffuville et al 2011)		No			0
SAW_01829	EF2336; EF1883	Potentially Critical C	hypothetical protein		Variable region F	2,3		Cytoplasmic Membrane (2 TM)	No			0
SAW_02429	EF2613	Potentially Critical C	ATP synthase subunit C	atpE	No	2,3,4		Cytoplasmic Membrane (2 TM)	No	The H<sup>+</sup>- or Na<sup>+</sup>-translocating F-type, V-type and A-type ATPase (F-ATPase) Superfamily		0
SAW_02434	EF2620	Potentially Critical C	preprotein translocase%2C SecG subunit		No	2,3		Cytoplasmic Membrane (2 TM)	No			0
SAW_02533	EF2730	Potentially Critical C	preprotein translocase%2C SecE subunit		No	2,3		Cytoplasmic Membrane (1 TM)	No			0
SAW_02677	EF2884	Potentially Critical C	acyl carrier protein		No	3			Yes			0
SAW_03079	EF3249	Potentially Critical C	hypothetical protein		No	2,3		Cytoplasmic Membrane (1 TM)	No			0.002
SAW_00578	NA	Potentially Critical C	hypothetical protein		PAI	2,3		Cytoplasmic Membrane (1 TM)	No			0
SAW_01970	NA	Potentially Critical C	hypothetical protein		Prophage 4	2,3		Cytoplasmic Membrane (1 TM)	No			0
SAW_00955	NA	Potentially Critical C	hypothetical protein		No	2,3		Cytoplasmic Membrane (1 TM)	No			0
SAW_01205	NA	Potentially Critical C	hypothetical protein		No	2,3		Cytoplasmic Membrane (1 TM)	No			0
SAW_01250	NA	Potentially Critical C	phage protein		Prophage 2	2,3		Cytoplasmic Membrane (1 TM)	No			0.006
SAW_00520	NA	Potentially Critical C	hypothetical protein		PAI	2,3		Cytoplasmic Membrane (4 TM)	No			0.002
SAW_01419	NA	Potentially Critical C	hypothetical protein		Prophage 3	2,3		Extracellular	No			0
SAW_02068	NA	Potentially Critical C	hypothetical protein		Prophage 5	2,3		Extracellular	No			0
SAW_02786	NA	Potentially Critical C	hypothetical protein		Variable region K	2,3		Extracellular	No			0.001
SAW_01778	NA	Potentially Critical C	hypothetical protein		No	3,4			No	The PTS Mannose-Fructose-Sorbose (Man) Family		0
SAW_01892	NA	Potentially Critical C	hypothetical protein		No	3,4			No	The PTS Mannose-Fructose-Sorbose (Man) Family		0
SAW_00157	EF0124	Potentially Important C	hypothetical protein		No	2,3		Cytoplasmic Membrane (3 TM)	No			0.037
SAW_00354	EF0360	Potentially Important C	SugE protein		No	2,3,4		Cytoplasmic Membrane (4 TM)	No	The Drug/Metabolite Transporter (DMT) Superfamily		0.09
SAW_00364	EF0372	Potentially Important C	DNA-binding response regulator	RR13	No	3,4			No	The Type 9 Secretory System (T9SS) Family		0.056
SAW_00490	EF0501	Potentially Important C	lipoprotein		PAI	1,3	Lipoprotein Prediction (by Reffuville et al 2011)		No			0.089
SAW_00621	EF0628	Potentially Important C	PTS system IIA component		PAI	3,4			No	The PTS Mannose-Fructose-Sorbose (Man) Family		0.028
SAW_00679	EF0688	Potentially Important C	ABC transporter ATP-binding protein		No	3,4			No	The 4-5 TMS Putative Chaparone (4-5PC) Family; The M50 Peptidase (M50-P) Family; The ATP-binding Cassette (ABC) Superfamily; The Outer Membrane Lipopolysaccharide Export Porin (LPS-EP) Family		0.095
SAW_00811	EF0832	Potentially Important C	permease		No	2,3		Cytoplasmic Membrane (6 TM)	No			0.029
SAW_00812	EF0833	Potentially Important C	membrane protein		No	2,3		Cytoplasmic Membrane (6 TM)	No			0.016
SAW_00979	EF1009	Potentially Important C	DEAD-box ATP dependent DNA helicase		No	3,4			No	The Eukaryotic Nuclear Pore Complex (E-NPC) Family; The Nuclear mRNA Exporter (mRNA-E) Family; The Transcription-coupled TREX/TAP Nuclear mRNA Export Complex (TREX) Family		0.055
SAW_01005	EF1035	Potentially Important C	lipoprotein		No	1,3	Lipoprotein Prediction (by Reffuville et al 2011)		No			0.081
SAW_01010	EF1040	Potentially Important C	hypothetical protein		No	2,3,4		Cytoplasmic Membrane (6 TM)	No	The DUF1361 (DUF1361) Family		0.083
SAW_01086	EF1105	Potentially Important C	hypothetical protein		No	2,3		Cytoplasmic Membrane (1 TM)	No			0.083
SAW_01115	EF1137	Potentially Important C	hypothetical protein		No	2,3		Cytoplasmic Membrane (2 TM)	No			0.014
SAW_01216	EF1241	Potentially Important C	hypothetical protein		No	1,3	Lipoprotein Prediction (by Reffuville et al 2011)		No			0.087
SAW_01224	EF1250	Potentially Important C	hypothetical protein		No	2,3		Cytoplasmic Membrane (1 TM)	No		**	0.088
SAW_01228	EF1255	Potentially Important C	ABC transporter ATP-binding protein		No	3,4			No	The M50 Peptidase (M50-P) Family; The ATP-binding Cassette (ABC) Superfamily		0.055
SAW_01304	EF1330	Potentially Important C	hypothetical protein		No	2,3		Cytoplasmic Membrane (6 TM)	No			0.074
SAW_01308	EF1334	Potentially Important C	AgrC domain-containing protein		No	2,3		Cytoplasmic Membrane (6 TM)	No			0.02
SAW_01319	EF1344	Potentially Important C	sugar ABC transporter permease		No	2,3,4		Cytoplasmic Membrane (8 TM)	No	The ATP-binding Cassette (ABC) Superfamily		0.075
SAW_01361	EF1388	Potentially Important C	NADH-quinone oxidoreductase subunit E		No	3,4			No	The H<sup>+</sup> or Na<sup>+</sup>-translocating NADH Dehydrogenase (NDH) Family		0.028
SAW_01375	EF1403	Potentially Important C	colicin V production family protein		No	2,3		Cytoplasmic Membrane (3 TM)	No			0.08
SAW_01465	EF1496	Potentially Important C	V-type ATPase%2C subunit C	aptC	No	3,4			No	The H<sup>+</sup>- or Na<sup>+</sup>-translocating F-type, V-type and A-type ATPase (F-ATPase) Superfamily		0.068
SAW_01505	EF1541	Potentially Important C	membrane protein		No	2,3,4		Cytoplasmic Membrane (6 TM)	No	The ATP-binding Cassette (ABC) Superfamily; The Prokaryotic Riboflavin Transporter (P-RFT) Family		0.033
SAW_01509	EF1545	Potentially Important C	ATP-dependent DNA helicase RecQ		No	3,4			No	The Nuclear mRNA Exporter (mRNA-E) Family; The Telurite-resistance/Dicarboxylate Transporter (TDT) Family		0.089
SAW_01545	EF1582	Potentially Important C	major facilitator family transporter		No	2,3,4		Cytoplasmic Membrane (11 TM)	No	The Major Facilitator Superfamily (MFS)		0.098
SAW_01596	EF1639	Potentially Important C	iron compound ABC transporter ATP-binding protein		No	3,4			No	The M50 Peptidase (M50-P) Family; The ATP-binding Cassette (ABC) Superfamily; The Outer Membrane Lipopolysaccharide Export Porin (LPS-EP) Family		0.059
SAW_01641	EF1684	Potentially Important C	DegV family protein		No	3			Yes			0.042
SAW_01646	EF1689	Potentially Important C	hypothetical protein		No	2,3		Cytoplasmic Membrane (2 TM)	No		**	0.026
SAW_01683	EF1728	Potentially Important C	cell wall enzyme EbsB		No	2,3		Cell wall	No			0.023
SAW_01725	EF1774	Potentially Important C	hypothetical protein		No	2,3,4		Cytoplasmic Membrane (5 TM)	No	The Vitamin Uptake Transporter (VUT or ECF) Family		0.03
SAW_01782	EF1836	Potentially Important C	PTS system IIA component		No	3,4			No	The PTS Galactitol (Gat) Family		0.016
SAW_01922	EF1988	Potentially Important C	hypothetical protein		Prophage 4	2,3		Cytoplasmic Membrane (1 TM)	No			0.016
SAW_01979	EF2044	Potentially Important C	competence protein		No	2,3,4		Cell wall (potential multiple localizations)	No	The Fimbrilin/Protein Exporter (FPE) Family		0.027
SAW_02010	EF2080	Potentially Important C	D-methionine transport system substrate-binding protein		No	1,2,3,4	Lipoprotein Prediction (by Reffuville et al 2011)	Cytoplasmic Membrane (1 TM)	No	The ATP-binding Cassette (ABC) Superfamily		0.04
SAW_02012	EF2082	Potentially Important C	methionine import ATP-binding protein MetN 1		No	3,4			No	The M50 Peptidase (M50-P) Family; The ATP-binding Cassette (ABC) Superfamily; The Outer Membrane Lipopolysaccharide Export Porin (LPS-EP) Family		0.073
SAW_02025	EF2094	Potentially Important C	hypothetical protein		Prophage 5	2,3		Extracellular	No			0.017
SAW_02078	EF2147	Potentially Important C	hypothetical protein		No	2,3		Cytoplasmic Membrane (2 TM)	No			0.012
SAW_02162	EF2233	Potentially Important C	ABC transporter permease		No	2,3,4		Cytoplasmic Membrane (5 TM)	No	The ATP-binding Cassette (ABC) Superfamily		0.098
SAW_02202	EF2281	Potentially Important C	conjugative transposon membrane protein		Variable region I	2,3		Cytoplasmic Membrane (1 TM)	No			0.096
SAW_02206	EF2336; EF1883	Potentially Important C	hypothetical protein		Variable region I	2,3		Cytoplasmic Membrane (2 TM)	No			0.07
SAW_02226	EF2357	Potentially Important C	oxidoreductase		No	2,3		Cytoplasmic Membrane (4 TM)	No			0.017
SAW_02234	EF2367	Potentially Important C	N-acetylmuramoyl-L-alanine amidase		No	2,3,4		Extracellular (potential multiple localizations)	Yes	The Type IV (Conjugal DNA-Protein Transfer or VirB) Secretory Pathway (IVSP) Family		0.04
SAW_02235	EF2368	Potentially Important C	hypothetical protein		No	2,3		Cytoplasmic Membrane (1 TM)	No			0.036
SAW_02240	EF2373	Potentially Important C	peptidase propeptide and YPEB domain-containing protein		No	2,3		Cytoplasmic Membrane (1 TM)	No			0.041
SAW_02306	EF2448	Potentially Important C	ComE operon protein 2		No	3,4			No	The Bacterial Competence-related DNA Transformation Transporter (DNA-T) Family		0.018
SAW_02357	EF2498	Potentially Important C	methionine import ATP-binding protein MetN 2		No	3,4			No	The Putative ABC4 (ABC4) Family; The M50 Peptidase (M50-P) Family; The ATP-binding Cassette (ABC) Superfamily; The Outer Membrane Lipopolysaccharide Export Porin (LPS-EP) Family		0.075
SAW_02581	EF2783	Potentially Important C	UDP-glucose 4-epimerase GalE		No	3			Yes			0.018
SAW_02598	EF2803	Potentially Important C	holin		Prophage 6	3,4			No	The Bacterophage Dp-1 Holin (Dp-1 Holin) Family		0.023
SAW_02697	EF2906	Potentially Important C	ABC transporter permease		No	2,3,4		Cytoplasmic Membrane (8 TM)	No	The ATP-binding Cassette (ABC) Superfamily	**	0.099
SAW_02701	EF2910	Potentially Important C	potassium uptake protein		No	3,4			No	The Voltage-gated Ion Channel (VIC) Superfamily; The K<sup>+</sup> Transporter (Trk) Family		0.026
SAW_02702	EF2911	Potentially Important C	LuxR family DNA-binding response regulator	RR03	No	3,4			No	The Inclusion Membrane Protein (IncA) Family		0.028
SAW_02804	EF2950	Potentially Important C	hypothetical protein		Prophage 7	2,3		Cytoplasmic Membrane (1 TM)	No			0.098
SAW_02820	EF2965	Potentially Important C	PTS system ascorbate-specific IIB component		No	3,4			No	The PTS L-Ascorbate (L-Asc) Family		0.082
SAW_02950	EF3105	Potentially Important C	hypothetical protein		No	2,3		Cytoplasmic Membrane (1 TM)	No			0.046
SAW_03048	EF3211	Potentially Important C	PTS system IIB component		No	3,4			No	The PTS Mannose-Fructose-Sorbose (Man) Family		0.037
SAW_03088	EF3259	Potentially Important C	heptaprenyl diphosphate synthase		No	2,3,4		Cytoplasmic Membrane (4 TM)	No	The Flavin-based Extracellular Electron Transfer (F-EET) Family; The Prokaryotic Riboflavin Transporter (P-RFT) Family		0.051
SAW_00032	EF3320	Potentially Important C	citrate (Pro-3S)-lyase%2C beta subunit		No	3,4			No	The (Bacillus Phage phi29) Portal Protein 6 (PPP6) Family		0.062
SAW_00035	EF3323	Potentially Important C	hypothetical protein		No	2,3		Cytoplasmic Membrane (1 TM)	No			0.017
SAW_00558	NA	Potentially Important C	hypothetical protein		PAI	2,3		Cytoplasmic Membrane (1 TM)	No			0.014
SAW_00618	NA	Potentially Important C	PTS system IID component		PAI	2,3,4		Cytoplasmic Membrane (3 TM)	No	The PTS Mannose-Fructose-Sorbose (Man) Family		0.066
Basis for identification as envelope related: 1 (ref. 47); 2 (ref. 48); 3 (ref. 98); 4 (ref. 93)
Genes also identified in metal and stress response tables
Proteomic Studies of E. faecalis Membrane or Surface Proteins *(ref. 96), **(ref. 97)

## Sheet: Sheet1
EF1364	P00900; P01110; P01130		Terpenoid backbone biosynthesis; Biosynthesis of antibiotics; Biosynthesis of secondary metabolites
EF1568	P00400; P01100; P01130; P01230; P01110	M00024	Phenylalanine, tyrosine and tryptophan biosynthesis; Biosynthesis of antibiotics; Metabolic pathways; Biosynthesis of secondary metabolites; Biosynthesis of amino acids	Phenylalanine biosynthesis, chorismate => phenylalanine
EF0854	P03060; P02024		Protein export; Quorum sensing
EF3037
EF3042	P00052; P02060	M00277	Galactose metabolism; Phosphotransferase system (PTS)	PTS system, N-acetylgalactosamine-specific II component
EF3043	P00052; P02060	M00277	Galactose metabolism; Phosphotransferase system (PTS)	PTS system, N-acetylgalactosamine-specific II component
EF3044	P00520; P01130		Amino sugar and nucleotide sugar metabolism; Biosynthesis of antibiotics
EF3045	P00052; P02060	M00277	Galactose metabolism; Phosphotransferase system (PTS)	PTS system, N-acetylgalactosamine-specific II component
EF3046	P00052; P02060	M00287; M00277	Galactose metabolism; Phosphotransferase system (PTS)	PTS system, galactosamine-specific II component; PTS system, N-acetylgalactosamine-specific II component
EF3050	P03410		Base excision repair
EF3058
EF3064	P03018; P00240; P00230	M00394	RNA degradation; Purine metabolism; Pyrimidine metabolism	RNA degradosome
EF3065	P03010	M00179; M00178	Ribosome	Ribosome, archaea; Ribosome, bacteria
EF3066
EF3070	P03010	M00179; M00178	Ribosome	Ribosome, archaea; Ribosome, bacteria
EF3073	P03060; P02024		Protein export; Quorum sensing
EF3082	P02010	M00240	ABC transporters	Iron complex transport system
EF3083	P02010	M00240	ABC transporters	Iron complex transport system
EF3084	P02010	M00240	ABC transporters	Iron complex transport system
EF3085	P02010	M00240	ABC transporters	Iron complex transport system
EF2656	P01100; P00770	M00120	Pantothenate and CoA biosynthesis; Metabolic pathways	Coenzyme A biosynthesis, pantothenate => CoA
EF3315	P02020		Two-component system
EF0864	P02010	M00209	ABC transporters	Osmoprotectant transport system
EF0865	P02010	M00209	ABC transporters	Osmoprotectant transport system
EF0066	P03440		Homologous recombination
EF0067	P03440		Homologous recombination
EF0980	P03430		Mismatch repair
EF0979	P03430		Mismatch repair
EF0982
EF0684
EF3332
EF1374	P01120		Microbial metabolism in diverse environments
EF0820	P03010	M00178	Ribosome	Ribosome, bacteria
EF0825	P00983; P00240; P01100		Drug metabolism - other enzymes; Metabolic pathways; Pyrimidine metabolism
EF0834	P00500; P02060	M00275	Starch and sucrose metabolism; Phosphotransferase system (PTS)	PTS system, cellobiose-specific II component
EF0840	P01100; P01120; P01200; P00030	M00061; M00631; M00308	Microbial metabolism in diverse environments; Pentose phosphate pathway; Carbon metabolism; Metabolic pathways	D-Galacturonate degradation (bacteria), D-galacturonate => pyruvate + D-glyceraldehyde 3P; Semi-phosphorylative Entner-Doudoroff pathway, gluconate => glycerate-3P; D-Glucuronate degradation, D-glucuronate => pyruvate + D-glyceraldehyde 3P
EF0843	P01100; P00473; P00550; P01502		Metabolic pathways; D-Alanine metabolism; Vancomycin resistance; Peptidoglycan biosynthesis
EF0845	P01100; P00300; P00550; P01502		Metabolic pathways; Lysine biosynthesis; Vancomycin resistance; Peptidoglycan biosynthesis
EF0848	P00770		Pantothenate and CoA biosynthesis
EF0849	P01100; P00473; P01502		Metabolic pathways; Vancomycin resistance; D-Alanine metabolism
EF0878	P03420; P03440; P01100; P03030; P03410; P00230; P00240		Homologous recombination; DNA replication; Base excision repair; Purine metabolism; Nucleotide excision repair; Metabolic pathways; Pyrimidine metabolism
EF0880	P01100; P00770	M00120	Pantothenate and CoA biosynthesis; Metabolic pathways	Coenzyme A biosynthesis, pantothenate => CoA
EF0896
EF0897	P03060; P03070; P02024	M00335	Protein export; Bacterial secretion system; Quorum sensing	Sec (secretion) system
EF0901	P01100; P00900; P01110; P01130	M00095; M00367; M00096; M00364; M00365; M00366	Terpenoid backbone biosynthesis; Biosynthesis of antibiotics; Biosynthesis of secondary metabolites; Metabolic pathways	C5 isoprenoid biosynthesis, mevalonate pathway; C10-C20 isoprenoid biosynthesis, non-plant eukaryotes; C5 isoprenoid biosynthesis, non-mevalonate pathway; C10-C20 isoprenoid biosynthesis, plants; C10-C20 isoprenoid biosynthesis, archaea; C10-C20 isoprenoid biosynthesis, bacteria
EF0902	P01100; P00900; P01110; P01130	M00095	Terpenoid backbone biosynthesis; Biosynthesis of antibiotics; Biosynthesis of secondary metabolites; Metabolic pathways	C5 isoprenoid biosynthesis, mevalonate pathway
EF0903	P01100; P00900; P01110; P01130	M00095	Terpenoid backbone biosynthesis; Biosynthesis of antibiotics; Biosynthesis of secondary metabolites; Metabolic pathways	C5 isoprenoid biosynthesis, mevalonate pathway
EF0904	P04146; P01100; P00900; P01130; P01110	M00095	Terpenoid backbone biosynthesis; Peroxisome; Biosynthesis of antibiotics; Metabolic pathways; Biosynthesis of secondary metabolites	C5 isoprenoid biosynthesis, mevalonate pathway
EF0914
EF0915	P03010	M00178	Ribosome	Ribosome, bacteria
EF0916	P03010	M00178	Ribosome	Ribosome, bacteria
EF0934
EF0936
EF0939	P00640; P01120		Microbial metabolism in diverse environments; Propanoate metabolism
EF0949	P00680; P00720; P01120; P00430; P00620; P01100; P00640; P01200	M00357; M00579	Microbial metabolism in diverse environments; Methane metabolism; Taurine and hypotaurine metabolism; Pyruvate metabolism; Carbon fixation pathways in prokaryotes; Propanoate metabolism; Carbon metabolism; Metabolic pathways	Phosphate acetyltransferase-acetate kinase pathway, acetyl-CoA => acetate; Methanogenesis, acetate => methane
EF0954
EF0955	P01120; P00010; P01100; P01130; P00052; P01110	M00632	Microbial metabolism in diverse environments; Galactose metabolism; Glycolysis / Gluconeogenesis; Biosynthesis of antibiotics; Metabolic pathways; Biosynthesis of secondary metabolites	Galactose degradation, Leloir pathway, galactose => alpha-D-glucose-1P
EF0956	P00500		Starch and sucrose metabolism
EF0957	P01100; P00500		Starch and sucrose metabolism; Metabolic pathways
EF0961	P01100; P01130; P01230; P00330; P01110	M00015	Arginine and proline metabolism; Biosynthesis of antibiotics; Metabolic pathways; Biosynthesis of secondary metabolites; Biosynthesis of amino acids	Proline biosynthesis, glutamate => proline
EF0968	P03010	M00178	Ribosome	Ribosome, bacteria
EF0970	P03010	M00178	Ribosome	Ribosome, bacteria
EF0675	P02010	M00209	ABC transporters	Osmoprotectant transport system
EF0675	P02010	M00209	ABC transporters	Osmoprotectant transport system
EF3004
EF1192
EF3122
EF3311
EF3300
EF3305	P00051; P02060	M00280	Fructose and mannose metabolism; Phosphotransferase system (PTS)	PTS system, glucitol/sorbitol-specific II component
EF3306	P00051; P02060	M00280	Fructose and mannose metabolism; Phosphotransferase system (PTS)	PTS system, glucitol/sorbitol-specific II component
EF3306	P00051; P02060	M00280	Fructose and mannose metabolism; Phosphotransferase system (PTS)	PTS system, glucitol/sorbitol-specific II component
EF3310	P00051		Fructose and mannose metabolism
EF3316	P01200; P00620; P02020		Pyruvate metabolism; Two-component system; Carbon metabolism
EF3317	P01100; P00620		Pyruvate metabolism; Metabolic pathways
EF3320	P02020		Two-component system
EF3321	P02020		Two-component system
EF3322	P02020		Two-component system
EF3327
EF3331	P03060; P03070; P02024	M00335	Protein export; Bacterial secretion system; Quorum sensing	Sec (secretion) system
EF3333	P03010	M00178	Ribosome	Ribosome, bacteria
EF1497	P01100; P00190	M00159	Oxidative phosphorylation; Metabolic pathways	V/A-type ATPase, prokaryotes
EF1493	P01100; P00190	M00159	Oxidative phosphorylation; Metabolic pathways	V/A-type ATPase, prokaryotes
EF2286
EF3298
EF3089	P01100; P00480; P00270	M00118	Glutathione metabolism; Cysteine and methionine metabolism; Metabolic pathways	Glutathione biosynthesis, glutamate => glutathione
EF3094	P03060; P03070; P02024	M00335	Protein export; Bacterial secretion system; Quorum sensing	Sec (secretion) system
EF3106	P02024	M00239	Quorum sensing	Peptides/nickel transport system
EF3107	P02024	M00239	Quorum sensing	Peptides/nickel transport system
EF3108	P02024	M00239	Quorum sensing	Peptides/nickel transport system
EF3109	P02024	M00239	Quorum sensing	Peptides/nickel transport system
EF3110	P02024	M00239	Quorum sensing	Peptides/nickel transport system
EF3111
EF3112	P01100; P00561; P01110; P00564	M00089	Glycerolipid metabolism; Biosynthesis of secondary metabolites; Glycerophospholipid metabolism; Metabolic pathways	Triacylglycerol biosynthesis
EF3116	P03010	M00178	Ribosome	Ribosome, bacteria
EF3118	P00040; P01120; P01100; P00030; P01130; P01230; P01200; P00710; P01110	M00004; M00007	Pentose and glucuronate interconversions; Microbial metabolism in diverse environments; Carbon fixation in photosynthetic organisms; Biosynthesis of antibiotics; Pentose phosphate pathway; Carbon metabolism; Metabolic pathways; Biosynthesis of secondary metabolites; Biosynthesis of amino acids	Pentose phosphate pathway, non-oxidative phase, fructose 6P => ribose 5P; Pentose phosphate pathway (Pentose phosphate cycle)
EF3123	P00970; P00670		One carbon pool by folate; Aminoacyl-tRNA biosynthesis
EF3126	P01100; P03020; P00230; P00240	M00183	Pyrimidine metabolism; Purine metabolism; Metabolic pathways; RNA polymerase	RNA polymerase, bacteria
EF3127	P01100; P00230	M00050	Purine metabolism; Metabolic pathways	Guanine ribonucleotide biosynthesis IMP => GDP,GTP
EF3135	P01100; P00040	M00061	Pentose and glucuronate interconversions; Metabolic pathways	D-Glucuronate degradation, D-glucuronate => pyruvate + D-glyceraldehyde 3P
EF3136	P01100; P00051; P02060; P00520	M00276	Fructose and mannose metabolism; Metabolic pathways; Phosphotransferase system (PTS); Amino sugar and nucleotide sugar metabolism	PTS system, mannose-specific II component
EF3138	P01100; P00051; P02060; P00520	M00276	Fructose and mannose metabolism; Metabolic pathways; Phosphotransferase system (PTS); Amino sugar and nucleotide sugar metabolism	PTS system, mannose-specific II component
EF3142	P00480; P01120; P01100; P00030; P01130; P01200; P01110	M00004; M00006	Microbial metabolism in diverse environments; Glutathione metabolism; Biosynthesis of antibiotics; Pentose phosphate pathway; Carbon metabolism; Metabolic pathways; Biosynthesis of secondary metabolites	Pentose phosphate pathway (Pentose phosphate cycle); Pentose phosphate pathway, oxidative phase, glucose 6P => ribulose 5P
EF3148	P01100; P00564		Glycerophospholipid metabolism; Metabolic pathways
EF3152
EF3156
EF3158	P00500		Starch and sucrose metabolism
EF3163	P01120; P01100; P00030; P00230; P01130; P01230; P01200; P01110	M00005	Microbial metabolism in diverse environments; Purine metabolism; Biosynthesis of antibiotics; Pentose phosphate pathway; Carbon metabolism; Metabolic pathways; Biosynthesis of secondary metabolites; Biosynthesis of amino acids	PRPP biosynthesis, ribose 5P => PRPP
EF3180
EF3202	P03010	M00179; M00178	Ribosome	Ribosome, archaea; Ribosome, bacteria
EF3203	P03010	M00178	Ribosome	Ribosome, bacteria
EF3210	P01100; P00051; P02060; P00520	M00276	Fructose and mannose metabolism; Metabolic pathways; Phosphotransferase system (PTS); Amino sugar and nucleotide sugar metabolism	PTS system, mannose-specific II component
EF3211	P01100; P00051; P02060; P00520	M00276	Fructose and mannose metabolism; Metabolic pathways; Phosphotransferase system (PTS); Amino sugar and nucleotide sugar metabolism	PTS system, mannose-specific II component
EF3212	P01100; P00051; P02060; P00520	M00276	Fructose and mannose metabolism; Metabolic pathways; Phosphotransferase system (PTS); Amino sugar and nucleotide sugar metabolism	PTS system, mannose-specific II component
EF3213	P01100; P00051; P02060; P00520	M00276	Fructose and mannose metabolism; Metabolic pathways; Phosphotransferase system (PTS); Amino sugar and nucleotide sugar metabolism	PTS system, mannose-specific II component
EF3230	P03010	M00179; M00178	Ribosome	Ribosome, archaea; Ribosome, bacteria
EF3235	P01120; P01100; P00030; P01130; P01200; P01110		Microbial metabolism in diverse environments; Biosynthesis of antibiotics; Pentose phosphate pathway; Carbon metabolism; Metabolic pathways; Biosynthesis of secondary metabolites
EF3237	P01100; P03020; P00230; P00240	M00183	Pyrimidine metabolism; Purine metabolism; Metabolic pathways; RNA polymerase	RNA polymerase, bacteria
EF3238	P01100; P03020; P00230; P00240	M00183	Pyrimidine metabolism; Purine metabolism; Metabolic pathways; RNA polymerase	RNA polymerase, bacteria
EF3265	P00790; P01100	M00126; M00841	Folate biosynthesis; Metabolic pathways	Tetrahydrofolate biosynthesis, GTP => THF; Tetrahydrofolate biosynthesis, mediated by PTPS, GTP => THF
EF3267	P00790; P01100	M00126; M00841; M00842; M00843	Folate biosynthesis; Metabolic pathways	L-threo-Tetrahydrobiopterin biosynthesis, GTP => L-threo-BH4; Tetrahydrofolate biosynthesis, GTP => THF; Tetrahydrofolate biosynthesis, mediated by PTPS, GTP => THF; Tetrahydrobiopterin biosynthesis, GTP => BH4
EF3268	P00790; P01100	M00126; M00841	Folate biosynthesis; Metabolic pathways	Tetrahydrofolate biosynthesis, GTP => THF; Tetrahydrofolate biosynthesis, mediated by PTPS, GTP => THF
EF3269	P00790; P01100	M00126; M00840	Folate biosynthesis; Metabolic pathways	Tetrahydrofolate biosynthesis, mediated by ribA and trpF, GTP => THF; Tetrahydrofolate biosynthesis, GTP => THF
EF3270	P04918; P00480		Glutathione metabolism; Thyroid hormone synthesis
EF3285	P00500; P02060	M00275	Starch and sucrose metabolism; Phosphotransferase system (PTS)	PTS system, cellobiose-specific II component
EF3292	P00970	M00360; M00359	Aminoacyl-tRNA biosynthesis	Aminoacyl-tRNA biosynthesis, prokaryotes; Aminoacyl-tRNA biosynthesis, eukaryotes
EF3293	P00983; P01100; P00230; P01110	M00050	Drug metabolism - other enzymes; Biosynthesis of secondary metabolites; Purine metabolism; Metabolic pathways	Guanine ribonucleotide biosynthesis IMP => GDP,GTP
EF3299
EF1529	P00500; P02060	M00275	Starch and sucrose metabolism; Phosphotransferase system (PTS)	PTS system, cellobiose-specific II component
EF1561	P00400; P01100; P01130; P01230; P01110	M00022	Phenylalanine, tyrosine and tryptophan biosynthesis; Biosynthesis of antibiotics; Metabolic pathways; Biosynthesis of secondary metabolites; Biosynthesis of amino acids	Shikimate pathway, phosphoenolpyruvate + erythrose-4P => chorismate
EF1236	P00311; P01130		Biosynthesis of antibiotics; Penicillin and cephalosporin biosynthesis
EF1005
EF1730
EF2374
EF3282	P01100		Metabolic pathways
EF1652
EF1527
EF0473
EF0948	P03410; P05340		Base excision repair; Primary immunodeficiency
EF1393	P00790; P01100; P04122		Folate biosynthesis; Sulfur relay system; Metabolic pathways
EF1405	P05418; P04621		NOD-like receptor signaling pathway; Fluid shear stress and atherosclerosis
EF1406	P03420		Nucleotide excision repair
EF1391	P00790; P01100		Folate biosynthesis; Metabolic pathways
EF0872
EF0977
EF0984
EF0929
EF0476
EF0995	P04112		Cell cycle - Caulobacter
EF3072	P02010	M00582; M00581	ABC transporters	Energy-coupling factor transport system; Biotin transport system
EF2634
EF0472
EF2689
EF2355	P04213		Longevity regulating pathway - multiple species
EF2616
EF2663	P03440		Homologous recombination
EF0001	P04112; P02020		Two-component system; Cell cycle - Caulobacter
EF0002	P03440; P01100; P03030; P00230; P00240; P03430	M00260	Homologous recombination; DNA replication; Purine metabolism; Metabolic pathways; Pyrimidine metabolism; Mismatch repair	DNA polymerase III complex, bacteria
EF0005
EF0006
EF0007	P03010	M00178	Ribosome	Ribosome, bacteria
EF0008	P03030; P03440; P03430		Homologous recombination; DNA replication; Mismatch repair
EF0009	P03010	M00178	Ribosome	Ribosome, bacteria
EF0012	P03010	M00178	Ribosome	Ribosome, bacteria
EF0013	P03030; P04112		DNA replication; Cell cycle - Caulobacter
EF0014	P01100; P00250; P00230	M00049	Alanine, aspartate and glutamate metabolism; Purine metabolism; Metabolic pathways	Adenine ribonucleotide biosynthesis, IMP => ADP,ATP
EF0019	P01100; P00051; P02060; P00520	M00276	Fructose and mannose metabolism; Metabolic pathways; Phosphotransferase system (PTS); Amino sugar and nucleotide sugar metabolism	PTS system, mannose-specific II component
EF0020	P01100; P00051; P02060; P00520	M00276	Fructose and mannose metabolism; Metabolic pathways; Phosphotransferase system (PTS); Amino sugar and nucleotide sugar metabolism	PTS system, mannose-specific II component
EF0020	P01100; P00051; P02060; P00520	M00276	Fructose and mannose metabolism; Metabolic pathways; Phosphotransferase system (PTS); Amino sugar and nucleotide sugar metabolism	PTS system, mannose-specific II component
EF0021	P01100; P00051; P02060; P00520	M00276	Fructose and mannose metabolism; Metabolic pathways; Phosphotransferase system (PTS); Amino sugar and nucleotide sugar metabolism	PTS system, mannose-specific II component
EF0022	P01100; P00051; P02060; P00520	M00276	Fructose and mannose metabolism; Metabolic pathways; Phosphotransferase system (PTS); Amino sugar and nucleotide sugar metabolism	PTS system, mannose-specific II component
EF0028	P00010; P00500; P02060; P00520	M00266	Amino sugar and nucleotide sugar metabolism; Starch and sucrose metabolism; Phosphotransferase system (PTS); Glycolysis / Gluconeogenesis	PTS system, maltose/glucose-specific II component
EF0028	P00010; P00500; P02060; P00520	M00266	Amino sugar and nucleotide sugar metabolism; Starch and sucrose metabolism; Phosphotransferase system (PTS); Glycolysis / Gluconeogenesis	PTS system, maltose/glucose-specific II component
EF0037	P00332; P01100; P01130; P01230; P00330; P01110	M00015	Carbapenem biosynthesis; Arginine and proline metabolism; Biosynthesis of antibiotics; Metabolic pathways; Biosynthesis of secondary metabolites; Biosynthesis of amino acids	Proline biosynthesis, glutamate => proline
EF0038	P00332; P01100; P01130; P01230; P00330	M00015	Arginine and proline metabolism; Biosynthesis of antibiotics; Metabolic pathways; Biosynthesis of amino acids; Carbapenem biosynthesis	Proline biosynthesis, glutamate => proline
EF0039	P00983; P00240; P01100	M00053	Drug metabolism - other enzymes; Metabolic pathways; Pyrimidine metabolism	Pyrimidine deoxyribonuleotide biosynthesis, CDP/CTP => dCDP/dCTP,dTDP/dTTP
EF0042	P01100; P00900; P01110; P01130	M00096	Terpenoid backbone biosynthesis; Biosynthesis of antibiotics; Biosynthesis of secondary metabolites; Metabolic pathways	C5 isoprenoid biosynthesis, non-mevalonate pathway
EF0044	P01120; P01100; P00920; P05111; P01230; P01200; P00270; P01110	M00021	Biofilm formation - Vibrio cholerae; Microbial metabolism in diverse environments; Carbon metabolism; Metabolic pathways; Sulfur metabolism; Biosynthesis of secondary metabolites; Cysteine and methionine metabolism; Biosynthesis of amino acids	Cysteine biosynthesis, serine => cysteine
EF0045	P00970	M00360; M00359	Aminoacyl-tRNA biosynthesis	Aminoacyl-tRNA biosynthesis, prokaryotes; Aminoacyl-tRNA biosynthesis, eukaryotes
EF0047
EF0049
EF0051	P01100; P00900; P01110; P01130	M00096	Terpenoid backbone biosynthesis; Biosynthesis of antibiotics; Biosynthesis of secondary metabolites; Metabolic pathways	C5 isoprenoid biosynthesis, non-mevalonate pathway
EF2767	P01100; P00730		Thiamine metabolism; Metabolic pathways
EF3048
EF3137	P01100; P00051; P02060; P00520	M00276	Fructose and mannose metabolism; Metabolic pathways; Phosphotransferase system (PTS); Amino sugar and nucleotide sugar metabolism	PTS system, mannose-specific II component
EF3139	P01100; P00051; P02060; P00520	M00276	Fructose and mannose metabolism; Metabolic pathways; Phosphotransferase system (PTS); Amino sugar and nucleotide sugar metabolism	PTS system, mannose-specific II component
EF1754
EF1755	P02010	M00222	ABC transporters	Phosphate transport system
EF1756	P02010	M00222	ABC transporters	Phosphate transport system
EF1757	P02010	M00222	ABC transporters	Phosphate transport system
EF1758	P02010	M00222	ABC transporters	Phosphate transport system
EF1759	P05152; P02010; P02020	M00222	Two-component system; Tuberculosis; ABC transporters	Phosphate transport system
EF1763	P03060; P03070; P02024	M00335	Protein export; Bacterial secretion system; Quorum sensing	Sec (secretion) system
EF1765		M00429		Competence-related DNA transformation transporter
EF1767		M00429		Competence-related DNA transformation transporter
EF1769	P00500; P02060	M00275	Starch and sucrose metabolism; Phosphotransferase system (PTS)	PTS system, cellobiose-specific II component
EF1773	P00780; P01130; P01040; P00061; P01100; P00333; P01212	M00083; M00572	Fatty acid metabolism; Biosynthesis of unsaturated fatty acids; Prodigiosin biosynthesis; Biosynthesis of antibiotics; Biotin metabolism; Metabolic pathways; Fatty acid biosynthesis	Pimeloyl-ACP biosynthesis, BioC-BioH pathway, malonyl-ACP => pimeloyl-ACP; Fatty acid biosynthesis, elongation
EF1777	P01100; P00230; P01110; P01130	M00048	Biosynthesis of antibiotics; Biosynthesis of secondary metabolites; Purine metabolism; Metabolic pathways	Inosine monophosphate biosynthesis, PRPP + glutamine => IMP
EF1780	P01100; P00230; P01110; P01130	M00048	Biosynthesis of antibiotics; Biosynthesis of secondary metabolites; Purine metabolism; Metabolic pathways	Inosine monophosphate biosynthesis, PRPP + glutamine => IMP
EF1781	P00250; P01100; P00230; P01130; P01110	M00048	Alanine, aspartate and glutamate metabolism; Purine metabolism; Biosynthesis of antibiotics; Metabolic pathways; Biosynthesis of secondary metabolites	Inosine monophosphate biosynthesis, PRPP + glutamine => IMP
EF1782	P01100; P00230; P01110; P01130	M00048	Biosynthesis of antibiotics; Biosynthesis of secondary metabolites; Purine metabolism; Metabolic pathways	Inosine monophosphate biosynthesis, PRPP + glutamine => IMP
EF1783	P01100; P00230; P01110; P01130	M00048	Biosynthesis of antibiotics; Biosynthesis of secondary metabolites; Purine metabolism; Metabolic pathways	Inosine monophosphate biosynthesis, PRPP + glutamine => IMP
EF1785	P01100; P00230; P01110; P01130	M00048	Biosynthesis of antibiotics; Biosynthesis of secondary metabolites; Purine metabolism; Metabolic pathways	Inosine monophosphate biosynthesis, PRPP + glutamine => IMP
EF1786	P01100; P00230; P01110; P01130	M00048	Biosynthesis of antibiotics; Biosynthesis of secondary metabolites; Purine metabolism; Metabolic pathways	Inosine monophosphate biosynthesis, PRPP + glutamine => IMP
EF1787	P01100; P00230; P01110; P01130	M00048	Biosynthesis of antibiotics; Biosynthesis of secondary metabolites; Purine metabolism; Metabolic pathways	Inosine monophosphate biosynthesis, PRPP + glutamine => IMP
EF1793	P00770; P00280; P00290; P01100; P01210; P01130; P01230; P00270; P01110	M00036; M00570; M00119; M00019	Valine, leucine and isoleucine degradation; 2-Oxocarboxylic acid metabolism; Valine, leucine and isoleucine biosynthesis; Biosynthesis of secondary metabolites; Biosynthesis of antibiotics; Metabolic pathways; Pantothenate and CoA biosynthesis; Cysteine and methionine metabolism; Biosynthesis of amino acids	Pantothenate biosynthesis, valine/L-aspartate => pantothenate; Isoleucine biosynthesis, threonine => 2-oxobutanoate => isoleucine; Leucine degradation, leucine => acetoacetate + acetyl-CoA; Valine/isoleucine biosynthesis, pyruvate => valine / 2-oxobutanoate => isoleucine
EF0099	P01100; P00260; P01130; P01230; P01200; P00270; P01110		Biosynthesis of antibiotics; Carbon metabolism; Glycine, serine and threonine metabolism; Metabolic pathways; Biosynthesis of secondary metabolites; Cysteine and methionine metabolism; Biosynthesis of amino acids
EF0100	P00970	M00360; M00359	Aminoacyl-tRNA biosynthesis	Aminoacyl-tRNA biosynthesis, prokaryotes; Aminoacyl-tRNA biosynthesis, eukaryotes
EF0104	P01100; P00220; P01110; P01130		Arginine biosynthesis; Biosynthesis of antibiotics; Biosynthesis of secondary metabolites; Metabolic pathways
EF0105	P00220; P01100; P01130; P01230; P01110	M00029	Arginine biosynthesis; Biosynthesis of antibiotics; Metabolic pathways; Biosynthesis of secondary metabolites; Biosynthesis of amino acids	Urea cycle
EF0106	P00220; P01120; P01100; P00230; P00910; P01200		Microbial metabolism in diverse environments; Arginine biosynthesis; Purine metabolism; Carbon metabolism; Metabolic pathways; Nitrogen metabolism
EF0168	P01100; P00770	M00120	Pantothenate and CoA biosynthesis; Metabolic pathways	Coenzyme A biosynthesis, pantothenate => CoA
EF0171	P01100; P00230; P05340		Primary immunodeficiency; Metabolic pathways; Purine metabolism
EF0172
EF0173	P01100; P00240		Metabolic pathways; Pyrimidine metabolism
EF0174	P00030		Pentose phosphate pathway
EF0175	P00983; P00240; P01100		Drug metabolism - other enzymes; Metabolic pathways; Pyrimidine metabolism
EF0178		M00221		Putative simple sugar transport system
EF0179		M00221		Putative simple sugar transport system
EF0180		M00221		Putative simple sugar transport system
EF0185	P00030; P00230		Pentose phosphate pathway; Purine metabolism
EF1149
EF1170	P03018		RNA degradation
EF1225
EF1307
EF1310
EF1385	P00790; P01100		Folate biosynthesis; Metabolic pathways
EF1392	P00790; P01100; P04122		Folate biosynthesis; Sulfur relay system; Metabolic pathways
EF2734
EF0188	P02010	M00240	ABC transporters	Iron complex transport system
EF0191	P02010	M00240	ABC transporters	Iron complex transport system
EF0192	P02010	M00240	ABC transporters	Iron complex transport system
EF0193	P02010	M00240	ABC transporters	Iron complex transport system
EF0195	P00680; P01130; P04922; P01120; P00010; P01100; P00260; P05230; P01230; P01200; P01110	M00002; M00001; M00003	Microbial metabolism in diverse environments; Methane metabolism; Glycolysis / Gluconeogenesis; Biosynthesis of secondary metabolites; Biosynthesis of antibiotics; Carbon metabolism; Metabolic pathways; Glycine, serine and threonine metabolism; Central carbon metabolism in cancer; Glucagon signaling pathway; Biosynthesis of amino acids	Glycolysis (Embden-Meyerhof pathway), glucose => pyruvate; Gluconeogenesis, oxaloacetate => fructose-6P; Glycolysis, core module involving three-carbon compounds
EF0197	P01120; P01100; P00030; P01130; P01230; P01200; P00710; P01110	M00004; M00167; M00165; M00007; M00580	Microbial metabolism in diverse environments; Carbon fixation in photosynthetic organisms; Biosynthesis of antibiotics; Pentose phosphate pathway; Carbon metabolism; Metabolic pathways; Biosynthesis of secondary metabolites; Biosynthesis of amino acids	Pentose phosphate pathway, non-oxidative phase, fructose 6P => ribose 5P; Reductive pentose phosphate cycle (Calvin cycle); Reductive pentose phosphate cycle, glyceraldehyde-3P => ribulose-5P; Pentose phosphate pathway, archaea, fructose 6P => ribose 5P; Pentose phosphate pathway (Pentose phosphate cycle)
EF0368	P00300; P01120; P01100; P01210; P00260; P01130; P00261; P01230; P00270; P01110	M00526; M00033; M00527; M00017; M00016; M00525; M00018	Microbial metabolism in diverse environments; 2-Oxocarboxylic acid metabolism; Monobactam biosynthesis; Lysine biosynthesis; Biosynthesis of antibiotics; Glycine, serine and threonine metabolism; Metabolic pathways; Biosynthesis of secondary metabolites; Cysteine and methionine metabolism; Biosynthesis of amino acids	Methionine biosynthesis, apartate => homoserine => methionine; Lysine biosynthesis, DAP aminotransferase pathway, aspartate => lysine; Threonine biosynthesis, aspartate => homoserine => threonine; Lysine biosynthesis, acetyl-DAP pathway, aspartate => lysine; Lysine biosynthesis, DAP dehydrogenase pathway, aspartate => lysine; Lysine biosynthesis, succinyl-DAP pathway, aspartate => lysine; Ectoine…
EF0386	P00220; P01120; P01100; P00230; P00910; P01200		Microbial metabolism in diverse environments; Arginine biosynthesis; Purine metabolism; Carbon metabolism; Metabolic pathways; Nitrogen metabolism
EF0388	P01120; P00230		Microbial metabolism in diverse environments; Purine metabolism
EF0401
EF0406	P00051; P02060	M00274	Fructose and mannose metabolism; Phosphotransferase system (PTS)	PTS system, mannitol-specific II component
EF0406	P00051; P02060	M00274	Fructose and mannose metabolism; Phosphotransferase system (PTS)	PTS system, mannitol-specific II component
EF0407
EF0408	P00051; P02060	M00274	Fructose and mannose metabolism; Phosphotransferase system (PTS)	PTS system, mannitol-specific II component
EF0411	P00051; P02060	M00274	Fructose and mannose metabolism; Phosphotransferase system (PTS)	PTS system, mannitol-specific II component
EF0411	P00051; P02060	M00274	Fructose and mannose metabolism; Phosphotransferase system (PTS)	PTS system, mannitol-specific II component
EF0412	P00051; P02060	M00274	Fructose and mannose metabolism; Phosphotransferase system (PTS)	PTS system, mannitol-specific II component
EF0413	P00051		Fructose and mannose metabolism
EF0424	P01100; P01120; P01200; P00030	M00061; M00631; M00308	Microbial metabolism in diverse environments; Pentose phosphate pathway; Carbon metabolism; Metabolic pathways	D-Galacturonate degradation (bacteria), D-galacturonate => pyruvate + D-glyceraldehyde 3P; Semi-phosphorylative Entner-Doudoroff pathway, gluconate => glycerate-3P; D-Glucuronate degradation, D-glucuronate => pyruvate + D-glyceraldehyde 3P
EF0425	P00040		Pentose and glucuronate interconversions
EF0426
EF0433	P01120; P00040; P00051		Pentose and glucuronate interconversions; Microbial metabolism in diverse environments; Fructose and mannose metabolism
EF0434	P01120; P00051		Fructose and mannose metabolism; Microbial metabolism in diverse environments
EF0435	P01120; P00040; P00051		Pentose and glucuronate interconversions; Microbial metabolism in diverse environments; Fructose and mannose metabolism
EF0440
EF0445	P01100; P01110; P00130	M00116	Metabolic pathways; Biosynthesis of secondary metabolites; Ubiquinone and other terpenoid-quinone biosynthesis	Menaquinone biosynthesis, chorismate => menaquinone
EF0446	P01100; P01110; P00130	M00116	Metabolic pathways; Biosynthesis of secondary metabolites; Ubiquinone and other terpenoid-quinone biosynthesis	Menaquinone biosynthesis, chorismate => menaquinone
EF0447	P01053; P00130; P01100; P01130; P01110	M00116	Biosynthesis of siderophore group nonribosomal peptides; Ubiquinone and other terpenoid-quinone biosynthesis; Biosynthesis of antibiotics; Metabolic pathways; Biosynthesis of secondary metabolites	Menaquinone biosynthesis, chorismate => menaquinone
EF0450	P01100; P01110; P00130	M00116	Metabolic pathways; Biosynthesis of secondary metabolites; Ubiquinone and other terpenoid-quinone biosynthesis	Menaquinone biosynthesis, chorismate => menaquinone
EF0457	P01100; P00051; P02060; P00520	M00276	Fructose and mannose metabolism; Metabolic pathways; Phosphotransferase system (PTS); Amino sugar and nucleotide sugar metabolism	PTS system, mannose-specific II component
EF0464	P00300; P01120; P01100; P01130; P01230; P01110	M00016; M00525; M00527	Microbial metabolism in diverse environments; Lysine biosynthesis; Biosynthesis of antibiotics; Metabolic pathways; Biosynthesis of secondary metabolites; Biosynthesis of amino acids	Lysine biosynthesis, succinyl-DAP pathway, aspartate => lysine; Lysine biosynthesis, DAP aminotransferase pathway, aspartate => lysine; Lysine biosynthesis, acetyl-DAP pathway, aspartate => lysine
EF0466	P01100; P00520		Amino sugar and nucleotide sugar metabolism; Metabolic pathways
EF0470	P01100; P00240; P00230	M00053	Purine metabolism; Metabolic pathways; Pyrimidine metabolism	Pyrimidine deoxyribonuleotide biosynthesis, CDP/CTP => dCDP/dCTP,dTDP/dTTP
EF0471	P01100; P00240; P00230	M00053	Purine metabolism; Metabolic pathways; Pyrimidine metabolism	Pyrimidine deoxyribonuleotide biosynthesis, CDP/CTP => dCDP/dCTP,dTDP/dTTP
EF0517	P01100; P00770; P01110	M00119	Biosynthesis of secondary metabolites; Pantothenate and CoA biosynthesis; Metabolic pathways	Pantothenate biosynthesis, valine/L-aspartate => pantothenate
EF1171	P03010	M00178	Ribosome	Ribosome, bacteria
EF0521	P00121; P01100; P00120		Secondary bile acid biosynthesis; Metabolic pathways; Primary bile acid biosynthesis
EF2378	P03440; P01100; P03030; P00230; P00240; P03430	M00260	Homologous recombination; DNA replication; Purine metabolism; Metabolic pathways; Pyrimidine metabolism; Mismatch repair	DNA polymerase III complex, bacteria
EF0198	P03010	M00179; M00178	Ribosome	Ribosome, archaea; Ribosome, bacteria
EF0200
EF0201
EF0203
EF0205	P03010	M00179; M00178	Ribosome	Ribosome, archaea; Ribosome, bacteria
EF0206	P03010	M00179; M00178	Ribosome	Ribosome, archaea; Ribosome, bacteria
EF0207	P03010	M00178	Ribosome	Ribosome, bacteria
EF0208	P03010	M00179; M00178	Ribosome	Ribosome, archaea; Ribosome, bacteria
EF0209	P03010	M00179; M00178	Ribosome	Ribosome, archaea; Ribosome, bacteria
EF0210	P03010	M00179; M00178	Ribosome	Ribosome, archaea; Ribosome, bacteria
EF0211	P03010	M00179; M00178	Ribosome	Ribosome, archaea; Ribosome, bacteria
EF0212	P03010	M00179; M00178	Ribosome	Ribosome, archaea; Ribosome, bacteria
EF0213	P03010	M00178	Ribosome	Ribosome, bacteria
EF0214	P03010	M00179; M00178	Ribosome	Ribosome, archaea; Ribosome, bacteria
EF0215	P03010	M00179; M00178	Ribosome	Ribosome, archaea; Ribosome, bacteria
EF0216	P03010	M00179; M00178	Ribosome	Ribosome, archaea; Ribosome, bacteria
EF0217	P03010	M00179; M00178	Ribosome	Ribosome, archaea; Ribosome, bacteria
EF0218	P03010	M00179; M00178	Ribosome	Ribosome, archaea; Ribosome, bacteria
EF0219	P03010	M00179; M00178	Ribosome	Ribosome, archaea; Ribosome, bacteria
EF0220	P03010	M00179; M00178	Ribosome	Ribosome, archaea; Ribosome, bacteria
EF0221	P03010	M00179; M00178	Ribosome	Ribosome, archaea; Ribosome, bacteria
EF0223	P03010	M00179; M00178	Ribosome	Ribosome, archaea; Ribosome, bacteria
EF0224	P03010	M00179; M00178	Ribosome	Ribosome, archaea; Ribosome, bacteria
EF0225	P03010	M00179; M00178	Ribosome	Ribosome, archaea; Ribosome, bacteria
EF0226	P03010	M00179; M00178	Ribosome	Ribosome, archaea; Ribosome, bacteria
EF0227	P03060; P03070; P02024	M00335	Protein export; Bacterial secretion system; Quorum sensing	Sec (secretion) system
EF0228	P00730; P01100; P00230; P01130; P01110	M00049	Thiamine metabolism; Purine metabolism; Biosynthesis of antibiotics; Metabolic pathways; Biosynthesis of secondary metabolites	Adenine ribonucleotide biosynthesis, IMP => ADP,ATP
EF0229
EF0230	P03010	M00178	Ribosome	Ribosome, bacteria
EF0231	P03010	M00179; M00178	Ribosome	Ribosome, archaea; Ribosome, bacteria
EF0232	P03010	M00179; M00178	Ribosome	Ribosome, archaea; Ribosome, bacteria
EF0233	P01100; P03020; P00230; P00240	M00183	Pyrimidine metabolism; Purine metabolism; Metabolic pathways; RNA polymerase	RNA polymerase, bacteria
EF0234	P03010	M00178	Ribosome	Ribosome, bacteria
EF0243
EF0255	P04922; P01120; P00620; P00010; P01100; P01130; P00640; P00270; P01110		Microbial metabolism in diverse environments; Pyruvate metabolism; Glycolysis / Gluconeogenesis; Biosynthesis of antibiotics; Propanoate metabolism; Metabolic pathways; Biosynthesis of secondary metabolites; Cysteine and methionine metabolism; Glucagon signaling pathway
EF0270	P02060	M00271	Phosphotransferase system (PTS)	PTS system, beta-glucoside-specific II component
EF0270	P02060	M00271	Phosphotransferase system (PTS)	PTS system, beta-glucoside-specific II component
EF0270	P02060	M00271	Phosphotransferase system (PTS)	PTS system, beta-glucoside-specific II component
EF0271	P00010; P00500		Starch and sucrose metabolism; Glycolysis / Gluconeogenesis
EF0282	P00780; P01212; P00061; P01100; P00333; P01130	M00083; M00572	Fatty acid metabolism; Prodigiosin biosynthesis; Biosynthesis of antibiotics; Biotin metabolism; Metabolic pathways; Fatty acid biosynthesis	Pimeloyl-ACP biosynthesis, BioC-BioH pathway, malonyl-ACP => pimeloyl-ACP; Fatty acid biosynthesis, elongation
EF0284	P01100; P00780; P00061; P01212	M00083; M00572	Fatty acid metabolism; Biotin metabolism; Metabolic pathways; Fatty acid biosynthesis	Pimeloyl-ACP biosynthesis, BioC-BioH pathway, malonyl-ACP => pimeloyl-ACP; Fatty acid biosynthesis, elongation
EF0285	P01100; P00240	M00051	Metabolic pathways; Pyrimidine metabolism	Uridine monophosphate biosynthesis, glutamine (+ PRPP) => UMP
EF0287
EF0291	P00010; P00500		Starch and sucrose metabolism; Glycolysis / Gluconeogenesis
EF0292	P00500; P02060	M00275	Starch and sucrose metabolism; Phosphotransferase system (PTS)	PTS system, cellobiose-specific II component
EF0544	P03010	M00178	Ribosome	Ribosome, bacteria
EF0554	P01100; P00051; P02060; P00520	M00276	Fructose and mannose metabolism; Metabolic pathways; Phosphotransferase system (PTS); Amino sugar and nucleotide sugar metabolism	PTS system, mannose-specific II component
EF0555	P01100; P00051; P02060; P00520	M00276	Fructose and mannose metabolism; Metabolic pathways; Phosphotransferase system (PTS); Amino sugar and nucleotide sugar metabolism	PTS system, mannose-specific II component
EF0556	P01100; P00040; P00051		Pentose and glucuronate interconversions; Metabolic pathways; Fructose and mannose metabolism
EF0557	P01100; P00040	M00014	Pentose and glucuronate interconversions; Metabolic pathways	Glucuronate pathway (uronate pathway)
EF0567	P02020		Two-component system
EF0568	P02020		Two-component system
EF0569	P02020		Two-component system
EF0585	P03010	M00179; M00178	Ribosome	Ribosome, archaea; Ribosome, bacteria
EF0586	P03010	M00178	Ribosome	Ribosome, bacteria
EF0588	P03010	M00178	Ribosome	Ribosome, bacteria
EF0633	P00970	M00360; M00359	Aminoacyl-tRNA biosynthesis	Aminoacyl-tRNA biosynthesis, prokaryotes; Aminoacyl-tRNA biosynthesis, eukaryotes
EF2665
EF2666
EF2670	P01100; P00760		Nicotinate and nicotinamide metabolism; Metabolic pathways
EF2679	P00970	M00360; M00359	Aminoacyl-tRNA biosynthesis	Aminoacyl-tRNA biosynthesis, prokaryotes; Aminoacyl-tRNA biosynthesis, eukaryotes
EF2047
EF3113	P03440		Homologous recombination
EF0763	P03420		Nucleotide excision repair
EF0715
EF1367
EF0641	P04922; P01120; P00620; P00010; P01100; P01130; P00640; P00270; P01110		Microbial metabolism in diverse environments; Pyruvate metabolism; Glycolysis / Gluconeogenesis; Biosynthesis of antibiotics; Propanoate metabolism; Metabolic pathways; Biosynthesis of secondary metabolites; Cysteine and methionine metabolism; Glucagon signaling pathway
EF0676
EF0687
EF0688		M00254		ABC-2 type transport system
EF0689		M00254		ABC-2 type transport system
EF0693	P00051		Fructose and mannose metabolism
EF0694	P01100; P01120; P00051; P02060	M00273	Fructose and mannose metabolism; Microbial metabolism in diverse environments; Metabolic pathways; Phosphotransferase system (PTS)	PTS system, fructose-specific II component
EF0694	P01100; P01120; P00051; P02060	M00273	Fructose and mannose metabolism; Microbial metabolism in diverse environments; Metabolic pathways; Phosphotransferase system (PTS)	PTS system, fructose-specific II component
EF0695	P01100; P01120; P00051; P02060	M00273	Fructose and mannose metabolism; Microbial metabolism in diverse environments; Metabolic pathways; Phosphotransferase system (PTS)	PTS system, fructose-specific II component
EF0696	P01100; P00052; P02024		Quorum sensing; Galactose metabolism; Metabolic pathways
EF0701
EF0717	P01100; P01120; P00051; P02060	M00273	Fructose and mannose metabolism; Microbial metabolism in diverse environments; Metabolic pathways; Phosphotransferase system (PTS)	PTS system, fructose-specific II component
EF0717	P01100; P01120; P00051; P02060	M00273	Fructose and mannose metabolism; Microbial metabolism in diverse environments; Metabolic pathways; Phosphotransferase system (PTS)	PTS system, fructose-specific II component
EF0717	P01100; P01120; P00051; P02060	M00273	Fructose and mannose metabolism; Microbial metabolism in diverse environments; Metabolic pathways; Phosphotransferase system (PTS)	PTS system, fructose-specific II component
EF0718	P00051		Fructose and mannose metabolism
EF0719
EF0722	P03030; P03430; P03410; P03420		DNA replication; Nucleotide excision repair; Base excision repair; Mismatch repair
EF0724	P01100; P00970		Aminoacyl-tRNA biosynthesis; Metabolic pathways
EF0725	P01100; P00970		Aminoacyl-tRNA biosynthesis; Metabolic pathways
EF0726	P01100; P00970		Aminoacyl-tRNA biosynthesis; Metabolic pathways
EF0735	P00220; P01120; P01100; P00230; P00910; P01200		Microbial metabolism in diverse environments; Arginine biosynthesis; Purine metabolism; Carbon metabolism; Metabolic pathways; Nitrogen metabolism
EF0771	P04112; P04212		Longevity regulating pathway - worm; Cell cycle - Caulobacter
EF0779	P00564		Glycerophospholipid metabolism
EF0782	P05111; P02020		Two-component system; Biofilm formation - Vibrio cholerae
EF0784	P01100; P01230; P00270; P01110	M00034; M00368; M00609; M00035	Biosynthesis of secondary metabolites; Cysteine and methionine metabolism; Metabolic pathways; Biosynthesis of amino acids	Ethylene biosynthesis, methionine => ethylene; Methionine degradation; Methionine salvage pathway; Cysteine biosynthesis, methionine => cysteine
EF0792		M00258		Putative ABC transport system
EF0793		M00258		Putative ABC transport system
EF0801	P00970	M00360; M00359	Aminoacyl-tRNA biosynthesis	Aminoacyl-tRNA biosynthesis, prokaryotes; Aminoacyl-tRNA biosynthesis, eukaryotes
EF0804		M00236		Putative polar amino acid transport system
EF0805		M00236		Putative polar amino acid transport system
EF0806		M00236		Putative polar amino acid transport system
EF2696	P00230		Purine metabolism
EF2459	P03018		RNA degradation
EF0098	P01100; P00260; P01130; P01230; P01200; P00270; P01110		Biosynthesis of antibiotics; Carbon metabolism; Glycine, serine and threonine metabolism; Metabolic pathways; Biosynthesis of secondary metabolites; Cysteine and methionine metabolism; Biosynthesis of amino acids
EF2410
EF2414
EF2457	P04112		Cell cycle - Caulobacter
EF2704	P03410		Base excision repair
EF3236		M00429		Competence-related DNA transformation transporter
EF1801	P01100; P00051; P02060; P00520	M00276	Fructose and mannose metabolism; Metabolic pathways; Phosphotransferase system (PTS); Amino sugar and nucleotide sugar metabolism	PTS system, mannose-specific II component
EF1802	P01100; P00051; P02060; P00520	M00276	Fructose and mannose metabolism; Metabolic pathways; Phosphotransferase system (PTS); Amino sugar and nucleotide sugar metabolism	PTS system, mannose-specific II component
EF1803	P01100; P00051; P02060; P00520	M00276	Fructose and mannose metabolism; Metabolic pathways; Phosphotransferase system (PTS); Amino sugar and nucleotide sugar metabolism	PTS system, mannose-specific II component
EF1804	P01100; P00051; P02060; P00520	M00276	Fructose and mannose metabolism; Metabolic pathways; Phosphotransferase system (PTS); Amino sugar and nucleotide sugar metabolism	PTS system, mannose-specific II component
EF1806	P01100; P00052		Galactose metabolism; Metabolic pathways
EF3218
EF2064
EF2070	P04122		Sulfur relay system
EF2073	P01120; P01100; P00030; P00230; P01130; P01230; P01200; P01110	M00005	Microbial metabolism in diverse environments; Purine metabolism; Biosynthesis of antibiotics; Pentose phosphate pathway; Carbon metabolism; Metabolic pathways; Biosynthesis of secondary metabolites; Biosynthesis of amino acids	PRPP biosynthesis, ribose 5P => PRPP
EF2151	P04931; P00250; P00520; P01100; P01130		Alanine, aspartate and glutamate metabolism; Amino sugar and nucleotide sugar metabolism; Insulin resistance; Biosynthesis of antibiotics; Metabolic pathways
EF2159	P04724; P00250; P00220; P04727; P00910; P02020; P01120; P01100; P00630; P04217; P01230		Microbial metabolism in diverse environments; Arginine biosynthesis; Glutamatergic synapse; Alanine, aspartate and glutamate metabolism; Nitrogen metabolism; Glyoxylate and dicarboxylate metabolism; GABAergic synapse; Metabolic pathways; Two-component system; Necroptosis; Biosynthesis of amino acids
EF2162	P01100; P00908; P01110		Zeatin biosynthesis; Biosynthesis of secondary metabolites; Metabolic pathways
EF2163	P00564		Glycerophospholipid metabolism
EF2165	P01100; P00052; P00520	M00361; M00362; M00632	Amino sugar and nucleotide sugar metabolism; Galactose metabolism; Metabolic pathways	Nucleotide sugar biosynthesis, prokaryotes; Nucleotide sugar biosynthesis, eukaryotes; Galactose degradation, Leloir pathway, galactose => alpha-D-glucose-1P
EF2172	P01100; P00900; P01110; P01130	M00096	Terpenoid backbone biosynthesis; Biosynthesis of antibiotics; Biosynthesis of secondary metabolites; Metabolic pathways	C5 isoprenoid biosynthesis, non-mevalonate pathway
EF2191	P00521; P01130; P00523	M00793	Biosynthesis of antibiotics; Polyketide sugar unit biosynthesis; Streptomycin biosynthesis	dTDP-L-rhamnose biosynthesis
EF2192	P00523; P00525; P01130; P00521; P01055	M00793	Polyketide sugar unit biosynthesis; Streptomycin biosynthesis; Acarbose and validamycin biosynthesis; Biosynthesis of antibiotics; Biosynthesis of vancomycin group antibiotics	dTDP-L-rhamnose biosynthesis
EF2193	P00521; P01130; P00523	M00793	Biosynthesis of antibiotics; Polyketide sugar unit biosynthesis; Streptomycin biosynthesis	dTDP-L-rhamnose biosynthesis
EF2194	P00521; P01130; P00525; P00523	M00793	Acarbose and validamycin biosynthesis; Polyketide sugar unit biosynthesis; Streptomycin biosynthesis; Biosynthesis of antibiotics	dTDP-L-rhamnose biosynthesis
EF2200
EF2213	P00500; P02060	M00270	Starch and sucrose metabolism; Phosphotransferase system (PTS)	PTS system, trehalose-specific II component
EF2213	P00500; P02060	M00270	Starch and sucrose metabolism; Phosphotransferase system (PTS)	PTS system, trehalose-specific II component
EF2228	P00970	M00360; M00359	Aminoacyl-tRNA biosynthesis	Aminoacyl-tRNA biosynthesis, prokaryotes; Aminoacyl-tRNA biosynthesis, eukaryotes
EF2232		M00207		Putative multiple sugar transport system
EF2234		M00207		Putative multiple sugar transport system
EF2398	P03010	M00179; M00178	Ribosome	Ribosome, archaea; Ribosome, bacteria
EF2238
EF2257	P00500; P02060	M00275	Starch and sucrose metabolism; Phosphotransferase system (PTS)	PTS system, cellobiose-specific II component
EF2263
EF2264	P00040		Pentose and glucuronate interconversions
EF2265	P01100; P01120; P01200; P00030	M00061; M00631; M00308	Microbial metabolism in diverse environments; Pentose phosphate pathway; Carbon metabolism; Metabolic pathways	D-Galacturonate degradation (bacteria), D-galacturonate => pyruvate + D-glyceraldehyde 3P; Semi-phosphorylative Entner-Doudoroff pathway, gluconate => glycerate-3P; D-Glucuronate degradation, D-glucuronate => pyruvate + D-glyceraldehyde 3P
EF2269	P00052; P02060	M00277	Galactose metabolism; Phosphotransferase system (PTS)	PTS system, N-acetylgalactosamine-specific II component
EF2270	P00052; P02060	M00277	Galactose metabolism; Phosphotransferase system (PTS)	PTS system, N-acetylgalactosamine-specific II component
EF2271	P00052; P02060	M00277	Galactose metabolism; Phosphotransferase system (PTS)	PTS system, N-acetylgalactosamine-specific II component
EF2312
EF2361	P00250; P01100; P00230; P01130; P01110	M00048; M00049	Alanine, aspartate and glutamate metabolism; Purine metabolism; Biosynthesis of antibiotics; Metabolic pathways; Biosynthesis of secondary metabolites	Adenine ribonucleotide biosynthesis, IMP => ADP,ATP; Inosine monophosphate biosynthesis, PRPP + glutamine => IMP
EF2362	P01100; P00230; P01110; P01130	M00048	Biosynthesis of antibiotics; Biosynthesis of secondary metabolites; Purine metabolism; Metabolic pathways	Inosine monophosphate biosynthesis, PRPP + glutamine => IMP
EF2371	P00970	M00360; M00359	Aminoacyl-tRNA biosynthesis	Aminoacyl-tRNA biosynthesis, prokaryotes; Aminoacyl-tRNA biosynthesis, eukaryotes
EF2379	P00970	M00360; M00359	Aminoacyl-tRNA biosynthesis	Aminoacyl-tRNA biosynthesis, prokaryotes; Aminoacyl-tRNA biosynthesis, eukaryotes
EF2382	P01120; P01200; P00030		Microbial metabolism in diverse environments; Pentose phosphate pathway; Carbon metabolism
EF2395
EF2397
EF2400
EF2401	P01120; P00627; P00620		Pyruvate metabolism; Microbial metabolism in diverse environments; Aminobenzoate degradation
EF2406	P00970	M00360	Aminoacyl-tRNA biosynthesis	Aminoacyl-tRNA biosynthesis, prokaryotes
EF2407	P00970	M00360	Aminoacyl-tRNA biosynthesis	Aminoacyl-tRNA biosynthesis, prokaryotes
EF2416	P03010	M00178	Ribosome	Ribosome, bacteria
EF2417
EF2421	P00750; P01120; P01100; P00260; P01230; P01110	M00018	Microbial metabolism in diverse environments; Glycine, serine and threonine metabolism; Metabolic pathways; Vitamin B6 metabolism; Biosynthesis of secondary metabolites; Biosynthesis of amino acids	Threonine biosynthesis, aspartate => homoserine => threonine
EF2422	P00300; P01120; P01100; P00260; P01130; P01230; P00270; P01110	M00018; M00017	Microbial metabolism in diverse environments; Lysine biosynthesis; Biosynthesis of antibiotics; Glycine, serine and threonine metabolism; Metabolic pathways; Biosynthesis of secondary metabolites; Cysteine and methionine metabolism; Biosynthesis of amino acids	Methionine biosynthesis, apartate => homoserine => methionine; Threonine biosynthesis, aspartate => homoserine => threonine
EF2424	P01100; P01130; P01230; P00330; P01110	M00015	Arginine and proline metabolism; Biosynthesis of antibiotics; Metabolic pathways; Biosynthesis of secondary metabolites; Biosynthesis of amino acids	Proline biosynthesis, glutamate => proline
EF2429	P00230		Purine metabolism
EF2435	P00500; P02060	M00269	Starch and sucrose metabolism; Phosphotransferase system (PTS)	PTS system, sucrose-specific II component
EF2435	P00500; P02060	M00269	Starch and sucrose metabolism; Phosphotransferase system (PTS)	PTS system, sucrose-specific II component
EF2442
EF2443	P03010	M00178	Ribosome	Ribosome, bacteria
EF2445	P01100; P00770; P01110	M00119	Biosynthesis of secondary metabolites; Pantothenate and CoA biosynthesis; Metabolic pathways	Pantothenate biosynthesis, valine/L-aspartate => pantothenate
EF2446	P03440; P01100; P03030; P00230; P00240; P03430	M00260	Homologous recombination; DNA replication; Purine metabolism; Metabolic pathways; Pyrimidine metabolism; Mismatch repair	DNA polymerase III complex, bacteria
EF2447		M00429		Competence-related DNA transformation transporter
EF2448	P01100; P00240	M00429	Metabolic pathways; Pyrimidine metabolism	Competence-related DNA transformation transporter
EF2449		M00429		Competence-related DNA transformation transporter
EF2461	P01100; P00521; P04070; P00562	M00131	Metabolic pathways; Phosphatidylinositol signaling system; Inositol phosphate metabolism; Streptomycin biosynthesis	Inositol phosphate metabolism, Ins(1,3,4,5)P4 => Ins(1,3,4)P3 => myo-inositol
EF2471	P00970	M00360; M00359	Aminoacyl-tRNA biosynthesis	Aminoacyl-tRNA biosynthesis, prokaryotes; Aminoacyl-tRNA biosynthesis, eukaryotes
EF2472
EF2487	P00052; P00520		Amino sugar and nucleotide sugar metabolism; Galactose metabolism
EF2489	P01100; P00550; P00520		Amino sugar and nucleotide sugar metabolism; Metabolic pathways; Peptidoglycan biosynthesis
EF2494	P01100; P04070; P01110; P00564	M00093	Phosphatidylinositol signaling system; Biosynthesis of secondary metabolites; Glycerophospholipid metabolism; Metabolic pathways	Phosphatidylethanolamine (PE) biosynthesis, PA => PS => PE
EF2495	P00900; P01110		Terpenoid backbone biosynthesis; Biosynthesis of secondary metabolites
EF2500	P01100; P00630; P00260; P01130; P01200; P01110	M00532	Glyoxylate and dicarboxylate metabolism; Biosynthesis of antibiotics; Carbon metabolism; Glycine, serine and threonine metabolism; Metabolic pathways; Biosynthesis of secondary metabolites	Photorespiration
EF2549	P01100; P00240		Metabolic pathways; Pyrimidine metabolism
EF2550	P00680; P01120; P01100; P00460; P00670; P00630; P00260; P01130; P01523; P01230; P01200; P01110	M00532; M00346; M00141; M00140	One carbon pool by folate; Microbial metabolism in diverse environments; Methane metabolism; Antifolate resistance; Glyoxylate and dicarboxylate metabolism; Cyanoamino acid metabolism; Biosynthesis of antibiotics; Carbon metabolism; Metabolic pathways; Glycine, serine and threonine metabolism; Biosynthesis of secondary metabolites; Biosynthesis of amino acids	Formaldehyde assimilation, serine pathway; C1-unit interconversion, eukaryotes; Photorespiration; C1-unit interconversion, prokaryotes
EF2553
EF2554
EF2555	P00983; P00240; P01100		Drug metabolism - other enzymes; Metabolic pathways; Pyrimidine metabolism
EF2560	P00250; P00910; P01120; P01100; P01130; P01230; P01110		Microbial metabolism in diverse environments; Alanine, aspartate and glutamate metabolism; Biosynthesis of antibiotics; Metabolic pathways; Biosynthesis of secondary metabolites; Nitrogen metabolism; Biosynthesis of amino acids
EF2567	P00450; P01100		Selenocompound metabolism; Metabolic pathways
EF2575	P00220; P01120; P01100; P00230; P00910; P01200		Microbial metabolism in diverse environments; Arginine biosynthesis; Purine metabolism; Carbon metabolism; Metabolic pathways; Nitrogen metabolism
EF2580	P00410; P00770; P01100; P00983; P00240	M00046	beta-Alanine metabolism; Metabolic pathways; Pyrimidine metabolism; Drug metabolism - other enzymes; Pantothenate and CoA biosynthesis	Pyrimidine degradation, uracil => beta-alanine, thymine => 3-aminoisobutanoate
EF2589	P00051; P00520; P01100; P01130; P01110	M00114	Fructose and mannose metabolism; Amino sugar and nucleotide sugar metabolism; Biosynthesis of antibiotics; Metabolic pathways; Biosynthesis of secondary metabolites	Ascorbate biosynthesis, plants, glucose-6P => ascorbate
EF2598	P02060	M00271	Phosphotransferase system (PTS)	PTS system, beta-glucoside-specific II component
EF2598	P02060	M00271	Phosphotransferase system (PTS)	PTS system, beta-glucoside-specific II component
EF2598	P02060	M00271	Phosphotransferase system (PTS)	PTS system, beta-glucoside-specific II component
EF2599
EF2603	P00051; P02060	M00280	Fructose and mannose metabolism; Phosphotransferase system (PTS)	PTS system, glucitol/sorbitol-specific II component
EF2605	P01100; P00550; P00520		Amino sugar and nucleotide sugar metabolism; Metabolic pathways; Peptidoglycan biosynthesis
EF2607	P01100; P00195; P00190	M00157	Oxidative phosphorylation; Photosynthesis; Metabolic pathways	F-type ATPase, prokaryotes and chloroplasts
EF2608	P01100; P00195; P00190	M00157	Oxidative phosphorylation; Photosynthesis; Metabolic pathways	F-type ATPase, prokaryotes and chloroplasts
EF2609	P01100; P00195; P00190	M00157	Oxidative phosphorylation; Photosynthesis; Metabolic pathways	F-type ATPase, prokaryotes and chloroplasts
EF2610	P01100; P00195; P00190	M00157	Oxidative phosphorylation; Photosynthesis; Metabolic pathways	F-type ATPase, prokaryotes and chloroplasts
EF2611	P01100; P00195; P00190	M00157	Oxidative phosphorylation; Photosynthesis; Metabolic pathways	F-type ATPase, prokaryotes and chloroplasts
EF2612	P01100; P00195; P00190	M00157	Oxidative phosphorylation; Photosynthesis; Metabolic pathways	F-type ATPase, prokaryotes and chloroplasts
EF2613	P01100; P00195; P00190	M00157	Oxidative phosphorylation; Photosynthesis; Metabolic pathways	F-type ATPase, prokaryotes and chloroplasts
EF2614	P01100; P00195; P00190	M00157	Oxidative phosphorylation; Photosynthesis; Metabolic pathways	F-type ATPase, prokaryotes and chloroplasts
EF2620	P03060; P03070; P02024	M00335	Protein export; Bacterial secretion system; Quorum sensing	Sec (secretion) system
EF2626	P01100; P00760		Nicotinate and nicotinamide metabolism; Metabolic pathways
EF2641	P02010	M00208	ABC transporters	Glycine betaine/proline transport system
EF2642	P02010	M00208	ABC transporters	Glycine betaine/proline transport system
EF2642	P02010	M00208	ABC transporters	Glycine betaine/proline transport system
EF2646	P00561; P01120; P01100; P00630; P00260; P01130		Microbial metabolism in diverse environments; Glyoxylate and dicarboxylate metabolism; Glycerolipid metabolism; Biosynthesis of antibiotics; Metabolic pathways; Glycine, serine and threonine metabolism
EF2715	P03010	M00178	Ribosome	Ribosome, bacteria
EF2716	P03010	M00179; M00178	Ribosome	Ribosome, archaea; Ribosome, bacteria
EF2718	P03010	M00179; M00178	Ribosome	Ribosome, archaea; Ribosome, bacteria
EF2719	P03010	M00179; M00178	Ribosome	Ribosome, archaea; Ribosome, bacteria
EF2721	P01100; P00260; P01130; P01230; P01200; P00270; P01110		Biosynthesis of antibiotics; Carbon metabolism; Glycine, serine and threonine metabolism; Metabolic pathways; Biosynthesis of secondary metabolites; Cysteine and methionine metabolism; Biosynthesis of amino acids
EF2722	P01100; P00260; P01130; P01230; P01200; P00270; P01110		Biosynthesis of antibiotics; Carbon metabolism; Glycine, serine and threonine metabolism; Metabolic pathways; Biosynthesis of secondary metabolites; Cysteine and methionine metabolism; Biosynthesis of amino acids
EF2729
EF2730	P03060; P03070; P02024	M00335	Protein export; Bacterial secretion system; Quorum sensing	Sec (secretion) system
EF2731	P03010	M00178	Ribosome	Ribosome, bacteria
EF2733	P01100; P00550; P00520		Amino sugar and nucleotide sugar metabolism; Metabolic pathways; Peptidoglycan biosynthesis
EF2735	P03410		Base excision repair
EF2736	P03440; P01100; P03030; P00230; P00240; P03430	M00260	Homologous recombination; DNA replication; Purine metabolism; Metabolic pathways; Pyrimidine metabolism; Mismatch repair	DNA polymerase III complex, bacteria
EF2738	P00450		Selenocompound metabolism
EF2749	P05150; P01503; P00473; P02020	M00725	Two-component system; D-Alanine metabolism; Staphylococcus aureus infection; Cationic antimicrobial peptide (CAMP) resistance	Cationic antimicrobial peptide (CAMP) resistance, dltABCD operon
EF2752		M00258		Putative ABC transport system
EF2756
EF2762	P03440; P01100; P03030; P00230; P00240; P03430	M00260	Homologous recombination; DNA replication; Purine metabolism; Metabolic pathways; Pyrimidine metabolism; Mismatch repair	DNA polymerase III complex, bacteria
EF2764	P01100; P00240	M00053	Metabolic pathways; Pyrimidine metabolism	Pyrimidine deoxyribonuleotide biosynthesis, CDP/CTP => dCDP/dCTP,dTDP/dTTP
EF0264	P00983; P01100; P00230; P01110		Drug metabolism - other enzymes; Biosynthesis of secondary metabolites; Purine metabolism; Metabolic pathways
EF0272	P00010; P00500		Starch and sucrose metabolism; Glycolysis / Gluconeogenesis
EF0278	P03410		Base excision repair
EF0302
EF0499	P03030; P03440; P03430		Homologous recombination; DNA replication; Mismatch repair
EF0510	P03030; P03440; P03430		Homologous recombination; DNA replication; Mismatch repair
EF0511
EF0540	P00520		Amino sugar and nucleotide sugar metabolism
EF2776	P01100; P00730	M00127	Thiamine metabolism; Metabolic pathways	Thiamine biosynthesis, AIR => thiamine-P/thiamine-2P
EF2777	P01100; P00730	M00127	Thiamine metabolism; Metabolic pathways	Thiamine biosynthesis, AIR => thiamine-P/thiamine-2P
EF2781	P03440; P01100; P03030; P00230; P00240; P03430	M00260	Homologous recombination; DNA replication; Purine metabolism; Metabolic pathways; Pyrimidine metabolism; Mismatch repair	DNA polymerase III complex, bacteria
EF2783	P01100; P00052; P00520	M00361; M00362; M00632	Amino sugar and nucleotide sugar metabolism; Galactose metabolism; Metabolic pathways	Nucleotide sugar biosynthesis, prokaryotes; Nucleotide sugar biosynthesis, eukaryotes; Galactose degradation, Leloir pathway, galactose => alpha-D-glucose-1P
EF2788	P01200; P01120; P00520; P00010; P00521; P01100; P00500; P01130; P00052; P00524; P01110	M00001; M00549	Microbial metabolism in diverse environments; Amino sugar and nucleotide sugar metabolism; Streptomycin biosynthesis; Galactose metabolism; Glycolysis / Gluconeogenesis; Biosynthesis of antibiotics; Carbon metabolism; Neomycin, kanamycin and gentamicin biosynthesis; Metabolic pathways; Starch and sucrose metabolism; Biosynthesis of secondary metabolites	Glycolysis (Embden-Meyerhof pathway), glucose => pyruvate; Nucleotide sugar biosynthesis, glucose => UDP-glucose
EF2791	P01100; P00670		One carbon pool by folate; Metabolic pathways
EF2856	P03010	M00178	Ribosome	Ribosome, bacteria
EF2858	P00970	M00360; M00359	Aminoacyl-tRNA biosynthesis	Aminoacyl-tRNA biosynthesis, prokaryotes; Aminoacyl-tRNA biosynthesis, eukaryotes
EF2871	P01100; P00760	M00115	Nicotinate and nicotinamide metabolism; Metabolic pathways	NAD biosynthesis, aspartate => NAD
EF2875	P01130; P00720; P01120; P00620; P00061; P01100; P01212; P00640; P01200; P01110	M00376; M00082	Microbial metabolism in diverse environments; Pyruvate metabolism; Fatty acid metabolism; Carbon fixation pathways in prokaryotes; Biosynthesis of antibiotics; Propanoate metabolism; Carbon metabolism; Metabolic pathways; Biosynthesis of secondary metabolites; Fatty acid biosynthesis	3-Hydroxypropionate bi-cycle; Fatty acid biosynthesis, initiation
EF2876	P01130; P00720; P01120; P00620; P00061; P01100; P01212; P00640; P01200; P01110	M00376; M00082	Microbial metabolism in diverse environments; Pyruvate metabolism; Fatty acid metabolism; Carbon fixation pathways in prokaryotes; Biosynthesis of antibiotics; Propanoate metabolism; Carbon metabolism; Metabolic pathways; Biosynthesis of secondary metabolites; Fatty acid biosynthesis	3-Hydroxypropionate bi-cycle; Fatty acid biosynthesis, initiation
EF2878	P01100; P00780; P00061; P01212	M00083; M00572	Fatty acid metabolism; Biotin metabolism; Metabolic pathways; Fatty acid biosynthesis	Pimeloyl-ACP biosynthesis, BioC-BioH pathway, malonyl-ACP => pimeloyl-ACP; Fatty acid biosynthesis, elongation
EF2879	P01130; P00720; P01120; P00620; P00061; P01100; P01212; P00640; P01200; P01110	M00376; M00082	Microbial metabolism in diverse environments; Pyruvate metabolism; Fatty acid metabolism; Carbon fixation pathways in prokaryotes; Biosynthesis of antibiotics; Propanoate metabolism; Carbon metabolism; Metabolic pathways; Biosynthesis of secondary metabolites; Fatty acid biosynthesis	3-Hydroxypropionate bi-cycle; Fatty acid biosynthesis, initiation
EF2881	P00780; P01130; P01040; P00061; P01100; P00333; P01212	M00083; M00572	Fatty acid metabolism; Biosynthesis of unsaturated fatty acids; Prodigiosin biosynthesis; Biosynthesis of antibiotics; Biotin metabolism; Metabolic pathways; Fatty acid biosynthesis	Pimeloyl-ACP biosynthesis, BioC-BioH pathway, malonyl-ACP => pimeloyl-ACP; Fatty acid biosynthesis, elongation
EF2882	P01212; P00061; P01100; P00333; P01130	M00082	Fatty acid metabolism; Prodigiosin biosynthesis; Biosynthesis of antibiotics; Metabolic pathways; Fatty acid biosynthesis	Fatty acid biosynthesis, initiation
EF2883	P01100; P00061; P01212	M00083	Fatty acid metabolism; Metabolic pathways; Fatty acid biosynthesis	Fatty acid biosynthesis, elongation
EF2884
EF2885	P01100; P00061; P01212	M00083; M00082	Fatty acid metabolism; Metabolic pathways; Fatty acid biosynthesis	Fatty acid biosynthesis, initiation; Fatty acid biosynthesis, elongation
EF2889	P01100; P00280		Valine, leucine and isoleucine degradation; Metabolic pathways
EF2917	P01100; P05111; P00520	M00362	Biofilm formation - Vibrio cholerae; Amino sugar and nucleotide sugar metabolism; Metabolic pathways	Nucleotide sugar biosynthesis, prokaryotes
EF2931	P00970	M00360; M00359	Aminoacyl-tRNA biosynthesis	Aminoacyl-tRNA biosynthesis, prokaryotes; Aminoacyl-tRNA biosynthesis, eukaryotes
EF2934	P01100; P00730; P04122		Thiamine metabolism; Sulfur relay system; Metabolic pathways
EF2961	P00030		Pentose phosphate pathway
EF2962
EF2964	P01100; P01120; P00053; P02060	M00550; M00283	Ascorbate and aldarate metabolism; Metabolic pathways; Microbial metabolism in diverse environments; Phosphotransferase system (PTS)	Ascorbate degradation, ascorbate => D-xylulose-5P; PTS system, ascorbate-specific II component
EF2965	P01100; P01120; P00053; P02060	M00550; M00283	Ascorbate and aldarate metabolism; Metabolic pathways; Microbial metabolism in diverse environments; Phosphotransferase system (PTS)	Ascorbate degradation, ascorbate => D-xylulose-5P; PTS system, ascorbate-specific II component
EF2973	P00790; P02020; P00730; P01100	M00126	Two-component system; Folate biosynthesis; Thiamine metabolism; Metabolic pathways	Tetrahydrofolate biosynthesis, GTP => THF
EF2985		M00258		Putative ABC transport system
EF2986		M00258		Putative ABC transport system
EF2994	P00230		Purine metabolism
EF2997	P01120; P00230		Microbial metabolism in diverse environments; Purine metabolism
EF2999	P01100; P01120; P00230	M00546	Microbial metabolism in diverse environments; Purine metabolism; Metabolic pathways	Purine degradation, xanthine => urea
EF0983
EF0989
EF0992	P01100; P00550; P01502		Metabolic pathways; Vancomycin resistance; Peptidoglycan biosynthesis
EF0993	P01100; P00471; P00550		D-Glutamine and D-glutamate metabolism; Metabolic pathways; Peptidoglycan biosynthesis
EF0994	P01100; P04112; P00550; P01502		Metabolic pathways; Cell cycle - Caulobacter; Vancomycin resistance; Peptidoglycan biosynthesis
EF0996	P04112		Cell cycle - Caulobacter
EF0997	P04112		Cell cycle - Caulobacter
EF1003	P00970	M00360; M00359	Aminoacyl-tRNA biosynthesis	Aminoacyl-tRNA biosynthesis, prokaryotes; Aminoacyl-tRNA biosynthesis, eukaryotes
EF1004	P01130; P00480; P01120; P01100; P00030; P05230; P01200; P01110	M00004; M00008; M00006	Microbial metabolism in diverse environments; Glutathione metabolism; Biosynthesis of secondary metabolites; Biosynthesis of antibiotics; Pentose phosphate pathway; Carbon metabolism; Metabolic pathways; Central carbon metabolism in cancer	Entner-Doudoroff pathway, glucose-6P => glyceraldehyde-3P + pyruvate; Pentose phosphate pathway (Pentose phosphate cycle); Pentose phosphate pathway, oxidative phase, glucose 6P => ribulose 5P
EF1012	P00500; P02060	M00275	Starch and sucrose metabolism; Phosphotransferase system (PTS)	PTS system, cellobiose-specific II component
EF1013	P00500; P02060	M00275	Starch and sucrose metabolism; Phosphotransferase system (PTS)	PTS system, cellobiose-specific II component
EF1017	P00500; P02060	M00275	Starch and sucrose metabolism; Phosphotransferase system (PTS)	PTS system, cellobiose-specific II component
EF1018	P00500; P02060	M00275	Starch and sucrose metabolism; Phosphotransferase system (PTS)	PTS system, cellobiose-specific II component
EF1019	P00500; P02060	M00275	Starch and sucrose metabolism; Phosphotransferase system (PTS)	PTS system, cellobiose-specific II component
EF1024	P00720; P01120; P00620; P01100; P00710; P01200	M00169; M00171; M00173; M00172	Microbial metabolism in diverse environments; Pyruvate metabolism; Carbon fixation pathways in prokaryotes; Carbon fixation in photosynthetic organisms; Carbon metabolism; Metabolic pathways	Reductive citrate cycle (Arnon-Buchanan cycle); C4-dicarboxylic acid cycle, NAD - malic enzyme type; CAM (Crassulacean acid metabolism), light; C4-dicarboxylic acid cycle, NADP - malic enzyme type
EF1046	P05165; P01130; P04922; P05203; P01120; P00620; P00010; P04930; P01100; P00230; P05230; P01230; P01200; P01110	M00002; M00001; M00049; M00050	Type II diabetes mellitus; Microbial metabolism in diverse environments; Pyruvate metabolism; Purine metabolism; Glycolysis / Gluconeogenesis; Biosynthesis of secondary metabolites; Human papillomavirus infection; Biosynthesis of antibiotics; Carbon metabolism; Metabolic pathways; Viral carcinogenesis; Central carbon metabolism in cancer; Glucagon signaling pathway; Biosynthesis of amino acids	Glycolysis (Embden-Meyerhof pathway), glucose => pyruvate; Guanine ribonucleotide biosynthesis IMP => GDP,GTP; Adenine ribonucleotide biosynthesis, IMP => ADP,ATP; Glycolysis, core module involving three-carbon compounds
EF1045	P03018; P00680; P01130; P00051; P01120; P00010; P01100; P00030; P04152; P05230; P00052; P01230; P01200; P01110	M00345; M00001	Fructose and mannose metabolism; Microbial metabolism in diverse environments; Methane metabolism; AMPK signaling pathway; Galactose metabolism; Glycolysis / Gluconeogenesis; RNA degradation; Biosynthesis of secondary metabolites; Biosynthesis of antibiotics; Pentose phosphate pathway; Carbon metabolism; Metabolic pathways; Central carbon metabolism in cancer; Biosynthesis of amino acids	Glycolysis (Embden-Meyerhof pathway), glucose => pyruvate; Formaldehyde assimilation, ribulose monophosphate pathway
EF1048	P03010	M00178	Ribosome	Ribosome, bacteria
EF1049	P00480; P01120; P01100; P00030; P01130; P01200; P01110	M00004; M00006	Microbial metabolism in diverse environments; Glutathione metabolism; Biosynthesis of antibiotics; Pentose phosphate pathway; Carbon metabolism; Metabolic pathways; Biosynthesis of secondary metabolites	Pentose phosphate pathway (Pentose phosphate cycle); Pentose phosphate pathway, oxidative phase, glucose 6P => ribulose 5P
EF1053		M00188		NitT/TauT family transport system
EF1054		M00188		NitT/TauT family transport system
EF1068	P01120; P00010; P01100; P01130; P00052; P01110	M00632	Microbial metabolism in diverse environments; Galactose metabolism; Glycolysis / Gluconeogenesis; Biosynthesis of antibiotics; Metabolic pathways; Biosynthesis of secondary metabolites	Galactose degradation, Leloir pathway, galactose => alpha-D-glucose-1P
EF1069	P01100; P00052; P00520	M00554; M00632	Amino sugar and nucleotide sugar metabolism; Galactose metabolism; Metabolic pathways	Nucleotide sugar biosynthesis, galactose => UDP-galactose; Galactose degradation, Leloir pathway, galactose => alpha-D-glucose-1P
EF1070	P01100; P00052; P00520	M00361; M00362; M00632	Amino sugar and nucleotide sugar metabolism; Galactose metabolism; Metabolic pathways	Nucleotide sugar biosynthesis, prokaryotes; Nucleotide sugar biosynthesis, eukaryotes; Galactose degradation, Leloir pathway, galactose => alpha-D-glucose-1P
EF1072
EF1080
EF1086	P01100; P00330; P04216	M00135	Arginine and proline metabolism; Ferroptosis; Metabolic pathways	GABA biosynthesis, eukaryotes, putrescine => GABA
EF1111	P03060; P02024		Protein export; Quorum sensing
EF1115	P00970	M00360; M00359	Aminoacyl-tRNA biosynthesis	Aminoacyl-tRNA biosynthesis, prokaryotes; Aminoacyl-tRNA biosynthesis, eukaryotes
EF1121	P01100; P00471		D-Glutamine and D-glutamate metabolism; Metabolic pathways
EF1125	P01100; P01120; P00053	M00550	Ascorbate and aldarate metabolism; Microbial metabolism in diverse environments; Metabolic pathways	Ascorbate degradation, ascorbate => D-xylulose-5P
EF1127	P01100; P01120; P00053; P02060	M00550; M00283	Ascorbate and aldarate metabolism; Metabolic pathways; Microbial metabolism in diverse environments; Phosphotransferase system (PTS)	Ascorbate degradation, ascorbate => D-xylulose-5P; PTS system, ascorbate-specific II component
EF1128	P01100; P01120; P00053; P02060	M00550; M00283	Ascorbate and aldarate metabolism; Metabolic pathways; Microbial metabolism in diverse environments; Phosphotransferase system (PTS)	Ascorbate degradation, ascorbate => D-xylulose-5P; PTS system, ascorbate-specific II component
EF1140	P00620		Pyruvate metabolism
EF1146	P01100; P03020; P00230; P00240	M00183	Pyrimidine metabolism; Purine metabolism; Metabolic pathways; RNA polymerase	RNA polymerase, bacteria
EF1147	P01100; P00240	M00052	Metabolic pathways; Pyrimidine metabolism	Pyrimidine ribonucleotide biosynthesis, UMP => UDP/UTP,CDP/CTP
EF1153
EF1159	P00500; P02060	M00275	Starch and sucrose metabolism; Phosphotransferase system (PTS)	PTS system, cellobiose-specific II component
EF1160	P00500; P02060	M00275	Starch and sucrose metabolism; Phosphotransferase system (PTS)	PTS system, cellobiose-specific II component
EF1163	P01100; P00250; P00460; P01110		Cyanoamino acid metabolism; Alanine, aspartate and glutamate metabolism; Biosynthesis of secondary metabolites; Metabolic pathways
EF1167	P00680; P00051; P01120; P00010; P01100; P00030; P01130; P01230; P01200; P00710; P01110	M00167; M00003; M00165; M00001; M00345; M00344	Fructose and mannose metabolism; Microbial metabolism in diverse environments; Methane metabolism; Carbon fixation in photosynthetic organisms; Glycolysis / Gluconeogenesis; Biosynthesis of antibiotics; Pentose phosphate pathway; Carbon metabolism; Metabolic pathways; Biosynthesis of secondary metabolites; Biosynthesis of amino acids	Formaldehyde assimilation, ribulose monophosphate pathway; Reductive pentose phosphate cycle (Calvin cycle); Glycolysis (Embden-Meyerhof pathway), glucose => pyruvate; Reductive pentose phosphate cycle, glyceraldehyde-3P => ribulose-5P; Formaldehyde assimilation, xylulose monophosphate pathway; Gluconeogenesis, oxaloacetate => fructose-6P
EF1169	P01100; P00550; P00520		Amino sugar and nucleotide sugar metabolism; Metabolic pathways; Peptidoglycan biosynthesis
EF1175	P00564		Glycerophospholipid metabolism
EF1179	P01100; P00500; P00051; P00520		Fructose and mannose metabolism; Starch and sucrose metabolism; Metabolic pathways; Amino sugar and nucleotide sugar metabolism
EF1183	P00300; P01120; P01100; P01210; P00260; P01130; P00261; P01230; P00270; P01110	M00526; M00033; M00527; M00017; M00016; M00525; M00018	Microbial metabolism in diverse environments; 2-Oxocarboxylic acid metabolism; Monobactam biosynthesis; Lysine biosynthesis; Biosynthesis of antibiotics; Glycine, serine and threonine metabolism; Metabolic pathways; Biosynthesis of secondary metabolites; Cysteine and methionine metabolism; Biosynthesis of amino acids	Methionine biosynthesis, apartate => homoserine => methionine; Lysine biosynthesis, DAP aminotransferase pathway, aspartate => lysine; Threonine biosynthesis, aspartate => homoserine => threonine; Lysine biosynthesis, acetyl-DAP pathway, aspartate => lysine; Lysine biosynthesis, DAP dehydrogenase pathway, aspartate => lysine; Lysine biosynthesis, succinyl-DAP pathway, aspartate => lysine; Ectoine…
EF1184	P00300; P01120; P01100; P01130; P00261; P01230; P01110	M00526; M00016; M00525; M00527	Microbial metabolism in diverse environments; Monobactam biosynthesis; Lysine biosynthesis; Biosynthesis of antibiotics; Metabolic pathways; Biosynthesis of secondary metabolites; Biosynthesis of amino acids	Lysine biosynthesis, DAP dehydrogenase pathway, aspartate => lysine; Lysine biosynthesis, succinyl-DAP pathway, aspartate => lysine; Lysine biosynthesis, DAP aminotransferase pathway, aspartate => lysine; Lysine biosynthesis, acetyl-DAP pathway, aspartate => lysine
EF1213	P01130; P00770; P00290; P01100; P01210; P00650; P00660; P01230; P01110	M00570; M00019	2-Oxocarboxylic acid metabolism; Valine, leucine and isoleucine biosynthesis; Butanoate metabolism; Biosynthesis of secondary metabolites; Biosynthesis of antibiotics; Metabolic pathways; Pantothenate and CoA biosynthesis; Biosynthesis of amino acids; C5-Branched dibasic acid metabolism	Isoleucine biosynthesis, threonine => 2-oxobutanoate => isoleucine; Valine/isoleucine biosynthesis, pyruvate => valine / 2-oxobutanoate => isoleucine
EF1214	P00650; P00660		Butanoate metabolism; C5-Branched dibasic acid metabolism
EF1222	P01100; P00230		Purine metabolism; Metabolic pathways
EF0739
EF1267	P03030		DNA replication
EF1271
EF1274
EF1275
EF1304
EF1317	P00520; P01130		Amino sugar and nucleotide sugar metabolism; Biosynthesis of antibiotics
EF1320		M00258		Putative ABC transport system
EF1321		M00258		Putative ABC transport system
EF1338	P00450		Selenocompound metabolism
EF1348
EF1352
EF1353	P01130; P04922; P04066; P01120; P00620; P00010; P01100; P05230; P01200; P00020; P01110	M00307	Microbial metabolism in diverse environments; Pyruvate metabolism; HIF-1 signaling pathway; Glycolysis / Gluconeogenesis; Citrate cycle (TCA cycle); Biosynthesis of secondary metabolites; Biosynthesis of antibiotics; Carbon metabolism; Metabolic pathways; Central carbon metabolism in cancer; Glucagon signaling pathway	Pyruvate oxidation, pyruvate => acetyl-CoA
EF1354	P01130; P04922; P04066; P01120; P00620; P00010; P01100; P05230; P01200; P00020; P01110	M00307	Microbial metabolism in diverse environments; Pyruvate metabolism; HIF-1 signaling pathway; Glycolysis / Gluconeogenesis; Citrate cycle (TCA cycle); Biosynthesis of secondary metabolites; Biosynthesis of antibiotics; Carbon metabolism; Metabolic pathways; Central carbon metabolism in cancer; Glucagon signaling pathway	Pyruvate oxidation, pyruvate => acetyl-CoA
EF1355	P01120; P00620; P00010; P01100; P01130; P01200; P00020; P01110	M00307	Microbial metabolism in diverse environments; Pyruvate metabolism; Glycolysis / Gluconeogenesis; Citrate cycle (TCA cycle); Biosynthesis of antibiotics; Carbon metabolism; Metabolic pathways; Biosynthesis of secondary metabolites	Pyruvate oxidation, pyruvate => acetyl-CoA
EF1356	P00280; P01120; P00620; P00010; P01100; P00630; P00260; P01130; P00640; P01200; P00020; P01110	M00009; M00036; M00307; M00011; M00532	Valine, leucine and isoleucine degradation; Microbial metabolism in diverse environments; Pyruvate metabolism; Glyoxylate and dicarboxylate metabolism; Glycolysis / Gluconeogenesis; Citrate cycle (TCA cycle); Biosynthesis of antibiotics; Propanoate metabolism; Carbon metabolism; Metabolic pathways; Glycine, serine and threonine metabolism; Biosynthesis of secondary metabolites	Photorespiration; Pyruvate oxidation, pyruvate => acetyl-CoA; Citrate cycle (TCA cycle, Krebs cycle); Leucine degradation, leucine => acetoacetate + acetyl-CoA; Citrate cycle, second carbon oxidation, 2-oxoglutarate => oxaloacetate
EF1358	P01100; P00640; P00561		Glycerolipid metabolism; Propanoate metabolism; Metabolic pathways
EF1363	P00280; P01100; P00900; P00650; P01130; P00072; P01110	M00095; M00088	Valine, leucine and isoleucine degradation; Terpenoid backbone biosynthesis; Synthesis and degradation of ketone bodies; Butanoate metabolism; Biosynthesis of antibiotics; Metabolic pathways; Biosynthesis of secondary metabolites	Ketone body biosynthesis, acetyl-CoA => acetoacetate/3-hydroxybutyrate/acetone; C5 isoprenoid biosynthesis, mevalonate pathway
EF1379	P00970	M00360; M00359	Aminoacyl-tRNA biosynthesis	Aminoacyl-tRNA biosynthesis, prokaryotes; Aminoacyl-tRNA biosynthesis, eukaryotes
EF1390	P00680; P01120; P01100; P00630; P01200		Microbial metabolism in diverse environments; Methane metabolism; Glyoxylate and dicarboxylate metabolism; Carbon metabolism; Metabolic pathways
EF1397	P02010	M00189	ABC transporters	Molybdate transport system
EF1398	P02010	M00189	ABC transporters	Molybdate transport system
EF1411	P00010; P00500		Starch and sucrose metabolism; Glycolysis / Gluconeogenesis
EF1415	P01100; P00250; P00910; P00220		Arginine biosynthesis; Alanine, aspartate and glutamate metabolism; Nitrogen metabolism; Metabolic pathways
EF1416	P01120; P00520; P00010; P01100; P00500; P00030; P01130; P01200; P01110	M00004; M00001; M00114	Microbial metabolism in diverse environments; Amino sugar and nucleotide sugar metabolism; Glycolysis / Gluconeogenesis; Biosynthesis of antibiotics; Pentose phosphate pathway; Carbon metabolism; Metabolic pathways; Starch and sucrose metabolism; Biosynthesis of secondary metabolites	Glycolysis (Embden-Meyerhof pathway), glucose => pyruvate; Ascorbate biosynthesis, plants, glucose-6P => ascorbate; Pentose phosphate pathway (Pentose phosphate cycle)
EF1495	P01100; P00190	M00159	Oxidative phosphorylation; Metabolic pathways	V/A-type ATPase, prokaryotes
EF1496	P01100; P00190	M00159	Oxidative phosphorylation; Metabolic pathways	V/A-type ATPase, prokaryotes
EF1498	P01100; P00190	M00159	Oxidative phosphorylation; Metabolic pathways	V/A-type ATPase, prokaryotes
EF1499	P01100; P00190	M00159	Oxidative phosphorylation; Metabolic pathways	V/A-type ATPase, prokaryotes
EF1500	P01100; P00190	M00159	Oxidative phosphorylation; Metabolic pathways	V/A-type ATPase, prokaryotes
EF1504	P00300; P01120; P01100; P01130; P01230; P01110	M00526; M00016; M00525; M00527	Microbial metabolism in diverse environments; Lysine biosynthesis; Biosynthesis of antibiotics; Metabolic pathways; Biosynthesis of secondary metabolites; Biosynthesis of amino acids	Lysine biosynthesis, DAP dehydrogenase pathway, aspartate => lysine; Lysine biosynthesis, succinyl-DAP pathway, aspartate => lysine; Lysine biosynthesis, DAP aminotransferase pathway, aspartate => lysine; Lysine biosynthesis, acetyl-DAP pathway, aspartate => lysine
EF1516	P02060; P00520	M00267	Amino sugar and nucleotide sugar metabolism; Phosphotransferase system (PTS)	PTS system, N-acetylglucosamine-specific II component
EF1516	P02060; P00520	M00267	Amino sugar and nucleotide sugar metabolism; Phosphotransferase system (PTS)	PTS system, N-acetylglucosamine-specific II component
EF1516	P02060; P00520	M00267	Amino sugar and nucleotide sugar metabolism; Phosphotransferase system (PTS)	PTS system, N-acetylglucosamine-specific II component
EF1521	P03030		DNA replication
EF1522
EF1526	P04066; P01120; P01230; P00010; P01100; P01130; P05010; P01200; P00710; P01110	M00003; M00002; M00165; M00001; M00552; M00166; M00308	Microbial metabolism in diverse environments; Carbon fixation in photosynthetic organisms; HIF-1 signaling pathway; Glycolysis / Gluconeogenesis; Biosynthesis of antibiotics; Carbon metabolism; Metabolic pathways; Biosynthesis of secondary metabolites; Alzheimer's disease; Biosynthesis of amino acids	Reductive pentose phosphate cycle (Calvin cycle); Glycolysis (Embden-Meyerhof pathway), glucose => pyruvate; Reductive pentose phosphate cycle, ribulose-5P => glyceraldehyde-3P; Semi-phosphorylative Entner-Doudoroff pathway, gluconate => glycerate-3P; Gluconeogenesis, oxaloacetate => fructose-6P; D-galactonate degradation, De Ley-Doudoroff pathway, D-galactonate => glycerate-3P; Glycolysis, core …
EF1547	P01100; P00240	M00052	Metabolic pathways; Pyrimidine metabolism	Pyrimidine ribonucleotide biosynthesis, UMP => UDP/UTP,CDP/CTP
EF1548	P03010	M00178	Ribosome	Ribosome, bacteria
EF1557	P00300; P01120; P01100; P01130; P00261; P01230; P01110	M00526; M00016; M00525; M00527	Microbial metabolism in diverse environments; Monobactam biosynthesis; Lysine biosynthesis; Biosynthesis of antibiotics; Metabolic pathways; Biosynthesis of secondary metabolites; Biosynthesis of amino acids	Lysine biosynthesis, DAP dehydrogenase pathway, aspartate => lysine; Lysine biosynthesis, succinyl-DAP pathway, aspartate => lysine; Lysine biosynthesis, DAP aminotransferase pathway, aspartate => lysine; Lysine biosynthesis, acetyl-DAP pathway, aspartate => lysine
EF1563	P00400; P01100; P01130; P01230; P01110	M00022	Phenylalanine, tyrosine and tryptophan biosynthesis; Biosynthesis of antibiotics; Metabolic pathways; Biosynthesis of secondary metabolites; Biosynthesis of amino acids	Shikimate pathway, phosphoenolpyruvate + erythrose-4P => chorismate
EF1564	P00400; P01100; P01130; P01230; P01110	M00022	Phenylalanine, tyrosine and tryptophan biosynthesis; Biosynthesis of antibiotics; Metabolic pathways; Biosynthesis of secondary metabolites; Biosynthesis of amino acids	Shikimate pathway, phosphoenolpyruvate + erythrose-4P => chorismate
EF1566	P00400; P01100; P01130; P01230; P01110	M00022	Phenylalanine, tyrosine and tryptophan biosynthesis; Biosynthesis of antibiotics; Metabolic pathways; Biosynthesis of secondary metabolites; Biosynthesis of amino acids	Shikimate pathway, phosphoenolpyruvate + erythrose-4P => chorismate
EF1567	P00400; P01100; P01130; P01230; P01110	M00022	Phenylalanine, tyrosine and tryptophan biosynthesis; Biosynthesis of antibiotics; Metabolic pathways; Biosynthesis of secondary metabolites; Biosynthesis of amino acids	Shikimate pathway, phosphoenolpyruvate + erythrose-4P => chorismate
EF1576	P01100; P01523; P00240; P00670	M00053	Antifolate resistance; One carbon pool by folate; Metabolic pathways; Pyrimidine metabolism	Pyrimidine deoxyribonuleotide biosynthesis, CDP/CTP => dCDP/dCTP,dTDP/dTTP
EF1577	P00790; P01523; P00670; P01100	M00126; M00840	Antifolate resistance; Folate biosynthesis; One carbon pool by folate; Metabolic pathways	Tetrahydrofolate biosynthesis, mediated by ribA and trpF, GTP => THF; Tetrahydrofolate biosynthesis, GTP => THF
EF1579		M00729		Fluoroquinolone resistance, gyrase-protecting protein Qnr
EF1584	P01120; P01100; P00920; P01130; P01230; P01200; P00270; P01110	M00021	Microbial metabolism in diverse environments; Biosynthesis of antibiotics; Carbon metabolism; Metabolic pathways; Sulfur metabolism; Biosynthesis of secondary metabolites; Cysteine and methionine metabolism; Biosynthesis of amino acids	Cysteine biosynthesis, serine => cysteine
EF1598
EF1601	P00500; P02060	M00269	Starch and sucrose metabolism; Phosphotransferase system (PTS)	PTS system, sucrose-specific II component
EF1601	P00500; P02060	M00269	Starch and sucrose metabolism; Phosphotransferase system (PTS)	PTS system, sucrose-specific II component
EF1601	P00500; P02060	M00269	Starch and sucrose metabolism; Phosphotransferase system (PTS)	PTS system, sucrose-specific II component
EF1603	P01100; P00500; P00052		Starch and sucrose metabolism; Galactose metabolism; Metabolic pathways
EF1604
EF1613	P01120; P00620; P01100; P00650; P00640		Microbial metabolism in diverse environments; Pyruvate metabolism; Butanoate metabolism; Propanoate metabolism; Metabolic pathways
EF1614
EF1615
EF1639	P02010	M00240	ABC transporters	Iron complex transport system
EF1640	P02010	M00240	ABC transporters	Iron complex transport system
EF1641	P02010	M00240	ABC transporters	Iron complex transport system
EF1650
EF1653	P03030		DNA replication
EF1655	P01100; P00770; P01110	M00119	Biosynthesis of secondary metabolites; Pantothenate and CoA biosynthesis; Metabolic pathways	Pantothenate biosynthesis, valine/L-aspartate => pantothenate
EF1659	P00280; P01100; P01130; P00640; P01110	M00036	Valine, leucine and isoleucine degradation; Biosynthesis of antibiotics; Propanoate metabolism; Metabolic pathways; Biosynthesis of secondary metabolites	Leucine degradation, leucine => acetoacetate + acetyl-CoA
EF1660	P00280; P01100; P01130; P00640; P01110	M00036	Valine, leucine and isoleucine degradation; Biosynthesis of antibiotics; Propanoate metabolism; Metabolic pathways; Biosynthesis of secondary metabolites	Leucine degradation, leucine => acetoacetate + acetyl-CoA
EF1661	P00280; P01120; P00620; P00010; P01100; P00630; P00260; P01130; P00640; P01200; P00020; P01110	M00009; M00036; M00307; M00011; M00532	Valine, leucine and isoleucine degradation; Microbial metabolism in diverse environments; Pyruvate metabolism; Glyoxylate and dicarboxylate metabolism; Glycolysis / Gluconeogenesis; Citrate cycle (TCA cycle); Biosynthesis of antibiotics; Propanoate metabolism; Carbon metabolism; Metabolic pathways; Glycine, serine and threonine metabolism; Biosynthesis of secondary metabolites	Photorespiration; Pyruvate oxidation, pyruvate => acetyl-CoA; Citrate cycle (TCA cycle, Krebs cycle); Leucine degradation, leucine => acetoacetate + acetyl-CoA; Citrate cycle, second carbon oxidation, 2-oxoglutarate => oxaloacetate
EF1662	P01100; P00650		Butanoate metabolism; Metabolic pathways
EF1667	P00780; P01130; P01040; P00061; P01100; P00333; P01212	M00083; M00572	Fatty acid metabolism; Biosynthesis of unsaturated fatty acids; Prodigiosin biosynthesis; Biosynthesis of antibiotics; Biotin metabolism; Metabolic pathways; Fatty acid biosynthesis	Pimeloyl-ACP biosynthesis, BioC-BioH pathway, malonyl-ACP => pimeloyl-ACP; Fatty acid biosynthesis, elongation
EF1673		M00258		Putative ABC transport system
EF1678	P03060; P02024		Protein export; Quorum sensing
EF1687	P01100; P00230		Purine metabolism; Metabolic pathways
EF1694	P03010	M00178	Ribosome	Ribosome, bacteria
EF1700	P03060; P03070; P02024	M00335	Protein export; Bacterial secretion system; Quorum sensing	Sec (secretion) system
EF1705	P05152; P02010; P02020	M00222	Two-component system; Tuberculosis; ABC transporters	Phosphate transport system
EF1706	P01100; P01230; P00300; P01110	M00525	Lysine biosynthesis; Biosynthesis of secondary metabolites; Metabolic pathways; Biosynthesis of amino acids	Lysine biosynthesis, acetyl-DAP pathway, aspartate => lysine
EF1711	P00910		Nitrogen metabolism
EF1712	P01100; P00240	M00051	Metabolic pathways; Pyrimidine metabolism	Uridine monophosphate biosynthesis, glutamine (+ PRPP) => UMP
EF1713	P01100; P00240	M00051	Metabolic pathways; Pyrimidine metabolism	Uridine monophosphate biosynthesis, glutamine (+ PRPP) => UMP
EF1715	P01100; P00240		Metabolic pathways; Pyrimidine metabolism
EF1716	P01100; P00250; P00240	M00051	Alanine, aspartate and glutamate metabolism; Metabolic pathways; Pyrimidine metabolism	Uridine monophosphate biosynthesis, glutamine (+ PRPP) => UMP
EF1717	P01100; P00250; P00240	M00051	Alanine, aspartate and glutamate metabolism; Metabolic pathways; Pyrimidine metabolism	Uridine monophosphate biosynthesis, glutamine (+ PRPP) => UMP
EF1718	P01100; P00240	M00051	Metabolic pathways; Pyrimidine metabolism	Uridine monophosphate biosynthesis, glutamine (+ PRPP) => UMP
EF1719	P01100; P00250; P00240	M00051	Alanine, aspartate and glutamate metabolism; Metabolic pathways; Pyrimidine metabolism	Uridine monophosphate biosynthesis, glutamine (+ PRPP) => UMP
EF1720
EF1723	P03060		Protein export
EF1725	P00720; P01120; P01100; P00670; P01200	M00377; M00140	One carbon pool by folate; Microbial metabolism in diverse environments; Carbon fixation pathways in prokaryotes; Carbon metabolism; Metabolic pathways	C1-unit interconversion, prokaryotes; Reductive acetyl-CoA pathway (Wood-Ljungdahl pathway)
EF1736	P03410		Base excision repair
EF1739	P00970	M00360; M00359	Aminoacyl-tRNA biosynthesis	Aminoacyl-tRNA biosynthesis, prokaryotes; Aminoacyl-tRNA biosynthesis, eukaryotes
EF1741
EF1743
EF1746	P00040; P00520; P01100; P00500; P01130; P00052	M00361; M00549; M00129; M00362	Pentose and glucuronate interconversions; Amino sugar and nucleotide sugar metabolism; Galactose metabolism; Biosynthesis of antibiotics; Metabolic pathways; Starch and sucrose metabolism	Nucleotide sugar biosynthesis, prokaryotes; Ascorbate biosynthesis, animals, glucose-1P => ascorbate; Nucleotide sugar biosynthesis, glucose => UDP-glucose; Nucleotide sugar biosynthesis, eukaryotes
EF1747	P01110; P00564		Biosynthesis of secondary metabolites; Glycerophospholipid metabolism
EF2914
EF1807	P01100; P00052; P02024		Quorum sensing; Galactose metabolism; Metabolic pathways
EF1808
EF1834	P01100; P00052		Galactose metabolism; Metabolic pathways
EF1835	P01100; P00052		Galactose metabolism; Metabolic pathways
EF1839
EF1858	P01100; P01110; P00770; P00410	M00119	beta-Alanine metabolism; Biosynthesis of secondary metabolites; Pantothenate and CoA biosynthesis; Metabolic pathways	Pantothenate biosynthesis, valine/L-aspartate => pantothenate
EF1859	P01100; P01110; P00770; P00410	M00119	beta-Alanine metabolism; Biosynthesis of secondary metabolites; Pantothenate and CoA biosynthesis; Metabolic pathways	Pantothenate biosynthesis, valine/L-aspartate => pantothenate
EF1860	P01100; P00770; P01110	M00119	Biosynthesis of secondary metabolites; Pantothenate and CoA biosynthesis; Metabolic pathways	Pantothenate biosynthesis, valine/L-aspartate => pantothenate
EF1868		M00258		Putative ABC transport system
EF1898	P03010	M00178	Ribosome	Ribosome, bacteria
EF1899
EF1900
EF1904	P00564		Glycerophospholipid metabolism
EF1908	P01100; P00471; P00550		D-Glutamine and D-glutamate metabolism; Metabolic pathways; Peptidoglycan biosynthesis
EF1920
EF1927
EF1929	P01100; P03320; P00561; P04626		Glycerolipid metabolism; Plant-pathogen interaction; PPAR signaling pathway; Metabolic pathways
EF1958	P00230		Purine metabolism
EF1961	P03018; P00680; P04066; P01120; P00010; P01100; P01130; P01230; P01200; P01110	M00003; M00346; M00394; M00002; M00001	Microbial metabolism in diverse environments; Methane metabolism; HIF-1 signaling pathway; Glycolysis / Gluconeogenesis; RNA degradation; Biosynthesis of antibiotics; Carbon metabolism; Metabolic pathways; Biosynthesis of secondary metabolites; Biosynthesis of amino acids	Formaldehyde assimilation, serine pathway; RNA degradosome; Glycolysis (Embden-Meyerhof pathway), glucose => pyruvate; Gluconeogenesis, oxaloacetate => fructose-6P; Glycolysis, core module involving three-carbon compounds
EF1962	P00051; P00562; P01120; P00010; P01100; P01130; P01230; P01200; P00710; P01110	M00002; M00001; M00003	Fructose and mannose metabolism; Microbial metabolism in diverse environments; Carbon fixation in photosynthetic organisms; Glycolysis / Gluconeogenesis; Biosynthesis of antibiotics; Carbon metabolism; Metabolic pathways; Inositol phosphate metabolism; Biosynthesis of secondary metabolites; Biosynthesis of amino acids	Glycolysis (Embden-Meyerhof pathway), glucose => pyruvate; Gluconeogenesis, oxaloacetate => fructose-6P; Glycolysis, core module involving three-carbon compounds
EF1963	P01120; P00010; P01100; P01130; P01230; P01200; P00710; P01110	M00003; M00002; M00165; M00001; M00552; M00166; M00308	Microbial metabolism in diverse environments; Carbon fixation in photosynthetic organisms; Glycolysis / Gluconeogenesis; Biosynthesis of antibiotics; Carbon metabolism; Metabolic pathways; Biosynthesis of secondary metabolites; Biosynthesis of amino acids	Reductive pentose phosphate cycle (Calvin cycle); Glycolysis (Embden-Meyerhof pathway), glucose => pyruvate; Reductive pentose phosphate cycle, ribulose-5P => glyceraldehyde-3P; Semi-phosphorylative Entner-Doudoroff pathway, gluconate => glycerate-3P; Gluconeogenesis, oxaloacetate => fructose-6P; D-galactonate degradation, De Ley-Doudoroff pathway, D-galactonate => glycerate-3P; Glycolysis, core …
EF1964	P04066; P01120; P01230; P00010; P01100; P01130; P05010; P01200; P00710; P01110	M00003; M00002; M00165; M00001; M00552; M00166; M00308	Microbial metabolism in diverse environments; Carbon fixation in photosynthetic organisms; HIF-1 signaling pathway; Glycolysis / Gluconeogenesis; Biosynthesis of antibiotics; Carbon metabolism; Metabolic pathways; Biosynthesis of secondary metabolites; Alzheimer's disease; Biosynthesis of amino acids	Reductive pentose phosphate cycle (Calvin cycle); Glycolysis (Embden-Meyerhof pathway), glucose => pyruvate; Reductive pentose phosphate cycle, ribulose-5P => glyceraldehyde-3P; Semi-phosphorylative Entner-Doudoroff pathway, gluconate => glycerate-3P; Gluconeogenesis, oxaloacetate => fructose-6P; D-galactonate degradation, De Ley-Doudoroff pathway, D-galactonate => glycerate-3P; Glycolysis, core …
EF1970	P00970	M00360; M00359	Aminoacyl-tRNA biosynthesis	Aminoacyl-tRNA biosynthesis, prokaryotes; Aminoacyl-tRNA biosynthesis, eukaryotes
EF1971	P00970	M00360; M00359	Aminoacyl-tRNA biosynthesis	Aminoacyl-tRNA biosynthesis, prokaryotes; Aminoacyl-tRNA biosynthesis, eukaryotes
EF1974	P00230		Purine metabolism
EF1976
EF1983	P00680; P00720; P01120; P00430; P00620; P01100; P00640; P01200	M00357; M00579	Microbial metabolism in diverse environments; Methane metabolism; Taurine and hypotaurine metabolism; Pyruvate metabolism; Carbon fixation pathways in prokaryotes; Propanoate metabolism; Carbon metabolism; Metabolic pathways	Phosphate acetyltransferase-acetate kinase pathway, acetyl-CoA => acetate; Methanogenesis, acetate => methane
EF1989	P01100; P00860; P01110	M00121	Metabolic pathways; Biosynthesis of secondary metabolites; Porphyrin and chlorophyll metabolism	Heme biosynthesis, glutamate => protoheme/siroheme
EF2044		M00429		Competence-related DNA transformation transporter
EF2045		M00429		Competence-related DNA transformation transporter
EF2046		M00429		Competence-related DNA transformation transporter
EF1828
EF3318	P02020		Two-component system
EF0167	P00983; P01100; P00230	M00050	Drug metabolism - other enzymes; Purine metabolism; Metabolic pathways	Guanine ribonucleotide biosynthesis IMP => GDP,GTP
EF2675
EF1002
EF2460
EF1922	P00030		Pentose phosphate pathway
EF1928	P01110; P00564		Biosynthesis of secondary metabolites; Glycerophospholipid metabolism
EF1986		M00429		Competence-related DNA transformation transporter
EF2267	P00052; P02060	M00287; M00277	Galactose metabolism; Phosphotransferase system (PTS)	PTS system, galactosamine-specific II component; PTS system, N-acetylgalactosamine-specific II component
EF2431	P01100; P00230		Purine metabolism; Metabolic pathways
EF2438	P02060; P00520; P00010; P00500; P02026; P05111	M00272; M00265; M00266; M00270; M00268; M00303; M00806	Biofilm formation - Vibrio cholerae; Amino sugar and nucleotide sugar metabolism; Phosphotransferase system (PTS); Glycolysis / Gluconeogenesis; Biofilm formation - Escherichia coli; Starch and sucrose metabolism	PTS system, maltose-specific II component; PTS system, beta-glucoside (arbutin/salicin/cellobiose)-specific II component; PTS system, maltose/glucose-specific II component; PTS system, trehalose-specific II component; PTS system, alpha-glucoside-specific II component; PTS system, glucose-specific II component; PTS system, N-acetylmuramic acid-specific II component
EF2579
EF2595	P01100; P00230	M00050	Purine metabolism; Metabolic pathways	Guanine ribonucleotide biosynthesis IMP => GDP,GTP
EF3233
EF2705
EF1306
EF0646	P01100; P00052; P00520	M00361; M00362; M00632	Amino sugar and nucleotide sugar metabolism; Galactose metabolism; Metabolic pathways	Nucleotide sugar biosynthesis, prokaryotes; Nucleotide sugar biosynthesis, eukaryotes; Galactose degradation, Leloir pathway, galactose => alpha-D-glucose-1P
EF0815	P01100; P00051; P02060; P00520	M00276	Fructose and mannose metabolism; Metabolic pathways; Phosphotransferase system (PTS); Amino sugar and nucleotide sugar metabolism	PTS system, mannose-specific II component
EF0815	P01100; P00051; P02060; P00520	M00276	Fructose and mannose metabolism; Metabolic pathways; Phosphotransferase system (PTS); Amino sugar and nucleotide sugar metabolism	PTS system, mannose-specific II component
EF0973
EF1036	P04016; P01100; P00230; P01130; P00983; P00240; P01110	M00053; M00049; M00052; M00050	Purine metabolism; Biosynthesis of antibiotics; Metabolic pathways; Pyrimidine metabolism; Drug metabolism - other enzymes; Biosynthesis of secondary metabolites; MAPK signaling pathway - plant	Guanine ribonucleotide biosynthesis IMP => GDP,GTP; Pyrimidine ribonucleotide biosynthesis, UMP => UDP/UTP,CDP/CTP; Pyrimidine deoxyribonuleotide biosynthesis, CDP/CTP => dCDP/dCTP,dTDP/dTTP; Adenine ribonucleotide biosynthesis, IMP => ADP,ATP
EF0636
EF2746	P05150; P01503; P02020	M00725	Two-component system; Staphylococcus aureus infection; Cationic antimicrobial peptide (CAMP) resistance	Cationic antimicrobial peptide (CAMP) resistance, dltABCD operon
EF2748	P05150; P01503; P02020	M00725	Two-component system; Staphylococcus aureus infection; Cationic antimicrobial peptide (CAMP) resistance	Cationic antimicrobial peptide (CAMP) resistance, dltABCD operon
EF2766	P03440		Homologous recombination
EF2365	P01100; P00230; P01110		Biosynthesis of secondary metabolites; Purine metabolism; Metabolic pathways
EF1537
EF2925
EF2926
EF3061
EF3062
EF3096
EF3125	P03440		Homologous recombination
EF0199	P03010	M00179; M00178	Ribosome	Ribosome, archaea; Ribosome, bacteria
EF2391
EF0069	P00520		Amino sugar and nucleotide sugar metabolism
EF1550
EF1991
EF2633	P03018; P05152; P05134; P04212; P04940		Legionellosis; Longevity regulating pathway - worm; Type I diabetes mellitus; Tuberculosis; RNA degradation
EF2690
EF0551
EF1597	P04213; P04068; P04146; P04016; P04211; P00630; P04212; P05014; P01130; P00380; P04011; P01200; P01110	M00532	Peroxisome; Longevity regulating pathway - worm; Longevity regulating pathway - multiple species; MAPK signaling pathway - yeast; Longevity regulating pathway; Glyoxylate and dicarboxylate metabolism; Biosynthesis of antibiotics; FoxO signaling pathway; Carbon metabolism; Amyotrophic lateral sclerosis (ALS); Tryptophan metabolism; Biosynthesis of secondary metabolites; MAPK signaling pathway - pl…	Photorespiration
EF1731	P00400; P01100; P01130; P01230; P01110	M00022	Phenylalanine, tyrosine and tryptophan biosynthesis; Biosynthesis of antibiotics; Metabolic pathways; Biosynthesis of secondary metabolites; Biosynthesis of amino acids	Shikimate pathway, phosphoenolpyruvate + erythrose-4P => chorismate
EF0706
EF0265		M00742		Aminoglycoside resistance, protease FtsH
EF2473
EF0762	P03420		Nucleotide excision repair
EF1549
EF0786
EF1044	P03440; P01100; P03030; P00230; P00240; P03430	M00260	Homologous recombination; DNA replication; Purine metabolism; Metabolic pathways; Pyrimidine metabolism; Mismatch repair	DNA polymerase III complex, bacteria
EF2340	P01100; P05206; P00270	M00035	Cysteine and methionine metabolism; MicroRNAs in cancer; Metabolic pathways	Methionine degradation
EF2161
EF2352	P05134		Legionellosis
EF0988
EF0721	P03430; P03420		Mismatch repair; Nucleotide excision repair
EF2158	P00720; P01120; P00620; P00010; P01100; P00650; P01130; P01200; P00020	M00307; M00173	Microbial metabolism in diverse environments; Pyruvate metabolism; Carbon fixation pathways in prokaryotes; Butanoate metabolism; Glycolysis / Gluconeogenesis; Citrate cycle (TCA cycle); Biosynthesis of antibiotics; Carbon metabolism; Metabolic pathways	Reductive citrate cycle (Arnon-Buchanan cycle); Pyruvate oxidation, pyruvate => acetyl-CoA
EF0004	P03440		Homologous recombination
EF3097	P05205; P03008		Proteoglycans in cancer; Ribosome biogenesis in eukaryotes
EF2668
EF3171	P03440	M00729	Homologous recombination	Fluoroquinolone resistance, gyrase-protecting protein Qnr
EF1618
EF1626
EF1645
EF1646
EF0468
EF3167	P03430		Mismatch repair
EF1916
EF1917	P04112		Cell cycle - Caulobacter
EF2052
EF2160
EF3283
EF3312
EF0257	P03420		Nucleotide excision repair
EF1740	P00550; P01501		beta-Lactam resistance; Peptidoglycan biosynthesis
EF0266
EF2061	P01100; P02020; P00190	M00153	Oxidative phosphorylation; Two-component system; Metabolic pathways	Cytochrome d ubiquinol oxidase
EF1562	P00400; P01100; P01130; P01230; P01110	M00022	Phenylalanine, tyrosine and tryptophan biosynthesis; Biosynthesis of antibiotics; Metabolic pathways; Biosynthesis of secondary metabolites; Biosynthesis of amino acids	Shikimate pathway, phosphoenolpyruvate + erythrose-4P => chorismate
EF0436
EF1629	P01100; P00564		Glycerophospholipid metabolism; Metabolic pathways
EF1627	P01100; P00564		Glycerophospholipid metabolism; Metabolic pathways
EF1388	P01100; P00190	M00144	Oxidative phosphorylation; Metabolic pathways	NADH:quinone oxidoreductase, prokaryotes
EF2741	P01100; P00785		Lipoic acid metabolism; Metabolic pathways
EF2758		M00211		Putative ABC transport system
EF2757		M00211		Putative ABC transport system
EF0448	P01100; P01110; P00130	M00116	Metabolic pathways; Biosynthesis of secondary metabolites; Ubiquinone and other terpenoid-quinone biosynthesis	Menaquinone biosynthesis, chorismate => menaquinone
EF1707	P00511		Other glycan degradation
EF0402
EF2618
EF0650	P01100; P00785		Lipoic acid metabolism; Metabolic pathways
EF0268	P00970	M00360; M00359	Aminoacyl-tRNA biosynthesis	Aminoacyl-tRNA biosynthesis, prokaryotes; Aminoacyl-tRNA biosynthesis, eukaryotes
EF0187	P00760; P01100; P00230; P00240; P01110		Nicotinate and nicotinamide metabolism; Purine metabolism; Metabolic pathways; Pyrimidine metabolism; Biosynthesis of secondary metabolites
EF0186	P00760; P01100; P00230; P00240; P01110		Nicotinate and nicotinamide metabolism; Purine metabolism; Metabolic pathways; Pyrimidine metabolism; Biosynthesis of secondary metabolites
EF2559	P00720; P01120; P00620; P00010; P01100; P00650; P01130; P01200; P00020	M00307; M00173	Microbial metabolism in diverse environments; Pyruvate metabolism; Carbon fixation pathways in prokaryotes; Butanoate metabolism; Glycolysis / Gluconeogenesis; Citrate cycle (TCA cycle); Biosynthesis of antibiotics; Carbon metabolism; Metabolic pathways	Reductive citrate cycle (Arnon-Buchanan cycle); Pyruvate oxidation, pyruvate => acetyl-CoA
EF1503	P00680; P00051; P01120; P00010; P01100; P00030; P01130; P01200; P00710; P01110	M00165; M00167; M00003	Fructose and mannose metabolism; Microbial metabolism in diverse environments; Methane metabolism; Carbon fixation in photosynthetic organisms; Glycolysis / Gluconeogenesis; Biosynthesis of antibiotics; Pentose phosphate pathway; Carbon metabolism; Metabolic pathways; Biosynthesis of secondary metabolites	Reductive pentose phosphate cycle (Calvin cycle); Reductive pentose phosphate cycle, glyceraldehyde-3P => ribulose-5P; Gluconeogenesis, oxaloacetate => fructose-6P
EF1679
EF2060	P01100; P02020; P00190	M00153	Oxidative phosphorylation; Two-component system; Metabolic pathways	Cytochrome d ubiquinol oxidase
EF1608	P01100; P00564		Glycerophospholipid metabolism; Metabolic pathways
EF1154
EF0256
EF0059	P01100; P00520; P01130	M00362	Amino sugar and nucleotide sugar metabolism; Biosynthesis of antibiotics; Metabolic pathways	Nucleotide sugar biosynthesis, prokaryotes
EF1308	P03018; P05152; P04212		RNA degradation; Longevity regulating pathway - worm; Tuberculosis
EF0071
EF0919
EF2399
EF2638
EF2437
EF1535
EF2755
EF2556	P00720; P02020; P01120; P00620; P00190; P01100; P00650; P01130; P01200; P00020; P01110	M00009; M00011; M00173; M00150	Oxidative phosphorylation; Microbial metabolism in diverse environments; Pyruvate metabolism; Carbon fixation pathways in prokaryotes; Butanoate metabolism; Citrate cycle (TCA cycle); Biosynthesis of antibiotics; Carbon metabolism; Metabolic pathways; Two-component system; Biosynthesis of secondary metabolites	Reductive citrate cycle (Arnon-Buchanan cycle); Citrate cycle (TCA cycle, Krebs cycle); Citrate cycle, second carbon oxidation, 2-oxoglutarate => oxaloacetate; Fumarate reductase, prokaryotes
EF1612
EF1649
EF0463	P04213; P04068; P04013; P04146; P04211; P05016; P04212		Peroxisome; Longevity regulating pathway - worm; Longevity regulating pathway - multiple species; Longevity regulating pathway; Huntington's disease; FoxO signaling pathway; MAPK signaling pathway - fly
EF1220	P02024	M00193	Quorum sensing	Putative spermidine/putrescine transport system
EF1623
EF1638
EF1634
EF1565	P00401; P00400; P01100; P01130; P01230; P01110	M00025	Phenylalanine, tyrosine and tryptophan biosynthesis; Biosynthesis of antibiotics; Metabolic pathways; Novobiocin biosynthesis; Biosynthesis of secondary metabolites; Biosynthesis of amino acids	Tyrosine biosynthesis, chorismate => tyrosine
EF0691
EF3255
EF2436	P01100; P00520		Amino sugar and nucleotide sugar metabolism; Metabolic pathways
EF0459	P01100; P00520		Amino sugar and nucleotide sugar metabolism; Metabolic pathways
EF0882
EF0371	P01100; P00730; P04122		Thiamine metabolism; Sulfur relay system; Metabolic pathways
EF2409	P03440		Homologous recombination
EF1389	P01100; P00190	M00144	Oxidative phosphorylation; Metabolic pathways	NADH:quinone oxidoreductase, prokaryotes
EF1749
EF1301
EF0040
EF2394
EF1341		M00258		Putative ABC transport system
EF1341		M00258		Putative ABC transport system
EF2601
EF2072	P01100; P00730; P04122		Thiamine metabolism; Sulfur relay system; Metabolic pathways
EF0475
EF1760	P02010	M00256	ABC transporters	Cell division transport system
EF1238	P01100; P00500; P00460; P00940; P01110		Cyanoamino acid metabolism; Phenylpropanoid biosynthesis; Metabolic pathways; Starch and sucrose metabolism; Biosynthesis of secondary metabolites
EF2959
EF1672		M00258		Putative ABC transport system
EF2474
EF1221	P02024	M00193	Quorum sensing	Putative spermidine/putrescine transport system
EF1218	P02024	M00193	Quorum sensing	Putative spermidine/putrescine transport system
EF1219	P02024	M00193	Quorum sensing	Putative spermidine/putrescine transport system
EF1869		M00258		Putative ABC transport system
EF1867		M00258		Putative ABC transport system
EF1328
EF2572
EF3104		M00254		ABC-2 type transport system
EF2987
EF2751		M00258		Putative ABC transport system
EF1333		M00254		ABC-2 type transport system
EF2439	P00550		Peptidoglycan biosynthesis
EF1539
EF1538
EF1240
EF0869
EF1675		M00254		ABC-2 type transport system
EF3194	P02020		Two-component system
EF3034
EF1965
EF3193	P02020		Two-component system
EF1543
EF1148	P01100; P00550; P01501		beta-Lactam resistance; Metabolic pathways; Peptidoglycan biosynthesis
EF2916	P01100; P00630; P01110; P01130		Biosynthesis of antibiotics; Biosynthesis of secondary metabolites; Glyoxylate and dicarboxylate metabolism; Metabolic pathways
EF1816	P00440		Phosphonate and phosphinate metabolism
EF2861
EF0674	P02010	M00209	ABC transporters	Osmoprotectant transport system
EF0838	P00450; P00970		Aminoacyl-tRNA biosynthesis; Selenocompound metabolism
EF1313
EF0583
EF0584
EF0941
EF0942
EF1592
EF1593
EF2226
EF2227
EF2592
EF2593
EF2680
EF1809
EF0631	P01100; P00564		Glycerophospholipid metabolism; Metabolic pathways
EF0370
EF0862	P02010	M00209	ABC transporters	Osmoprotectant transport system
EF0677	P00051; P00520; P01100; P01130; P01110	M00114	Fructose and mannose metabolism; Amino sugar and nucleotide sugar metabolism; Biosynthesis of antibiotics; Metabolic pathways; Biosynthesis of secondary metabolites	Ascorbate biosynthesis, plants, glucose-6P => ascorbate
EF1973
EF1360	P01100; P00561		Glycerolipid metabolism; Metabolic pathways
Ef16SA	P03010		Ribosome
Ef16SB	P03010		Ribosome
Ef16SC	P03010		Ribosome
Ef16SD	P03010		Ribosome
EF0846	P03018		RNA degradation
EF2068
EF1901
EF3330
EF2639
EF0863	P02010	M00209	ABC transporters	Osmoprotectant transport system
EF1254		M00247		Putative ABC transport system
EF1255		M00247		Putative ABC transport system
EF1209
Ef5SA	P03010		Ribosome
Ef5SB	P03010		Ribosome
Ef5SC	P03010		Ribosome
Ef5SD	P03010		Ribosome
Ef23SA	P03010		Ribosome
Ef23SB	P03010		Ribosome
Ef23SC	P03010		Ribosome
Ef23SD	P03010		Ribosome
EF0449	P01100; P01110; P00130	M00116	Metabolic pathways; Biosynthesis of secondary metabolites; Ubiquinone and other terpenoid-quinone biosynthesis	Menaquinone biosynthesis, chorismate => menaquinone
EF0516
EF2451	P01100; P00770	M00120	Pantothenate and CoA biosynthesis; Metabolic pathways	Coenzyme A biosynthesis, pantothenate => CoA
EF3165
EF0377
EF3032
EF1182	P02024; P01100; P02026; P05111; P01230; P00270	M00609	Biofilm formation - Vibrio cholerae; Quorum sensing; Biofilm formation - Escherichia coli; Metabolic pathways; Cysteine and methionine metabolism; Biosynthesis of amino acids	Cysteine biosynthesis, methionine => cysteine
EF1211
EF1134	P01100; P01230; P00300; P01110	M00525	Lysine biosynthesis; Biosynthesis of secondary metabolites; Metabolic pathways; Biosynthesis of amino acids	Lysine biosynthesis, acetyl-DAP pathway, aspartate => lysine
EF2960	P02010		ABC transporters
EF0048
EF1380
EF1198
EF2080	P02010	M00238	ABC transporters	D-Methionine transport system
EF2496	P02010	M00238	ABC transporters	D-Methionine transport system
EF3198	P02010	M00238	ABC transporters	D-Methionine transport system
EF0053	P03440; P01100; P03030; P00230; P00240; P03430	M00260	Homologous recombination; DNA replication; Purine metabolism; Metabolic pathways; Pyrimidine metabolism; Mismatch repair	DNA polymerase III complex, bacteria
EF0202	P01100; P00750		Vitamin B6 metabolism; Metabolic pathways
EF2082	P02010	M00238	ABC transporters	D-Methionine transport system
EF2498	P02010	M00238	ABC transporters	D-Methionine transport system
EF3200	P02010	M00238	ABC transporters	D-Methionine transport system
EF2874
EF2420	P01120; P01100; P00260; P01230; P01110	M00018	Microbial metabolism in diverse environments; Glycine, serine and threonine metabolism; Metabolic pathways; Biosynthesis of secondary metabolites; Biosynthesis of amino acids	Threonine biosynthesis, aspartate => homoserine => threonine
EF2081	P02010	M00238	ABC transporters	D-Methionine transport system
EF2497	P02010	M00238	ABC transporters	D-Methionine transport system
EF3199	P02010	M00238	ABC transporters	D-Methionine transport system
EF0795
EF2645
EF1312
EF1382
EF0570	P02020	M00454	Two-component system	KdpD-KdpE (potassium transport) two-component regulatory system
EF1536
EF1265
EF1690
EF2821
EF0258
EF1143
EF1193	P02020	M00459	Two-component system	VicK-VicR (cell wall metabolism) two-component regulatory system
EF3296
EF3028
EF1726
EF2792
EF0454
EF1123
EF2915
EF2441
EF3239
EF0245
EF0251
EF1194	P02020	M00459	Two-component system	VicK-VicR (cell wall metabolism) two-component regulatory system
EF2739	P04214		Apoptosis - fly
EF1404	P03430		Mismatch repair
EF2470
EF1820	P02020; P02024	M00495	Two-component system; Quorum sensing	AgrC-AgrA (exoprotein synthesis) two-component regulatory system
EF1295	P01100; P00740; P01110	M00125	Riboflavin metabolism; Biosynthesis of secondary metabolites; Metabolic pathways	Riboflavin biosynthesis, GTP => riboflavin/FMN/FAD
EF1906
EF1822	P02020; P02024	M00495	Two-component system; Quorum sensing	AgrC-AgrA (exoprotein synthesis) two-component regulatory system
EF1693
EF2210
EF2621
EF0177
EF2219	P02020	M00519	Two-component system	YesM-YesN two-component regulatory system
EF2218	P02020	M00519	Two-component system	YesM-YesN two-component regulatory system
EF0656	P01220; P00622; P00361; P01120; P01100; P00643; P00362	M00569	Microbial metabolism in diverse environments; Chlorocyclohexane and chlorobenzene degradation; Benzoate degradation; Xylene degradation; Degradation of aromatic compounds; Metabolic pathways; Styrene degradation	Catechol meta-cleavage, catechol => acetyl-CoA / 4-methylcatechol => propanoyl-CoA
EF3119	P01100; P00730		Thiamine metabolism; Metabolic pathways
EF3174
EF2587	P01100; P00760; P00230		Nicotinate and nicotinamide metabolism; Purine metabolism; Metabolic pathways
EF0655
EF2933
EF2585	P00300; P00550		Lysine biosynthesis; Peptidoglycan biosynthesis
EF0467
EF1203
EF1311
EF0748
EF1361	P01100; P00561		Glycerolipid metabolism; Metabolic pathways
EF2048
EF1545	P03018		RNA degradation
EF1094
EF2524
EF1681
EF0667
EF2569	P00790		Folate biosynthesis
EF2450	P02024		Quorum sensing
EF0935
EF2873
EF0744
EF2132
EF2586
EF2479
EF3114
EF0279
EF2086
EF1670
EF3242
EF2168
EF1616
EF0685
EF2199
EF1047
EF2759
EF1778	P01100; P00670; P00230; P01130; P01523; P01110	M00048	One carbon pool by folate; Antifolate resistance; Purine metabolism; Biosynthesis of antibiotics; Metabolic pathways; Biosynthesis of secondary metabolites	Inosine monophosphate biosynthesis, PRPP + glutamine => IMP
EF3092
EF1139
EF0950
EF2413
EF0960	P00500		Starch and sucrose metabolism
EF2693
EF2412
EF0759
EF1821	P02020; P02024		Two-component system; Quorum sensing
EF1494	P01100; P00190	M00159	Oxidative phosphorylation; Metabolic pathways	V/A-type ATPase, prokaryotes
EF2197
EF1558	P03013		RNA transport
EF1414
EF1041
EF2935
EF0998
EF1703	P02020	M00434	Two-component system	PhoR-PhoB (phosphate starvation response) two-component regulatory system
EF2637
EF3164
EF1026
EF2571
EF2681
EF1688	P03440; P03430; P03410		Homologous recombination; Mismatch repair; Base excision repair
EF1651
EF2396	P01100; P00240		Metabolic pathways; Pyrimidine metabolism
EF1152
EF1402
EF_B0064
EF3196	P02020	M00492	Two-component system	LytS-LytR two-component regulatory system
EF2419
EF1110
EF3025
EF1913
EF1096
EF2390
EF1647
EF0058
EFA0063
EFA0067	P00500; P02060	M00269	Starch and sucrose metabolism; Phosphotransferase system (PTS)	PTS system, sucrose-specific II component
EF1701
EF2910
EFA0006
EFA0007
EF2780
EF1643	P01100; P00561; P01110; P00564	M00089	Glycerolipid metabolism; Biosynthesis of secondary metabolites; Glycerophospholipid metabolism; Metabolic pathways	Triacylglycerol biosynthesis
EF1270
EF1199
EF3279	P05120		Epithelial cell signaling in Helicobacter pylori infection
EF0365	P01100; P00061		Metabolic pathways; Fatty acid biosynthesis
EF0858
EF2841
EF3166	P03430		Mismatch repair
EFA0067	P00500; P02060	M00269	Starch and sucrose metabolism; Phosphotransferase system (PTS)	PTS system, sucrose-specific II component
EFA0067	P00500; P02060	M00269	Starch and sucrose metabolism; Phosphotransferase system (PTS)	PTS system, sucrose-specific II component
EFA0069	P01100; P00500; P00052		Starch and sucrose metabolism; Galactose metabolism; Metabolic pathways
EFA0070
EF_B0045
EF_C0007
EF3169
EF1761	P02010	M00256	ABC transporters	Cell division transport system
EF1524
EF1658	P00280; P01100; P01130; P00640; P01110	M00036	Valine, leucine and isoleucine degradation; Biosynthesis of antibiotics; Propanoate metabolism; Metabolic pathways; Biosynthesis of secondary metabolites	Leucine degradation, leucine => acetoacetate + acetyl-CoA
EF1118	P02010	M00228	ABC transporters	Putative glutamine transport system
EF1585
EF1456
EF0768
EF1734
EF1978	P03410		Base excision repair
EF2415
EF1751
EF1525
EF0842
EF1827
EF0879	P03410		Base excision repair
EF1155	P03410		Base excision repair
EF3117	P01100; P00730		Thiamine metabolism; Metabolic pathways
EF1534	P04217; P01503		Necroptosis; Cationic antimicrobial peptide (CAMP) resistance
EF0918
EF0283	P01100; P00780; P00061; P01212	M00083; M00572	Fatty acid metabolism; Biotin metabolism; Metabolic pathways; Fatty acid biosynthesis	Pimeloyl-ACP biosynthesis, BioC-BioH pathway, malonyl-ACP => pimeloyl-ACP; Fatty acid biosynthesis, elongation
EF2293	P01502; P02020	M00651	Two-component system; Vancomycin resistance	Vancomycin resistance, D-Ala-D-Lac type
EF0295
EF3093
EF1975
EF0938	P02010	M00196; M00194; M00605; M00200; M00207; M00606; M00197; M00206; M00201; M00602; M00491	ABC transporters	Glucose/mannose transport system; Putative fructooligosaccharide transport system; alpha-Glucoside transport system; Putative sorbitol/mannitol transport system; Arabinosaccharide transport system; Maltose/maltodextrin transport system; Putative multiple sugar transport system; arabinogalactan oligomer/maltooligosaccharide transport system; Raffinose/stachyose/melibiose transport system; Cellobio…
EF1818	P02024		Quorum sensing
EF2922
EF2995
EF1721	P01100; P00240		Metabolic pathways; Pyrimidine metabolism
EF0999
EF1165
EF3276
EF1708
EF2674
EF0781
EF0928
EF2036
EF3056
EF0512
EF1454
EF1979
EF2894
EF1461
EF2872
EF0881
EF2671	P00230		Purine metabolism
EF1886
EF1691	P03013		RNA transport
EF0969
EF1272
EF0262
EF1037	P01100; P00250; P01230; P00270		Alanine, aspartate and glutamate metabolism; Cysteine and methionine metabolism; Metabolic pathways; Biosynthesis of amino acids
EF0913
EF0868
EF0263
EF2552
EF2667
EF0697
EF2691	P01100; P00561; P01110; P00564	M00089	Glycerolipid metabolism; Biosynthesis of secondary metabolites; Glycerophospholipid metabolism; Metabolic pathways	Triacylglycerol biosynthesis
EF1574
EF2214
EF3303
EF2859	P01220; P00622; P01120; P01100; P00621; P00362	M00569	Microbial metabolism in diverse environments; Benzoate degradation; Xylene degradation; Degradation of aromatic compounds; Metabolic pathways; Dioxin degradation	Catechol meta-cleavage, catechol => acetyl-CoA / 4-methylcatechol => propanoyl-CoA
EF0734	P01100; P00330		Arginine and proline metabolism; Metabolic pathways
EF0325
EFA0019	P03030; P03440; P03430		Homologous recombination; DNA replication; Mismatch repair
EF0709
EF1028
EF2189
EF2190
EF1297
EF1119	P02010	M00228	ABC transporters	Putative glutamine transport system
EF0816	P01100; P00051; P02060; P00520	M00276	Fructose and mannose metabolism; Metabolic pathways; Phosphotransferase system (PTS); Amino sugar and nucleotide sugar metabolism	PTS system, mannose-specific II component
EF0817	P01100; P00051; P02060; P00520	M00276	Fructose and mannose metabolism; Metabolic pathways; Phosphotransferase system (PTS); Amino sugar and nucleotide sugar metabolism	PTS system, mannose-specific II component
EF0056	P02010	M00242	ABC transporters	Zinc transport system
EF0055	P02010	M00242	ABC transporters	Zinc transport system
EF3206	P02010	M00242	ABC transporters	Zinc transport system
EF3197	P02020	M00492	Two-component system	LytS-LytR two-component regulatory system
EF0057	P02010	M00242	ABC transporters	Zinc transport system
EF1648
EF2486	P02010	M00251	ABC transporters	Teichoic acid transport system
EF2485	P02010	M00251	ABC transporters	Teichoic acid transport system
EF2651	P02010	M00299	ABC transporters	Spermidine/putrescine transport system
EF0710	P02060		Phosphotransferase system (PTS)
EF3307	P00051; P02060	M00280	Fructose and mannose metabolism; Phosphotransferase system (PTS)	PTS system, glucitol/sorbitol-specific II component
EF1863
EF2652	P02010	M00299	ABC transporters	Spermidine/putrescine transport system
EF1728	P03030		DNA replication
EF1704	P02020	M00434	Two-component system	PhoR-PhoB (phosphate starvation response) two-component regulatory system
EF0930	P00450; P00970	M00360; M00359	Aminoacyl-tRNA biosynthesis; Selenocompound metabolism	Aminoacyl-tRNA biosynthesis, prokaryotes; Aminoacyl-tRNA biosynthesis, eukaryotes
EF2650	P02010	M00299	ABC transporters	Spermidine/putrescine transport system
EF2649	P02010	M00299	ABC transporters	Spermidine/putrescine transport system
EF1116	P00970	M00360; M00359	Aminoacyl-tRNA biosynthesis	Aminoacyl-tRNA biosynthesis, prokaryotes; Aminoacyl-tRNA biosynthesis, eukaryotes
EF_B0025	P03070	M00333	Bacterial secretion system	Type IV secretion system
EFA0034	P03030; P03440; P03430		Homologous recombination; DNA replication; Mismatch repair
EF_B0043	P03030; P03440; P03430		Homologous recombination; DNA replication; Mismatch repair
EF0046
EF0043	P01100; P00970	M00360	Aminoacyl-tRNA biosynthesis; Metabolic pathways	Aminoacyl-tRNA biosynthesis, prokaryotes
EF2625	P01100; P00760	M00115	Nicotinate and nicotinamide metabolism; Metabolic pathways	NAD biosynthesis, aspartate => NAD
EF0766
EF2911	P02020	M00754; M00481	Two-component system	LiaS-LiaR (cell wall stress response) two-component regulatory system; Nisin resistance, phage shock protein homolog LiaH
EF2912	P02020	M00754; M00481	Two-component system	LiaS-LiaR (cell wall stress response) two-component regulatory system; Nisin resistance, phage shock protein homolog LiaH
EF3178	P01100; P01230; P01120; P00300	M00016	Microbial metabolism in diverse environments; Lysine biosynthesis; Metabolic pathways; Biosynthesis of amino acids	Lysine biosynthesis, succinyl-DAP pathway, aspartate => lysine
EF0856
EF1210
EF2481	P01100; P00630; P01110; P01130		Biosynthesis of antibiotics; Biosynthesis of secondary metabolites; Glyoxylate and dicarboxylate metabolism; Metabolic pathways
EF1805	P00052		Galactose metabolism
EF0616	P01230; P00330; P01110; P01130		Arginine and proline metabolism; Biosynthesis of antibiotics; Biosynthesis of secondary metabolites; Biosynthesis of amino acids
EF2387
EF2880	P01100; P00780; P00061; P01212	M00083; M00572	Fatty acid metabolism; Biotin metabolism; Metabolic pathways; Fatty acid biosynthesis	Pimeloyl-ACP biosynthesis, BioC-BioH pathway, malonyl-ACP => pimeloyl-ACP; Fatty acid biosynthesis, elongation
EF3029	P02060	M00764	Phosphotransferase system (PTS)	PTS system, fructoselysine/glucoselysine-specific II component
EF0645	P05150		Staphylococcus aureus infection
EF2932
EF1126	P01100; P01120; P00053; P02060	M00550; M00283	Ascorbate and aldarate metabolism; Metabolic pathways; Microbial metabolism in diverse environments; Phosphotransferase system (PTS)	Ascorbate degradation, ascorbate => D-xylulose-5P; PTS system, ascorbate-specific II component
EF0455	P01100; P00051; P02060; P00520	M00276	Fructose and mannose metabolism; Metabolic pathways; Phosphotransferase system (PTS); Amino sugar and nucleotide sugar metabolism	PTS system, mannose-specific II component
EF0552	P01100; P00051; P02060; P00520	M00276	Fructose and mannose metabolism; Metabolic pathways; Phosphotransferase system (PTS); Amino sugar and nucleotide sugar metabolism	PTS system, mannose-specific II component
EF1293
EF3015
EF0883
EF1779	P01100; P00670; P00230; P01130; P01110	M00048	One carbon pool by folate; Purine metabolism; Biosynthesis of antibiotics; Metabolic pathways; Biosynthesis of secondary metabolites	Inosine monophosphate biosynthesis, PRPP + glutamine => IMP
EF2129
EF1486
EF1280
EF2838
EF1685
EF3319	P02020		Two-component system
EF0423	P01120; P01100; P00630; P00030; P01200	M00008; M00061; M00631; M00308	Microbial metabolism in diverse environments; Glyoxylate and dicarboxylate metabolism; Pentose phosphate pathway; Carbon metabolism; Metabolic pathways	D-Galacturonate degradation (bacteria), D-galacturonate => pyruvate + D-glyceraldehyde 3P; Entner-Doudoroff pathway, glucose-6P => glyceraldehyde-3P + pyruvate; Semi-phosphorylative Entner-Doudoroff pathway, gluconate => glycerate-3P; D-Glucuronate degradation, D-glucuronate => pyruvate + D-glyceraldehyde 3P
EF2266	P01120; P01100; P00630; P00030; P01200	M00008; M00061; M00631; M00308	Microbial metabolism in diverse environments; Glyoxylate and dicarboxylate metabolism; Pentose phosphate pathway; Carbon metabolism; Metabolic pathways	D-Galacturonate degradation (bacteria), D-galacturonate => pyruvate + D-glyceraldehyde 3P; Entner-Doudoroff pathway, glucose-6P => glyceraldehyde-3P + pyruvate; Semi-phosphorylative Entner-Doudoroff pathway, gluconate => glycerate-3P; D-Glucuronate degradation, D-glucuronate => pyruvate + D-glyceraldehyde 3P
EF3134	P01120; P01100; P00630; P00030; P01200	M00008; M00061; M00631; M00308	Microbial metabolism in diverse environments; Glyoxylate and dicarboxylate metabolism; Pentose phosphate pathway; Carbon metabolism; Metabolic pathways	D-Galacturonate degradation (bacteria), D-galacturonate => pyruvate + D-glyceraldehyde 3P; Entner-Doudoroff pathway, glucose-6P => glyceraldehyde-3P + pyruvate; Semi-phosphorylative Entner-Doudoroff pathway, gluconate => glycerate-3P; D-Glucuronate degradation, D-glucuronate => pyruvate + D-glyceraldehyde 3P
EF2924	P03018		RNA degradation
EF1409		M00254		ABC-2 type transport system
EF1231
EF0469
EF0933	P03430; P03420		Mismatch repair; Nucleotide excision repair
EF0249
EFA0071
EF3262
EF2658	P01100; P00550		Metabolic pathways; Peptidoglycan biosynthesis
EF1384
EF1748
EF0261
EF0118	P01230; P00330; P01110; P01130		Arginine and proline metabolism; Biosynthesis of antibiotics; Biosynthesis of secondary metabolites; Biosynthesis of amino acids
EF1784	P01100; P00230; P01110; P01130	M00048	Biosynthesis of antibiotics; Biosynthesis of secondary metabolites; Purine metabolism; Metabolic pathways	Inosine monophosphate biosynthesis, PRPP + glutamine => IMP
EF2694	P01100; P01230; P00270	M00034; M00609	Cysteine and methionine metabolism; Metabolic pathways; Biosynthesis of amino acids	Methionine salvage pathway; Cysteine biosynthesis, methionine => cysteine
EF2898
EF1918	P01120; P01100; P00030; P01130; P01200; P01110	M00004; M00008; M00006	Microbial metabolism in diverse environments; Biosynthesis of antibiotics; Pentose phosphate pathway; Carbon metabolism; Metabolic pathways; Biosynthesis of secondary metabolites	Entner-Doudoroff pathway, glucose-6P => glyceraldehyde-3P + pyruvate; Pentose phosphate pathway (Pentose phosphate cycle); Pentose phosphate pathway, oxidative phase, glucose 6P => ribulose 5P
EF3240	P01100; P00780		Biotin metabolism; Metabolic pathways
EF2393
EF3000
EF1066
EF1408		M00254		ABC-2 type transport system
EF2392	P00450; P01100		Selenocompound metabolism; Metabolic pathways
EF0571	P02020; P02024	M00454	Two-component system; Quorum sensing	KdpD-KdpE (potassium transport) two-component regulatory system
EF0390	P01100; P00240; P00330		Arginine and proline metabolism; Metabolic pathways; Pyrimidine metabolism
EF0250
EF0972
EF1141
EF2563
EF2928	P00790; P01100	M00126; M00841	Folate biosynthesis; Metabolic pathways	Tetrahydrofolate biosynthesis, GTP => THF; Tetrahydrofolate biosynthesis, mediated by PTPS, GTP => THF
EF0978	P00720; P01120; P01100; P00670; P01200	M00377; M00140	One carbon pool by folate; Microbial metabolism in diverse environments; Carbon fixation pathways in prokaryotes; Carbon metabolism; Metabolic pathways	C1-unit interconversion, prokaryotes; Reductive acetyl-CoA pathway (Wood-Ljungdahl pathway)
EF0971
EF0114	P00603; P00513; P00520; P01100; P00511; P04142; P00604; P00531	M00079	Amino sugar and nucleotide sugar metabolism; Glycosphingolipid biosynthesis - globo and isoglobo series; Other glycan degradation; Lysosome; Glycosaminoglycan degradation; Metabolic pathways; Glycosphingolipid biosynthesis - ganglio series; Various types of N-glycan biosynthesis	Keratan sulfate degradation
EF0836
EF2067
EF1253		M00247		Putative ABC transport system
EF2150	P01100; P00550		Metabolic pathways; Peptidoglycan biosynthesis
EF2857	P01100; P00550; P01501		beta-Lactam resistance; Metabolic pathways; Peptidoglycan biosynthesis
EF0991	P01100; P00550; P01501		beta-Lactam resistance; Metabolic pathways; Peptidoglycan biosynthesis
EF2617	P03018		RNA degradation
EF0680	P01100; P00550; P01501		beta-Lactam resistance; Metabolic pathways; Peptidoglycan biosynthesis
EF2057	P00900; P01110		Terpenoid backbone biosynthesis; Biosynthesis of secondary metabolites
EF0758
EF1400
EF1617
EF3259	P00900; P01110		Terpenoid backbone biosynthesis; Biosynthesis of secondary metabolites
EF1826	P00626; P01130; P01220; P01120; P00071; P00982; P00010; P01100; P00625; P00980; P00350; P00830; P01110		Fatty acid degradation; Microbial metabolism in diverse environments; Retinol metabolism; Drug metabolism - cytochrome P450; Glycolysis / Gluconeogenesis; Metabolism of xenobiotics by cytochrome P450; Degradation of aromatic compounds; Biosynthesis of secondary metabolites; Biosynthesis of antibiotics; Metabolic pathways; Chloroalkane and chloroalkene degradation; Tyrosine metabolism; Naphthalene…
EF0981	P01100; P00900; P01110; P01130	M00366; M00364	Terpenoid backbone biosynthesis; Biosynthesis of antibiotics; Biosynthesis of secondary metabolites; Metabolic pathways	C10-C20 isoprenoid biosynthesis, plants; C10-C20 isoprenoid biosynthesis, bacteria
EF1938
EF0732
EF0900	P00626; P01220; P01120; P00620; P00071; P00010; P01100; P00625; P00650; P01130; P00350; P01110		Fatty acid degradation; Microbial metabolism in diverse environments; Pyruvate metabolism; Butanoate metabolism; Glycolysis / Gluconeogenesis; Degradation of aromatic compounds; Biosynthesis of secondary metabolites; Biosynthesis of antibiotics; Metabolic pathways; Chloroalkane and chloroalkene degradation; Tyrosine metabolism; Naphthalene degradation
EF2428
EF2581	P00450		Selenocompound metabolism
EF2709	P01100; P00511; P00052		Galactose metabolism; Other glycan degradation; Metabolic pathways
EF1349	P01100; P00500; P00052		Starch and sucrose metabolism; Galactose metabolism; Metabolic pathways
EF2456	P00720; P01120; P00620; P01100; P01230; P01200; P00020	M00173	Microbial metabolism in diverse environments; Pyruvate metabolism; Carbon fixation pathways in prokaryotes; Citrate cycle (TCA cycle); Carbon metabolism; Metabolic pathways; Biosynthesis of amino acids	Reductive citrate cycle (Arnon-Buchanan cycle)
EF3260	P00900; P01110		Terpenoid backbone biosynthesis; Biosynthesis of secondary metabolites
tRNA-Leu-2	P00970		Aminoacyl-tRNA biosynthesis
tRNA-Leu-5	P00970		Aminoacyl-tRNA biosynthesis
EF2877	P01130; P00720; P01120; P00620; P00061; P01100; P01212; P00640; P01200; P01110	M00376; M00082	Microbial metabolism in diverse environments; Pyruvate metabolism; Fatty acid metabolism; Carbon fixation pathways in prokaryotes; Biosynthesis of antibiotics; Propanoate metabolism; Carbon metabolism; Metabolic pathways; Biosynthesis of secondary metabolites; Fatty acid biosynthesis	3-Hydroxypropionate bi-cycle; Fatty acid biosynthesis, initiation
EF2063
EF2430
EF2573
tRNA-Ser-1	P00970		Aminoacyl-tRNA biosynthesis
tRNA-Ser-2	P00970		Aminoacyl-tRNA biosynthesis
tRNA-Ser-5	P00970		Aminoacyl-tRNA biosynthesis
tRNA-Pro-1	P00970		Aminoacyl-tRNA biosynthesis
tRNA-Pro-2	P00970		Aminoacyl-tRNA biosynthesis
EF3140
tRNA-Lys-1	P00970		Aminoacyl-tRNA biosynthesis
tRNA-Lys-4	P00970		Aminoacyl-tRNA biosynthesis
tRNA-Gly-2	P00970		Aminoacyl-tRNA biosynthesis
tRNA-Gly-3	P00970		Aminoacyl-tRNA biosynthesis
tRNA-Thr-1	P00970		Aminoacyl-tRNA biosynthesis
tRNA-Thr-4	P00970		Aminoacyl-tRNA biosynthesis
tRNA-Glu-1	P00970		Aminoacyl-tRNA biosynthesis
tRNA-Glu-2	P00970		Aminoacyl-tRNA biosynthesis
tRNA-Glu-3	P00970		Aminoacyl-tRNA biosynthesis
tRNA-Leu-3	P00970		Aminoacyl-tRNA biosynthesis
EF1233	P02010	M00603	ABC transporters	Putative aldouronate transport system
tRNA-Gly-1	P00970		Aminoacyl-tRNA biosynthesis
tRNA-Gly-4	P00970		Aminoacyl-tRNA biosynthesis
tRNA-Leu-1	P00970		Aminoacyl-tRNA biosynthesis
tRNA-Leu-6	P00970		Aminoacyl-tRNA biosynthesis
tRNA-Arg-3	P00970		Aminoacyl-tRNA biosynthesis
tRNA-Met-1	P00970		Aminoacyl-tRNA biosynthesis
tRNA-Thr-2	P00970		Aminoacyl-tRNA biosynthesis
EF0275
EF0277
EF0837	P01100; P00240	M00051	Metabolic pathways; Pyrimidine metabolism	Uridine monophosphate biosynthesis, glutamine (+ PRPP) => UMP
EF2895	P00450; P01100; P01230; P00270; P01110		Selenocompound metabolism; Metabolic pathways; Biosynthesis of secondary metabolites; Cysteine and methionine metabolism; Biosynthesis of amino acids
tRNA-Arg-2	P00970		Aminoacyl-tRNA biosynthesis
tRNA-Met-7	P00970		Aminoacyl-tRNA biosynthesis
tRNA-Asp-3	P00970		Aminoacyl-tRNA biosynthesis
EF1117	P02010	M00228	ABC transporters	Putative glutamine transport system
EF2775	P01100; P00730	M00127	Thiamine metabolism; Metabolic pathways	Thiamine biosynthesis, AIR => thiamine-P/thiamine-2P
tRNA-Leu-4	P00970		Aminoacyl-tRNA biosynthesis
tRNA-Gln-1	P00970		Aminoacyl-tRNA biosynthesis
tRNA-Gln-2	P00970		Aminoacyl-tRNA biosynthesis
tRNA-Arg-4	P00970		Aminoacyl-tRNA biosynthesis
EF1314	P00250; P00220; P00290; P01100; P01210; P01130; P01230; P01110		Arginine biosynthesis; Alanine, aspartate and glutamate metabolism; 2-Oxocarboxylic acid metabolism; Valine, leucine and isoleucine biosynthesis; Biosynthesis of antibiotics; Metabolic pathways; Biosynthesis of secondary metabolites; Biosynthesis of amino acids
tRNA-Ser-3	P00970		Aminoacyl-tRNA biosynthesis
tRNA-Ile-1	P00970		Aminoacyl-tRNA biosynthesis
tRNA-Ile-2	P00970		Aminoacyl-tRNA biosynthesis
tRNA-Val-3	P00970		Aminoacyl-tRNA biosynthesis
tRNA-Val-2	P00970		Aminoacyl-tRNA biosynthesis
tRNA-Met-2	P00970		Aminoacyl-tRNA biosynthesis
tRNA-Val-1	P00970		Aminoacyl-tRNA biosynthesis
tRNA-Tyr-1	P00970		Aminoacyl-tRNA biosynthesis
tRNA-Tyr-2	P00970		Aminoacyl-tRNA biosynthesis
tRNA-Asn-1	P00970		Aminoacyl-tRNA biosynthesis
tRNA-Asn-2	P00970		Aminoacyl-tRNA biosynthesis
EF1969	P01100; P00750		Vitamin B6 metabolism; Metabolic pathways
tRNA-Met-3	P00970		Aminoacyl-tRNA biosynthesis
tRNA-Met-4	P00970		Aminoacyl-tRNA biosynthesis
EF0029	P00450; P01100; P01230; P00270; P01110		Selenocompound metabolism; Metabolic pathways; Biosynthesis of secondary metabolites; Cysteine and methionine metabolism; Biosynthesis of amino acids
tRNA-Ser-4	P00970		Aminoacyl-tRNA biosynthesis
tRNA-Phe-1	P00970		Aminoacyl-tRNA biosynthesis
tRNA-Cys-1	P00970		Aminoacyl-tRNA biosynthesis
EF0728
EF0031	P05150; P01503; P02020	M00726	Two-component system; Staphylococcus aureus infection; Cationic antimicrobial peptide (CAMP) resistance	Cationic antimicrobial peptide (CAMP) resistance, lysyl-phosphatidylglycerol (L-PG) synthase MprF
tRNA-Asp-1	P00970		Aminoacyl-tRNA biosynthesis
tRNA-Asp-2	P00970		Aminoacyl-tRNA biosynthesis
tRNA-Lys-2	P00970		Aminoacyl-tRNA biosynthesis
tRNA-Arg-1	P00970		Aminoacyl-tRNA biosynthesis
tRNA-Arg-5	P00970		Aminoacyl-tRNA biosynthesis
EF2747	P05150; P01503; P00473; P02020	M00725	Two-component system; D-Alanine metabolism; Staphylococcus aureus infection; Cationic antimicrobial peptide (CAMP) resistance	Cationic antimicrobial peptide (CAMP) resistance, dltABCD operon
tRNA-Ala-1	P00970		Aminoacyl-tRNA biosynthesis
tRNA-Ala-2	P00970		Aminoacyl-tRNA biosynthesis
tRNA-Ala-3	P00970		Aminoacyl-tRNA biosynthesis
EF0737	P01120; P00627; P00360; P00643; P00380; P00330		Microbial metabolism in diverse environments; Aminobenzoate degradation; Arginine and proline metabolism; Phenylalanine metabolism; Tryptophan metabolism; Styrene degradation
EF1103
EF2297	P01100; P00550; P01502; P02020	M00651	Two-component system; Metabolic pathways; Vancomycin resistance; Peptidoglycan biosynthesis	Vancomycin resistance, D-Ala-D-Lac type
EF1319
tRNA-Lys-3	P00970		Aminoacyl-tRNA biosynthesis
tRNA-Thr-3	P00970		Aminoacyl-tRNA biosynthesis
EF0895
EF1071	P01100; P04917; P00052; P00520	M00554; M00362; M00632	Metabolic pathways; Amino sugar and nucleotide sugar metabolism; Galactose metabolism; Prolactin signaling pathway	Nucleotide sugar biosynthesis, prokaryotes; Nucleotide sugar biosynthesis, galactose => UDP-galactose; Galactose degradation, Leloir pathway, galactose => alpha-D-glucose-1P
tRNA-His-1	P00970		Aminoacyl-tRNA biosynthesis
tRNA-Trp-1	P00970		Aminoacyl-tRNA biosynthesis
EF2782	P01100; P04917; P00052; P00520	M00554; M00362; M00632	Metabolic pathways; Amino sugar and nucleotide sugar metabolism; Galactose metabolism; Prolactin signaling pathway	Nucleotide sugar biosynthesis, prokaryotes; Nucleotide sugar biosynthesis, galactose => UDP-galactose; Galactose degradation, Leloir pathway, galactose => alpha-D-glucose-1P
EF1663	P01100; P00650		Butanoate metabolism; Metabolic pathways
EF2996	P01120; P00230		Microbial metabolism in diverse environments; Purine metabolism
EF1654
EF2380	P04112; P02024		Cell cycle - Caulobacter; Quorum sensing
EF2948
EF2059	P02010		ABC transporters
EF2058	P02010		ABC transporters
EFA0010
EF1450
EF1078		M00717		Multidrug resistance, efflux pump NorA
EF1344	P02010	M00491	ABC transporters	arabinogalactan oligomer/maltooligosaccharide transport system
EF0170
EF0727	P01100; P00561; P01110; P00564		Glycerolipid metabolism; Biosynthesis of secondary metabolites; Glycerophospholipid metabolism; Metabolic pathways
tRNA-Cys-2	P00970		Aminoacyl-tRNA biosynthesis
tRNA-Met-9	P00970		Aminoacyl-tRNA biosynthesis
tRNA-Met-8	P00970		Aminoacyl-tRNA biosynthesis
tRNA-Trp-2	P00970		Aminoacyl-tRNA biosynthesis
tRNA-Phe-2	P00970		Aminoacyl-tRNA biosynthesis
tRNA-Met-5	P00970		Aminoacyl-tRNA biosynthesis
tRNA-Met-6	P00970		Aminoacyl-tRNA biosynthesis
tRNA-Trp-3	P00970		Aminoacyl-tRNA biosynthesis
EF0063	P02010; P01501; P02024	M00439	beta-Lactam resistance; Quorum sensing; ABC transporters	Oligopeptide transport system
EF0909	P02010; P01501; P02024	M00439	beta-Lactam resistance; Quorum sensing; ABC transporters	Oligopeptide transport system
EF0911	P02010; P01501; P02024	M00439	beta-Lactam resistance; Quorum sensing; ABC transporters	Oligopeptide transport system
EF1060	P02010; P01501; P02024	M00439	beta-Lactam resistance; Quorum sensing; ABC transporters	Oligopeptide transport system
EF0428
EF2411	P00550		Peptidoglycan biosynthesis
EF1575
EF0910	P02010; P01501; P02024	M00439	beta-Lactam resistance; Quorum sensing; ABC transporters	Oligopeptide transport system
EF3027	P01503; P02020	M00728	Two-component system; Cationic antimicrobial peptide (CAMP) resistance	Cationic antimicrobial peptide (CAMP) resistance, envelope protein folding and degrading factors DegP and DsbA
EF0912	P02010; P01501; P02024	M00439	beta-Lactam resistance; Quorum sensing; ABC transporters	Oligopeptide transport system
EF0907	P02010; P01501; P02024	M00439	beta-Lactam resistance; Quorum sensing; ABC transporters	Oligopeptide transport system
EF3041	P02010; P01501; P02024	M00439	beta-Lactam resistance; Quorum sensing; ABC transporters	Oligopeptide transport system
EF2425	P01120; P00520; P00010; P01100; P00500; P00030; P00230; P01130; P00052; P00521; P01110	M00549	Microbial metabolism in diverse environments; Amino sugar and nucleotide sugar metabolism; Streptomycin biosynthesis; Purine metabolism; Galactose metabolism; Glycolysis / Gluconeogenesis; Biosynthesis of antibiotics; Pentose phosphate pathway; Metabolic pathways; Starch and sucrose metabolism; Biosynthesis of secondary metabolites	Nucleotide sugar biosynthesis, glucose => UDP-glucose
EF2294	P01502; P02020	M00651	Two-component system; Vancomycin resistance	Vancomycin resistance, D-Ala-D-Lac type
EF1611	P00190		Oxidative phosphorylation
EF2891	P01100; P00561		Glycerolipid metabolism; Metabolic pathways
EF1669
EF0666
EF1668
EF2357
EF0358
EF1120	P02010	M00228	ABC transporters	Putative glutamine transport system
EFA0056
EFA0013
EFA0009
EF2854
EF1502	P00311; P01501; P01130	M00627; M00628	Biosynthesis of antibiotics; beta-Lactam resistance; Penicillin and cephalosporin biosynthesis	beta-Lactam resistance, AmpC system; beta-Lactam resistance, Bla system
EF2769	P02010	M00582	ABC transporters	Energy-coupling factor transport system
EF2769	P02010	M00582	ABC transporters	Energy-coupling factor transport system
EF2295	P01502; P02020	M00651	Two-component system; Vancomycin resistance	Vancomycin resistance, D-Ala-D-Lac type
EF2678
EF2677
EF1243	P00010; P00500		Starch and sucrose metabolism; Glycolysis / Gluconeogenesis
EF1606	P00010; P00500		Starch and sucrose metabolism; Glycolysis / Gluconeogenesis
EF1399	P02010	M00189	ABC transporters	Molybdate transport system
EF0700
EF2647
EF0807	P02010; P01501; P02024	M00439	beta-Lactam resistance; Quorum sensing; ABC transporters	Oligopeptide transport system
EF2725	P02010; P01501; P02024	M00439	beta-Lactam resistance; Quorum sensing; ABC transporters	Oligopeptide transport system
EF1513	P02010; P01501; P02024	M00439	beta-Lactam resistance; Quorum sensing; ABC transporters	Oligopeptide transport system
EF1020	P00010; P00500		Starch and sucrose metabolism; Glycolysis / Gluconeogenesis
EF2364
EF2597	P00010; P00500		Starch and sucrose metabolism; Glycolysis / Gluconeogenesis
EF0921
EF1343	P02010	M00491	ABC transporters	arabinogalactan oligomer/maltooligosaccharide transport system
EF2198
EF1345	P02010	M00491	ABC transporters	arabinogalactan oligomer/maltooligosaccharide transport system
EF0237	P02010	M00582	ABC transporters	Energy-coupling factor transport system
EF2905		M00207		Putative multiple sugar transport system
EF0238	P02010	M00582	ABC transporters	Energy-coupling factor transport system
EF0239	P02010	M00582	ABC transporters	Energy-coupling factor transport system
EF0937
EF3053
EF2233		M00207		Putative multiple sugar transport system
EF2903		M00207		Putative multiple sugar transport system
EF3081	P02010; P01501; P02024	M00439	beta-Lactam resistance; Quorum sensing; ABC transporters	Oligopeptide transport system
EF2183	P02010	M00251	ABC transporters	Teichoic acid transport system
EF2906		M00207		Putative multiple sugar transport system
EF2299	P01502; P02020	M00651; M00656	Two-component system; Vancomycin resistance	VanS-VanR (VanB type vancomycin resistance) two-component regulatory system; Vancomycin resistance, D-Ala-D-Lac type
EF2723
EF0581	P02010	M00582	ABC transporters	Energy-coupling factor transport system
EF0581	P02010	M00582	ABC transporters	Energy-coupling factor transport system
EF2049	P02020	M00315	Two-component system	Uncharacterized ABC transport system
EF2152	P02010	M00582	ABC transporters	Energy-coupling factor transport system
EF2153	P02010	M00582	ABC transporters	Energy-coupling factor transport system
EF2153	P02010	M00582	ABC transporters	Energy-coupling factor transport system
EF2050	P02020	M00315	Two-component system	Uncharacterized ABC transport system
EF2296	P01502; P02020	M00651	Two-component system; Vancomycin resistance	Vancomycin resistance, D-Ala-D-Lac type
EF2298	P01502; P02020	M00651; M00656	Two-component system; Vancomycin resistance	VanS-VanR (VanB type vancomycin resistance) two-component regulatory system; Vancomycin resistance, D-Ala-D-Lac type
EF2983	P01120; P00627; P00360; P00643; P00380; P00330		Microbial metabolism in diverse environments; Aminobenzoate degradation; Arginine and proline metabolism; Phenylalanine metabolism; Tryptophan metabolism; Styrene degradation
EF2206
EF2588		M00582		Energy-coupling factor transport system
EF1331		M00254		ABC-2 type transport system
EF3209		M00254		ABC-2 type transport system
EF0580	P02010	M00582	ABC transporters	Energy-coupling factor transport system
EF2768	P02010	M00582	ABC transporters	Energy-coupling factor transport system
EF3277
EF0965	P02010	M00583	ABC transporters	Putative peptide transport system
EF2770		M00582		Energy-coupling factor transport system
EF2154		M00582		Energy-coupling factor transport system
EF0582		M00582		Energy-coupling factor transport system
EF1113
EF1112
EF2223	P02010	M00603	ABC transporters	Putative aldouronate transport system
EF2977	P01120; P00030; P02060	M00610	Microbial metabolism in diverse environments; Pentose phosphate pathway; Phosphotransferase system (PTS)	PTS system, D-glucosaminate-specific II component
EF0761		M00236		Putative polar amino acid transport system
EF0761		M00236		Putative polar amino acid transport system
EF0893		M00236		Putative polar amino acid transport system
EF0893		M00236		Putative polar amino acid transport system
EF1232	P02010	M00603	ABC transporters	Putative aldouronate transport system
EF2221	P02010	M00603	ABC transporters	Putative aldouronate transport system
EF1234	P02010	M00603	ABC transporters	Putative aldouronate transport system
EF0289	P01120; P01100; P00920; P01130; P01230; P01200; P00270; P01110	M00021	Microbial metabolism in diverse environments; Biosynthesis of antibiotics; Carbon metabolism; Metabolic pathways; Sulfur metabolism; Biosynthesis of secondary metabolites; Cysteine and methionine metabolism; Biosynthesis of amino acids	Cysteine biosynthesis, serine => cysteine
EF0290	P00450; P01100; P01230; P00270; P01110	M00017	Selenocompound metabolism; Metabolic pathways; Biosynthesis of secondary metabolites; Cysteine and methionine metabolism; Biosynthesis of amino acids	Methionine biosynthesis, apartate => homoserine => methionine
EF0760		M00236		Putative polar amino acid transport system
EF0892		M00236		Putative polar amino acid transport system
EF2222	P02010	M00603	ABC transporters	Putative aldouronate transport system
EF0246	P02010	M00589	ABC transporters	Putative lysine transport system
EF2979	P01120; P00030; P02060	M00610	Microbial metabolism in diverse environments; Pentose phosphate pathway; Phosphotransferase system (PTS)	PTS system, D-glucosaminate-specific II component
EF2980	P01120; P00030; P02060	M00610	Microbial metabolism in diverse environments; Pentose phosphate pathway; Phosphotransferase system (PTS)	PTS system, D-glucosaminate-specific II component
EF2978	P01120; P00030; P02060	M00610	Microbial metabolism in diverse environments; Pentose phosphate pathway; Phosphotransferase system (PTS)	PTS system, D-glucosaminate-specific II component
EF0247	P02010	M00589	ABC transporters	Putative lysine transport system
EF0247	P02010	M00589	ABC transporters	Putative lysine transport system
EF2981
EF1332		M00254		ABC-2 type transport system
EF3208		M00254		ABC-2 type transport system
EF0875
EF2907	P02010	M00196; M00194; M00605; M00200; M00207; M00606; M00197; M00206; M00201; M00602; M00491	ABC transporters	Glucose/mannose transport system; Putative fructooligosaccharide transport system; alpha-Glucoside transport system; Putative sorbitol/mannitol transport system; Arabinosaccharide transport system; Maltose/maltodextrin transport system; Putative multiple sugar transport system; arabinogalactan oligomer/maltooligosaccharide transport system; Raffinose/stachyose/melibiose transport system; Cellobio…
EF0298	P01524; P04016		MAPK signaling pathway - plant; Platinum drug resistance
EF1714	P01100; P00240	M00051	Metabolic pathways; Pyrimidine metabolism	Uridine monophosphate biosynthesis, glutamine (+ PRPP) => UMP
EF2501
EF1185	P03018		RNA degradation
EF2476	P00550; P01501		beta-Lactam resistance; Peptidoglycan biosynthesis
EF1413	P02010		ABC transporters
EF3172	P00760		Nicotinate and nicotinamide metabolism
EF2502
EF1133	P01100; P01230; P00300; P01110	M00525	Lysine biosynthesis; Biosynthesis of secondary metabolites; Metabolic pathways; Biosynthesis of amino acids	Lysine biosynthesis, acetyl-DAP pathway, aspartate => lysine
EF1156
EF1173	P05111		Biofilm formation - Vibrio cholerae
EF1188	P01120; P00627		Microbial metabolism in diverse environments; Aminobenzoate degradation
EF1206	P01200; P00620; P02020		Pyruvate metabolism; Two-component system; Carbon metabolism
EF1300	P04112		Cell cycle - Caulobacter
EF1491
EF1492	P00190	M00159	Oxidative phosphorylation	V/A-type ATPase, prokaryotes
EF1515
EF1595
EF1602	P01100; P00500; P00052		Starch and sucrose metabolism; Galactose metabolism; Metabolic pathways
EF1657
EF1791	P02010; P01501; P02024	M00439	beta-Lactam resistance; Quorum sensing; ABC transporters	Oligopeptide transport system
EF1830	P01100; P00051; P02060; P00520	M00276	Fructose and mannose metabolism; Metabolic pathways; Phosphotransferase system (PTS); Amino sugar and nucleotide sugar metabolism	PTS system, mannose-specific II component
EF1851	P00052		Galactose metabolism
EF1921
EF2055	P00190		Oxidative phosphorylation
EF2056	P01100; P01110; P00130	M00116	Metabolic pathways; Biosynthesis of secondary metabolites; Ubiquinone and other terpenoid-quinone biosynthesis	Menaquinone biosynthesis, chorismate => menaquinone
EF2493
EF3257	P00190		Oxidative phosphorylation
EF3309
EF3324	P01100; P00620		Pyruvate metabolism; Metabolic pathways
EFA0003	P02010; P01501; P02024	M00439	beta-Lactam resistance; Quorum sensing; ABC transporters	Oligopeptide transport system
EFA0078
EF_B0004	P02010; P01501; P02024	M00439	beta-Lactam resistance; Quorum sensing; ABC transporters	Oligopeptide transport system
EF_B0060
EF_C0001	P02010; P01501; P02024	M00439	beta-Lactam resistance; Quorum sensing; ABC transporters	Oligopeptide transport system
EF_C0006
EF_C0015
EF2976	P00450; P00970		Aminoacyl-tRNA biosynthesis; Selenocompound metabolism
EF0111	P00626; P01130; P01220; P01120; P00071; P00982; P00010; P01100; P00625; P00980; P00350; P00830; P01110		Fatty acid degradation; Microbial metabolism in diverse environments; Retinol metabolism; Drug metabolism - cytochrome P450; Glycolysis / Gluconeogenesis; Metabolism of xenobiotics by cytochrome P450; Degradation of aromatic compounds; Biosynthesis of secondary metabolites; Biosynthesis of antibiotics; Metabolic pathways; Chloroalkane and chloroalkene degradation; Tyrosine metabolism; Naphthalene…
EF0382
EF0417
EF0102
EF0103
EF0137
EF0176
EF0307
EF0379
EF0395	P00450; P01100; P01230; P00270; P01110	M00017	Selenocompound metabolism; Metabolic pathways; Biosynthesis of secondary metabolites; Cysteine and methionine metabolism; Biosynthesis of amino acids	Methionine biosynthesis, apartate => homoserine => methionine
EF0456	P01100; P00051; P02060; P00520	M00276	Fructose and mannose metabolism; Metabolic pathways; Phosphotransferase system (PTS); Amino sugar and nucleotide sugar metabolism	PTS system, mannose-specific II component
EF0461	P01100; P00051; P02060; P00520	M00276	Fructose and mannose metabolism; Metabolic pathways; Phosphotransferase system (PTS); Amino sugar and nucleotide sugar metabolism	PTS system, mannose-specific II component
EF0547
EF0553	P01100; P00051; P02060; P00520	M00276	Fructose and mannose metabolism; Metabolic pathways; Phosphotransferase system (PTS); Amino sugar and nucleotide sugar metabolism	PTS system, mannose-specific II component
EF0606
EF0615
EF0668	P01100; P00550		Metabolic pathways; Peptidoglycan biosynthesis
EF0780
EF0813	P00052		Galactose metabolism
EF0818
EF0822	P01100; P00361; P01120; P00625		Microbial metabolism in diverse environments; Chlorocyclohexane and chlorobenzene degradation; Chloroalkane and chloroalkene degradation; Metabolic pathways
EF0986
EF1000
EF1031	P01100; P01230; P00270	M00034; M00609	Cysteine and methionine metabolism; Metabolic pathways; Biosynthesis of amino acids	Methionine salvage pathway; Cysteine biosynthesis, methionine => cysteine
EF1057
EF1076
EF1144
EF1619
EF1800
EF2574
EF1505
EF0030
EF0812
EF2235
EF1750	P03420		Nucleotide excision repair
EF_C0002
EF0035
EF2591	P01220; P00622; P00361; P01120; P01100; P00643; P00362	M00569	Microbial metabolism in diverse environments; Chlorocyclohexane and chlorobenzene degradation; Benzoate degradation; Xylene degradation; Degradation of aromatic compounds; Metabolic pathways; Styrene degradation	Catechol meta-cleavage, catechol => acetyl-CoA / 4-methylcatechol => propanoyl-CoA
EF3023
EF2175
EF2328	P03070	M00333	Bacterial secretion system	Type IV secretion system
EF2338
EF2348
EF2528
EF2535
EF2561
EF2630	P02020	M00459	Two-component system	VicK-VicR (cell wall metabolism) two-component regulatory system
EF2902	P00240; P00230		Purine metabolism; Pyrimidine metabolism
EF2939
EF3005	P00121; P01100; P00120		Secondary bile acid biosynthesis; Metabolic pathways; Primary bile acid biosynthesis
EF3033	P01100; P00051; P02060; P00520	M00276	Fructose and mannose metabolism; Metabolic pathways; Phosphotransferase system (PTS); Amino sugar and nucleotide sugar metabolism	PTS system, mannose-specific II component
EF3080
EF3129
EF3266	P00230		Purine metabolism
EF2272
EF2157
EF3170	P03018		RNA degradation
EF1377
EF0359		M00712		Multidrug resistance, efflux pump YkkCD
EF0360		M00712		Multidrug resistance, efflux pump YkkCD
EFA0072
EF0826
EFA0066
EF0790	P02010	M00708	ABC transporters	Multidrug resistance, PatAB transporter
EF3079
EF0789	P02010	M00708	ABC transporters	Multidrug resistance, PatAB transporter
EF0850
EF2182	P02010	M00251	ABC transporters	Teichoic acid transport system
EF1109
EF2919	P02010	M00706	ABC transporters	Multidrug resistance, EfrAB transporter
EF2920	P02010	M00706	ABC transporters	Multidrug resistance, EfrAB transporter
EF1108
EF2890	P01100; P00561		Glycerolipid metabolism; Metabolic pathways
EF1578
EF1813	P01100; P00561		Glycerolipid metabolism; Metabolic pathways
EF1264	P01100; P00561		Glycerolipid metabolism; Metabolic pathways
EF2302
EF0513
EF2790
EF1637	P01100; P00860	M00122	Metabolic pathways; Porphyrin and chlorophyll metabolism	Cobalamin biosynthesis, cobinamide => cobalamin
EF1268
EF1519
EF1955
EF0796	P00550		Peptidoglycan biosynthesis
EF2720	P02010		ABC transporters
EF2655	P00770	M00120	Pantothenate and CoA biosynthesis	Coenzyme A biosynthesis, pantothenate => CoA
EF3031	P02060	M00764	Phosphotransferase system (PTS)	PTS system, fructoselysine/glucoselysine-specific II component
EF3030	P02060	M00764	Phosphotransferase system (PTS)	PTS system, fructoselysine/glucoselysine-specific II component
EF1951
EF1373	P01100; P00920; P01120		Sulfur metabolism; Microbial metabolism in diverse environments; Metabolic pathways
EF1950
EF1953	P02060	M00764	Phosphotransferase system (PTS)	PTS system, fructoselysine/glucoselysine-specific II component
EF1952	P02060	M00764	Phosphotransferase system (PTS)	PTS system, fructoselysine/glucoselysine-specific II component
EF1698
EF1511
EF2754	P01100; P00240; P00230	M00053	Purine metabolism; Metabolic pathways; Pyrimidine metabolism	Pyrimidine deoxyribonuleotide biosynthesis, CDP/CTP => dCDP/dCTP,dTDP/dTTP
EF0577	P02010	M00791	ABC transporters	Manganese/zinc transport system
EFA0061
EF0575	P02010	M00791	ABC transporters	Manganese/zinc transport system
EF0576	P02010	M00791	ABC transporters	Manganese/zinc transport system
EF2202	P05166; P04979; P04080; P04214		Cholesterol metabolism; HTLV-I infection; Apoptosis - fly; Neuroactive ligand-receptor interaction
EF2076	P02010	M00792	ABC transporters	Manganese/zinc transport system
EF2075	P02010	M00792	ABC transporters	Manganese/zinc transport system
EF2074	P02010	M00792	ABC transporters	Manganese/zinc transport system
EF3121
EF3120
EF1836	P02060	M00807	Phosphotransferase system (PTS)	PTS system, galactose-specific II component
EF0635	P02024		Quorum sensing
EF0733	P02024		Quorum sensing
EF0958	P02060; P00520; P00010; P00500; P02026; P05111	M00272; M00265; M00266; M00270; M00268; M00303; M00806	Biofilm formation - Vibrio cholerae; Amino sugar and nucleotide sugar metabolism; Phosphotransferase system (PTS); Glycolysis / Gluconeogenesis; Biofilm formation - Escherichia coli; Starch and sucrose metabolism	PTS system, maltose-specific II component; PTS system, beta-glucoside (arbutin/salicin/cellobiose)-specific II component; PTS system, maltose/glucose-specific II component; PTS system, trehalose-specific II component; PTS system, alpha-glucoside-specific II component; PTS system, glucose-specific II component; PTS system, N-acetylmuramic acid-specific II component
EF0958	P00500; P02060	M00806	Starch and sucrose metabolism; Phosphotransferase system (PTS)	PTS system, maltose-specific II component
EF0958	P00500; P02060	M00806	Starch and sucrose metabolism; Phosphotransferase system (PTS)	PTS system, maltose-specific II component
EF1838	P02060	M00807	Phosphotransferase system (PTS)	PTS system, galactose-specific II component
EF1837	P02060	M00807	Phosphotransferase system (PTS)	PTS system, galactose-specific II component
EFA0005.1	P02024		Quorum sensing
EF3256	P02024		Quorum sensing
EFA0004	P02024		Quorum sensing
EFA0054	P02024		Quorum sensing
EFA0047	P02024		Quorum sensing
EF_B0011	P02024		Quorum sensing
EF0485	P02024		Quorum sensing
EF0149	P02024		Quorum sensing
EF0525	P02024		Quorum sensing
EF0526	P02024		Quorum sensing
EF0527	P02024		Quorum sensing
EF0524	P02024		Quorum sensing
EF2181
EF2180
EF1733	P02010	M00707	ABC transporters	Multidrug resistance, MdlAB/SmdAB transporter
EF1732	P02010	M00707	ABC transporters	Multidrug resistance, MdlAB/SmdAB transporter
EF1347	P01100; P00500		Starch and sucrose metabolism; Metabolic pathways
EF1039	P01100; P00740; P01110	M00125	Riboflavin metabolism; Biosynthesis of secondary metabolites; Metabolic pathways	Riboflavin biosynthesis, GTP => riboflavin/FMN/FAD
EF1063	P00270		Cysteine and methionine metabolism
EF1239
tRNA-Pseudo-1	P00970		Aminoacyl-tRNA biosynthesis
EF3060
EF0394
EF0362
EF2899
EF0107
EF0659	P03410		Base excision repair
EF1633		M00839		PdtaS-PdtaR two-component regulatory system
EF1386
EF2423
EF0094
EF1632		M00839		PdtaS-PdtaR two-component regulatory system
EF1135
EF0682
EF2974	P03430		Mismatch repair
EF1129	P01100; P01120; P00053; P00040	M00550	Ascorbate and aldarate metabolism; Pentose and glucuronate interconversions; Microbial metabolism in diverse environments; Metabolic pathways	Ascorbate degradation, ascorbate => D-xylulose-5P
EF1130	P01100; P01120; P00053; P00040	M00550	Ascorbate and aldarate metabolism; Pentose and glucuronate interconversions; Microbial metabolism in diverse environments; Metabolic pathways	Ascorbate degradation, ascorbate => D-xylulose-5P
EF0590
EF1790
EF1131	P01100; P01120; P00053; P00040	M00550	Ascorbate and aldarate metabolism; Pentose and glucuronate interconversions; Microbial metabolism in diverse environments; Metabolic pathways	Ascorbate degradation, ascorbate => D-xylulose-5P
EF0634	P00350		Tyrosine metabolism
