# Supplementary material for: Genes Contributing to the Unique Biology and Intrinsic Antibiotic Resistance of Enterococcus faecalis
Source: mBio. 2020 Nov 24;11(6):e02962-20. doi: 10.1128/mBio.02962-20 (PMC7701990; doi:10.1128/mBio.02962-20)
Supplement: DATA SET S8 [file mBio.02962-20-sd008.xlsx]

## Sheet: Data Set S8a
Data Set S8a: Genes with evidence of contribution to intrinsic antibiotic resistance
MMH594 Gene ID	V583 Gene ID	Annotation	Other Lists	Positive - All dVal < 0.1	Control_Dval	Van dVal (pval)	Cef dVal (pval)	Amp dVal (pval)	Pen dVal (pval)	Pol dVal (pval)	Dap dVal (pval)	T-S dVal (pval)	Spe dVal (pval)	Rif dVal (pval)	Cip dVal (pval)
SAW_00686	EF0695	PTS system IIA component	Env	7	0.358	0.821 (> 0.10)	0.044 (> 0.10)	0.000 (< 0.05)	0.327 (> 0.10)	0.000 (< 0.05)	0.022 (> 0.10)	0.086 (> 0.10)	0.028 (> 0.10)	0.000 (< 0.05)	0.598 (> 0.10)
SAW_03077	EF3247	hypothetical protein	Env, Enr	7	0.451	0.277 (> 0.10)	0.073 (> 0.10)	0.000 (< 0.05)	0.005 (< 0.10)	0.097 (> 0.10)	0.000 (< 0.10)	0.162 (> 0.10)	0.218 (> 0.10)	0.000 (< 0.05)	0.000 (< 0.05)
SAW_00542	EF0544	50S ribosomal protein	PAI	6	0.418	0.121 (> 0.10)	0.113 (> 0.10)	0.801 (> 0.10)	0.025 (> 0.10)	0.000 (< 0.05)	0.000 (< 0.05)	0.000 (< 0.05)	0.823 (> 0.10)	0.074 (> 0.10)	0.082 (> 0.10)
SAW_01773	EF1827	hypothetical protein		6	0.723	0.046 (< 0.05)	0.065 (> 0.10)	0.018 (< 0.10)	0.000 (< 0.05)	0.091 (> 0.10)	0.114 (> 0.10)	0.159 (> 0.10)	0.197 (> 0.10)	0.000 (< 0.05)	0.479 (> 0.10)
SAW_01921	EF1987	hypothetical protein		6	0.634	0.035 (< 0.05)	0.156 (> 0.10)	0.026 (< 0.10)	0.000 (< 0.05)	0.833 (> 0.10)	0.000 (< 0.05)	0.043 (< 0.10)	0.745 (> 0.10)	0.520 (> 0.10)	0.000 (< 0.05)
SAW_02548	EF2747	D-alanine-poly(phosphoribitol) ligase subunit 2	Env, Str,Genus, DltC	6	0.456	0.065 (> 0.10)	0.000 (> 0.10)	0.51 (> 0.10)	0.006 (> 0.10)	0.000 (> 0.10)	0.107 (> 0.10)	0.039 (> 0.10)	0.169 (> 0.10)	0.000 (> 0.10)	0.370 (> 0.10)
SAW_01119	EF1141	MutT/nudix family protein	Genus	5	0.408	0.018 (> 0.10)	0.306 (> 0.10)	0.914 (> 0.10)	0.058 (> 0.10)	0.000 (> 0.10)	0.000 (> 0.10)	0.140 (> 0.10)	0.268 (> 0.10)	0.195 (> 0.10)	0.000 (> 0.10)
SAW_01264	EF1292	phage holin	Env, Phage 2	5	0.817	0.652 (> 0.10)	0.180 (> 0.10)	0.000 (< 0.05)	0.000 (< 0.05)	0.039 (> 0.10)	0.707 (> 0.10)	0.136 (> 0.10)	0.755 (> 0.10)	0.000 (< 0.05)	0.009 (> 0.10)
SAW_01519	EF1556	MazG family protein		5	0.562	0.006 (> 0.10)	0.646 (> 0.10)	0.000 (> 0.10)	0.000 (> 0.10)	0.684 (> 0.10)	0.000 (> 0.10)	0.033 (> 0.10)	0.401 (> 0.10)	1.136 (> 0.10)	0.128 (> 0.10)
SAW_01570	EF1610	hypothetical protein	Genus	5	0.481	0.543 (> 0.10)	0.001 (< 0.10)	0.000 (< 0.10)	0.02 (> 0.10)	0.206 (> 0.10)	0.000 (< 0.10)	0.178 (> 0.10)	0.430 (> 0.10)	0.171 (> 0.10)	0.024 (> 0.10)
SAW_03037	EF3200	ABC transporter ATP-binding protein	Env	5	0.321	0.102 (< 0.05)	0.138 (> 0.10)	0.098 (< 0.10)	0.000 (< 0.01)	0.025 (< 0.01)	0.091 (< 0.10)	0.188 (> 0.10)	0.189 (> 0.10)	0.020 (< 0.01)	0.135 (> 0.10)
SAW_00516	EF0526	lantibiotic protein ClyL-S	Env, Enr, PAI	4	0.59	0.079 (< 0.05)	0.321 (> 0.10)	0.107 (< 0.05)	0.395 (> 0.10)	0.379 (> 0.10)	0.077 (< 0.05)	0.227 (> 0.10)	0.087 (< 0.10)	0.677 (> 0.10)	0.068 (< 0.05)
SAW_00597	EF0599	hypothetical protein	Enr, PAI	4	0.37	0.244 (> 0.10)	0.116 (> 0.10)	0.012 (< 0.01)	0.067 (< 0.05)	0.080 (< 0.10)	0.186 (> 0.10)	0.364 (> 0.10)	0.037 (< 0.05)	0.381 (> 0.10)	0.129 (> 0.10)
SAW_01269	EF1297	PadR family transcriptional regulator		4	0.485	0.373 (> 0.10)	0.155 (> 0.10)	0.934 (> 0.10)	0.264 (> 0.10)	0.492 (> 0.10)	0.000 (> 0.10)	0.467 (> 0.10)	0.000 (> 0.10)	0.000 (> 0.10)	0.016 (> 0.10)
SAW_01412	EF1441	hypothetical protein	Phage 3	4	0.444	0.362 (> 0.10)	0.003 (> 0.10)	0.189 (> 0.10)	1.207 (> 0.10)	0.000 (> 0.10)	0.038 (> 0.10)	0.039 (> 0.10)	0.735 (> 0.10)	0.447 (> 0.10)	0.457 (> 0.10)
SAW_01512	EF1548	ribosomal protein S1		4	0.475	0.118 (> 0.10)	0.516 (> 0.10)	0.346 (> 0.10)	0.064 (< 0.10)	0.009 (< 0.05)	0.003 (< 0.05)	0.899 (> 0.10)	0.045 (< 0.10)	0.740 (> 0.10)	0.271 (> 0.10)
SAW_01626	EF1669	glyoxylase		4	0.601	1.043 (> 0.10)	0.362 (> 0.10)	0.162 (> 0.10)	0.000 (< 0.05)	0.446 (> 0.10)	0.000 (< 0.05)	0.017 (< 0.05)	0.079 (> 0.10)	0.303 (> 0.10)	0.996 (> 0.10)
SAW_01647	EF1690	short chain dehydrogenase/reductase	Env, FeMoSe	4	0.589	1.654 (> 0.10)	0.454 (> 0.10)	0.038 (> 0.10)	0.293 (> 0.10)	0.090 (> 0.10)	0.005 (> 0.10)	0.387 (> 0.10)	0.038 (> 0.10)	0.612 (> 0.10)	0.107 (> 0.10)
SAW_01695	EF1743	proline dipeptidase		4	0.411	0.756 (> 0.10)	0.125 (> 0.10)	0.082 (> 0.10)	0.02 (< 0.05)	0.116 (> 0.10)	0.625 (> 0.10)	0.436 (> 0.10)	0.247 (> 0.10)	0.089 (> 0.10)	0.000 (< 0.05)
SAW_01700	EF1748	prolipoprotein diacylglyceryl transferase	Env	4	0.845	0.570 (> 0.10)	0.526 (> 0.10)	0.456 (> 0.10)	0.529 (> 0.10)	0.000 (< 0.05)	0.752 (> 0.10)	1.188 (> 0.10)	0.018 (< 0.10)	0.081 (> 0.10)	0.000 (< 0.05)
SAW_01854	EF1909	hypothetical protein	Genus	4	0.515	0.684 (> 0.10)	0.000 (< 0.05)	0.002 (< 0.05)	0.014 (< 0.10)	0.289 (> 0.10)	0.213 (> 0.10)	0.948 (> 0.10)	0.000 (< 0.05)	1.405 (> 0.10)	0.226 (> 0.10)
SAW_01904	EF1968	membrane protein	Env	4	0.443	0.730 (> 0.10)	1.222 (> 0.10)	0.978 (> 0.10)	0.063 (< 0.10)	0.162 (> 0.10)	0.055 (< 0.10)	1.136 (> 0.10)	0.053 (< 0.10)	2.559 (> 0.10)	0.021 (< 0.10)
SAW_02153	EF2225	MerR family transcriptional regulator		4	0.336	0.349 (> 0.10)	0.697 (> 0.10)	0.184 (> 0.10)	0.377 (> 0.10)	0.228 (> 0.10)	0.037 (< 0.05)	0.06 (< 0.10)	0.310 (> 0.10)	0.036 (< 0.05)	0.086 (< 0.10)
SAW_02682	EF2890	glycosyl transferase, group 1 family protein	Env, LafA, BgsB	4	0.246	0.207 (> 0.10)	0.017 (< 0.01)	0.054 (< 0.05)	0.319 (> 0.10)	0.000 (< 0.01)	0.000 (< 0.01)	0.135 (> 0.10)	0.392 (> 0.10)	0.282 (> 0.10)	0.534 (> 0.10)
SAW_02712	EF2922	hypothetical protein	Env, LiaR	4	0.449	0.171 (> 0.10)	0.083 (< 0.10)	0.341 (> 0.10)	0.630 (> 0.10)	0.354 (> 0.10)	0.083 (< 0.10)	0.207 (> 0.10)	0.024 (< 0.05)	0.054 (< 0.10)	0.370 (> 0.10)
SAW_00498	EF0510	single-strand binding protein	Env, PAI	3	0.542	0.604 (> 0.10)	0.746 (> 0.10)	0.048 (< 0.05)	0.536 (> 0.10)	0.625 (> 0.10)	0.023 (< 0.05)	0.088 (< 0.05)	0.737 (> 0.10)	0.175 (> 0.10)	0.857 (> 0.10)
SAW_00694	EF0703	hypothetical protein		3	0.604	0.481 (> 0.10)	0.813 (> 0.10)	0.059 (< 0.01)	0.790 (> 0.10)	0.722 (> 0.10)	0.086 (< 0.05)	0.332 (> 0.10)	0.776 (> 0.10)	0.000 (< 0.01)	0.352 (> 0.10)
SAW_00779	EF0797	hypothetical protein		3	0.531	0.416 (> 0.10)	0.425 (> 0.10)	0.241 (> 0.10)	0.027 (< 0.01)	0.048 (< 0.01)	0.215 (> 0.10)	0.864 (> 0.10)	0.386 (> 0.10)	0.149 (< 0.10)	0.035 (< 0.01)
SAW_00977	EF1007	sugar fermentation stimulation protein		3	0.478	1.809 (> 0.10)	0.479 (> 0.10)	1.036 (> 0.10)	0.012 (< 0.05)	0.063 (> 0.10)	0.024 (< 0.05)	0.901 (> 0.10)	1.230 (> 0.10)	2.300 (> 0.10)	0.721 (> 0.10)
SAW_01123	EF1145	hypothetical protein		3	0.673	0.201 (< 0.10)	0.596 (> 0.10)	0.228 (> 0.10)	0.289 (> 0.10)	0.104 (< 0.10)	0.000 (< 0.05)	0.000 (< 0.05)	0.350 (> 0.10)	0.447 (> 0.10)	0.041 (< 0.05)
SAW_01335	EF1362	hypothetical protein	Env	3	0.579	0.586 (> 0.10)	0.212 (> 0.10)	0.117 (> 0.10)	0.002 (< 0.05)	0.479 (> 0.10)	0.703 (> 0.10)	0.029 (< 0.10)	0.126 (> 0.10)	0.026 (< 0.10)	0.254 (> 0.10)
SAW_01370	EF1397	molybdate ABC transporter%2C periplasmic molybdate-binding protein	Env, FeMoSe	3	1.063	0.291 (> 0.10)	1.321 (> 0.10)	0.066 (< 0.10)	0.883 (> 0.10)	0.145 (> 0.10)	0.000 (< 0.05)	0.030 (< 0.05)	0.670 (> 0.10)	0.166 (> 0.10)	1.936 (> 0.10)
SAW_01374	EF1402	cell division protein ZapA		3	0.506	0.982 (> 0.10)	0.149 (> 0.10)	0.662 (> 0.10)	0.034 (> 0.10)	0.045 (> 0.10)	0.000 (> 0.10)	0.452 (> 0.10)	0.473 (> 0.10)	1.052 (> 0.10)	0.992 (> 0.10)
SAW_01407	EF1436	hypothetical protein	Enr, Phage 3	3	1.31	0.801 (> 0.10)	0.414 (> 0.10)	1.102 (> 0.10)	0.017 (< 0.10)	0.588 (> 0.10)	0.000 (< 0.10)	0.008 (< 0.10)	1.995 (> 0.10)	3.779 (> 0.10)	0.651 (> 0.10)
SAW_01463	EF1494	V-type sodium ATPase subunit K	Env, Str	3	1.187	0.196 (> 0.10)	0.289 (> 0.10)	0.000 (< 0.10)	0.108 (> 0.10)	0.000 (< 0.10)	2.382 (> 0.10)	0.291 (> 0.10)	0.817 (> 0.10)	0.000 (< 0.10)	1.211 (> 0.10)
SAW_01566	EF1606	glycosyl hydrolase	Env	3	0.424	0.067 (< 0.05)	0.191 (> 0.10)	0.384 (> 0.10)	0.060 (< 0.05)	0.066 (< 0.10)	0.201 (> 0.10)	0.218 (> 0.10)	0.343 (> 0.10)	0.598 (> 0.10)	0.203 (> 0.10)
SAW_01788	EF1841	HD domain-containing protein		3	0.637	0.216 (> 0.10)	0.544 (> 0.10)	0.025 (< 0.10)	0.372 (> 0.10)	0.101 (> 0.10)	0.003 (< 0.05)	0.763 (> 0.10)	0.294 (> 0.10)	0.028 (< 0.10)	0.759 (> 0.10)
SAW_01891	EF1953	PTS system IIC component	Env	3	0.421	0.302 (> 0.10)	0.440 (> 0.10)	0.000 (< 0.05)	0.407 (> 0.10)	0.504 (> 0.10)	0.034 (< 0.10)	1.087 (> 0.10)	0.959 (> 0.10)	0.000 (< 0.05)	0.837 (> 0.10)
SAW_02142	EF2215	hypothetical protein		3	0.921	0.850 (> 0.10)	0.084 (> 0.10)	0.283 (> 0.10)	0.413 (> 0.10)	1.775 (> 0.10)	0.000 (< 0.05)	0.539 (> 0.10)	0.832 (> 0.10)	0.003 (< 0.05)	0.345 (> 0.10)
SAW_02230	EF2362	phosphoribosylaminoimidazole carboxylase, ATPase subunit	Genus	3	0.638	0.301 (> 0.10)	0.054 (< 0.05)	0.357 (> 0.10)	0.682 (> 0.10)	0.741 (> 0.10)	0.081 (< 0.10)	0.194 (> 0.10)	0.403 (> 0.10)	0.014 (< 0.01)	0.128 (> 0.10)
SAW_02246	EF2380	RIP metalloprotease RseP	Env	3	0.336	0.383 (> 0.10)	0.238 (> 0.10)	0.663 (> 0.10)	0.029 (< 0.05)	0.309 (> 0.10)	0.156 (> 0.10)	0.401 (> 0.10)	0.504 (> 0.10)	0.088 (> 0.10)	0.019 (< 0.05)
SAW_02323	EF2465	hypothetical protein		3	0.8	0.761 (> 0.10)	0.520 (> 0.10)	0.433 (> 0.10)	0.712 (> 0.10)	0.476 (> 0.10)	0.014 (< 0.05)	0.725 (> 0.10)	0.797 (> 0.10)	0.021 (< 0.05)	0.071 (< 0.10)
SAW_02334	EF2474	ribosomal-protein-alanine acetyltransferase	Genus	3	0.424	0.543 (> 0.10)	0.326 (> 0.10)	0.009 (< 0.05)	0.205 (> 0.10)	0.882 (> 0.10)	0.000 (< 0.01)	0.137 (> 0.10)	0.619 (> 0.10)	0.420 (> 0.10)	0.096 (> 0.10)
SAW_02547	EF2746	DltD protein	Env, Str, Genus, DltD	3	0.582	0.367 (> 0.10)	0.013 (< 0.01)	0.364 (> 0.10)	0.399 (> 0.10)	0.001 (< 0.01)	0.241 (< 0.10)	0.062 (< 0.01)	0.324 (> 0.10)	0.490 (> 0.10)	0.302 (> 0.10)
SAW_02550	EF2749	D-alanine-poly(phosphoribitol) ligase%2C subunit 1	Env, Str, Genus, DltA	3	0.989	0.743 (> 0.10)	0.032 (< 0.01)	0.592 (> 0.10)	0.693 (> 0.10)	0.000 (< 0.01)	0.085 (< 0.01)	0.462 (< 0.10)	0.569 (> 0.10)	0.892 (> 0.10)	0.577 (> 0.10)
SAW_02584	EF2786	hypothetical protein		3	0.669	0.092 (< 0.05)	0.111 (< 0.10)	0.324 (> 0.10)	0.586 (> 0.10)	0.185 (> 0.10)	0.000 (< 0.05)	0.311 (> 0.10)	0.412 (> 0.10)	0.020 (< 0.05)	0.103 (< 0.10)
SAW_03215	NA	hypothetical protein		3	0.25	0.250 (> 0.10)	0.054 (< 0.01)	0.098 (< 0.01)	0.025 (< 0.01)	0.242 (> 0.10)	0.202 (< 0.10)	0.141 (< 0.01)	0.212 (> 0.10)	0.214 (> 0.10)	0.232 (> 0.10)
SAW_04058	NA	tRNA-Met		3	1.716	2.966 (> 0.10)	4.493 (> 0.10)	0.577 (> 0.10)	0.026 (< 0.10)	2.088 (> 0.10)	0.061 (> 0.10)	2.487 (> 0.10)	0.950 (> 0.10)	1.154 (> 0.10)	0.06 (> 0.10)
SAW_00244	EF0262	S1 RNA-binding protein		2	0.424	0.475 (> 0.10)	0.374 (> 0.10)	0.38 (> 0.10)	0.296 (> 0.10)	0.610 (> 0.10)	0.438 (> 0.10)	0.576 (> 0.10)	0.028 (< 0.05)	0.016 (< 0.01)	0.289 (> 0.10)
SAW_00436	EF0453	OsmC/Ohr family protein	Str, FeMoSe	2	0.479	0.328 (> 0.10)	0.298 (> 0.10)	0.198 (> 0.10)	0.828 (> 0.10)	0.400 (> 0.10)	0.347 (> 0.10)	0.563 (> 0.10)	0.064 (< 0.05)	0.750 (> 0.10)	0.054 (< 0.05)
SAW_00464	EF0481	hypothetical protein	PAI	2	0.619	0.184 (< 0.05)	0.846 (> 0.10)	0.092 (< 0.05)	0.006 (< 0.01)	0.539 (> 0.10)	0.160 (< 0.05)	0.790 (> 0.10)	0.527 (> 0.10)	0.515 (> 0.10)	0.106 (< 0.05)
SAW_00574	EF0575	cationic ABC transporter ATP-binding protein	Env, Str, PAI	2	0.309	0.227 (> 0.10)	0.358 (> 0.10)	0.151 (> 0.10)	0.151 (> 0.10)	0.057 (< 0.05)	0.006 (< 0.01)	0.104 (> 0.10)	0.243 (> 0.10)	0.200 (> 0.10)	0.133 (> 0.10)
SAW_00913	EF0941	ABC transporter ATP-binding/permease	Env, Genus	2	0.39	0.322 (> 0.10)	0.414 (> 0.10)	0.133 (< 0.10)	0.068 (< 0.05)	0.252 (> 0.10)	0.322 (> 0.10)	0.201 (> 0.10)	0.101 (< 0.10)	0.011 (< 0.01)	0.236 (> 0.10)
SAW_01098	EF1119	amino acid ABC transporter amino acid-binding protein	Env	2	0.749	1.042 (> 0.10)	1.086 (> 0.10)	1.109 (> 0.10)	0.525 (> 0.10)	1.061 (> 0.10)	0.081 (< 0.05)	0.008 (< 0.05)	0.938 (> 0.10)	0.715 (> 0.10)	0.887 (> 0.10)
SAW_01112	EF1133	2,3,4,5-tetrahydropyridine-2,6-dicarboxylate N-acetyltransferase		2	0.687	0.64 (> 0.10)	0.408 (> 0.10)	0.56 (> 0.10)	1.002 (> 0.10)	0.158 (> 0.10)	0.253 (> 0.10)	0.000 (< 0.05)	1.074 (> 0.10)	0.017 (< 0.05)	0.591 (> 0.10)
SAW_01118	EF1140	lactoylglutathione lyase	Env	2	0.912	1.017 (> 0.10)	0.517 (> 0.10)	0.365 (> 0.10)	0.356 (> 0.10)	0.313 (> 0.10)	0.197 (< 0.05)	0.785 (> 0.10)	0.051 (< 0.01)	0.218 (< 0.10)	0.037 (< 0.01)
SAW_01157	EF1181	nitroreductase	FeMoSe	2	0.924	1.058 (> 0.10)	0.579 (> 0.10)	0.112 (< 0.10)	0.960 (> 0.10)	0.608 (> 0.10)	0.038 (< 0.05)	0.089 (< 0.10)	0.136 (< 0.10)	0.619 (> 0.10)	0.143 (< 0.10)
SAW_01217	EF1242	GntR family transcriptional regulator		2	0.912	1.090 (> 0.10)	0.186 (< 0.10)	1.115 (> 0.10)	0.039 (< 0.05)	0.953 (> 0.10)	0.061 (< 0.05)	1.201 (> 0.10)	0.675 (> 0.10)	0.145 (< 0.05)	0.338 (> 0.10)
SAW_01262	EF1290	phage minor structural protein	Phage 2	2	0.564	0.221 (> 0.10)	0.042 (< 0.05)	0.253 (> 0.10)	0.427 (> 0.10)	0.754 (> 0.10)	0.518 (> 0.10)	0.065 (< 0.05)	0.153 (> 0.10)	0.401 (> 0.10)	1.328 (> 0.10)
SAW_01340	EF1367	cold shock-like protein CspLA		2	1.06	0.265 (> 0.10)	3.220 (> 0.10)	1.249 (> 0.10)	4.683 (> 0.10)	1.047 (> 0.10)	0.046 (> 0.10)	0.000 (> 0.10)	0.164 (> 0.10)	1.286 (> 0.10)	1.082 (> 0.10)
SAW_01437	EF1465	hypothetical protein	Enr, Phage 3	2	0.769	0.597 (> 0.10)	0.801 (> 0.10)	0.273 (> 0.10)	0.067 (> 0.10)	1.508 (> 0.10)	0.479 (> 0.10)	0.431 (> 0.10)	1.464 (> 0.10)	0.143 (> 0.10)	0.000 (> 0.10)
SAW_01496	EF1531	TetR family transcriptional regulator		2	0.877	0.656 (> 0.10)	0.283 (> 0.10)	0.408 (> 0.10)	0.498 (> 0.10)	0.939 (> 0.10)	0.000 (< 0.01)	1.347 (> 0.10)	1.026 (> 0.10)	0.000 (< 0.01)	1.372 (> 0.10)
SAW_01516	EF1553	TPR domain-containing protein		2	0.843	0.949 (> 0.10)	0.347 (> 0.10)	0.49 (> 0.10)	1.174 (> 0.10)	0.739 (> 0.10)	0.084 (< 0.05)	0.41 (> 0.10)	0.061 (< 0.05)	0.406 (> 0.10)	0.277 (> 0.10)
SAW_01540	EF1577	dihydrofolate reductase	FeMoSe	2	0.93	0.709 (> 0.10)	0.407 (> 0.10)	1.672 (> 0.10)	0.862 (> 0.10)	3.336 (> 0.10)	7.796 (> 0.10)	0.000 (< 0.05)	1.429 (> 0.10)	0.200 (> 0.10)	0.000 (< 0.05)
SAW_01550	EF1587	MutT/nudix family protein		2	1.338	0.950 (> 0.10)	0.518 (> 0.10)	0.936 (> 0.10)	3.258 (> 0.10)	0.085 (< 0.10)	2.738 (> 0.10)	0.690 (> 0.10)	0.970 (> 0.10)	0.077 (< 0.05)	0.146 (> 0.10)
SAW_01554	EF1592	ABC transporter ATP-binding/permease	Env	2	0.624	0.526 (> 0.10)	1.148 (> 0.10)	0.675 (> 0.10)	0.555 (> 0.10)	0.101 (< 0.05)	0.096 (< 0.05)	0.699 (> 0.10)	0.927 (> 0.10)	0.603 (> 0.10)	0.059 (< 0.01)
SAW_01591	EF1633	response regulator	RR17	2	0.6	0.624 (> 0.10)	0.361 (> 0.10)	0.134 (> 0.10)	1.021 (> 0.10)	0.421 (> 0.10)	0.910 (> 0.10)	0.825 (> 0.10)	0.093 (> 0.10)	0.028 (< 0.10)	1.198 (> 0.10)
SAW_01614	EF1658	branched-chain alpha-keto acid dehydrogenase, E2 component, dihydrolipoamide acetyltransferase		2	0.602	0.050 (< 0.05)	0.578 (> 0.10)	0.51 (> 0.10)	0.515 (> 0.10)	0.787 (> 0.10)	0.125 (> 0.10)	0.391 (> 0.10)	0.010 (< 0.05)	0.145 (> 0.10)	0.380 (> 0.10)
SAW_01637	EF1680	hypothetical protein		2	3.534	3.844 (> 0.10)	1.152 (> 0.10)	3.203 (> 0.10)	2.051 (> 0.10)	0.098 (< 0.05)	0.000 (< 0.01)	3.224 (> 0.10)	3.074 (> 0.10)	1.472 (> 0.10)	1.113 (> 0.10)
SAW_01639	EF1682	hypothetical protein		2	0.818	0.596 (> 0.10)	1.568 (> 0.10)	0.097 (< 0.10)	0.196 (> 0.10)	0.796 (> 0.10)	0.000 (< 0.01)	0.182 (> 0.10)	0.784 (> 0.10)	1.230 (> 0.10)	0.599 (> 0.10)
SAW_01640	EF1683	lipase/acylhydrolase		2	0.962	1.249 (> 0.10)	1.772 (> 0.10)	1.032 (> 0.10)	1.921 (> 0.10)	0.634 (> 0.10)	0.050 (< 0.05)	0.028 (< 0.05)	1.223 (> 0.10)	2.029 (> 0.10)	0.247 (> 0.10)
SAW_01663	EF1708	hypothetical protein		2	0.556	0.196 (> 0.10)	0.219 (> 0.10)	0.349 (> 0.10)	0.641 (> 0.10)	0.361 (> 0.10)	0.208 (> 0.10)	0.083 (< 0.10)	0.281 (> 0.10)	0.000 (< 0.05)	0.240 (> 0.10)
SAW_01710	EF1758	phosphate ABC transporter, permease PstC	Env	2	0.609	0.763 (> 0.10)	0.162 (> 0.10)	0.36 (> 0.10)	0.214 (> 0.10)	0.004 (< 0.10)	0.489 (> 0.10)	0.875 (> 0.10)	0.335 (> 0.10)	2.519 (> 0.10)	0.083 (> 0.10)
SAW_01720	EF1769	PTS system IIB component	Env	2	2.024	1.476 (> 0.10)	1.817 (> 0.10)	0.198 (< 0.05)	1.729 (> 0.10)	3.474 (> 0.10)	1.193 (> 0.10)	0.007 (< 0.01)	0.050 (< 0.05)	0.848 (> 0.10)	0.305 (< 0.10)
SAW_01767	EF1821	protein FsrB	Env	2	0.802	0.621 (> 0.10)	0.689 (> 0.10)	0.099 (< 0.10)	0.074 (< 0.10)	0.970 (> 0.10)	1.744 (> 0.10)	0.653 (> 0.10)	0.886 (> 0.10)	0.131 (< 0.10)	0.745 (> 0.10)
SAW_01772	EF1826	alcohol dehydrogenase%2C propanol-preferring		2	1.052	0.489 (> 0.10)	0.236 (> 0.10)	0.991 (> 0.10)	0.330 (> 0.10)	0.488 (> 0.10)	0.533 (> 0.10)	0.976 (> 0.10)	0.000 (< 0.05)	0.002 (< 0.05)	0.447 (> 0.10)
SAW_01806	EF1861	hypothetical protein	Enr, IslF	2	0.542	0.247 (> 0.10)	0.375 (> 0.10)	0.233 (> 0.10)	0.128 (> 0.10)	0.363 (> 0.10)	0.021 (< 0.05)	0.508 (> 0.10)	0.163 (> 0.10)	0.032 (< 0.05)	1.158 (> 0.10)
SAW_01834	EF1889	zeta toxin family protein	IslF	2	1.259	1.256 (> 0.10)	0.511 (> 0.10)	0.088 (< 0.05)	2.300 (> 0.10)	0.849 (> 0.10)	0.000 (< 0.01)	1.579 (> 0.10)	1.476 (> 0.10)	0.433 (> 0.10)	0.177 (< 0.10)
SAW_01875	EF1933	hypothetical protein		2	0.508	1.138 (> 0.10)	1.219 (> 0.10)	0.648 (> 0.10)	0.048 (> 0.10)	0.813 (> 0.10)	0.029 (< 0.10)	0.835 (> 0.10)	2.497 (> 0.10)	0.689 (> 0.10)	0.611 (> 0.10)
SAW_01879	EF1938	potassium/sodium efflux P-type ATPase, fungal-type	Env	2	0.502	0.462 (> 0.10)	1.318 (> 0.10)	0.014 (< 0.01)	0.623 (> 0.10)	0.903 (> 0.10)	0.044 (< 0.05)	1.167 (> 0.10)	0.259 (> 0.10)	0.553 (> 0.10)	0.269 (> 0.10)
SAW_01930	EF1994	XkdX family phage protein	Env, Phage 4	2	2.38	0.442 (< 0.10)	1.004 (> 0.10)	0.509 (> 0.10)	0.504 (> 0.10)	1.959 (> 0.10)	0.010 (< 0.01)	1.252 (> 0.10)	2.623 (> 0.10)	0.000 (< 0.01)	0.128 (< 0.10)
SAW_02080	EF2149	hypothetical protein	Genus	2	1.016	0.328 (> 0.10)	1.164 (> 0.10)	0.67 (> 0.10)	2.316 (> 0.10)	0.935 (> 0.10)	0.007 (< 0.05)	3.063 (> 0.10)	2.923 (> 0.10)	1.487 (> 0.10)	0.026 (< 0.10)
SAW_02081	EF2150	FemAB family protein	Env	2	0.617	0.530 (> 0.10)	0.000 (< 0.01)	1.083 (> 0.10)	0.199 (< 0.10)	0.497 (> 0.10)	0.007 (< 0.01)	0.489 (> 0.10)	0.263 (> 0.10)	1.219 (> 0.10)	0.660 (> 0.10)
SAW_02116	EF2189	hypothetical protein	Env, Str	2	0.807	0.299 (> 0.10)	0.290 (> 0.10)	0.192 (> 0.10)	0.164 (> 0.10)	0.309 (> 0.10)	0.000 (< 0.10)	0.000 (< 0.10)	0.141 (> 0.10)	0.626 (> 0.10)	0.293 (> 0.10)
SAW_02140	EF2213	PTS system, trehalose-specific IIBC component	Env	2	0.579	0.607 (> 0.10)	0.219 (> 0.10)	1.235 (> 0.10)	0.456 (> 0.10)	0.032 (< 0.05)	0.014 (< 0.01)	0.582 (> 0.10)	0.759 (> 0.10)	0.484 (> 0.10)	0.188 (> 0.10)
SAW_02197	EF2276	hypothetical protein	Env, Enr, IslI	2	0.377	0.123 (< 0.05)	0.390 (> 0.10)	0.26 (> 0.10)	0.268 (> 0.10)	0.279 (> 0.10)	0.199 (> 0.10)	0.247 (> 0.10)	0.048 (< 0.01)	0.066 (< 0.05)	0.104 (< 0.05)
SAW_02247	EF2382	glucose 1-dehydrogenase	Env	2	0.433	0.107 (> 0.10)	0.209 (> 0.10)	0.777 (> 0.10)	0.501 (> 0.10)	0.436 (> 0.10)	0.000 (< 0.05)	0.232 (> 0.10)	0.780 (> 0.10)	0.175 (> 0.10)	0.000 (< 0.05)
SAW_02307	EF2449	competence protein ComEA	Env	2	0.701	0.176 (< 0.10)	1.274 (> 0.10)	0.05 (< 0.10)	0.784 (> 0.10)	0.346 (> 0.10)	0.217 (> 0.10)	0.294 (> 0.10)	0.898 (> 0.10)	0.779 (> 0.10)	0.010 (< 0.05)
SAW_02316	EF2458	hypothetical protein		2	0.662	0.256 (> 0.10)	0.243 (> 0.10)	0.285 (> 0.10)	0.239 (> 0.10)	0.962 (> 0.10)	0.830 (> 0.10)	0.188 (> 0.10)	0.013 (< 0.10)	0.024 (< 0.10)	0.842 (> 0.10)
SAW_02370	EF2548	hypothetical protein	Env	2	0.955	0.171 (> 0.10)	0.996 (> 0.10)	1.494 (> 0.10)	0.132 (> 0.10)	0.260 (> 0.10)	0.004 (< 0.10)	1.118 (> 0.10)	0.160 (> 0.10)	0.000 (< 0.05)	0.542 (> 0.10)
SAW_02432	EF2617	ribonuclease R		2	0.268	0.294 (> 0.10)	0.186 (> 0.10)	0.321 (> 0.10)	0.122 (> 0.10)	0.003 (< 0.01)	0.429 (> 0.10)	0.306 (> 0.10)	0.228 (> 0.10)	0.039 (< 0.05)	0.303 (> 0.10)
SAW_02592	EF2794	hypothetical protein	Env	2	0.157	0.236 (> 0.10)	0.098 (> 0.10)	0.245 (> 0.10)	0.120 (> 0.10)	0.314 (> 0.10)	0.372 (> 0.10)	0.132 (> 0.10)	0.175 (> 0.10)	0.001 (< 0.01)	0.121 (> 0.10)
SAW_02602	EF2807	hypothetical protein	Phage 6	2	0.649	0.445 (> 0.10)	0.544 (> 0.10)	0.636 (> 0.10)	1.432 (> 0.10)	0.852 (> 0.10)	0.038 (< 0.01)	0.302 (> 0.10)	0.422 (> 0.10)	0.066 (< 0.01)	0.229 (> 0.10)
SAW_02646	EF2851	hypothetical protein	Phage 6	2	0.539	0.215 (> 0.10)	0.141 (> 0.10)	0.446 (> 0.10)	0.000 (< 0.05)	0.443 (> 0.10)	0.378 (> 0.10)	0.573 (> 0.10)	0.046 (< 0.10)	0.973 (> 0.10)	0.410 (> 0.10)
SAW_02683	EF2891	glycosyl transferase, group 1 family protein	Env, LafB, BgsA	2	0.313	0.139 (< 0.10)	0.104 (< 0.10)	0.164 (> 0.10)	0.238 (> 0.10)	0.000 (< 0.01)	0.000 (< 0.01)	0.424 (> 0.10)	0.175 (> 0.10)	0.237 (> 0.10)	0.496 (> 0.10)
SAW_02856	EF3002	MarR family transcriptional regulator	Str	2	0.534	0.220 (> 0.10)	0.496 (> 0.10)	0.922 (> 0.10)	0.099 (< 0.10)	0.417 (> 0.10)	0.567 (> 0.10)	0.271 (> 0.10)	0.282 (> 0.10)	0.012 (< 0.01)	0.442 (> 0.10)
SAW_02907	EF3056	sortase	Env	2	0.457	0.548 (> 0.10)	0.131 (< 0.10)	0.648 (> 0.10)	0.043 (< 0.01)	0.049 (< 0.05)	0.471 (> 0.10)	0.402 (> 0.10)	0.154 (< 0.10)	0.357 (> 0.10)	0.301 (> 0.10)
SAW_00003	EF3290	sensor histidine kinase	Env, Str, HK05,CroS	2	1.035	0.765 (> 0.10)	0.022 (< 0.01)	0.978 (> 0.10)	0.663 (< 0.10)	0.000 (< 0.01)	0.555 (< 0.05)	1.644 (> 0.10)	0.831 (> 0.10)	0.223 (< 0.01)	1.281 (> 0.10)
SAW_00006	EF3294	hypothetical protein	Env	2	0.279	0.182 (> 0.10)	0.283 (> 0.10)	0.214 (> 0.10)	0.174 (> 0.10)	0.020 (< 0.01)	0.173 (> 0.10)	0.134 (< 0.10)	0.177 (> 0.10)	0.06 (< 0.01)	0.199 (> 0.10)
SAW_00641	NA	hypothetical protein		2	0.753	0.304 (> 0.10)	0.291 (> 0.10)	0.053 (< 0.10)	0.324 (> 0.10)	0.088 (< 0.10)	0.765 (> 0.10)	0.718 (> 0.10)	0.947 (> 0.10)	0.530 (> 0.10)	0.534 (> 0.10)
SAW_03208	NA	hypothetical protein		2	0.202	0.146 (> 0.10)	0.207 (> 0.10)	0.111 (< 0.05)	0.141 (> 0.10)	0.325 (> 0.10)	0.173 (> 0.10)	0.005 (< 0.01)	0.052 (< 0.01)	0.149 (> 0.10)	0.192 (> 0.10)
SAW_02157	NA	tryptophanyl-tRNA synthetase II		2	1.034	1.204 (> 0.10)	0.131 (> 0.10)	0.000 (< 0.05)	2.219 (> 0.10)	0.783 (> 0.10)	0.123 (> 0.10)	0.340 (> 0.10)	1.713 (> 0.10)	0.000 (< 0.05)	0.514 (> 0.10)
SAW_00140	EF0106	carbamate kinase 1	Str	1	0.532	0.548 (> 0.10)	0.350 (> 0.10)	0.483 (> 0.10)	0.396 (> 0.10)	0.393 (> 0.10)	0.033 (< 0.01)	0.250 (< 0.05)	0.506 (> 0.10)	0.215 (< 0.05)	0.378 (> 0.10)
SAW_00226	EF0241	hypothetical protein		1	0.862	0.674 (> 0.10)	0.819 (> 0.10)	0.458 (> 0.10)	1.378 (> 0.10)	0.838 (> 0.10)	0.869 (> 0.10)	0.965 (> 0.10)	0.096 (< 0.05)	1.047 (> 0.10)	0.392 (> 0.10)
SAW_00362	EF0370	septation ring formation regulator EzrA	Env, Chol	1	0.541	0.579 (> 0.10)	0.012 (< 0.01)	0.846 (> 0.10)	0.183 (< 0.01)	0.536 (> 0.10)	0.362 (> 0.10)	0.400 (> 0.10)	0.502 (> 0.10)	0.382 (> 0.10)	0.464 (> 0.10)
SAW_00495	EF0507	hypothetical protein	PAI	1	0.931	1.208 (> 0.10)	0.596 (> 0.10)	0.629 (> 0.10)	1.037 (> 0.10)	0.770 (> 0.10)	1.136 (> 0.10)	0.782 (> 0.10)	0.484 (> 0.10)	0.002 (< 0.01)	0.682 (> 0.10)
SAW_00543	EF0545	hypothetical protein	PAI	1	0.529	0.309 (> 0.10)	0.239 (> 0.10)	0.278 (> 0.10)	0.073 (< 0.05)	0.238 (> 0.10)	1.485 (> 0.10)	0.324 (> 0.10)	0.203 (> 0.10)	0.386 (> 0.10)	0.159 (> 0.10)
SAW_00554	EF0555	PTS system IIA component	Env, Enr, PAI	1	0.511	0.281 (> 0.10)	0.476 (> 0.10)	0.389 (> 0.10)	0.984 (> 0.10)	0.304 (> 0.10)	0.389 (> 0.10)	0.209 (> 0.10)	0.253 (> 0.10)	0.025 (< 0.05)	0.270 (> 0.10)
SAW_00567	EF0569	K+-transporting ATPase%2C C subunit	Env, Str, Enr, PAI	1	2.262	1.637 (> 0.10)	1.499 (> 0.10)	1.153 (> 0.10)	2.299 (> 0.10)	0.055 (< 0.01)	0.930 (> 0.10)	2.507 (> 0.10)	1.202 (> 0.10)	2.220 (> 0.10)	2.440 (> 0.10)
SAW_00633	EF0642	hypothetical protein		1	1.281	0.813 (> 0.10)	1.000 (> 0.10)	0.206 (< 0.01)	1.476 (> 0.10)	0.811 (> 0.10)	0.019 (< 0.01)	1.723 (> 0.10)	0.879 (> 0.10)	1.181 (> 0.10)	0.205 (< 0.01)
SAW_00656	EF0665	hypothetical protein		1	2.649	1.868 (> 0.10)	1.705 (> 0.10)	1.969 (> 0.10)	0.885 (< 0.05)	1.123 (< 0.10)	0.062 (< 0.01)	2.563 (> 0.10)	2.839 (> 0.10)	0.797 (< 0.05)	2.319 (> 0.10)
SAW_00704	EF0715	trigger factor		1	0.828	0.590 (> 0.10)	0.666 (> 0.10)	0.618 (> 0.10)	0.652 (> 0.10)	0.339 (< 0.05)	0.166 (< 0.01)	0.082 (< 0.01)	0.605 (> 0.10)	0.689 (> 0.10)	0.475 (> 0.10)
SAW_00728	EF0742	hypothetical protein		1	2.347	2.787 (> 0.10)	0.000 (< 0.01)	1.364 (> 0.10)	1.979 (> 0.10)	1.181 (< 0.10)	2.323 (> 0.10)	1.338 (> 0.10)	1.882 (> 0.10)	0.914 (< 0.10)	1.036 (< 0.10)
SAW_00729	EF0743	hypothetical protein		1	0.844	0.348 (> 0.10)	0.355 (> 0.10)	1.146 (> 0.10)	0.611 (> 0.10)	1.120 (> 0.10)	1.179 (> 0.10)	0.605 (> 0.10)	0.084 (< 0.05)	0.179 (< 0.10)	0.939 (> 0.10)
SAW_00746	EF0761	amino acid ABC transporter amino acid-binding/permease	Env	1	0.732	0.782 (> 0.10)	0.970 (> 0.10)	0.213 (< 0.01)	0.404 (< 0.10)	0.082 (< 0.01)	0.528 (> 0.10)	0.952 (> 0.10)	0.586 (> 0.10)	0.668 (> 0.10)	0.471 (> 0.10)
SAW_00778	EF0796	type 2 phosphatidic acid phosphatase	Env	1	0.559	0.4 (> 0.10)	0.232 (> 0.10)	0.232 (> 0.10)	0.156 (< 0.10)	0.158 (< 0.10)	0.503 (> 0.10)	0.498 (> 0.10)	0.619 (> 0.10)	0.034 (< 0.05)	1.098 (> 0.10)
SAW_00790	EF0810	hypothetical protein		1	0.528	0.293 (> 0.10)	0.280 (> 0.10)	0.447 (> 0.10)	0.243 (> 0.10)	0.298 (> 0.10)	0.158 (< 0.05)	0.317 (> 0.10)	0.36 (> 0.10)	0.073 (< 0.01)	0.379 (> 0.10)
SAW_00824	EF0846	DEAD-box ATP dependent DNA helicase	Env	1	0.533	0.329 (> 0.10)	0.149 (< 0.05)	0.129 (< 0.05)	0.242 (> 0.10)	0.371 (> 0.10)	0.003 (< 0.01)	0.611 (> 0.10)	0.36 (> 0.10)	0.536 (> 0.10)	0.182 (< 0.10)
SAW_00863	EF0890	hypothetical protein		1	0.75	1.159 (> 0.10)	0.902 (> 0.10)	0.72 (> 0.10)	0.105 (> 0.10)	2.494 (> 0.10)	0.000 (< 0.05)	0.253 (> 0.10)	2.692 (> 0.10)	0.906 (> 0.10)	0.197 (> 0.10)
SAW_00898	EF0926	DNA-binding response regulator	Str, RR09, BceR	1	2.142	0.86 (< 0.05)	1.226 (> 0.10)	1.583 (> 0.10)	0.667 (< 0.05)	0.000 (< 0.01)	0.480 (< 0.01)	0.433 (< 0.01)	1.766 (> 0.10)	1.902 (> 0.10)	3.047 (> 0.10)
SAW_00899	EF0927	sensor histidine kinase	Env, Str, HK09, BceS	1	2.041	1.891 (> 0.10)	1.251 (> 0.10)	1.977 (> 0.10)	2.114 (> 0.10)	0.001 (< 0.01)	1.398 (> 0.10)	1.164 (< 0.10)	1.595 (> 0.10)	0.564 (< 0.01)	1.873 (> 0.10)
SAW_00905	EF0933	DNA helicase II/ATP-dependent DNA helicase PcrA		1	0.893	1.038 (> 0.10)	0.978 (> 0.10)	0.91 (> 0.10)	0.718 (> 0.10)	1.103 (> 0.10)	0.590 (> 0.10)	0.467 (< 0.10)	0.844 (> 0.10)	0.001 (< 0.01)	0.651 (> 0.10)
SAW_00910	EF0938	sugar ABC transporter ATP-binding protein	Env	1	0.674	0.714 (> 0.10)	0.560 (> 0.10)	0.357 (> 0.10)	0.629 (> 0.10)	0.406 (> 0.10)	0.332 (> 0.10)	0.311 (> 0.10)	1.026 (> 0.10)	0.017 (< 0.01)	0.759 (> 0.10)
SAW_00919	EF0947	HAD superfamily hydrolase		1	0.654	0.672 (> 0.10)	0.509 (> 0.10)	1.019 (> 0.10)	0.464 (> 0.10)	0.512 (> 0.10)	0.506 (> 0.10)	0.830 (> 0.10)	0.618 (> 0.10)	0.052 (< 0.01)	0.856 (> 0.10)
SAW_00920	EF0948	uracil-DNA glycosylase		1	2.118	2.203 (> 0.10)	1.701 (> 0.10)	1.041 (< 0.10)	1.662 (> 0.10)	2.812 (> 0.10)	1.089 (> 0.10)	0.000 (< 0.01)	1.375 (> 0.10)	1.599 (> 0.10)	2.061 (> 0.10)
SAW_00921	EF0949	phosphate acetyltransferase		1	0.668	0.606 (> 0.10)	0.930 (> 0.10)	0.905 (> 0.10)	0.463 (> 0.10)	0.434 (> 0.10)	0.917 (> 0.10)	2.811 (> 0.10)	0.470 (> 0.10)	0.618 (> 0.10)	0.077 (< 0.05)
SAW_00923	EF0951	acetyltransferase		1	0.918	0.838 (> 0.10)	0.272 (> 0.10)	0.034 (< 0.05)	1.852 (> 0.10)	0.766 (> 0.10)	0.481 (> 0.10)	0.944 (> 0.10)	1.166 (> 0.10)	0.436 (> 0.10)	0.519 (> 0.10)
SAW_00951	EF0981	geranyltranstransferase	Env	1	0.563	1.299 (> 0.10)	1.643 (> 0.10)	0.392 (> 0.10)	0.516 (> 0.10)	0.722 (> 0.10)	2.446 (> 0.10)	0.567 (> 0.10)	1.219 (> 0.10)	0.058 (< 0.05)	0.672 (> 0.10)
SAW_00968	EF0998	YggS family pyridoxal phosphate enzyme		1	0.713	0.655 (> 0.10)	0.435 (> 0.10)	0.732 (> 0.10)	0.343 (> 0.10)	0.294 (> 0.10)	1.126 (> 0.10)	1.009 (> 0.10)	0.459 (> 0.10)	1.016 (> 0.10)	0.072 (< 0.05)
SAW_01038	EF1055	tunicamycin resistance protein		1	0.734	0.439 (> 0.10)	0.670 (> 0.10)	0.033 (< 0.05)	0.226 (> 0.10)	1.176 (> 0.10)	0.330 (> 0.10)	0.596 (> 0.10)	1.223 (> 0.10)	1.219 (> 0.10)	0.432 (> 0.10)
SAW_01047	EF1066	hexapeptide repeat-containing acetyltransferase		1	0.954	0.837 (> 0.10)	0.381 (< 0.10)	0.685 (> 0.10)	1.768 (> 0.10)	1.276 (> 0.10)	0.000 (< 0.01)	1.244 (> 0.10)	1.054 (> 0.10)	0.631 (> 0.10)	0.188 (< 0.05)
SAW_01064	EF1083	hypothetical protein		1	1.295	0.599 (> 0.10)	0.618 (> 0.10)	0.123 (< 0.10)	1.316 (> 0.10)	1.722 (> 0.10)	0.000 (< 0.05)	0.583 (> 0.10)	2.588 (> 0.10)	0.687 (> 0.10)	0.872 (> 0.10)
SAW_01066	EF1085	hypothetical protein	Env	1	2.462	1.459 (> 0.10)	2.380 (> 0.10)	0.275 (< 0.10)	2.381 (> 0.10)	0.886 (> 0.10)	0.176 (< 0.10)	1.067 (> 0.10)	2.903 (> 0.10)	0.000 (< 0.05)	3.049 (> 0.10)
SAW_01077	EF1097	hypothetical protein	Env	1	0.875	0.280 (< 0.10)	0.551 (> 0.10)	0.619 (> 0.10)	0.011 (< 0.05)	0.115 (< 0.10)	0.407 (> 0.10)	1.044 (> 0.10)	0.353 (> 0.10)	0.375 (> 0.10)	0.894 (> 0.10)
SAW_01081	EF1100	ABC transporter ATP-binding/permease	Env	1	0.768	0.657 (> 0.10)	0.486 (> 0.10)	0.391 (> 0.10)	0.016 (< 0.01)	0.380 (< 0.10)	0.249 (< 0.05)	0.639 (> 0.10)	0.422 (> 0.10)	0.619 (> 0.10)	0.123 (< 0.01)
SAW_01116	EF1138	aldo/keto reductase	Env, FeMoSe	1	0.798	0.398 (> 0.10)	0.892 (> 0.10)	0.652 (> 0.10)	0.052 (< 0.01)	1.568 (> 0.10)	0.402 (> 0.10)	0.637 (> 0.10)	1.134 (> 0.10)	0.423 (> 0.10)	0.236 (< 0.10)
SAW_01133	EF1155	endonuclease III		1	1.063	0.782 (> 0.10)	1.209 (> 0.10)	0.147 (< 0.10)	0.078 (< 0.05)	0.364 (> 0.10)	0.214 (> 0.10)	0.757 (> 0.10)	0.628 (> 0.10)	0.271 (> 0.10)	0.212 (> 0.10)
SAW_01142	EF1164	HD domain-containing protein		1	0.783	1.281 (> 0.10)	0.642 (> 0.10)	1.05 (> 0.10)	0.202 (> 0.10)	0.789 (> 0.10)	0.004 (< 0.05)	0.507 (> 0.10)	0.187 (> 0.10)	1.178 (> 0.10)	1.194 (> 0.10)
SAW_01167	EF1191	DegV family protein	Env, Genus	1	0.855	0.231 (< 0.05)	0.878 (> 0.10)	0.44 (> 0.10)	0.344 (> 0.10)	0.192 (< 0.05)	1.389 (> 0.10)	0.546 (> 0.10)	0.498 (> 0.10)	0.097 (< 0.05)	0.448 (> 0.10)
SAW_01213	EF1238	glycosyl hydrolase		1	0.514	0.552 (> 0.10)	0.228 (> 0.10)	0.502 (> 0.10)	0.563 (> 0.10)	0.514 (> 0.10)	0.395 (> 0.10)	0.589 (> 0.10)	0.168 (> 0.10)	0.726 (> 0.10)	0.027 (< 0.05)
SAW_01218	EF1243	glycosyl hydrolase	Env	1	0.663	0.700 (> 0.10)	0.558 (> 0.10)	0.953 (> 0.10)	0.087 (< 0.05)	0.705 (> 0.10)	0.967 (> 0.10)	0.866 (> 0.10)	0.384 (> 0.10)	0.606 (> 0.10)	0.199 (> 0.10)
SAW_01232	EF1260	DNA-binding response regulator	RR06	1	1.061	1.52 (> 0.10)	0.774 (> 0.10)	0.243 (< 0.10)	1.491 (> 0.10)	0.000 (< 0.01)	0.175 (< 0.05)	0.544 (> 0.10)	0.891 (> 0.10)	0.106 (< 0.05)	1.193 (> 0.10)
SAW_01233	EF1261	sensor histidine kinase	Env, HK06	1	1.682	1.558 (> 0.10)	1.725 (> 0.10)	1.648 (> 0.10)	2.038 (> 0.10)	0.020 (< 0.01)	2.791 (> 0.10)	1.323 (> 0.10)	2.056 (> 0.10)	0.815 (< 0.10)	1.326 (> 0.10)
SAW_01239	EF1268	cation transporter E1-E2 family ATPase	Env	1	1.67	1.718 (> 0.10)	1.817 (> 0.10)	1.332 (> 0.10)	2.072 (> 0.10)	0.001 (< 0.01)	1.653 (> 0.10)	1.978 (> 0.10)	1.982 (> 0.10)	2.034 (> 0.10)	1.873 (> 0.10)
SAW_01259	EF1287	phage protein	Phage 2	1	1.42	2.587 (> 0.10)	1.155 (> 0.10)	1.875 (> 0.10)	2.492 (> 0.10)	0.486 (> 0.10)	0.078 (< 0.05)	0.913 (> 0.10)	0.155 (< 0.10)	4.154 (> 0.10)	5.534 (> 0.10)
SAW_01286	EF1314	aminotransferase AlaT		1	2.883	3.572 (> 0.10)	0.480 (< 0.01)	3.407 (> 0.10)	3.363 (< 0.05)	0.06 (< 0.01)	2.176 (< 0.01)	4.627 (> 0.10)	3.859 (> 0.10)	3.477 (< 0.10)	3.081 (> 0.10)
SAW_01332	EF1359	dihydroxyacetone kinase phosphotransfer subunit		1	2.11	1.739 (> 0.10)	0.643 (> 0.10)	0.901 (> 0.10)	0.450 (> 0.10)	1.576 (> 0.10)	0.008 (< 0.05)	1.478 (> 0.10)	0.819 (> 0.10)	0.109 (< 0.10)	0.250 (> 0.10)
SAW_001302	EF1367	cold shock-like protein CspLA		2	1.06	0.265 (> 0.10)	3.220 (> 0.10)	1.249 (> 0.10)	4.683 (> 0.10)	1.047 (> 0.10)	0.046 (> 0.10)	0.000 (> 0.10)	0.164 (> 0.10)	1.286 (> 0.10)	1.082 (> 0.10)
SAW_01364	EF1391	molybdenum cofactor biosynthesis protein	FeMoSe	1	0.674	1.433 (> 0.10)	0.708 (> 0.10)	0.89 (> 0.10)	0.682 (> 0.10)	0.362 (> 0.10)	0.088 (< 0.05)	0.251 (> 0.10)	0.700 (> 0.10)	0.742 (> 0.10)	0.438 (> 0.10)
SAW_01380	EF1408	ABC transporter ATP-binding protein	Env	1	0.893	0.745 (> 0.10)	0.256 (> 0.10)	0.148 (< 0.10)	0.543 (> 0.10)	0.844 (> 0.10)	0.700 (> 0.10)	0.127 (< 0.10)	0.389 (> 0.10)	0.024 (< 0.01)	0.652 (> 0.10)
SAW_01481	EF1512	transglutaminase		1	0.685	0.458 (> 0.10)	0.942 (> 0.10)	0.604 (> 0.10)	0.624 (> 0.10)	0.102 (< 0.10)	0.134 (< 0.10)	0.657 (> 0.10)	0.076 (< 0.05)	0.866 (> 0.10)	0.467 (> 0.10)
SAW_01489	EF1523	hypothetical protein		1	0.77	0.456 (> 0.10)	0.114 (< 0.05)	1.114 (> 0.10)	0.658 (> 0.10)	0.024 (< 0.01)	0.675 (> 0.10)	0.234 (> 0.10)	0.650 (> 0.10)	1.733 (> 0.10)	1.709 (> 0.10)
SAW_01490	EF1524	hypothetical protein		1	0.967	0.111 (> 0.10)	0.453 (> 0.10)	0.000 (< 0.05)	0.161 (> 0.10)	0.683 (> 0.10)	0.339 (> 0.10)	0.249 (> 0.10)	0.344 (> 0.10)	0.772 (> 0.10)	0.112 (> 0.10)
SAW_01524	EF1561	shikimate 5-dehydrogenase		1	0.981	1.257 (> 0.10)	0.923 (> 0.10)	2.006 (> 0.10)	2.556 (> 0.10)	0.688 (> 0.10)	0.007 (< 0.05)	1.486 (> 0.10)	2.116 (> 0.10)	2.168 (> 0.10)	1.420 (> 0.10)
SAW_01532	EF1569	transcriptional regulator	Env	1	0.719	0.986 (> 0.10)	0.531 (> 0.10)	0.506 (> 0.10)	1.042 (> 0.10)	0.801 (> 0.10)	0.015 (< 0.01)	0.434 (> 0.10)	0.730 (> 0.10)	1.808 (> 0.10)	0.750 (> 0.10)
SAW_01538	EF1575	ABC transporter ATP-binding protein	Env	1	0.718	0.984 (> 0.10)	0.906 (> 0.10)	0.991 (> 0.10)	0.242 (< 0.10)	0.509 (> 0.10)	0.081 (< 0.01)	1.836 (> 0.10)	0.895 (> 0.10)	0.459 (> 0.10)	1.211 (> 0.10)
SAW_01562	EF1602	glycosyl hydrolase	Env	1	0.509	0.475 (> 0.10)	0.141 (> 0.10)	0.488 (> 0.10)	0.119 (> 0.10)	0.305 (> 0.10)	1.498 (> 0.10)	0.228 (> 0.10)	0.152 (> 0.10)	0.005 (< 0.05)	0.139 (> 0.10)
SAW_01598	EF1641	iron compound ABC transporter iron compound-binding protein	Env, FeMoSe	1	0.99	1.419 (> 0.10)	1.874 (> 0.10)	0.904 (> 0.10)	0.387 (> 0.10)	0.411 (> 0.10)	0.125 (< 0.10)	0.099 (< 0.05)	0.915 (> 0.10)	1.814 (> 0.10)	1.451 (> 0.10)
SAW_01622	EF1665	hypothetical protein	Env	1	1.11	2.035 (> 0.10)	1.304 (> 0.10)	0.835 (> 0.10)	0.767 (> 0.10)	0.620 (> 0.10)	0.037 (< 0.01)	0.625 (> 0.10)	0.707 (> 0.10)	0.979 (> 0.10)	0.811 (> 0.10)
SAW_01623	EF1666	hypothetical protein		1	0.675	0.396 (> 0.10)	1.180 (> 0.10)	1.825 (> 0.10)	1.012 (> 0.10)	0.334 (> 0.10)	0.132 (< 0.10)	0.052 (< 0.05)	1.891 (> 0.10)	0.318 (> 0.10)	0.992 (> 0.10)
SAW_01669	EF1714	dihydroorotate dehydrogenase B (NAD(+)) catalytic subunit		1	0.743	0.162 (> 0.10)	0.206 (> 0.10)	0.487 (> 0.10)	0.106 (> 0.10)	0.352 (> 0.10)	0.109 (> 0.10)	0.573 (> 0.10)	0.326 (> 0.10)	0.027 (< 0.10)	1.017 (> 0.10)
SAW_01690	EF1737	hypothetical protein		1	0.736	0.881 (> 0.10)	0.888 (> 0.10)	0.869 (> 0.10)	0.043 (< 0.10)	1.642 (> 0.10)	0.114 (< 0.10)	2.176 (> 0.10)	0.466 (> 0.10)	0.811 (> 0.10)	1.546 (> 0.10)
SAW_01694	EF1741	catabolite control protein A	Str	1	2.482	1.955 (> 0.10)	2.372 (> 0.10)	2.556 (> 0.10)	2.336 (> 0.10)	0.074 (< 0.01)	2.799 (> 0.10)	0.409 (< 0.01)	2.529 (> 0.10)	3.127 (> 0.10)	2.156 (> 0.10)
SAW_01759	EF1811	general stress protein A	Env	1	0.941	0.972 (> 0.10)	0.501 (> 0.10)	1.217 (> 0.10)	0.594 (> 0.10)	0.013 (< 0.01)	0.563 (> 0.10)	1.256 (> 0.10)	0.387 (> 0.10)	0.197 (< 0.05)	1.532 (> 0.10)
SAW_01803	EF1858	aspartate 1-decarboxylase	Enr, IslF	1	0.56	0.312 (> 0.10)	0.410 (> 0.10)	0.187 (> 0.10)	0.602 (> 0.10)	0.337 (> 0.10)	0.115 (> 0.10)	0.663 (> 0.10)	0.383 (> 0.10)	0.155 (> 0.10)	0.000 (< 0.10)
SAW_01889	EF1951	phosphosugar-binding protein	Env	1	0.505	0.636 (> 0.10)	0.594 (> 0.10)	1.222 (> 0.10)	0.651 (> 0.10)	0.759 (> 0.10)	0.020 (< 0.05)	0.608 (> 0.10)	0.818 (> 0.10)	0.514 (> 0.10)	0.391 (> 0.10)
SAW_01915	EF1980	hypothetical protein	Env	1	2.257	1.738 (> 0.10)	1.629 (> 0.10)	1.37 (> 0.10)	0.151 (< 0.05)	1.773 (> 0.10)	4.710 (> 0.10)	1.689 (> 0.10)	1.709 (> 0.10)	0.000 (< 0.05)	0.186 (< 0.05)
SAW_01955	EF2019	hypothetical protein	Enr, Phage 4	1	1.556	0.828 (> 0.10)	0.860 (> 0.10)	0.846 (> 0.10)	0.000 (< 0.05)	3.692 (> 0.10)	0.248 (> 0.10)	1.653 (> 0.10)	0.468 (> 0.10)	1.551 (> 0.10)	5.169 (> 0.10)
SAW_01996	EF2064	DNA topoisomerase III	Env	1	0.823	0.426 (> 0.10)	0.656 (> 0.10)	0.296 (> 0.10)	0.184 (< 0.10)	0.390 (> 0.10)	0.708 (> 0.10)	0.080 (< 0.05)	0.720 (> 0.10)	0.219 (< 0.10)	0.462 (> 0.10)
SAW_02006	EF2075	ABC transporter permease	Env, Str	1	0.626	0.915 (> 0.10)	0.488 (> 0.10)	1.125 (> 0.10)	0.074 (< 0.05)	1.174 (> 0.10)	0.379 (> 0.10)	0.595 (> 0.10)	0.663 (> 0.10)	0.426 (> 0.10)	1.281 (> 0.10)
SAW_02059	EF2128	endodeoxyribonuclease RusA	Enr, Phage 5	1	1.82	0.873 (> 0.10)	0.00 (< 0.01)	1.198 (> 0.10)	0.574 (< 0.10)	1.551 (> 0.10)	1.544 (> 0.10)	0.586 (< 0.10)	1.009 (> 0.10)	4.217 (> 0.10)	1.533 (> 0.10)
SAW_02087	EF2156	hypothetical protein		1	0.769	0.478 (> 0.10)	0.213 (< 0.10)	0.978 (> 0.10)	0.032 (< 0.01)	0.374 (> 0.10)	0.285 (> 0.10)	0.322 (> 0.10)	0.562 (> 0.10)	0.533 (> 0.10)	0.294 (> 0.10)
SAW_02170	EF2241	hypothetical protein	Enr, IslI	1	1.275	0.391 (< 0.10)	0.766 (> 0.10)	1.06 (> 0.10)	0.115 (< 0.05)	1.422 (> 0.10)	0.029 (< 0.05)	0.858 (> 0.10)	0.464 (> 0.10)	0.689 (> 0.10)	2.328 (> 0.10)
SAW_02174	EF2247	transcriptional regulator	Enr, IslI	1	1.184	1.095 (> 0.10)	1.464 (> 0.10)	0.561 (> 0.10)	1.149 (> 0.10)	1.442 (> 0.10)	0.229 (< 0.10)	0.004 (< 0.01)	1.509 (> 0.10)	1.001 (> 0.10)	0.770 (> 0.10)
SAW_02215	EF2345	hypothetical protein	IslI	1	1.067	1.570 (> 0.10)	1.839 (> 0.10)	0.045 (< 0.05)	1.687 (> 0.10)	0.300 (> 0.10)	0.626 (> 0.10)	0.556 (> 0.10)	4.800 (> 0.10)	0.131 (< 0.10)	0.727 (> 0.10)
SAW_02229	EF2361	adenylosuccinate lyase		1	0.826	1.096 (> 0.10)	0.904 (> 0.10)	0.818 (> 0.10)	0.097 (< 0.01)	0.504 (> 0.10)	0.588 (> 0.10)	0.320 (< 0.10)	1.107 (> 0.10)	0.686 (> 0.10)	0.612 (> 0.10)
SAW_02239	EF2372	aspartate aminotransferase		1	0.619	0.437 (> 0.10)	0.437 (> 0.10)	1.019 (> 0.10)	0.659 (> 0.10)	0.063 (< 0.05)	0.457 (> 0.10)	0.653 (> 0.10)	0.450 (> 0.10)	0.611 (> 0.10)	0.203 (> 0.10)
SAW_02276	EF2417	FUR family transcriptional regulator	Str, FeMoSe	1	0.564	1.242 (> 0.10)	1.686 (> 0.10)	0.496 (> 0.10)	0.852 (> 0.10)	0.506 (> 0.10)	0.000 (< 0.05)	1.539 (> 0.10)	1.427 (> 0.10)	1.122 (> 0.10)	0.222 (> 0.10)
SAW_02284	EF2426	GntR family transcriptional regulator		1	0.563	0.816 (> 0.10)	0.380 (> 0.10)	0.97 (> 0.10)	0.478 (> 0.10)	0.110 (< 0.05)	0.609 (> 0.10)	0.068 (< 0.05)	0.443 (> 0.10)	0.143 (< 0.05)	0.553 (> 0.10)
SAW_02289	EF2431	guanine deaminase		1	0.661	0.617 (> 0.10)	0.221 (< 0.10)	0.344 (> 0.10)	0.340 (> 0.10)	0.746 (> 0.10)	0.021 (< 0.05)	0.150 (< 0.05)	0.616 (> 0.10)	0.493 (> 0.10)	0.133 (< 0.05)
SAW_02291	EF2433	phosphoglycerate mutase		1	0.808	1.022 (> 0.10)	0.331 (> 0.10)	0.905 (> 0.10)	0.454 (> 0.10)	0.196 (< 0.05)	1.619 (> 0.10)	0.081 (< 0.01)	1.132 (> 0.10)	0.686 (> 0.10)	1.587 (> 0.10)
SAW_02302	EF2444	acyl-CoA thioester hydrolase	Env	1	1.014	1.064 (> 0.10)	0.378 (> 0.10)	0.686 (> 0.10)	0.368 (> 0.10)	0.496 (> 0.10)	0.140 (> 0.10)	0.520 (> 0.10)	0.540 (> 0.10)	0.000 (< 0.05)	0.674 (> 0.10)
SAW_02329	EF2469	cro/CI family transcriptional regulator		1	0.937	0.467 (> 0.10)	1.336 (> 0.10)	1.893 (> 0.10)	0.503 (> 0.10)	0.076 (< 0.10)	0.752 (> 0.10)	0.692 (> 0.10)	1.138 (> 0.10)	0.329 (> 0.10)	2.153 (> 0.10)
SAW_02336	EF2476	penicillin-binding protein 4	PBP4	1	0.77	0.570 (> 0.10)	0.028 (< 0.01)	0.186 (< 0.01)	0.314 (< 0.05)	0.511 (> 0.10)	0.148 (< 0.01)	0.368 (< 0.10)	0.533 (> 0.10)	0.313 (< 0.05)	0.288 (< 0.05)
SAW_02338	EF2478	hypothetical protein	Env	1	0.758	0.340 (> 0.10)	0.387 (> 0.10)	0.166 (< 0.10)	0.086 (< 0.05)	0.333 (> 0.10)	0.376 (> 0.10)	0.673 (> 0.10)	0.150 (< 0.10)	0.106 (< 0.05)	0.675 (> 0.10)
SAW_02744	EF2529	hypothetical protein	IslK	1	0.634	0.629 (> 0.10)	0.866 (> 0.10)	0.541 (> 0.10)	0.121 (< 0.05)	0.931 (> 0.10)	0.083 (< 0.05)	0.737 (> 0.10)	0.754 (> 0.10)	0.389 (> 0.10)	0.436 (> 0.10)
SAW_02746	EF2531	hypothetical protein	IslK	1	0.552	0.962 (> 0.10)	2.124 (> 0.10)	0.969 (> 0.10)	0.543 (> 0.10)	0.804 (> 0.10)	2.694 (> 0.10)	0.899 (> 0.10)	1.122 (> 0.10)	0.061 (< 0.01)	0.346 (> 0.10)
SAW_02372	EF2550	serine hydroxymethyltransferase		1	0.781	0.852 (> 0.10)	0.711 (> 0.10)	0.901 (> 0.10)	0.632 (> 0.10)	2.227 (> 0.10)	1.499 (> 0.10)	0.001 (< 0.01)	0.368 (< 0.10)	1.178 (> 0.10)	1.322 (> 0.10)
SAW_02437	EF2623	cadmium-translocating P-type ATPase	Env	1	0.511	0.338 (> 0.10)	0.480 (> 0.10)	0.496 (> 0.10)	0.531 (> 0.10)	0.353 (> 0.10)	1.369 (> 0.10)	0.251 (> 0.10)	0.084 (< 0.01)	0.177 (< 0.05)	0.385 (> 0.10)
SAW_02497	EF2688	Snf2 family protein		1	0.979	1.143 (> 0.10)	0.854 (> 0.10)	0.587 (< 0.05)	0.996 (> 0.10)	1.060 (> 0.10)	1.689 (> 0.10)	0.732 (> 0.10)	1.352 (> 0.10)	0.006 (< 0.01)	0.802 (> 0.10)
SAW_02507	EF2698	tellurite resistance protein		1	0.68	0.497 (> 0.10)	0.556 (> 0.10)	0.59 (> 0.10)	0.097 (< 0.05)	0.523 (> 0.10)	0.757 (> 0.10)	0.311 (> 0.10)	0.120 (< 0.05)	0.602 (> 0.10)	0.144 (< 0.05)
SAW_02513	EF2705	regulatory protein RecX		1	0.627	0.393 (> 0.10)	0.428 (> 0.10)	0.381 (> 0.10)	0.505 (> 0.10)	1.112 (> 0.10)	0.559 (> 0.10)	0.031 (< 0.01)	0.310 (> 0.10)	0.225 (< 0.10)	0.498 (> 0.10)
SAW_02524	EF2720	ABC transporter ATP-binding protein	Env, Str	1	0.53	0.857 (> 0.10)	0.708 (> 0.10)	0.281 (> 0.10)	0.725 (> 0.10)	0.582 (> 0.10)	0.449 (> 0.10)	0.602 (> 0.10)	0.909 (> 0.10)	0.824 (> 0.10)	0.094 (< 0.01)
SAW_02549	EF2748	D-alanyl-lipoteichoic acid biosynthesis protein DltB	Env, Str, Genus, DltB	1	2.272	2.627 (> 0.10)	0.596 (< 0.01)	2.789 (> 0.10)	3.807 (> 0.10)	0.014 (< 0.01)	1.160 (< 0.01)	1.480 (< 0.05)	2.837 (> 0.10)	1.711 (< 0.10)	3.465 (> 0.10)
SAW_02552	EF2751	permease	Env, BceB	1	1.432	1.232 (> 0.10)	0.965 (< 0.05)	1.082 (< 0.10)	1.148 (> 0.10)	0.000 (< 0.01)	1.141 (> 0.10)	1.254 (> 0.10)	1.167 (> 0.10)	1.353 (> 0.10)	1.149 (> 0.10)
SAW_02553	EF2752	ABC transporter ATP-binding protein	Env, BceA	1	0.914	0.620 (> 0.10)	0.761 (> 0.10)	0.597 (> 0.10)	1.399 (> 0.10)	0.001 (< 0.01)	1.436 (> 0.10)	0.588 (> 0.10)	1.343 (> 0.10)	1.063 (> 0.10)	0.872 (> 0.10)
SAW_02569	EF2770	ABC transporter membrane protein	Env	1	0.577	0.394 (> 0.10)	0.758 (> 0.10)	1.038 (> 0.10)	0.767 (> 0.10)	0.038 (< 0.05)	1.529 (> 0.10)	0.641 (> 0.10)	0.884 (> 0.10)	0.868 (> 0.10)	0.240 (> 0.10)
SAW_02587	EF2789	hypothetical protein	Genus	1	1.028	0.545 (> 0.10)	0.649 (> 0.10)	0.671 (> 0.10)	0.583 (> 0.10)	0.560 (> 0.10)	0.612 (> 0.10)	0.298 (< 0.10)	1.026 (> 0.10)	0.418 (> 0.10)	0.035 (< 0.01)
SAW_02627	EF2832	hypothetical protein	Enr, Phage 6	1	1.869	0.397 (< 0.10)	1.166 (> 0.10)	2.599 (> 0.10)	0.152 (< 0.10)	2.369 (> 0.10)	1.289 (> 0.10)	0.808 (> 0.10)	2.274 (> 0.10)	5.525 (> 0.10)	0.031 (< 0.05)
SAW_02629	EF2834	hypothetical protein	Phage 6	1	0.741	0.253 (> 0.10)	0.908 (> 0.10)	0.191 (> 0.10)	0.418 (> 0.10)	0.043 (< 0.05)	1.889 (> 0.10)	0.583 (> 0.10)	0.506 (> 0.10)	0.600 (> 0.10)	0.320 (> 0.10)
SAW_02656	EF2861	aminoglycoside 6-adenylyltransferase		1	0.554	0.751 (> 0.10)	0.439 (> 0.10)	0.294 (> 0.10)	0.153 (< 0.10)	0.639 (> 0.10)	0.432 (> 0.10)	0.424 (> 0.10)	0.429 (> 0.10)	0.059 (< 0.01)	0.481 (> 0.10)
SAW_02657	EF2862	hypothetical protein		1	0.722	0.531 (> 0.10)	0.524 (> 0.10)	0.48 (> 0.10)	0.256 (< 0.10)	0.269 (< 0.10)	1.997 (> 0.10)	0.804 (> 0.10)	0.482 (> 0.10)	0.072 (< 0.01)	0.395 (> 0.10)
SAW_02703	EF2912	sensor histidine kinase	Env, Str, LiaS	1	1.232	1.228 (> 0.10)	1.568 (> 0.10)	1.213 (> 0.10)	1.581 (> 0.10)	0.435 (< 0.01)	0.000 (< 0.01)	0.633 (< 0.10)	0.847 (> 0.10)	1.861 (> 0.10)	1.237 (> 0.10)
SAW_02822	EF2967	hypothetical protein	Env	1	0.703	0.449 (> 0.10)	0.375 (> 0.10)	0.755 (> 0.10)	1.231 (> 0.10)	0.531 (> 0.10)	0.135 (> 0.10)	1.057 (> 0.10)	0.747 (> 0.10)	0.000 (< 0.01)	0.549 (> 0.10)
SAW_02965	EF3120	serine/threonine protein kinase	Env, Str, IreK	1	2.218	2.57 (> 0.10)	0.013 (< 0.01)	2.279 (> 0.10)	1.866 (< 0.05)	0.179 (< 0.01)	1.899 (< 0.01)	2.747 (> 0.10)	2.536 (> 0.10)	2.107 (< 0.01)	2.306 (> 0.10)
SAW_03093	EF3266	RdgB/HAM1 family non-canonical purine NTP pyrophosphatase		1	0.792	0.614 (> 0.10)	0.617 (> 0.10)	0.998 (> 0.10)	0.594 (> 0.10)	0.993 (> 0.10)	0.262 (< 0.05)	0.020 (< 0.01)	0.822 (> 0.10)	0.233 (< 0.05)	0.645 (> 0.10)
SAW_03099	EF3272	zinc-binding Cro/CI family transcriptional regulator		1	0.428	0.619 (> 0.10)	0.481 (> 0.10)	0.495 (> 0.10)	0.425 (> 0.10)	0.742 (> 0.10)	0.389 (> 0.10)	0.045 (< 0.01)	0.464 (> 0.10)	0.364 (> 0.10)	0.269 (> 0.10)
SAW_03103	EF3276	hypothetical protein		1	1.089	1.32 (> 0.10)	0.886 (> 0.10)	1.22 (> 0.10)	1.118 (> 0.10)	2.091 (> 0.10)	1.053 (> 0.10)	0.08 (< 0.01)	0.885 (> 0.10)	1.310 (> 0.10)	1.177 (> 0.10)
SAW_00037	EF3325	acetyl-CoA carboxylase biotin carboxyl carrier protein subunit	Env	1	0.74	0.397 (> 0.10)	0.483 (> 0.10)	0.748 (> 0.10)	1.379 (> 0.10)	0.401 (> 0.10)	0.286 (> 0.10)	0.363 (> 0.10)	0.553 (> 0.10)	0.096 (< 0.05)	0.722 (> 0.10)
SAW_00042	EF3330	spoIIIJ-associated protein		1	0.596	0.452 (> 0.10)	0.693 (> 0.10)	0.289 (< 0.05)	0.725 (> 0.10)	0.304 (< 0.05)	0.781 (> 0.10)	0.366 (> 0.10)	0.633 (> 0.10)	0.098 (< 0.01)	0.509 (> 0.10)
SAW_03227	NA	dihydrofolate reductase type 1		1	1.317	1.31 (> 0.10)	1.321 (> 0.10)	1.313 (> 0.10)	1.174 (> 0.10)	1.275 (> 0.10)	1.186 (> 0.10)	0.020 (< 0.01)	1.219 (> 0.10)	1.196 (> 0.10)	1.129 (> 0.10)
SAW_02756	NA	hypothetical protein		1	0.863	0.740 (> 0.10)	0.468 (> 0.10)	1.195 (> 0.10)	0.022 (< 0.05)	0.770 (> 0.10)	1.317 (> 0.10)	1.311 (> 0.10)	0.923 (> 0.10)	0.473 (> 0.10)	0.410 (> 0.10)
SAW_02773	NA	hypothetical protein		1	0.665	0.676 (> 0.10)	0.547 (> 0.10)	0.526 (> 0.10)	0.083 (< 0.01)	0.889 (> 0.10)	1.284 (> 0.10)	0.996 (> 0.10)	0.652 (> 0.10)	0.577 (> 0.10)	0.586 (> 0.10)
SAW_02800	NA	hypothetical protein		1	0.972	0.541 (> 0.10)	0.396 (> 0.10)	1.274 (> 0.10)	0.209 (< 0.10)	1.221 (> 0.10)	0.067 (< 0.05)	3.139 (> 0.10)	0.443 (> 0.10)	1.024 (> 0.10)	0.381 (> 0.10)
SAW_03236	NA	hypothetical protein		1	0.208	0.275 (> 0.10)	0.144 (> 0.10)	0.4 (> 0.10)	0.202 (> 0.10)	0.183 (> 0.10)	0.123 (> 0.10)	0.011 (< 0.01)	0.108 (> 0.10)	0.177 (> 0.10)	0.176 (> 0.10)
SAW_03248	NA	hypothetical protein		1	0.81	0.827 (> 0.10)	0.430 (> 0.10)	1.365 (> 0.10)	0.913 (> 0.10)	1.669 (> 0.10)	0.028 (< 0.10)	0.446 (> 0.10)	0.185 (> 0.10)	0.155 (< 0.10)	0.722 (> 0.10)
SAW_04055	NA	tRNA-Met		1	5.223	4.154 (> 0.10)	8.074 (> 0.10)	1.221 (> 0.10)	15.43 (> 0.10)	0.240 (> 0.10)	2.874 (> 0.10)	6.258 (> 0.10)	17.684 (> 0.10)	6.376 (> 0.10)	0.086 (> 0.10)
dVal qualifying as fitness compromising (<0.100)
aStatistical likelihood of being different from control value for that gene by permutation test (pVal).

## Sheet: Data Set S8b
Data Set S8b: Intrinsic antibiotic resistance genes with highest contrast
MMH594 Gene ID	V583 Gene ID	Annotation	Other Lists	Control_Dval	Van dVal (pVal)	Cef dVal (pVal)	Amp dVal (pVal)	Pen dVal (pVal)	Pol dVal (pVal)	Dap dVal (pVal)	T-S dVal (pVal)	Spe dVal (pVal)	Rif dVal (pVal)	Cip dVal (pVal)
SAW_00633	EF0642	hypothetical protein		1.281	0.813 (> 0.10)	1.000 (> 0.10)	0.206 (< 0.01)	1.476 (> 0.10)	0.811 (> 0.10)	0.019 (< 0.01)	1.723 (> 0.10)	0.879 (> 0.10)	1.181 (> 0.10)	0.205 (< 0.01)
SAW_00728	EF0742	hypothetical protein		2.347	2.787 (> 0.10)	0.000 (< 0.01)	1.364 (> 0.10)	1.979 (> 0.10)	1.181 (< 0.10)	2.323 (> 0.10)	1.338 (> 0.10)	1.882 (> 0.10)	0.914 (< 0.10)	1.036 (< 0.10)
SAW_00898	EF0926	DNA-binding response regulator	Str, RR09, BceR	2.142	0.86 (< 0.05)	1.226 (> 0.10)	1.583 (> 0.10)	0.667 (< 0.05)	0.000 (< 0.01)	0.480 (< 0.01)	0.433 (< 0.01)	1.766 (> 0.10)	1.902 (> 0.10)	3.047 (> 0.10)
SAW_00899	EF0927	sensor histidine kinase	Env, Str, HK09, BceS	2.041	1.891 (> 0.10)	1.251 (> 0.10)	1.977 (> 0.10)	2.114 (> 0.10)	0.001 (< 0.01)	1.398 (> 0.10)	1.164 (< 0.10)	1.595 (> 0.10)	0.564 (< 0.01)	1.873 (> 0.10)
SAW_00920	EF0948	uracil-DNA glycosylase		2.118	2.203 (> 0.10)	1.701 (> 0.10)	1.041 (< 0.10)	1.662 (> 0.10)	2.812 (> 0.10)	1.089 (> 0.10)	0.000 (< 0.01)	1.375 (> 0.10)	1.599 (> 0.10)	2.061 (> 0.10)
SAW_01064	EF1083	hypothetical protein		1.295	0.599 (> 0.10)	0.618 (> 0.10)	0.123 (< 0.10)	1.316 (> 0.10)	1.722 (> 0.10)	0.000 (< 0.05)	0.583 (> 0.10)	2.588 (> 0.10)	0.687 (> 0.10)	0.872 (> 0.10)
SAW_01066	EF1085	hypothetical protein	Env	2.462	1.459 (> 0.10)	2.380 (> 0.10)	0.275 (< 0.10)	2.381 (> 0.10)	0.886 (> 0.10)	0.176 (< 0.10)	1.067 (> 0.10)	2.903 (> 0.10)	0.000 (< 0.05)	3.049 (> 0.10)
SAW_01232	EF1260	DNA-binding response regulator	RR06	1.061	1.52 (> 0.10)	0.774 (> 0.10)	0.243 (< 0.10)	1.491 (> 0.10)	0.000 (< 0.01)	0.175 (< 0.05)	0.544 (> 0.10)	0.891 (> 0.10)	0.106 (< 0.05)	1.193 (> 0.10)
SAW_01233	EF1261	sensor histidine kinase	Env, HK06	1.682	1.558 (> 0.10)	1.725 (> 0.10)	1.648 (> 0.10)	2.038 (> 0.10)	0.02 (< 0.01)	2.791 (> 0.10)	1.323 (> 0.10)	2.056 (> 0.10)	0.815 (< 0.10)	1.326 (> 0.10)
SAW_01239	EF1268	cation transporter E1-E2 family ATPase	Env	1.67	1.718 (> 0.10)	1.817 (> 0.10)	1.332 (> 0.10)	2.072 (> 0.10)	0.001 (< 0.01)	1.653 (> 0.10)	1.978 (> 0.10)	1.982 (> 0.10)	2.034 (> 0.10)	1.873 (> 0.10)
SAW_01332	EF1359	dihydroxyacetone kinase phosphotransfer subunit		2.11	1.739 (> 0.10)	0.643 (> 0.10)	0.901 (> 0.10)	0.450 (> 0.10)	1.576 (> 0.10)	0.008 (< 0.05)	1.478 (> 0.10)	0.819 (> 0.10)	0.109 (< 0.10)	0.25 (> 0.10)
SAW_01340	EF1367	cold shock-like protein CspLA		1.06	0.265 (> 0.10)	3.220 (> 0.10)	1.249 (> 0.10)	4.683 (> 0.10)	1.047 (> 0.10)	0.046 (> 0.10)	0.000 (> 0.10)	0.164 (> 0.10)	1.286 (> 0.10)	1.082 (> 0.10)
SAW_01370	EF1397	molybdate ABC transporter%2C periplasmic molybdate-binding protein	Env, FeMoSe	1.063	0.291 (> 0.10)	1.321 (> 0.10)	0.066 (< 0.10)	0.883 (> 0.10)	0.145 (> 0.10)	0.000 (< 0.05)	0.030 (< 0.05)	0.67 (> 0.10)	0.166 (> 0.10)	1.936 (> 0.10)
SAW_01407	EF1436	hypothetical protein	Enr, Phage 3	1.31	0.801 (> 0.10)	0.414 (> 0.10)	1.102 (> 0.10)	0.017 (< 0.10)	0.588 (> 0.10)	0.000 (< 0.10)	0.008 (< 0.10)	1.995 (> 0.10)	3.779 (> 0.10)	0.651 (> 0.10)
SAW_01463	EF1494	V-type sodium ATPase subunit K	Env, Str	1.187	0.196 (> 0.10)	0.289 (> 0.10)	0.000 (< 0.10)	0.108 (> 0.10)	0.000 (< 0.10)	2.382 (> 0.10)	0.291 (> 0.10)	0.817 (> 0.10)	0.000 (< 0.10)	1.211 (> 0.10)
SAW_01637	EF1680	hypothetical protein		3.534	3.844 (> 0.10)	1.152 (> 0.10)	3.203 (> 0.10)	2.051 (> 0.10)	0.098 (< 0.05)	0.000 (< 0.01)	3.224 (> 0.10)	3.074 (> 0.10)	1.472 (> 0.10)	1.113 (> 0.10)
SAW_01720	EF1769	PTS system IIB component	Env	2.024	1.476 (> 0.10)	1.817 (> 0.10)	0.198 (< 0.05)	1.729 (> 0.10)	3.474 (> 0.10)	1.193 (> 0.10)	0.007 (< 0.01)	0.05 (< 0.05)	0.848 (> 0.10)	0.305 (< 0.10)
SAW_01772	EF1826	alcohol dehydrogenase%2C propanol-preferring		1.052	0.489 (> 0.10)	0.236 (> 0.10)	0.991 (> 0.10)	0.33 (> 0.10)	0.488 (> 0.10)	0.533 (> 0.10)	0.976 (> 0.10)	0.000 (< 0.05)	0.002 (< 0.05)	0.447 (> 0.10)
SAW_01834	EF1889	zeta toxin family protein	IslF	1.259	1.256 (> 0.10)	0.511 (> 0.10)	0.088 (< 0.05)	2.300 (> 0.10)	0.849 (> 0.10)	0.000 (< 0.01)	1.579 (> 0.10)	1.476 (> 0.10)	0.433 (> 0.10)	0.177 (< 0.10)
SAW_01915	EF1980	hypothetical protein	Env	2.257	1.738 (> 0.10)	1.629 (> 0.10)	1.37 (> 0.10)	0.151 (< 0.05)	1.773 (> 0.10)	4.71 (> 0.10)	1.689 (> 0.10)	1.709 (> 0.10)	0.000 (< 0.05)	0.186 (< 0.05)
SAW_01930	EF1994	XkdX family phage protein	Env, Phage 4	2.38	0.442 (< 0.10)	1.004 (> 0.10)	0.509 (> 0.10)	0.504 (> 0.10)	1.959 (> 0.10)	0.01 (< 0.01)	1.252 (> 0.10)	2.623 (> 0.10)	0.000 (< 0.01)	0.128 (< 0.10)
SAW_01955	EF2019	hypothetical protein	Enr, Phage 4	1.556	0.828 (> 0.10)	0.86 (> 0.10)	0.846 (> 0.10)	0.000 (< 0.05)	3.692 (> 0.10)	0.248 (> 0.10)	1.653 (> 0.10)	0.468 (> 0.10)	1.551 (> 0.10)	5.169 (> 0.10)
SAW_02059	EF2128	endodeoxyribonuclease RusA	Enr, Phage 5	1.82	0.873 (> 0.10)	0.000 (< 0.01)	1.198 (> 0.10)	0.574 (< 0.10)	1.551 (> 0.10)	1.544 (> 0.10)	0.586 (< 0.10)	1.009 (> 0.10)	4.217 (> 0.10)	1.533 (> 0.10)
SAW_02080	EF2149	hypothetical protein	Genus	1.016	0.328 (> 0.10)	1.164 (> 0.10)	0.67 (> 0.10)	2.316 (> 0.10)	0.935 (> 0.10)	0.007 (< 0.05)	3.063 (> 0.10)	2.923 (> 0.10)	1.487 (> 0.10)	0.026 (< 0.10)
SAW_02174	EF2247	transcriptional regulator	Enr, IslI	1.184	1.095 (> 0.10)	1.464 (> 0.10)	0.561 (> 0.10)	1.149 (> 0.10)	1.442 (> 0.10)	0.229 (< 0.10)	0.004 (< 0.01)	1.509 (> 0.10)	1.001 (> 0.10)	0.77 (> 0.10)
SAW_02302	EF2444	acyl-CoA thioester hydrolase	Env	1.014	1.064 (> 0.10)	0.378 (> 0.10)	0.686 (> 0.10)	0.368 (> 0.10)	0.496 (> 0.10)	0.14 (> 0.10)	0.52 (> 0.10)	0.54 (> 0.10)	0.000 (< 0.05)	0.674 (> 0.10)
SAW_02549	EF2748	D-alanyl-lipoteichoic acid biosynthesis protein DltB	Env, Str, Genus, DltB	2.272	2.627 (> 0.10)	0.596 (< 0.01)	2.789 (> 0.10)	3.807 (> 0.10)	0.014 (< 0.01)	1.16 (< 0.01)	1.48 (< 0.05)	2.837 (> 0.10)	1.711 (< 0.10)	3.465 (> 0.10)
SAW_02552	EF2751	permease	Env, BceB	1.432	1.232 (> 0.10)	0.965 (< 0.05)	1.082 (< 0.10)	1.148 (> 0.10)	0.000 (< 0.01)	1.141 (> 0.10)	1.254 (> 0.10)	1.167 (> 0.10)	1.353 (> 0.10)	1.149 (> 0.10)
SAW_02627	EF2832	hypothetical protein	Enr, Phage 6	1.869	0.397 (< 0.10)	1.166 (> 0.10)	2.599 (> 0.10)	0.152 (< 0.10)	2.369 (> 0.10)	1.289 (> 0.10)	0.808 (> 0.10)	2.274 (> 0.10)	5.525 (> 0.10)	0.031 (< 0.05)
SAW_02703	EF2912	sensor histidine kinase	Env, Str, LiaS	1.232	1.228 (> 0.10)	1.568 (> 0.10)	1.213 (> 0.10)	1.581 (> 0.10)	0.435 (< 0.01)	0.000 (< 0.01)	0.633 (< 0.10)	0.847 (> 0.10)	1.861 (> 0.10)	1.237 (> 0.10)
SAW_02965	EF3120	serine/threonine protein kinase	Env, Str, IreK	2.218	2.57 (> 0.10)	0.013 (< 0.01)	2.279 (> 0.10)	1.866 (< 0.05)	0.179 (< 0.01)	1.899 (< 0.01)	2.747 (> 0.10)	2.536 (> 0.10)	2.107 (< 0.01)	2.306 (> 0.10)
SAW_00003	EF3290	sensor histidine kinase	Env, Str, HK05,CroS	1.035	0.765 (> 0.10)	0.022 (< 0.01)	0.978 (> 0.10)	0.663 (< 0.10)	0.000 (< 0.01)	0.555 (< 0.05)	1.644 (> 0.10)	0.831 (> 0.10)	0.223 (< 0.01)	1.281 (> 0.10)
SAW_04058	NA	tRNA-Met		1.716	2.966 (> 0.10)	4.493 (> 0.10)	0.577 (> 0.10)	0.026 (< 0.10)	2.088 (> 0.10)	0.061 (> 0.10)	2.487 (> 0.10)	0.95 (> 0.10)	1.154 (> 0.10)	0.06 (> 0.10)
SAW_04055	NA	tRNA-Met		5.223	4.154 (> 0.10)	8.074 (> 0.10)	1.221 (> 0.10)	15.43 (> 0.10)	0.24 (> 0.10)	2.874 (> 0.10)	6.258 (> 0.10)	17.684 (> 0.10)	6.376 (> 0.10)	0.086 (> 0.10)
SAW_02157	NA	tryptophanyl-tRNA synthetase II		1.034	1.204 (> 0.10)	0.131 (> 0.10)	0.000 (< 0.05)	2.219 (> 0.10)	0.783 (> 0.10)	0.123 (> 0.10)	0.34 (> 0.10)	1.713 (> 0.10)	0.000 (< 0.05)	0.514 (> 0.10)
SAW_03227	NA	dihydrofolate reductase type 1		1.317	1.31 (> 0.10)	1.321 (> 0.10)	1.313 (> 0.10)	1.174 (> 0.10)	1.275 (> 0.10)	1.186 (> 0.10)	0.02 (< 0.01)	1.219 (> 0.10)	1.196 (> 0.10)	1.129 (> 0.10)

## Sheet: Data Set S8c
Data Set S8c: Distinguishing and unique enterococcal genes of importance
V583 gene ID	Annotation	Ubiquity score*	Fitness Call	Control_Dval	Van_Dval	Cef_Dval	Amp_Dval	Pen_Dval	Pol_Dval	Dap_Dval	TS_Dval	Spe_Dval	Rif_Dval	Cip_Dval
EF0394	secreted antigen	3	Critical	0.003	0.083 (NC)	0.000 (NC)	0.000 (NC)	0.000 (NC)	0.005 (NC)	0.011 (NC)	0.000 (NC)	0.061 (NC)	0.005 (NC)	0.000 (NC)
EF0397	hypothetical protein	0	Critical	0.006	0.023 (NC)	0.078 (NC)	0.001 (NC)	0.012 (NC)	0.000 (NC)	0.001 (NC)	0.000 (NC)	0.000 (NC)	0.523 (NC)	0.028 (NC)
EF1375	hypothetical_protein	0	Potentially Critical	0.009	0.000 (NC)	0.000 (NC)	0.000 (NC)	0.000 (NC)	0.000 (NC)	0.000 (NC)	0.000 (NC)	0.000 (NC)	0.000 (NC)	0.000 (NC)
EF1190	hypothetical protein	4	Potentially Important	0.072	0.138 (NC)	0.465 (NC)	0.000 (NC)	0.000 (NC)	1.776 (NC)	0.047 (NC)	0.127 (NC)	0.018 (NC)	0.000 (NC)	0.412 (NC)
EF1250	hypothetical protein	0	Potentially Important	0.088	0.094 (NC)	0.214 (NC)	0.109 (NC)	0.043 (NC)	0.069 (NC)	0.067 (NC)	0.000 (NC)	0.043 (NC)	0.000 (NC)	0.007 (NC)
EF1934	hypothetical protein	0	Potentially Important	0.099	0.009 (NC)	0.000 (NC)	0.015 (NC)	0.000 (NC)	0.000 (NC)	0.000 (NC)	0.000 (NC)	1.711 (NC)	0.789 (NC)	0.000 (NC)
EF1141	MutT/nudix family protein	2	Nonessential	0.408	0.018 (> 0.10)	0.306 (> 0.10)	0.914 (> 0.10)	0.058 (> 0.10)	0.000 (> 0.10)	0.000 (> 0.10)	0.140 (> 0.10)	0.268 (> 0.10)	0.195 (> 0.10)	0.000 (> 0.10)
EF1610	hypothetical protein	0	Nonessential	0.481	0.543 (> 0.10)	0.001 (< 0.10)	0.000 (< 0.10)	0.02 (> 0.10)	0.206 (> 0.10)	0.000 (< 0.10)	0.178 (> 0.10)	0.430 (> 0.10)	0.171 (> 0.10)	0.024 (> 0.10)
EF1909	hypothetical protein	0	Nonessential	0.515	0.684 (> 0.10)	0.000 (< 0.05)	0.002 (< 0.05)	0.014 (< 0.10)	0.289 (> 0.10)	0.213 (> 0.10)	0.948 (> 0.10)	0.000 (< 0.05)	1.405 (> 0.10)	0.226 (> 0.10)
EF2149	hypothetical protein	0	Nonessential	1.016	0.328 (> 0.10)	1.164 (> 0.10)	0.67 (> 0.10)	2.316 (> 0.10)	0.935 (> 0.10)	0.007 (< 0.05)	3.063 (> 0.10)	2.923 (> 0.10)	1.487 (> 0.10)	0.026 (< 0.10)
EF2789	hypothetical protein	9	Nonessential	1.028	0.545 (> 0.10)	0.649 (> 0.10)	0.671 (> 0.10)	0.583 (> 0.10)	0.560 (> 0.10)	0.612 (> 0.10)	0.298 (< 0.10)	1.026 (> 0.10)	0.418 (> 0.10)	0.035 (< 0.01)
*Ubiquity score as calculated in (2).
NC - Not calculated
